# Supplementary material for: Genome-Wide Analysis of Human Metapneumovirus Evolution
Source: PLoS One. 2016 Apr 5;11(4):e0152962. doi: 10.1371/journal.pone.0152962 (PMC4821609; doi:10.1371/journal.pone.0152962)
Supplement: S1 Data — (ZIP) [file pone.0152962.s001.zip]

Archive with 25 entries (22 files):
- Data S1/
- Data S1/HMPV_1N_8L_main.fas
- __MACOSX/
- __MACOSX/Data S1/
- __MACOSX/Data S1/._HMPV_1N_8L_main.fas
- Data S1/HMPV_1N_main.fas
- __MACOSX/Data S1/._HMPV_1N_main.fas
- Data S1/HMPV_2P_main.fas
- __MACOSX/Data S1/._HMPV_2P_main.fas
- Data S1/HMPV_3M_main.fas
- __MACOSX/Data S1/._HMPV_3M_main.fas
- Data S1/HMPV_4F_main.fas
- __MACOSX/Data S1/._HMPV_4F_main.fas
- Data S1/HMPV_5M2-1_main.fas
- __MACOSX/Data S1/._HMPV_5M2-1_main.fas
- Data S1/HMPV_5M2-2_main.fas
- __MACOSX/Data S1/._HMPV_5M2-2_main.fas
- Data S1/HMPV_5M2_mafft.fas
- __MACOSX/Data S1/._HMPV_5M2_mafft.fas
- Data S1/HMPV_6SH_main.fas
- __MACOSX/Data S1/._HMPV_6SH_main.fas
- Data S1/HMPV_7G_main.fas
- __MACOSX/Data S1/._HMPV_7G_main.fas
- Data S1/HMPV_8L_main.fas
- __MACOSX/Data S1/._HMPV_8L_main.fas
