# Supplementary material for: Genome-Wide Analysis of Human Metapneumovirus Evolution
Source: PLoS One. 2016 Apr 5;11(4):e0152962. doi: 10.1371/journal.pone.0152962 (PMC4821609; doi:10.1371/journal.pone.0152962)
Supplement: S1 Data — (ZIP) [file pone.0152962.s001.zip › Data S1/HMPV_1N_8L_main.fas]

>FJ168778-1994.019
ctgtcatataaacatgctatattaaaagagtctcaatacacaataaaaagagatgtaggc
accacaactgcagtgacaccttcatcattgcagcaagagataacacttttgtgtggagag
attctttacactaaacatactgattacaaatatgctgcagagatagggatacaatatatt
tgcacagctctaggatcagaaagagtacaacagattttaagaaattcaggtagtgaggtt
caggtggttctaaccaagacatactctttagggaaaggtaaaaatagtaaaggggaagag
ttgcaaatgttagatatacatggagtggaaaagagttgggtagaagaaatagacaaagag
gcaagaaaaacaatggtgactttgctaaaggaatcatcaggcaacatcccacaaaaccag
aggccttcagcaccagacacaccaataattttattgtgtgtaggtgctttaatattcact
aaactagcatcaacaatagaagttggactagagactacagttagaagggctaacagagtg
ttaagtgatgcgctcaaaagataccctagggtagatataccaaagattgctagatctttt
tatgaactatttgagcagaaagtgtattacaggagtctattcattgagtatgggaaagct
ttaggctcatcttcaacaggaagcaaagcagaaagtttgtttgtaaatatatttatgcaa
gcttatggagccggtcagacaatgctaaggtggggtgtcattgccagatcatctaacaac
ataatgctagggcatgtatctgtgcaagctgaattgaaacaagttacagaggtttatgat
ttggtaagagaaatgggtcctgaatctgggcttttacatctaagacaaagtccaaaggca
ggactgttatcgttggctaattgccccaattttgctagtgttgttcttggtaatgcttca
ggtctaggtataatcggaatgtacaggggaagagtgccaaacacagagctattttctgca
gcagaaagttatgccagaagcttaaaagaaagcaacaaaatcaacttctcctcattaggg
ctcacagacgaagaaaaagaagctgcagaacacttcttaaacatgagtgatgacaatcaa
gatgattatgagatgtcattccctgaaggaaaagatatcctgttcatgggtaatgaagca
gcaaaaatagcagaagctttccagaaatcactaaaaagatcaggtcacaaaagaacccag
tctattgtaggggaaaaagtaaacactatatcagaaactctagagctacctaccatcagc
aaacctgcacgatcatctacactgctagagccaaaattggcatgggcagacagcagcgga
gccaccaaaaccacagaaaaacaaacaaccaaaacaacagatcctgttgaagaagaggaa
ctcaatgaaaagaaggtatcaccttccagtgatgggaagactcctgcagagaaaaaatca
aaatctccaaccaatgtaaaaaagGCCaaagtttccttcacatcaaatgaaccagggaaa
tatactaaactagaaaaagatgccctagatttgctctcagacaatgaggaagaagacgca
gagtcctcaatcctaacctttgaagagagagacacatcatcactaagcattgaggctaga
ctagaatcaatagaagagaagctaagcatgatattaggactgcttcgtacacttaacatt
gcaacagcaggaccaacggctgcaagggatggaatcagagatgcaatgattggtataaga
gaagaactaatagcagaaataataaaagaagcaaagggaaaagcagccgaaatgatggaa
gaggaaatgaatcaaaggtcaaaaataggtaatggcagtgtaaaactaaccgagaaggca
aaagaacttaataaaattgttgaagacgagagcacaagtggtgaatcagaagaagaagaa
gaaccaaaagaaactcaggataacaatcaaggagaagatatctaccagttaatcatgatg
gagtcctatctagtggacacttatcaaggcattccctacacagctgctgttcaagttgat
ctggtagaaaaagacttactaccagcaagtttgacaatatggtttcctctattccaagcc
aacacaccaccagcggttttgctcgatcagctaaaaaccttgactataacaactctgtat
gctgcatcacagaatggtccaatactcaaagtaaatgcatcagctcagggtgctgctatg
tctgtacttcccaaaaaattcgaagtaaatgcaactgtggcacttgatgaatacagcaaa
cttgactttgacaagttaacggtttgcgatgttaaaacagtttatttgacaaccatgaag
ccatatgggatggtgtcaaaatttgtgagttcagccaaatcagttggcaaaaagacacat
gatctaattgcactgtgtgacttcatggacctagagaaaaatatacctgtgacaatacca
gcattcataaagtcagtttcaatcaaagagagtgagtcagccactgttgaagctgcaata
agcagtgaggccgaccaagcattaacacaagccaaaattgcaccctatgcaggactaatc
atgatcatgaccatgaacaatccaaaaggtatattcaagaaactaggagctggaacacaa
gtgatagtagagctaggggcatatgttcaagccgagagcatcagcaggatctgcaagagc
tggagtcaccaaggaacaagatatgtactaaaatccagaatgtcttggaaagtgatgatt
atcatttcgttactcataacacctcagcacggactaaaagaaagttatttagaagaatca
tgtagtactataactgaaggatatctcagtgttttaagaacaggttggtacaccaatgtc
tttacattagaagttggtgatgttgaaaatcttacatgtactgatggacctagcttaatc
aaaacagaacttgacctaaccaaaagtgctctgagagaactcaaaacagtttctgctgat
cagttagcgagagaagaacaaattgaaaatcccagacaatcaaggtttgtcctaggtgca
atagctcttggagttgccacagcagcagcagtcacagcaggcattgcaatagccaaaacc
ataagacttgagagtgaagtgaatgcaatcaaaggtgctctcaaaacaaccaacgaggca
gtatccacactaggaaatggagtgcgagtcctagccactgcagtaagagagctgaaagaa
tttgtgagcaaaaacctgactagtgcgatcaacaagaacaaatgtgacattgctgatctg
aagatggctgtcagcttcagtcaattcaacagaagattcctaaatgttgtgcggcagttt
tcagacaatgcagggataacaccagcaatatcattggacctaatgactgatgctgagctg
gccagagctgtatcatacatgccaacatctgcaggacagataaaactaatgttagagaac
cgtgcaatggtgaggagaaaaggatttggaatcttgataggggtctacggaagctctgtg
atttacatggtccagctgccgatctttggtgtcatagatacaccttgttggataatcaag
gcagctccctcttgttcagaaaaagatggaaattatgcttgcctcctaagagaggatcaa
gggtggtattgcaaaaatgcaggatccactgtttactacccaaatgaaaaagactgcgaa
acaagaggtgatcatgttttttgtgacacagcagcagggatcaatgttgctgagcaatca
agagaatgcaacatcaacatatctaccaccaactacccatgcaaagtcagcacaggaaga
caccctatcagcatggttgcactatcacctctcggtgctttggtagcttgctacaagggg
gttagctgctcgattggcagtaatcgggttggaataatcaaacaactacctaaaggctgc
tcatacataactaaccaggacgcagacactgtaacaattgacaacactgtgtatcaacta
agcaaagttgagggtgaacagcatgtaataaaagggagaccagtttcaagcagttttgat
ccaatcaggtttcctgaggatcagttcaatgttgcgcttgatcaagtctttgaaagcatt
gaaaacagtcaagcactagtggaccagtcaaacaaaattctgaacagtgcagaaaaagga
aacactggtttcattattgtaataattttgattgctgttcttgggttaaccatgatttca
gtgagcatcatcatcataatcaaaaaaacaaggaagcccacaggggcacctccagagctg
aatggtgttaccaacggcggttttataccgcatagtatgtctcgcaaagctccatgcaaa
tatgaagtacggggcaagtgcaacaggggaagtgagtgcaaattcaaccacaattactgg
agctggcctgataggtatttattgttaagatcaaattatctcttgaatcagcttttaaga
aacactgataaggctgatggtttgtcaataatatcaggagcaggtagagaagataggact
caagactttgttcttggttctactaatgtggttcaagggtacattgataacaatcaagga
ataacaaaggctgcagcttgctatagtctacataacataataaaacagctacaagaaata
gaagtaagacaggctagagataataagctttctgacagcaaacatgtggcacttcacaac
ttgatattatcctatatggagatgagcaaaactcctgcatccctgattaataacctaaag
aaactaccaagagaaaaactgaagaaattagcgaaattaataattgatttatcagcagga
actgataatgactcttcatatgccttgcaagacagtgaaagcactaatcaagtgcagtaa
gcatggtcccaaattcattaccatagaggcagatgatatgatatggacacacaaagaatt
aaaggagacactgtctgatgggatagtaaaatcacacaccaatatttacagttgttattt
agaaaatatagaaataatatatgttaaagcttacttaagttagatgaaaacattagatgt
cataaaaagtgatggatcctcagaaacatgtaatcaactcaaaaaaataataaaaaaaca
ctcaggtaaattgcttattgcattaaaactgatattggccttattgacgtttttcacagt
aacaattactgttaactatataaaagtagaaaacaatttgcaggcatgtcaattaaaaaa
tgaatcagacaaaaaggacacaaagctaaataccacatcaacaacaatcagacccattcc
tgatctaaatgcagtacagtacttgaaaaggctgattcagaaacacaccaactttgtcat
aaaagacagagatacctgttggagaatacacacgaatcaatgcacaaatataaaaatata
taagttcttatgtttcgggtttatgaattcaacaaatacagactgtgaagaactaacagt
tttatgtgataaaaagtcaaaaaccatgacagaaaaacataggaaagcagagtgtcactg
tctacatacaaccgagtggtggtgttattatcttatggaagtaagagtggagaacattcg
ggcaatagacatgttcaaagcaaaaatgaaaaaccgtataagaagtagcaagtgctatag
aaatgctacactgatccttattggattaacagcattaagtatggcacttaatattttttt
aatcattgattatgcaatgttaaaaaacatgaccaaagtggaacactgtgttaatatgcc
gccggtagaaccaagcaagaagaccccaatgacctctgcagtagacttaaacaccaaacc
caatccacagcaggcaacacagttggccgcagaggattcaacatctctagcagcaacctc
agaggaccatctacacacagggacaactccaacaccagatgcaacagtctctcagcaaac
cacagacgagtacacaacattgctgagatcaaccaacagacagaccacccaaacaaccat
ggatccattttgtgaatccactgtcaatgtttatcttcctgactcatatctcaaaggagt
aatatctttcagtgaaaccaatgcaattggctcatgccttttgaaaagaccctatctaaa
aaaagataacactgctaaagttgctgtagaaaaccctgttgttgaacatgtcaggcttag
aaatgcagtcatgaccaaaatgaagatatcagattataaagtggttgaaccaattaatat
gcagcatgaaataatgaaaaatatacacagttgtgagctcacattattaaaacaattctt
aacaagaagtaaaaacattagctctctaaaattaagtatgatatgtgattggttacagtt
aaaatccacctcagataacacatcaattcttaattttatagatgtggagtttatacctgt
ttgggtgagcaattggtttagtaactggtataatctcaataaattaatcttagagtttag
aagagaggaagtaataagaactggttcaattttatgtagatcactaggcaagttagtttt
cattgtatcatcttatgggtgtgtagtaaaaagcaacaaaagtaaaagagtaagtttttt
cacatataaccaactgttaacatggaaagatgtgatgttaagtaggttcaatgcaaactt
ttgtatatgggtaagtaacaacctgaacaaaaatcaagaaggactaggatttagaagtaa
tctgcaaggtatgttaaccaataaattatatgaaactgttgattatatgttaagtctatg
tagtaatgaagggttctcactagtgaaagagttcgaaggctttattatgagtgaaattct
taaaattactgagcatgctcaattcagtactaggtttaggaatactttattaaatgggtt
gactgaacaattatcaatgttgaaagctaaaaacagatctagagttcttggcactatatt
agaaaacaatgattaccccatgtatgaagtagtacttaaattattaggggacactttgaa
aagtataaaattattaattaacaagaatttagaaaatgctgcagaattatattatatatt
cagaatttttggacaccctatggtagatgagagggaagcaatggatgctgttaaattaaa
taatgagattacaaaaattcttaaactggagagcttaacagaactaagaggagcatttat
actaagaattataaaagggtttgtagataataataaaagatggcctaaaattaagaattt
aaaagtgctcagtaaaagatgggttatgtatttcaaagccaaaagttaccctagccaact
tgagctaagtgtacaagattttttagaacttgctgcagtacaattcgaacaggaattttc
tgtccctgaaaaaaccaaccttgagatggtattaaatgataaagcaatatctcctccaaa
aaagttaatatggtcggtatatccaaaaaattatctacctgaaattataaaaaatcaata
tttagaagaggtcttcaatgcaagtgacagtcaaagaacgaggagagtcttagaatttta
cttaaaagattgcaaatttgatcaaaaagaccttaaacgttatgtacttaaacaagagta
tctaaatgacaaagaccacattgtctcattaactgggaaggaaagagaattaagtgtagg
caggatgtttgcaatgcaaccaggcaaacaaagacaaatacagatactagctgagaaact
tctagctgataatattgtaccctttttcccagaaactttaacaaagtatggtgacttgga
tctccaaagaattatggaaatgaaatcagaactttcttccattaaaactaggaagaatga
tagttacaacaattatattgcaagagcctccatagtaacagacctaagtaaattcaatca
agcctttagatatgaaaccacagctatctgtgcagatgtagcagatgagttacatggtac
gcaaagcttattttgttggttacatcttattgttcccatgaccacaatgatatgtgcata
cagacatgcaccaccagaaacaaagggggagtatgacatagacaaaatagaagagcaaag
tgggctatacagatatcatatgggagggattgaagggtggtgtcagaagttatggacaat
ggaagcgatatccttgttagatgtagtatctgttaagactcgttgtcagatgacctctct
attaaacggagacaatcaatcaatagatgtcagtaaaccagtaaaattgtctgaaggtat
agatgaagtaaaagcagattatagcttagcaattaaaatgcttaaagagataagagatgc
ctataaaaacattggccataaactcaaagaaggtgaaacatatatatcaagagatctcca
atttataagtaaggtgattcaatctgagggggtcatgcatcctacccccataaaaaagat
attaagggtaggtccctggataaatacaatactagatgacattaaaaccagtgcagaatc
aatagggagtctgtgtcaagaactagagttcagaggagaaagtatgctagttagcttgat
attaaggaatttctggctgtataacttatacatgcatgagtcaaaacagcatccgttagc
tggaaaacaactgtttaagcaattgaacaaaacactaacatctgtgcaaagattttttga
gctgaagaaagaaaatgatgtggttgacctatggatgaatataccaatgcagtttggagg
gggagacccagtagttttttacagatctttttacagaaggactcctgatttcctgactga
agcaatcagccatgtggatttactgttaaaagtttcgaacaatattaaaaatgagactaa
gatacgattctttaaagccttattatctatagaaaagaatgaacgtgcaacattaacaac
actaatgagagacccccaggcggtaggatcggaaagacaagctaaggtaacaagtgatat
aaatagaacagcagttactagcatactgagtctatctccgaatcagctcttttgtgatag
tgctatacactatagcagaaatgaagaagaagtcgggatcattgcagacaacataacacc
tgtttatcctcacggattgagagtgctctatgaatcactaccttttcataaggctgaaaa
ggttgtcaatatgatatcaggtacaaagtctataactaacctattgcagagaacatctgc
tatcaatggtgaagatattgatagagcagtgtctatgatgttagagaacttagggttgtt
atctaggatattgtcagtaataattaatagtatagaaataccaattaagtccaatggcag
attgatatgctgtcaaatttctaagactttgagagaaaaatcatggaacaatatggaaat
agtaggagtgacatctccaagtattgtaacatgtatggatgttgtgtatgcaactagttc
tcatttaaaaggaataattattgaaaaattcagtactgacaagaccacaagaggtcagag
gggaccaaaaagcccctgggtaggatcaagcactcaagagaaaaaattagttcctgttta
taatagacaaattctttcaaaacaacaaaaggagcaactggaagcaataggaaaaatgag
gtgggtgtataaaggaactccagggctaagaagattgctcaataagatttgcataggaag
tttaggtattagctataaatgtgtaaaacctctattaccaagattcatgagtgtaaactt
cttacataggttatctgttagtagcagacccatggaattcccagcttctgttccagctta
taggacaacaaattaccactttgacactagtccaatcaaccaagcattaagtgagaggtt
cgggaacgaagacattaatctagtgttccaaaatgcaatcagctgcggaattagtataat
gagtgttgtagaacagttaactggtagaagcccaaaacaattagtcttaatcccccaatt
agaagagatagatattatgcctcctcctgtatttcaaggaaaattcaattataaactagt
tgataaaataacctctgatcaacacatcttcagtcctgacaaaatagacatattaacact
agggaagatgcttatgcctactataaaaggtcaaaaaactgatcagttcttaaataagag
agaaaactatttccatggaaataatttaattgaatctttatctgcagcacttgcatgcca
ctggtgtggaatattaacagaacagtgtgtagaaaacaatatctttaggaaagactgggg
tgatgggttcatatcagatcatgccttcatggatttcaagatatttctatgtgtatttaa
aaccaaacttttatgtagttggggatcccaagggaaaaatgtaaaagatgaagatataat
agatgaatccattgacaaattattaagaattgacaacactttttggagaatgttcagcaa
agtcatgtttgaatcaaaggtcaaaaaaagaataatgttatatgatgtaaaattcctatc
attagtaggttatataggatttaaaaactggtttatagagcagttaagagtagtagaatt
gcatgaagtgccctggattgtcaatgctgaaggggagctagttgaaattaaaccaatcaa
aatttatttgcagttaatagaacaaagtctatctttaagaataactgttttgaattatac
agacatggcacatgctcttacacgattaattaggaagaaattgatgtgtgataatgcact
cttcaatccaagttcatcaccaatgtttagtctaactcaagttatcgatcctacaacaca
gctagactattttcctaaggtgatatttgaaaggttaaaaagttatgataccagttcaga
ctacaacaaagggaagttaacaagaaattacatgacattattaccatggcagcacgtaaa
caggtataattttgtctttagttcaacaggatgtaaaatcagcttgaagacatgcatcgg
gaaattgataaaggacttaaaccctaaggttctttactttattggagaaggagcaggtaa
ctggatggcaagaacagcatgtgagtatcctgacataaaatttgtatataggagtttaaa
ggatgatcttgatcatcattacccattagaatatcaaagggtaataggtgatttaaatag
ggtaatagatggtggtgaaggactatcaatggagaccacagatgcaactcaaaagactca
ttgggacttaatacacagaataagtaaagatgctttattgataacattgtgtgatgcaga
attcaaaaacagagatgatttctttaaaatggtaattctttggagaaaacatgtattatc
atgtagaatctgtacagcttatggaacagatctttacttatttgcaaagtatcatgcgac
ggactgcaatataaaattaccattttttgtaaggtctgtagctacttttattatgcaagg
aagcaaattgtcaggatcagaatgttacatacttttaacattaggtcatcacaataatct
gccatgccatggagaaatacaaaattccaaaatgagaatagcagtgtgtaatgatttcca
tgcctcaaaaaaactagacaacaaatcaattgaagctaactgtaaatctcttctatcagg
attaagaataccaataaacaaaaaagagttaaatagacaaaagaaactgttaacactaca
aagcaatcattcttccatagcaacagttggcggcagtaagattatagaatccaaatggtt
aaagaataaagcaagtacaataattgattggttagagcatatcttgaattctccaaaagg
tgaattaaactatgatttctttgaagcattagagaacacataccccaatatgatcaagct
tatagataacctgggaaatgcagagataaaaaaactaatcaaagttcctgggtatatgct
tgtgagtaagaag
>FJ168779-2000.255
ctatcatacaagcatgctatattaaaagagtctcagtatacaataaagagagatgtaggc
acaacaaccgcagtgacaccctcatcattgcaacaagaaataacactattgtgtggagaa
attctatatgctaagcatgctgattacaaatatgctgcagaaataggaatacaatatatt
agcacagctctaggatcagagagagtacagcagattctaagaaactcaggtagtgaagtc
caagtggttttaaccagaacgtactccttggggaaagttaaaaacaacaaaggagaagat
ttacagatgttagacatacacggagtagagaaaagctgggtggaagagatagacaaagaa
gcaagaaaaacaatggcaactttgcttaaagaatcatcaggcaatattccacaaaatcag
aggccttcagcaccagacacacccataatcttattatgtgtaggtgccttaatatttacc
aaactagcatcaactatagaagtgggattagagaccacagtcagaagagctaaccgtgta
ctaagtgatgcactcaaaagataccctaggatggacataccaaaaatcgctagatctttc
tatgacttatttgaacaaaaagtgtattacagaagtttgttcattgagtatggcaaagca
ttaggctcatcctctacaggcagcaaagcagaaagtttattcgttaatatattcatgcaa
gcttacggtgctggtcaaacaatgctgaggtggggagtcattgccaggtcatctaacaat
ataatgttaggacatgtatctgttcaagctgagttaaaacaagtcacagaagtctatgac
ctggtgcgagaaatgggccctgaatctgggctcctacatttaaggcaaagcccaaaagct
ggactgttatcactagccaattgtcccaactttgctagtgttgttctcggcaatgcctca
ggcttaggcataataggtatgtatcgcgggagagtgccaaacacagaactattttcagca
gcagaaagctatgccaagagtttgaaagaaagcaataaaattaacttttcttcattagga
ctcacagatgaagaaaaagaggctgcagaacacttcctaaatgtgagtgacgacagtcaa
aatgattatgagatgtcattccctgaaggaaaagatattcttttcatgggtaatgaagca
gcaaaattggcagaagcttttcaaaaatcattaagaaaacctaatcataaaagatctcaa
tctattataggagaaaaagtgaacactgtatctgaaacattggaattacctactatcagt
agacctaccaaaccgaccatattgtcagagccgaagttagcatggacagacaaaggtggg
gcaatcaaaactgaagcaaagcaaacaatcaaagttatggatcctattgaagaagaagag
tttactgagaaaagggtgctgccctccagtgatgggaaaactcctgcagaaaagaagttg
aaaccatcaaccaacactaaaaagGCCaaggtctcatttacaccaaatgaaccaggaaaa
tacacaaagttggagaaagatgctctagacttgctttcagacaatgaagaagaagatgca
gaatcctcaatcttaaccttcgaagaaagagatacttcatcattaagcattgaagccaga
ctagaatcgattgaggagaaattaagcatgatattagggctattaagaacactcaacatt
gctacagcaggacccacagcagcaagagatgggatcagagatgcaatgattggcataagg
gaggaactaatagcagacataataaaagaagccaagggaaaagcagcagaaatgatggaa
gaagaaatgaaccagcggacaaaaataggaaacggtagtgtaaaattaactgaaaaggca
aaggagctcaacaaaattgttgaagacgaaagcacaagtggtgaatccgaagaagaagaa
gaaccaaaagacacacaggaaaataatcaagaagatgacatttaccagttaattatgatg
gagtcctatctggtagacacttatcaaggcatcccttacacagcagctgttcaagttgat
ctagtagaaaaggacctgttacctgcaagcctaacaatatggttccccttgtttcaggcc
aatacaccaccagcagttctgcttgatcagctaaagactctgactataactactctgtat
gctgcatcacaaagtggtccaatactaaaagtgaatgcatcagcccagggtgcagcaatg
tctgtacttcccaaaaagtttgaagtcaatgcgactgtagcacttgacgaatatagcaaa
ttagaatttgacaaacttacagtctgtgaagtaaaaacagtttacttaacaaccatgaaa
ccatatgggatggtatcaaagtttgtgagctcggccaaatcagttggcaaaaaaacacat
gatctaatcgcattatgtgattttatggatctagaaaagaacacaccagttacaatacca
gcatttatcaaatcagtttctatcaaggagagtgaatcagccactgttgaagctgcaata
agcagtgaagcagaccaagctctaacacaagccaaaattgcaccttatgcgggactgatc
atgattatgaccatgaacaatcccaaaggcatattcaagaagcttggagctgggacccaa
gttatagtagaactaggagcatatgtccaggctgaaagcataagtaaaatatgcaagact
tggagccatcaaggaacaagatatgtgctgaagtccagtatgtcttggaaagtggtgatc
attttttcattgctaataacacctcaacacggtcttaaagagagctacctagaagaatca
tgtagcactataactgagggatatcttagtgttctgaggacaggttggtataccaacgtt
tttacattagaggtgggtgatgtagaaaaccttacatgttctgatggacctagcctaata
aaaacagaattagatctgaccaaaagtgcactaagagagctcaaaacagtctctgctgac
caattggcaagagaggaacaaattgagaatcccagacaatctaggtttgttctaggagca
atagcactcggtgttgcaacagcagctgcagtcacagcaggtgttgcaattgccaaaacc
atccggcttgagagtgaagtcacagcaattaagaatgccctcaaaacgaccaatgaagca
gtatctacattggggaatggagttcgagtgttggcaactgcagtgagagagctaaaagac
tttgtgagcaagaatttaactcgtgcaatcaacaaaaacaagtgcgacattgatgaccta
aaaatggctgttagcttcagtcaattcaacagaaggtttctaaatgttgtgcggcaattt
tcagacaatgctggaataacaccagcaatatctttggacttaatgacagatgctgaacta
gccagggccgtttctaacatgccgacatctgcaggacaaataaaattgatgttggagaac
cgtgcgatggtgcgaagaaaggggttcggaatcctgataggggtctacgggagctccgta
atttacacggtgcagctgccaatctttggcgttatagacacgccttgctggatagtaaaa
gcagccccttcttgttccgaaaaaaagggaaactatgcttgcctcttaagagaagaccaa
gggtggtattgtcagaatgcagggtcaactgtttactacccaaatgagaaagactgtgaa
acaagaggagaccatgtcttttgcgacacagcagcaggaattaatgttgctgagcaatca
aaggagtgcaacatcaacatatccactacaaattacccatgcaaagtcagcacaggaaga
catcctatcagtatggttgcactgtctcctcttggggctctggttgcttgctacaaagga
gtaagctgttccattggcagcaacagagtagggatcatcaagcagctgaacaaaggttgc
tcctatataaccaaccaagatgcagacacagtgacaatagacaacactgtatatcagcta
agcaaagttgagggtgaacagcatgttataaaaggcagaccagtgtcaagcagctttgat
ccaatcaagtttcctgaagatcaattcaatgttgcacttgaccaagtttttgagaacatt
gaaaacagccaggccttagtagatcaatcaaacagaatcctaagcagtgcagagaaaggg
aatactggctttatcattgtaataattctaattgctgtccttggctctagcatgatccta
gtgagcatcttcattataatcaagaaaacaaagaaaccaacgggagcacctccagagctg
agtggtgtcacaaacaatggcttcataccacacagtatgtctcgcaaggctccatgcaaa
tatgaagtgcggggcaaatgcaacagaggaagtgagtgtaagtttaaccacaattactgg
agttggccagatagatacttattaataagatcaaactatctattaaatcagcttttaagg
aacactgatagagctgatggcctatcaataatatcaggcgcaggcagagaagacagaacg
caagattttgttctaggttccaccaatgtggttcaaggttatattgatgataaccaaagc
ataacaaaagctgcagcctgctacagtctacacaacataatcaagcaactacaagaagtt
gaagttaggcaggctagagatagcaaactatctgacagcaagcatgtggcactccataac
ttaatcttatcttacatggagatgagcaaaactcccgcatctttaatcaacaatcttaaa
agactgccgagagaaaaactgaaaaaattagcaaagctgataattgacttatcagcaggc
gctgacaatgactcttcatatgccctgcaagacagtgaaagcactaatcaagtgcagtga
gcatggtcctgttttcattactatagaggttgatgaaatgatatggactcaaaaagaatt
aaaagaagctttgtccgatgggatagtgaagtctcacaccaacatttacaattgttattt
agaaaacatagaaattatatatgtcaaggcttacttaagttagatgataacattagatgt
cattaaaagtgatgggtcttcaaaaacatgtactcacctcaaaaaaataatcaaagacca
ttctggtaaagtgcttattgcacttaagttaatattagctttactaacatttttcacaat
aacaatcactataaattacataaaagtagaaaacaatctacaaatatgccagtcaaaaac
tgaatcagacaaagaagactcaccatcaaataccacatccgtcacaaccaagactactct
agaccatgatataacacagtattttaaaagattaattcaaaggtatacagattctgtgat
aGCCaacaaggacacatgctggaaaataagcagaaatcaatgcacaaatataacaacata
taaatttttatgctttaaacctgaggactcaaaaatcaacagttgtgatagactgacaga
tctatgcagaaacaaatcaaaatcagcagctgaagcatatcatacagtagaatgccattg
catatacacaattgagtggaagtgctatcaccacatggaggtgaaagtagagaacattcg
agcaatagacatgctcaaagcaagagtgaaaaatcgtgtggcacgtagcaaatgctttaa
aaatgcttctttaatcctcataggaataactacactgagtatagctctcaatatctatct
gatcataaactacacaatacaaaaaaccacatccgaatcagaacaccacaccagctcacc
acccacagaacccaacaaggaagcttcaacaatctccacagacaacccagacatcaatcc
aagctcacagcatccaactcaacagtccacagaaaaccccacactcaaccccgcagcatc
agcgagcccatcagaaacagaaccagcatcaacaccagacacaacaaaccgcctgtcctc
cgtagacaggtccacagcacaaccaagtgaaagcagaacaaagacaaaaccgacagtcat
ggatcctcttaatgaatccactgttaatgtctatctccctgattcgtaccttaaaggagt
aatttcttttagtgaaactaatgcaattggttcatgtctcttaaaaagaccttacttaaa
aaatgacaacactgcaaaagttgccatagagaatcctgttattgagcatgtgagactcaa
aaatgcagtcaattctaaaatgaaaatatcagattacaaggtagtagagccagtaaacat
gcaacatgaaataatgaagaatgtacacagttgtgagctcacactattgaaacagttttt
aacaaggagtaaaaacattagcactctcaaattaaatatgatatgtgattggctgcaatt
aaagtctacatcagatgatacctcaatcctaagtttcatagatgtagaatttatacctag
ttgggtaagcaactggtttagtaattggtacaatctcaataagttaattttggaattcag
aagagaggaagtaataagaaccggttcaatcttatgcaggtcattgggtaaattagtttt
tattgtatcatcatacggatgtatcgtcaagagcaacaaaagcaaaagagtgagcttctt
cacatacaatcaactgttaacatggaaagatgtgatgttaagtagatttaatgcgaattt
ttgtatatgggtaagcaatagtctgaatgaaaatcaggaagggctagggttaagaagtaa
tctacaaggtatgttaactaataaactatatgaaactgtagattatatgctaagtttatg
ttgcaatgaaggtttctcacttgtaaaagagttcgaaggttttattatgagtgaaatcct
taggattactgaacatgctcaattcagtactagatttagaaatactttattaaatggatt
aacagatcaattaacaaaattaaaaaataaaaacagactcagagttcatggtaccgtatt
agaaaataatgattatccaatgtatgaagttgtacttaaattattaggagatactttgag
atgtatcaaattattaatcaataaaaacttagagaatgctgcagaattatactatatatt
cagaatttttggtcatccaatggtagatgaaagagatgcaatggatgctgtcaaattaaa
caatgaaatcacaaaaatcctaaggttggagagcttgacagaactaagaggagcattcat
attaaggattatcaaaggatttgtggacaacaacaaaaggtggcccaaaattaaaaattt
aatagtgcttagcaaaagatggactatgtacttcaaagctaaaaattatcccagtcaact
cgaattaagtgaacaagactttctagagcttgctgcaatacaatttgaacaagagttttc
tgttcctgaaaaaaccaatcttgagatggtattaaatgacaaagccatatcacctcctaa
aagattaatatggtctgtgtatccaaagaattacttacctgagacgataaaaaatcgata
tttagaagaaactttcaatgcgagtgatagtctcaaaacaagaagagtactagagtacta
tttaaaagacaataaatttgatcaaaaggaacttaaaagttatgtagttagacaagaata
tttaaatgataaggagcacattgtctcattaactggaaaagaaagagaattaagtgtagg
tagaatgtttgctatgcaaccaggaaaacagcgacaaatacaaatattggcagaaaaatt
gttagctgataacattgtacctttcttcccggaaaccttaacaaagtatggtgatctaga
tcttcagagaataatggaaatcaaatcagaactttcttctatcaaaaccagaagaaatga
cagttataataattacattgcaagagcatccatagtaacagatttgagcaagttcaacca
agcctttagatatgaaactacagcgatctgtgcggatgtagcagacgaattacatggaac
acaaagcttattctgttggttacatcttatcgttcctatgactacaatgatatgtgccta
tagacatgcaccaccagaaacaaaaggtgaatatgatatagataagatagaagagcaaag
tggtctatatagatatcacatgggcggtattgaaggatggtgtcaaaaactctggacaat
ggaagctatatctttattggatgttgtatctgtaaagacacggtgtcaaatgacatcttt
attaaacggtgataaccaatcaatagatgtaagtaaaccagtcaagttatctgaaggttt
agatgaagtgaaggcagattatcgcttagcaataaaaatgctaaaagaaataagagatgc
atacagaaatataggccataaacttaaagaaggggaaacatatatatcaagggatcttca
atttataagcaaggtgattcaatctgaaggagtgatgcatcctacccctataaaaaaggt
cttgagagtaggaccatggataaacacaatattagatgacattaaaactagtgctgagtc
aatagggagtctatgtcaagaattagaatttaggggagaaagcataatagttagtctgat
attaagaaacttctggctgtataacttatacatgcatgaatcaaagcaacatcctttggc
agggaaacagttattcaaacaactaaataaaacattaacatcagtgcagagattttttga
aattaaaaaggaaaatgaggtagtagatctatggatgaacataccaatgcaatttggagg
aggagatccagtagtcttctatagatctttctatagaaggacccctgattttttaactga
ggcaatcagccatgtagatattctgttaaaaatatcagctaacataaaaaatgaaacgaa
agtaagtttcttcaaagccttactatcaatagaaaaaaatgaacgtgctacactgacaac
gctaatgagagatcctcaagctgttggatcagaacgacaagcaaaagtaacaagtgacat
caatagaacagcagttaccagtatcttaagtctttccccaaatcaacttttcagtgatag
tgctatacactatagcaggaatgaagaagaagtgggaatcattgcagaaaacataacacc
tgtttatcctcatgggctgagagtattatatgaatcattgccctttcacaaagctgaaaa
agttgtaaacatgatatcagggacaaaatctataaccaacttattacagagaacatccgc
tattaatggtgaagatattgacagggctgtatctatgatgttggagaatctaggattatt
atctagaatattgtcagtagttgttgatagtatagaaattccaatcaaatctaatggtag
gctgatatgttgtcaaatctctaggactttaagagagacatcatggaataatatggaaat
agttggagtaacatctcctagcatcactacatgtatggatgtcatatatgcaactagttc
tcatttgaaggggataattatagaaaagttcagcactgacagaactacaaggggtcaaag
aggtccaaaaagcccttgggtagggtcgagtactcaagagaaaaaattagtacctgttta
taacagacaaattctttcaaaacaacaaagagaacagctagaagcaattggaaaaatgag
atgggtgtataaagggacaccaggcttgcgacgattactcaacaagatctgtcttgggag
tttaggcattagttacaaatgtgtaaaacctttattacctaggtttatgagtgtaaattt
cttacataggttatctgtcagtagtagacctatggaattcccagcatcagttccagctta
tagaacaacaaattaccatttcgacactagtcctattaatcaagcactaagtgagagatt
tgggaatgaagatattaacttggtcttccaaaatgcgatcagctgtggaattagcataat
gagtgtagtagaacaattaacaggtagaagcccaaaacagttagttttaataccccaatt
agaagaaatagacattatgccaccaccagtgtttcaagggaaattcaattataaattagt
agataagataacttctgatcaacatatcttcagtccggacaaaatagatatgttaacact
agggaaaatgctcatgcctactataaaaggtcagaaaacagatcagttcttaaataagag
agagaattatttccatgggaacaatcttattgagtctttatcagcagcattagcatgtca
ttggtgtgggatattaacagaacaatgcatagaaaataatattttcaagaaggactgggg
tgacgggtttatatcagatcatgcttttatggacttcaaaatattcctatgtgtctttaa
aactaaacttttatgtagttggggatcccaagggaaaaacattaaagatgaagatatagt
agatgaatcaatagataaattgttaaggattgacaatactttttggagaatgttcagcaa
agttatgtttgaaccaaaagttaagaaaaggataatgttatatgatgtaaaattcctatc
actagtaggctacatagggtttaagaactggtttatagagcagttgagatcagctgaatt
gcatgaaataccttggattgtcaatgccgaaggtgatttggttgagatcaagtcaattaa
aatctatttgcaactgatagaacaaagcttatttttaagaataactgttttgaactatac
agatatggcacatgctctcacacgattaatcagaaagaagttaatgtgtgataatgcact
gttaaccccaatttcatccccaatggttaacttaactcaagttattgatcccacaacaca
attagattacttccccaagataacattcgaaaggctaaaaaattatgacacaagttcaaa
ttatgctaaaggaaagctaacaagaaattacatgatactattgccatggcagcatgttaa
tagatataactttgtctttagttctactggatgtaaagttagtctgaaaacatgtattgg
aaaacttatgaaagacttaaatcctaaagttttgtactttattggagaaggagcaggaaa
ttggatggccagaacagcatgtgaatatcctgatattaaatttgtatatagaagtctgaa
agatgaccttgatcatcattatcctctggaataccagagagtgataggtgaattaagcag
aatcatagatagtggtgaaggactttcaatggaaacaacagacgcaactcaaaaaactca
ttgggatttgatacacagggtaagcaaagatgctttattaataactttatgtgatgcaga
atttaaggacagagatgatttttttaagatggtaattctatggagaaaacatgtattatc
atgcagaatttgcactacttatgggacggacctctatttattcgcaaagtatcatgctaa
agactgcaatgtaaaattacctttttttgtgagatcagttgctactttcattatgcaggg
tagtaagctgtcaggttcagaatgctacatactcttaacactaggccaccacaacagttt
accttgccatggagaaatacaaaattctaagatgaaaatagcagtgtgtaatgattttta
tgctgcaaaaaaactcgacaataaatcaattgaagctaattgtaaatcacttttgtcagg
gctaagaatacctataaataagaaggaactagatagacagagaagattattaacactaca
aagcaatcattcttctgtggcaacagttggcggtagcaagatcatagagtctaaatggtt
aacaaacaaagcaagtacaataattgattggttagaacatattttaaattctccaaaggg
cgaattaaattatgatttttttgaagcattggagaacacttaccctaatatgattaaact
aatagataacttagggaatgcagagattaaaaaacttatcaaagtaacaggatacatgct
tgtaagtaaaaaa
>GQ153651-2008.99
ctatcatacaagcatgctatattaaaagagtctcagtacacaataaagagagatgtaggc
acaacaacagcagtgacaccctcatcattgcaacaagaaataacactgttgtgtggagaa
attctatatgctaagcatactgattacaaatatgctgcagaaataggaatacaatatatc
agcacagctctagggtcagagagagtacagcagattctaagaaactcaggcagtgaagtt
caagcggttttaaccagaacatactctttggggaaagttaaaaacaataaaggagaagat
ttacagatgttagacatacatggagtagagaaaagctgggtggaagagatagacaaagaa
gcaagaaaaacaatggcaactttacttaaagaatcatcaggcaatattccacaaaatcag
aggccttcagcaccagacacacctataatcttattatgtgtaggtgccttaatatttacc
aaactagcatcaactatagaagtaggattagagaccacagtcagaagagctaaccgtgtg
ctaagtgatgcactcaaaagataccctagaatggacataccaaaaatcgctagatccttc
tatgacttatttgaacaaaaagtgtattacagaagtttgttcattgagtatggcaaagca
ttaggctcatcctctacaggcagcaaagcagaaagtttattcgttaatatattcatgcaa
gcttatggtgctggtcaaacaatgctgaggtggggggtcatcgccaggtcatctaacaat
ataatgttaggacatgtatctgtacaggctgagttgaaacaggtcacagaagtctatgat
ctagtgcgagaaatgggcccagaatctgggctcctacatttaaggcaaagcccaaaagct
ggactgttatccctagccaattgtcccaactttgcaagtgttgttctcggcaatgcctca
ggcttaggcataataggtatgtatcgagggagagtgccaaacacagaactattttcagca
gcagaaagctatgccaagagtttgaaagaaagtaacaaaatcaacttttcttcattagga
ctcacagatgaagaaaaggaggctgcagaacacttcctaaatgtgagtgacgacagtcaa
aatgattatgagatgccgttccctgagggaaaagatattcttttcatgggtgaggaagca
gcaaaattggcagaagctttccagaaatcattaagaaaacctagtcataaaagatctcaa
tctattataggagaaaaagtgagcactgtatctgaaacattggaattacctactatcagt
agacctaccaagccaaccatattgtcagagccgaagttagcatggacagacaaaagtggg
gcaatcaaaactgaagtaaagcaaacaatcaaaatcatggatcctattgaagaagaagag
tctactgagaaaaaggtgctaccctctagtgatgggaaaactcctgcagaaaagaagttg
aaactatcaaccaacactaaaaagGCCaaagtttcatttacaccgaatgaaccaggaaaa
tacacaaagttggagaaagatgctctagacttgctttcagacaatgaagaggaagatgca
gaatcctcaatcttaaccttcgaagaaagagatacttcatcattaagcattgaggccaga
ctagaatcgattgaggagaaattaagcatgatactagggctattaagaacactcaacatt
gccacagcaggacccacagcagcaagagatgggatcagagatgcaatgattggcataagg
gaagaactaatagcagacataataaaagaagccaagggaaaagcagcagaaatgatggaa
gaggaaatgaaccaacggacaaaaataggaaatggtagtgtaaaattaactgaaaaggca
aaggagctcaacaaaattgttgaagatgaaagcacaagtggagaatctgaagaagaagaa
gaactaaaagacatacaggaaaataatcaagaagatgacatttaccagttaattatgatg
gagtcctatctggtagacacctatcagggcatcccttacacagcagctgttcaagttgat
ctagtagaaaaagacctgttacctgcaagcctaactatatggtttcctttgtttcaggcc
aatacaccaccagcagttctgcttgatcagctaaagactctgacaataactactctgtat
gctgcatcacaaagtggtccaatactaaaagtgaatgcatcagcccaaggtgcagcaatg
tctgtacttcccaaaaggtttgaagtcaatgcgactgtagcacttgacgaatatagcaaa
ttagaatttgacaaactcacagtctgtgaggtaaaaacagtttacttaacaactatgaaa
ccatatgggatggtatcaaaatttgtgagctcagccaaatcagttggcaaaaaaacacat
gatctaatcgcattgtgtgattttatggatctagaaaagaacacaccagttacaatacca
gcatttatcaaatcagtttctatcaaagagagtgaatcagccactgttgaagctgcaata
agcagtgaagcagaccaagctctaacacaagctaaaattgcaccttatgcgggactgatc
atgattatgacaatgaacaatcccaaaggcatattcaagaagcttggagctgggacacaa
gttatagtggaactaggagcatatgtccaggctgaaagcataagtaaaatatgcaagact
tggagccatcaagggacaagatatgtgctgaagtccagaatgtcttggaaagtggtgatt
attttttcattgctaataacacctcaacacggtcttaaagagagctacttagaagaatca
tgtagcactataactgagggatatctcagtgttctgaggacaggttggtataccaacgtt
tttacattagaggtgggtgatgtagaaaacctcacatgtgctgatggacctagcctaata
aaaacagaattagatctgaccaaaagtgcactaagagagctcaaaacagtttctgctgac
cagttggcaagagaggaacaaattgaaaatcccagacaatctagatttgttctaggagca
atagcactcggtgttgcaacagcagctgcagttacagcaggtgttgcaattgccaaaacc
atccggcttgagagtgaagttacagcaattaagaatgcccttaaaaagaccaatgaagca
gtgtctacattggggaatggggttcgagtgttagcaactgcagtgagagaactgaaagat
tttgtgagcaagaatttaactcgtgcaatcaacaaaaacaagtgcgacattgatgaccta
aaaatggccgttagtttcagtcaattcaacagaaggtttctaaacgttgtgcggcaattt
tcagacaatgctggaataacaccagcaatatctttagacttaatgacagatgctgaacta
gccagagctgtttccaacatgccgacatctgcaggacaaataaaattgatgttggaaaac
cgtgcaatggtgcggaggaaggggttcggaatcctgataggggtctacgggagctccgta
atttacatggtgcagttgccaatctttggcgttatagatacgccttgctggatagtgaaa
gcagccccttcttgctccgaaaaaaagggaaactatgcttgcctcctaagagaagaccaa
gggtggtattgtcagaatgcagggtcaactgtctactacccaaatgagaaggactgtgaa
acaaggggagatcatgtcttttgcgacacagcagcaggaattaatgttgctgagcaatca
aaggagtgcaacatcaacatatccactacaaattacccatgcaaagtcagcacaggaagg
catcctatcagtatggttgcactgtcccctcttggggctctggttgcttgttacaaagga
gtaagctgttccattggcagcaatagagtagggatcatcaagcagctgaacaaaggttgc
tcttatattaccaaccaagatgcagacacagtgacaatagacaacactgtatatcagcta
agcaaagttgagggtgaacagcatgttataaaaggcagaccagtgtcaagcagctttgat
ccagtcaaatttcctgaagatcagttcaatgttgcacttgaccaagtttttgagaacatt
gaaaacagccaggccttggtagatcaatcaaacagaatcctaagcagtgcagagaaaggg
aacactggcttcatcattgtgataattctaattgctgtccttggctccagcatgatccta
gtgagcatcttcattataatcaagaaaacaaagaaaccaactggagcacctccagagctg
agtggtgtcacaaacaacggcttcataccacacagtatgtctcgcaaggctccatgcaaa
tatgaagtgcggggcaaatgcaatagaggaagtgagtgtaagtttaaccacaattactgg
agttggccagatagatacttattaataagatcaaattatctattaaatcagcttttaagg
aacactgatagagctgatggcctatcaataatatcaggcgcaggcagagaagacagaacg
caagattttgttctaggttccaccaatgtggttcaaggttatattgatgataaccaaagc
ataacaaaggctgcagcctgctacagtctacacaacataatcaaacaactacaagaagtt
gaagttaggcaggctagagataacaaactatctgacagcaagcatgtggcactccataac
ttaatcttatcttacatggagatgagcaaaactcccgcatccttaatcaacaatcttaaa
agactgccgagagaaaaactgaaaaaattagcaaagctgataattgacttatcagcaggc
gctgacaatgactcttcatatgccctgcaagacagtgaaagcattaatcaagtgcagtga
gcatggtcctgttttcattactatagaggttgatgatatgatatggactcaaaaagaatt
aaaagaagctttatccgatgggatagtgaagtctcacactaacatttacaattgttattt
agaaaacatagaaattatatatgtcaaggcttacctaagttagatgataacattggatgt
cattaaaaatgatgggtcttcaaaaacatgtactcacctcaaaaaaataatcaaagacca
ctctggtaaagtgcttattgcacttaagttaatattagctttactaacatttttcacagt
aacaatcactataaattatataaaagtagaaaacaatctgcaaatatgccagtcaaaaac
cgagtcagataaagaagactcaccatcaaataccacatctgtcacaaccaagaccactct
agaccatgatataacacagtattttaaaagattgattcaaaggtatacagattctgtaat
aGCCaacaaggacacatgctggaaaataagcagaaatcaatgcacaaatataacaacata
taaatttttatgttttaaacctgaagactcaaaaatcaacagttgtgacagactgacaga
tttatgcagaaacaaatcaaactcagcagttgaagcatatcacacagtagaatgccattg
tatatacacaatcgaatggaagtgctatcattatatggaggtgaaagtagagaacattcg
agcaatagacatgctcaaagcaagagtgaaaaatcgtgtggcacgcagcaaatgctttaa
aaatgcttctttaatcctcataggaataactgctctgagtatagccctcaatatctatct
gatcataaactacacaatacaaaaaactgcatctgaatcagaacaccatactagctcacc
acccacagaatccaacaaagaaacttcaacaatctctatagacaacccagacatcaatcc
aaactcacagcttccaactcaacagtccacagaaagccccacactcaactccgcagcctc
ggcgagcccaccagaaacagaaccagcatcaacatcagacacaacaaatcgtctgtcctc
tgtagacagatccacaacacaaccaagtgaaagcagaacaaagacaaaacgagcagtcat
ggatcctcttaatgaatccactgttaatgtctatctccctgattcataccttaaaggagt
aatttcttttagtgaaactaatgcaattggttcatgtctcttaaaaagaccttacttaaa
aaatgacaacactgcaaaagttgccatagagaatcctgttattgagcatgttagactcaa
aaatgcagtcaattctaaaatgaaaatatcagattacaaggtagtagaaccagtaaacat
gcaacatgaaataatgaagaatgtacacagttgtgaactcacactattgaaacagttttt
aacaaggagtaaaaacattggcactctcaagttaaatatgatatgtgattggctgcaatt
aaagtctacatcagatgatacctcaatcctaggttttatagatgtagaatttatacctag
ttgggtaagcaactggtttagtaattggtacaatctcaacaagttaattttagaattcag
gagagaggaagtaataagaactggttcaatcttgtgtagatcattgggtaaattagtttt
tattgtatcatcatatggatgtatcgtcaagagcaacaaaagcaaaagggtgagcttctt
cacatacaatcaactgttaacatggaaagatgtgatgctaagtcgattcaatgcaaattt
ttgtatatgggtgagcaacagtctgaatgaaaatcaggaagggctagggttgagaagtaa
tctgcaaggtatgttaactaataaattatatgaaactgtagattatatgttaagtttatg
ttgcaatgaaggtttctcacttgtgaaagagttcgaaggttttattatgagtgaaatcct
taggattactgaacatgctcaattcagtactagatttagaaatactttattaaatggatt
aacagatcaattaacaaaattgaaaaataaaaacaggctcagagttcatggtaccgtatt
agaaaataatgattatccaatgtatgaagttgtacttaaattattaggagatactctgag
atgcatcaaattattaatcaataaaaacttagagaatgctgcagaattatactatatatt
cagaatttttggtcacccaatggtagatgaaagagatgcaatggatgctgtaaaacttaa
caatgaaatcacaaaaatccttaggttggagagcttgactgaactaagaggggcattcat
attaaggattatcaaaggatttgtggacaacaataaaaggtggcccaaaattaaaaacct
aaaagtgcttagcaaaagatggactatgtacttcaaagcaaaaagttaccccagtcaact
cgaattaagtgaacaagactttctagagcttgctgcaatacaatttgaacaagagttttc
tgttcctgaaaaaaccaatcttgagatggtattaaatgataaagctatatcacctcctaa
aagattaatatggtctgtgtatccaaagaattacttacctgagacgataaaaaaccgata
tctagaagaaattttcaatgcaagtgatagtcttaaaacaagaagagtgctagagtacta
tttgaaagataataaatttgatcaaaaggaacttaaaagttatgtagttagacaagaata
tttaaatgataaggaacacattgtctcattaactggaaaagaaagagaattaagtgtagg
tagaatgtttgctatgcaaccagggaaacagcgacaaatacaaatattggcagagaaatt
gttagctgataacattgtacctttcttcccagaaactttaacaaagtatggtgatctaga
tcttcagagaataatggaaatcaaatcggaactttcttctattaaaaccagaagaaatga
tagttataataattacattgcaagagcatctatagtaacagatttaagcaagttcaacca
agcctttagatatgaaactacagcaatctgcgcagatgtagcagacgaattacatggaac
acaaagcttattctgttggttacatcttatcgttcctatgactacaatgatatgtgccta
tagacatgcaccaccagaaacaaaaggtgaatatgatatagataagatagaagagcaaag
tggtttatatagatatcatatgggtggtattgaaggatggtgtcaaaaactctggacaat
ggaagctatatccttattggatgttgtatctgtaaagacacggtgtcaaatgacatcttt
attaaacggtgacaaccaatcaatagatgtaagtaaaccagtcaagttatctgaagattt
agatgaagtgaaggcagattaccgcttggcaataaaaatgctaaaagaaataagagatgc
gtacagaaatataggccataaacttaaagaaggggaaacatatatatcaagggatcttca
gtttataagcaaggtgattcaatctgaaggggtaatgcatcctacccctataaaaaagat
cttaagagtaggaccgtggataaacacaatattagatgacattaaaactagtgctgagtc
aatagggagtctatgtcaagaattagaatttaggggagaaagcataatagttagtctgat
attaagaaatttctggctgtataacttatacatgcatgaatcaaagcaacatcctctggc
agggaagcagttatttaaacaactaaataaaacattaacatcagtgcagagattttttga
aattaaaaaggaaaatgaagtagtagatctatggatgaacataccaatgcaatttggtgg
aggagatccagtagtcttctatagatctttctatagaaggactcctgattttttaactga
ggcaatcagccatgtggatattctattaaaaatatcaactaacataaaaaatgaaacaaa
aataagttttttcaaagccttactatcaatagaaaaaaatggacgtgctacactgacaac
actaatgagagatcctcaggctgttggatcagaacgacaagcaaaagtaacaagtgatat
caatagaacagcagtcaccagtatcttaagtcttttcccaaatcaacttttcagtgatag
tgctatacactacagcagaaatgaagaagaagtaggaatcattgcagaaaacatagcacc
cgtttatcctcatgggctaagagttttatatgaatcattaccctttcacaaagctgaaaa
agttgtaaacatgatatcagggacaaaatctataactaacttattacagagaacatctgc
tattaatggtgaagatattgacagggctgtatctatgatgttggagaatctaggattatt
atctagaatattgtcagtagttgttgatagtatagaaattccaaccaaatctaatggtag
gctgatatgttgtcaaatctctaggactttaagagagacatcatggaataatatggaaat
agttggagtaacatctcctagcatcactacatgcatggatgtcatatatgcaactagttc
tcatttgaaggggataattattgagaagttcagcactgacagaactacaagaggtcaaag
aggtccaaaaagcccttgggtagggtcgagtactcaagagaaaaaattagtacctgttta
taacagacaaattctctcaaaacaacaaagagaacagctagaagcaattggaaaaatgag
atgggtgtataaagggacaccaggcttgcggcgattactcaacaagatctgccttgggag
tttaggcattagttacaagtgtgtaaaacctttattacctagatttatgagtgtaaattt
cttacatagattatctgtcagtagtagacctatggaattcccagcatcagttccagctta
tagaacaacaaattaccattttgacactagtcccattaatcaagcactaagtgagagatt
tgggaatgaagatattaacttggtcttccaaaatgcaatcagctgtggaattagcataat
gagtgtagtagaacaattaacaggtagaagcccaaaacagttagttttaataccccaatt
agaggaaatagacattatgccaccaccagtgtttcaagggaaattcaattataaactagt
agataagataacttctgatcaacatatcttcagtccggacaaaatagatatgttaacatt
agggaaaatgctcatgcccactataaagggtcagaaaacagatcagttcttaaataagag
agagaattatttccatggaaacaatcttattgagtctttatcagcagcattagcatgtca
ttggtgtgggatattaacagaacaatgcatagaaaataatattttcaagaaagactgggg
tgacgggtttatatcagatcatgctcttatggacttcaaaatattcttatgtgtctttaa
aactaaacttttatgtagttggggatcccaagggaaaaacattaaagatgaagatataat
agatgagtcaatagataaattgttaaggattgacaatactttttggagaatgttcagcaa
ggttatgtttgaaccaaaagttaagaaaaggataatgttatatgatgtaaaattcctatc
actagtaggttacatagggtttaagaactggtttatagagcagttgaggtcagctgagtt
gcatgaaataccttggattgtcaatgcagaaggtgatttggttgagatcaagtcaattaa
aatctatttgcagctgatagaacaaagcttatttttgagaataactgttctgaactatac
agatatggcacatgctctcacacgattaatcagaaagaagttgatgtgtgataatgcact
gttaaccccaatttcatccccaatggttaacttaactcaagttattgatcccacaacaca
attagattacttccctaagataacattcgaaaggctaacaaatcatgacacaagttcaaa
ttatgctaaagggaagctaacaagaaattacatgatactgttgccatggcagcatgttaa
tagatataactttgtctttagttctactggatgtaaagttagtctgaaaacatgtattgg
aaaacttatgaaagacttaaatcctaaagttttgtactttattggagaaggagcaggaaa
ttggatggctagaacagcatgtgaatatcctgatatcaagtttgtatatagaagtctaaa
agatgaccttgatcatcattaccctttagaataccagagagtgataggtgaattaagcag
aatcatagatagtggtgaagggctttcaatggaaacaacagacgcaactcaaaaaactca
ttgggatttgatacacagggtaagcaaagatgctttattaataactttatgtgatgcaga
atttaaggacagagatgatttttttaagatggtaattctatggagaaaacatgtattatc
atgcagaatttgcactacttatgggacagacctctatttattcgcaaagtatcatgctaa
agactgcaatgtaaaattacctttttttgtgagatcagttgctacttttattatgcaggg
tagtaagctgtcaggctcagaatgctacatacttttaacactaggccatcacaacagttt
accttgccatggagaaatacaaaattctaagatgaaaatagcagtgtgtaatgattttta
tgctgcaaagaaactcgacaataaatcaattgaagctaattgtaaatcacttttgtcagg
gctaagaatacctataaataagaaggaactagatagacagagaaggttattaacactaca
aagcaaccattcttctgtagcaacagttggtggcagcaagatcatagagtctaaatggtt
aacaaacaaagcaagtacaataattgattggttagagcatattttaaattctccaaaagg
cgaattaaattatgatttttttgaagcattagagaacacttaccctaatatgattaagct
aatagataacctagggaatgcagagattaaaaaattgatcaaagtaactggatacatgct
tgtaagtaaaaaa
>JN184399-1999.99
ttatcatacaagcatgctatattaaaagagtctcagtacacaataaaaagggatgtgggt
acaacaactgcagtgacaccctcatcattgcaacaagaaataacgctgttgtgtggagaa
attctgtatgctaaacatgctgattacaaatatgctgcagaaataggaatacaatatatt
agcacagctttaggatcagagagagtgcagcagattctgaggaactcaggcagtgaagtc
caagtggtcttaaccagaacgtactctctggggaaaattaaaaacaataaaggagaagat
ttacagatgttagacatacacggggtagagaagagctgggtagaagagatagacaaagaa
gcaaggaaaacaatggcaaccttgcttaaagaatcatcaggtaatatcccacaaaatcag
aggccctcagcaccagacacacccataatcttattatgtgtaggtgccttaatatttact
aaactagcatcaaccatagaagtgggactagagaccacagtcagaagggctaaccgtgta
ctaagtgacgcactcaaaagataccctagaatggacataccaaaaattgccagatccttc
tatgacttatttgaacaaaaagtgtatcacagaagtttgttcattgagtatggcaaagca
ttaggctcatcatctacaggcagcaaagcagaaagtctatttgttaatatattcatgcaa
gcttatggagccggtcaaacaatgctaaggtggggggtcattgccaggtcatccaacaat
ataatgttaggacatgtatccgtccaagctgagttaaaacaggtcacagaagtctatgac
ttggtgcgagaaatgggccctgaatctggacttctacatttaaggcaaagcccaaaagct
ggactgttatcactagccaactgtcccaactttgcaagtgttgttctcggaaatgcctca
ggcttaggcataatcggtatgtatcgtgggagagtaccaaacacagaattattttcagca
gcagaaagttatgccaaaagcttgaaagaaagcaataaaatcaatttctcttcattagga
cttacagatgaagagaaagaggctgcagaacatttcttaaatgtgagtgacgacagtcaa
aatgattatgagatgtctttccctgaaggaaaagatattcttttcatgggtaatgaagca
gcgaaattagcagaagctttccagaaatcattaagaaaaccaagtcataaaagatctcaa
tctattataggagaaaaagtgaatactgtatcagaaacattggaattacctactatcagt
agacctgcaaaaccaaccatactgtcagaaccaaagttagcatggactgataaaggtggg
gcaatcaaaactgaaataaagcaagcaatcaaagtcatggatcctattgaagaagaagag
tctactgagaagaaggtgctgccctccagtgatgggaaaacccctgcagaaaagaaactg
aaaccatcaactaacaccaaaaagGCCaaggtttcatttacaccaaatgaaccaggaaaa
tatacaaagttggaaaaagatgctctagatttgctctcagataatgaagaagaagatgca
gaatcttcaatcttaacctttgaagaaagagatacttcatcgttaagcattgaggccaga
ttggaatcaatagaagagaaattaagcatgatattagggctattaagaacactcaacatt
gctacagcaggacccacagcagcaagagatgggatcagagatgcaatgattggcgtaaga
gaggaattaatagcagacataataaaggaagctaaagggaaagcagcagaaatgatggaa
gaggaaatgagtcaacgatcaaaaataggaaacggtagtgtaaaattaacagaaaaagca
aaagagcttaacaaaattgttgaagatgaaagcacaagtggagaatctgaagaagaagaa
gaaccaaaagacatacaagacaatagtcaagaagatgacatttaccagttaattatgatg
gagtcctacctagtagacacttatcaaggcattccttacacagcagctgttcaagttgat
ctaatagaaaaggacctgttacctgcaagcctaacaatatggttccctttgtttcaggcc
aacacaccaccagcagtgctgctcgatcagctaaaaaccctgacaataaccactctgtat
gctgcatcacaaaatggtccaatactcaaagtgaatgcatcagcccaaggtgcagcaatg
tctgtacttcccaaaaaatttgaagtcaatgcgactgtagcactcgatgaatatagcaaa
ttggaatttgacaaactcacagtctgtgaagtaaaaacagtttacttaacaaccatgaaa
ccatacgggatggtatcaaaatttgtgagctcagccaaatcagttggcaaaaaaacacgt
gatctaatcgcactgtgtgattttatggatctagaaaagaacacacctgttacaatacca
gcattcatcaaatcagtttcaatcaaagagagtgagtcagctactgttgaagccgctata
agcagtgaagcagaccaagctttaacacaggccaaaattgcaccttatgcgggattgatt
atgatcatgactgtgaacaatcccaaaggcatattcaaaaagcttggagctgggactcaa
gttatagtagaactaggagcatatgtccaggctgaaagcataagtaaaatatgcaagact
tggagccatcaagggacaagatatgtgttgaagtccagaatgtcttggaaagtggtgatc
attttttcattgttaataacacctcaacacggtcttaaagagagctacttagaagagtca
tgtagcactataactgaaggatatctcagtgttctgaggacaggttggtataccaacgtt
tttacactggaggtaggtgatgtagagaaccttacatgtgctgatggacctagcttaata
aaaacagaattagacctgaccaaaagtgcactaagagagctcagaacagtttctgctgat
caactggcaagagaggagcaaattgagaatcccagacaatctagattcgttctaggagca
atagcactcggtgttgcaacagcagctgcagttacagcaggtgttgcaattgccaaaacc
atccggcttgaaagtgaagtaacagcaattaagaatgccctcaaaaagaccaatgaagca
gtatctacattggggaatggagttcgagtgttggcaactgcagtgagagagctgaaagat
tttgtgagcaagaatctaacacgtgcaatcaacaaaaacaagtgcgacattgctgacctg
aaaatggccgttagcttcagtcaattcaacagaaggtttctaaatgttgtgcggcaattt
tcagacaatgctggaataacaccagcaatatccttggacttaatgacagatgctgaacta
gccagagctgtttccaacatgccaacatctgcaggacaaataaaactgatgttggagaac
cgtgcaatggtaagaagaaaggggtttggaatcccgataggagtttacggaagctccgta
atttacatggtgcaactgccaatctttggggttatagacacgccttgctggatagtaaaa
gcagccccttcttgctcagaaaaaaagggaaactatgcttgcctcttaagagaagatcaa
ggatggtattgtcagaatgcagggtcaactgtttactacccaaatgaaaaagactgtgaa
acaagaggagaccatgtcttttgcgacacagcagcaggaatcaatgtcgctgagcagtca
aaggagtgcaacatcaacatatccactactaattacccatgcaaagttagcacaggaaga
catcctatcagtatggttgcactgtctcctcttggggctttggttgcttgctacaaggga
gtgagctgttccattggcagcaacagagtagggatcatcaagcaactgaacaaaggctgc
tcttatataaccaaccaagacgcagacacagtgacaatagacaacactgtataccagcta
agcaaagttgagggcgaacagcatgttataaaaggaaggccagtgtcaagcagctttgat
ccagtcaagtttcctgaagatcaattcaatgttgcacttgaccaagttttcgagagcatt
gagaacagtcaggccttggtggatcaatcaaacagaatcctaagcagtgcagagaaagga
aacactggcttcatcattgtaataattctaactgctgtcctaggctctaccatgatccta
gtgagtgtttttatcataataaagaaaacaaagaaacccacaggagcacctccagagctg
agtggtgtcacaaacaatggcttcataccacataatatgtctcgcaaggctccatgcaaa
tatgaagtgcggggcaaatgcaatagaggaagtgagtgcaagtttaaccacaattactgg
agttggccagatagatacttactaataagatcaaattatttattaaatcaacttttaagg
aacactgatagagctgatggcttatcaataatatcaggagcaggcagagaagataggaca
caagattttgtcctaggttccaccaatgtggttcaaggttatattgatgataaccaaagc
ataacaaaagctgcagcctgttacagtctacataatataatcaaacaactacaagaagtt
gaagttaggcaggctagagataacaaactatctgacagcaaacatgtagcacttcacaac
ttggtcctatcttatatggagatgagcaaaactcctgcatctttaatcaacaatctcaaa
agactgccgagagagaaactgaaaaaattagcaaagcttataattgacttatcagcaggt
gctgaaaatgactcttcatatgccttgcaagacagtgaaagcactaatcaagtgcagtga
gcatggtcctgttttcattactatagaggttgatgacatgatatggactcataaggactt
aaaagaagctttatctgatgggatagtgaagtctcatactaacatttacaattgttattt
agaaaacatagaaattatatatgtcaaggcttacttaagttagatgataacactagatgt
catcaaaaatgatgggtcttcaaaaacatgtactcacctcaaaaaaataattaaagacca
ctctggtaaagtgcttattgtacttaagttaatattagctttactaacatttctcacagt
gacaatcaccatcaattatataaaagtagaaaacaatctgcaaatatgtcagtcaaaaac
tgaatcagacaataaggactcatcatcaaataccacatcagtcacaaccaagactactct
aaatcatgatataacacagtattttaaaagtttgattcaaaggtatacaaactctgcaat
aGCCaacagagacacatgctggaaaataagcagaaatcaatgcacaaacataacaacata
caaatttttatgttttaaatctgaagacacaaaaaccaacaattgtgataaactgacaga
tttatgcagaaacaaaccaaaaccagctgttgaagtgtatcacatagtagaatgccattg
tatatacacagttaaatggaagtgctatcattacatggaggtgaaagtggagaacattcg
aacaatagatatgctcaaagcaagagtgaaaaatcgtgtggcacgcagcaaatgctttaa
aaatgcctctttgatcctaataggaataactacattaagtatagccctcaatatctatct
aatcataaactatacaatgcaagaaaacacatccgaatcagaacatcacaccagctcatc
acccatggaatccagcagggaaactccaacggtccctatagacaactcagacaccaatcc
aagctcacagtatccaactcaacagtccacagaaggctccacactctactttgcagcctc
agcaagctcaccagagacagaaccaacatcaacaccagacacaacaagccgcccgccctt
cgtcgacacacacacaacaccaccaagtgcaagcagaacaaagacaagtccggcagtcat
ggatcctctcaatgaatccactgttaatgtctatcttcccgactcatatcttaaaggagt
gatttcttttagtgagactaatgcaattggttcatgtctcttaaaaagaccttacctaaa
aaatgacaacactgcaaaagttgccatagagaatcctgttatcgagcatgttagactcaa
aaatgcagtcaattctaagatgaaaatatcagattacaagatagtagagccagtaaacat
gcaacatgaaattatgaagaatgtacacggttgtgagctcacattattaaaacagttttt
aacaaggagtaaaaatattagcactctcaaattaaatatgatatgtgattggctgcagtt
aaagtctacatcagatgatacctcaatcctaagttttatagatgtagaatttatacctag
ctgggtaagcaattggtttagtaattggtacaatctcaacaagttgattctggaattcag
gaaagaagaagtaataagaactggttcaatcttgtgtaggtcattgggtaaattagtttt
tgttgtatcatcatatggatgtatagtcaagagcaacaaaagcaaaagagtgagcttctt
cacatacaatcaactgttaacatggaaagatgtgatgttaagtagattcaatgcaaattt
ctgtatatgggtaagcaacagtctgaatgaaaatcaagaagggctagggttgagaagtaa
tctgcaaggcatattaactaataagctatatgaaactgtagattatatgcttagtttgtg
ttgcaatgaaggtttctcacttgtgaaagagtttgaaggttttattatgagtgaaatcct
taggattactgaacatgctcaattcagtactagacttagaaatactttattaaatggatt
aactgatcaattaacaaaattaaaaaataaaaacagactcagagttcatggtaccgtgtt
agaaaataatgattatccaatgtacgaagttgtacttaaactattaggagatactttgag
atgtattaaattattaatcaataaaaacttagagaatgctgctgaattatactatatatt
tagaatattcggtcacccaatggtagatgaaagagatgcaatggatgctgtcaaattaaa
caatgaaatcacaaaaatcctcaggttggagagcttgacagaactaagaggggcattcat
attaaggattatcaaaggatttgtagacaacaacaaaagatggcccaaaattaaaaactt
aaaagtgcttagtaagagatggactatgtacttcaaagcaaaaagttaccccagtcaact
tgaattaagtgaacaagattttttagagcttgctgcaatacagtttgaacaagagttttc
tgttcctgaaaaaaccaaccttgagatggtattaaatgataaagctatatcacctcctaa
aagattaatatggtctgtgtatccaaaaaattacttacctgagacaataaaaaatcgata
tctagaagagactttcaatgcaagtgatagtctcaaaacaagaagagtactagagtacta
tttgaaagataataaattcgaccaaaaagaacttaaaagttatgtggttaaacaagaata
tttaaatgataaggatcatattgtctcgctaactggaaaagaaagagaattaagtgtagg
tagaatgtttgctatgcaaccaggaaaacagcgacaaatacaaatattggctgaaaaatt
gttagctgataatattgtaccttttttcccagaaaccttaacaaagtatggtgatctaga
tcttcagagaataatggaaatcaaatcggaactttcttctattaaaaccagaagaaatga
tagttataataattacattgcaagagcatccatagtaacagatttaagtaagttcaacca
agcctttaggtatgaaactacagcgatctgtgcggatgtagcagatgaactacatggaac
acaaagcctattctgttggttacatcttatcgttcctatgactacaatgatatgtgccta
tagacatgcaccaccagaaacaaaaggtgaatatgatatagataagatagaagagcaaag
tggtttatatagatatcatatgggtggtattgaaggatggtgtcaaaaactctggacaat
ggaagctatatctctattagatgttgtatctgtaaagacacgatgccaaatgacatcttt
attaaacggtgacaaccaatcaatagatgtaagtaaaccagttaagttatctgagggttt
agatgaagtgaaagcagattatagcttggctgtaaaaatgctaaaagaaataagagatgc
atacagaaatataggccataaacttaaagaaggggaaacatatatatcaagagatcttca
gtttataagtaaggtgattcaatctgaaggagtaatgcatcctacccctataaaaaagat
cttaagagtgggaccatggataaacacaatattagatgacattaaaaccagtgcagagtc
aatagggagtctatgtcaggaattagaatttaagggggaaagcataatagttagtctgat
attaaggaatttttggctgtataatttatacatgcatgaatcaaagcaacaccccctagc
agggaagcagttattcaaacaactaaataaaacattaacatcagtacagagattttttga
aattaaaaaggaaaatgaagtagtagatctatggatgaacataccaatgcagtttggagg
aggagatccagtagtcttctatagatctttctatagaaggacccctgattttttaactga
agcaatcagtcatgtggatattctgttaaaaatatcagccaacataagaaatgaagcgaa
aataagtttcttcaaagccttactgtcaatagaaaaaaatgaacgtgctacactgacaac
actaatgagagatcctcaagctgttggctcagagcgacaagcaaaagtaacaagtgatat
caatagaacagcagttaccagcatcttaagtctttctccaaatcaacttttcagcgatag
tgctatacactacagtagaaatgaagaagaggtcggaatcattgctgacaacataacacc
tgtttatcctcatggactgagagttttgtatgaatcattaccttttcataaagctgaaaa
agttgtaaatatgatatcaggaacaaaatccataaccaacttattacagagaacatctgc
tattaatggtgaagatattgacagagctgtatccatgatgctggagaacctaggattatt
atctagaatattgtcagtagttgttgatagtatagaaattccaaccaaatctaatggtag
gctgatatgttgtcagatatctagaaccctaagggagacatcatggaataatatggaaat
agttggagtaacatcccctagcatcactacatgcatggatgtcatatatgcaactagctc
tcatttgaaagggataatcattgaaaagttcagcactgacagaactacaagaggtcaaag
aggtccaaagagcccttgggtagggtcgagcactcaagagaaaaaattagttcctgttta
taacagacaaattctttcaaaacaacaaagagaacagctagaagcaattggaaaaatgag
atgggtatataaagggacaccaggtttaagacgattactcaataagatttgtcttggaag
tttaggcattagttacaaatgtgtaaaacctttattacctaggtttatgagtgtaaattt
cctacacaggttatctgtcagtagtagacctatggaattcccagcatcagttccagctta
tagaacaacaaattaccattttgacactagtcctattaatcaagcactaagtgagagatt
tgggaatgaagatattaatttggtcttccaaaatgcaatcagctgtggaattagcataat
gagtgtagtagaacaattaactggtaggagtccgaaacagttagttttaataccccaatt
agaagaaatagacattatgccaccaccagtgtttcaagggaaattcaattataagctagt
agataagataacttctgatcaacatatcttcagtccagacaaaatagatatgttaacact
ggggaaaatgctcatgcccactataaaaggtcagaaaacagatcagttcttgaacaagag
agagaattatttccatgggaacaatcttattgagtctttgtcagcagcgttagcatgtca
ttggtgtgggatattaacagagcaatgtatagaaaataatattttcaagaaagactgggg
tgacgggttcatatcggatcatgcttttatggacttcaaaatattcctatgtgtctttaa
aactaaacttttatgtagttggggatcccaagggaaaaacattaaagatgaagatatagt
agatgaatcaatagataaactgttaaggattgataatactttttggagaatgttcagcaa
ggttatgtttgaatcaaaggttaagaaaaggataatgttatatgatgtaaaatttctatc
attagtaggttatatagggtttaagaattggtttatagaacagttgagatcagctgagtt
gcatgaggtaccttggattgtcaatgccgaaggtgatctggttgagatcaagtcaattaa
aatctatttgcaactgatagagcagagtttatttttaagaataactgttttgaactatac
agatatggcacatgctctcacaagattaatcagaaagaagttgatgtgtgataatgcact
atttactccaattccatccccaatggttaacttaactcaagttattgatcctacagaaca
attagcttatttccctaagataacatttgaaaggctaaaaaattatgacactagttcaaa
ttatgctaaaggaaagctaacaaggaattacatgatactgttgccatggcaacatgttaa
tagatataactttgtctttagctctactggatgtaaagttagtctaaaaacatgcattgg
aaaacttatgaaagatctaaaccttaaagttctgtactttattggagaaggggcaggaaa
ttggatgaccagaacagcatgtgaatatcctgacatcaaatttgtatacagaagtttaaa
agatgaccttgatcatcattatcctttggaataccagagagtgataggagaattgagcag
gataatagatagtggtgaagggctttcaatggaaacaacagatgcaactcaaaaaactca
ttgggatttgatacacagagtaagtaaagatgctttattaataactttatgtgatgcaga
atttaaggacagagatgatttttttaagatggtaattctatggaggaaacatgtattatc
atgcagaatttgcactacctatgggacagacctctatttattcgcaaagtatcatgctaa
agactgcaatgtaaaattacccttttttgtgagatcagttgccacctttattatgcaagg
tagtaaactgtcaggctcggaatgctacatacccttaacactaggccaccacaacaattt
accctgtcatggagaaatacaaaattctaagatgaaaatagcagcgtgtaatgattttta
tgctgcaaaaaaacttgacaataaatcaattgaagccaactgtaaatcacttttatcagg
gctaagaataccgataaataagaaggaattaaatagacagagaaggttattaacactaca
aagcaaccattcttctgtagcaacagttggaggtagcaaggtcatagaatctaaatggtt
aacaaacaaggcaaacacaataattgattggttagaacacattttaaattctccaaaagg
tgaattaaattatgatttttttgaagcattagaaaatacttaccctaatatgattaaact
aatagataatctagggaatgcagagattaaaaaactgatcaaagtaactggatatatgct
tgtaagtaaaaaa
>JN184400-1994.33
ctatcatacaagcatgctatactaaaagagtctcagtacacaataaagagagatgtaggc
acgacaaccgcagtgacaccctcatcattgcaacaagaaataacactattgtgtggagaa
attctatatgctaagcatactgattacaaatatgctgcagaaataggaatacaatatatt
agcacagctctaggatcagagagagtacagcagattctaagaaactcaggcagtgaagtc
caagtggttttaaccagaacgtactctttggggaaagttaaaaacaataaaggagaagat
ttacagatgttagacatacacggagtagagaaaagctgggtggaagagatagacaaagaa
gcaagaaaaacaatggcaactttgcttaaagaatcatcaggcaacattccacaaaatcag
aggccttcagcaccagacacacctataattttattatgtgtaggtgccttaatatttacc
aaactagcatcaactatagaagtgggattagagaccacagtcagaagagctaaccgtgta
ctaagtgatgcactcaaaagataccctagaatggacataccaaaaatcgctagatccttc
tatgacttatttgaacaaaaagtgtattacagaagtttgttcattgagtatggcaaagca
ttaggctcatcctctacaggcagcaaagcagaaagtttatttgttaatatattcatgcaa
gcttatggtgctggtcaaacaatgctgaggtggggagtcatcgccaggtcatctaacaac
ataatgttaggacatgtatctgtccaagctgagttaaaacaagtcacagaagtctatgac
ctggtgcgagaaatgggccctgaatctgggctcctacatttaaggcaaagcccaaaagct
ggactgttatcactagccaattgtcccaactttgcaagtgttgttctcggcaacgcctca
ggcttaggtataataggtatgtatcgagggagagtgccaaacacagaactattttcagca
gcagaaagctatgccaagagtttgaaagaaagcaataaaatcaacttttcttcattagga
ctcacagacgaagaaaaagaggctgcagaacacttcctaaatgtaagtgacgacagtcaa
aatgattatgagatgtcattccctgaaggaaaagatattcttttcatgggtaatgaagca
gcaaaattggcagaagctttccagaaatcattaagaaaacctagtcatagaagatctcaa
tccattataggagaaaaagtgaacactgtatctgaaacattggaattacctactatcagt
agacctaccaaaccgaccatattgtcagagccgaaattagcatggacagacaaaggtggg
gcaatcaaaactgaagtaaagcaaacaatcaaagttatggatcctattgaagaagaagag
tctactgagaaaagggtgctgccctctagtgatgggaaaactcctgcagaaaagaagctg
agaccatcaaccaacactaaaaagGCCaaggtctcatttacgccaaatgaaccaggaaaa
tacacaaagttggagaaagatgctctagacttgctttcagacaatgaagaagatgatgca
gaatcctcaatcttaaccttcgaagaaagagatacttcatcattaagcattgaagccaga
ctagaatcaattgaggagaaattaagcatgatactagggctattaagaacactcaacatt
gctacagcaggacccacagcagcaagagatgggatcagagatgcaatgattggcataagg
gaggaactaatagcggacataataaaagaagctaagggaaaagcagcagaaatgatggaa
gaggaaatgaaccaacggacaaaaataggaaacggtagtgtaaaattaactgaaaaggca
aaggagctcaacaaaattgttgaagatgaaagcacaagtggagaatctgaagaagaagaa
gaaccaaaagacatacaggaaagtaatcaagaagatgacatttaccagttaattatgatg
gagtcctatctggtggacacctatcaaggcatcccttacacagcagctgttcaagttgat
ctagtagaaaaggacctgttacctgcaagcctaacaatatggttccccttgtttcaggcc
aatacaccaccagcagttctgcttgaccagctaaagaccctgacaataactactctgtat
gctgcatcacaaagtggtccaatactaaaagtgaacgcatcagctcaaggtgcagcaatg
tctgtacttcctaaaaagtttgaagttaatgcaactgtagcacttgacgaatatagcaaa
ttagaatttgacaaactcacagtctgtgaggtaaaaacagtttacttaacaaccatgaaa
ccatatgggatggtatcaaaatttgtgagctcagccaaatcagttggcaaaaaaacacat
gatctaatcgcattgtgtgattttatggatctagaaaagaacacaccagttacaatacca
gcatttatcaaatcagtttctatcaaggagagtgaatcagccactgttgaagctgcaata
agcagtgaagcagaccaagctttaacacaagccaaaattgctccttatgcgggattgatc
atgattatgaccatgaacaatcccaaaggcatattcaagaagcttggagctgggactcaa
gttatagtagaactaggagcatatgtccaggctgaaagcataagtaaaatatgcaagact
tggagccatcaaggaacaagatatgtgctaaaatccagaatgtcctggaaagtggtgatc
attttttcattgctaataacacctcaacacggtcttaaagagagctacttggaagaatca
tgtagcactataactgaggggtatctcagtgttctgaggacaggttggtataccaacgtt
tttacattagaggtgggtgatgtagaaaacctcacatgtgctgatggacctagcctaata
aaaacagaattagaactgaccaaaagtgcactaagagagctcaaaacagtctctgctgac
caattggcgagagaggaacaaattgagaatcccagacaatccagatttgttctaggagca
atagcactcggtgttgcaacagcagctgcagttacagcaggtgttgcaattgccaaaacc
atccggcttgagagtgaagtcacagcaattaagaatgcccttaaaaagaccaatgaagca
gtatctacattggggaatggagttcgagtgttggcaactgcagtaagagagctgaaagat
tttgtgagcaagaatttaactcgtgcaatcaacaaaaacaagtgcgacattgatgaccta
aaaatggccgttagcttcagtcaattcaacagaaggtttctaaatgttgtgcggcaattt
tcagacaatgctggaataacaccagcaatatctttggacttaatgacagatgctgaacta
gccagggccgtctccaacatgccgacatctgcaggacaaataaaattgatgttggagaac
cgtgcaatggtgcgaagaaaggggtttggaatcctgataggggtctacgggagctccgta
atttacatggtgcagctgccaatctttggcgtcatagacacgccttgctggatagtaaaa
gcagccccctcttgttccaaaaaaaagggaaactatgcttgccttttaagagaagatcaa
gggtggtattgtcagaatgcagggtcaactgtttactacccaaatgagaaagactgtgaa
acaagaggagaccatgtcttttgcgacacagcagcaggaattaatgttgctgagcaatca
aaagagtgcaatatcaacatatccactacaaattacccatgcaaagtcagcacaggaaga
catcctatcagtatggttgcactgtctcctcttggggctctagttgcttgctacaaagga
gtaagctgttccattggcagcaatagagtagggatcatcaagcagctgaacaaaggttgc
tcctatataaccaaccaagatgcagacacagtgacaatagacaacactgtatatcagcta
agcaaagttgagggtgaacagcatgttataaaaggcagaccagtgtcaagcagctttgat
ccagtcaagtttcctgaagatcaattcaatgttgcacttgaccaagtttttgagaacatt
gaaaacagccaggccttggtggatcaatcaaacaggatcctaagcagtgcagagaaaggg
aacactggcttcatcattgtaataattctaattgctgtccttggctctagcatgatccta
gtgagcattttcattataatcaagaaaacaaagaaacaaacaggagcacctccagagctg
agtggtgtcacaaacaatggcttcataccacacagtatgtctcgcaaggctccgtgcaaa
tatgaagtgcggggcaaatgcaatagaggaagtgagtgtaagtttaaccacaattactgg
agttggccagatagatacttattaataagatcaaattatctattaaatcagcttttaagg
aacactgatagagctgatggcctatcaataatatcaggtgcaggcagagaagacagaacg
caagattttgttctaggttccaccaatgtggttcaaggttatattgatgataaccaaagc
ataacaaaggctgcagcctgctacagtctacacaacataatcaagcaactacaagaagtt
gaagttaggcaggctagggataacaaactatctgacagcaagcatgtggcactccataac
ttaatcttatcttacatggagatgagcaaaactcccgcatctttaatcaacaatcttaaa
agactgccgagagaaaagctgaaaaaattagcaaagctggtaattgacttatcagcaggc
gctgacaatgactcttcatatgccctgcaagacagtgaaagcattaatcaagtgcagtga
gcatggtcctgttttcattaccatagaagttgatgacatgatatggactcaaaaagaatt
aaaagaagctttatccgatgggatagtgaagtctcatactaacatttacaattgttattt
agaaaacatagaaattatatatgtcaaggcttacttaagttagatgataacattagatgt
cattaaaagtgatgggtcttcaaaaacatgtactcacctcaaaaaaataatcaaagacca
ctctggtaaagtgcttattgcacttaagttaatattagctttactaacatttttcacagt
aacaatcactataaattacataaaagtagaaaacaatctgcaaatatgccagtcaaaaac
tgaatcagacaaagaagactcaccatcgaattccacatctgtcacaaccaagaccactct
agaccatgatataacacagtattttaaaagattgattcaaaggtatacagattctgtagt
aGCCaacaaagacacatgctggaaaataagtagaaatcaatgcacaaatataacaacata
taaatttttatgttttaaacctgaagactcaaaaatcaacagctgtgatagactaaaaga
tttgtgcagaaacaaatcaaaatcagcagttgaagcatatcatacagtagaatgccattg
tatatacacaattgaatggaaatgctatcattacatggaggtgaaagtagagaacatccg
agcagtagacatgctcaaagcaagagttaaaaatcgtgtggcacgcagcagatgctttaa
aaatgcctctttaatcctcataggaataactacactgagtatagccctcaatatctatct
gatcgtaaattacacaatacaaaaaaccacatccgaatcagaacaccacactagctcacc
gcccacagaatccaacaaagaaacctcaacaatccccacagacaacccagacatcaatcc
aaactcacagcatccaactcaacagtccacagaaagccccacactcaacaccgcagcctc
ggcgagcccaccagaaacagaaccagcatcaacaccagacacaacaaaccgcctgtcctc
cgcagacagatccacaacacaaccaagtgaaagcagaacaaagacaaaactgacagtcat
ggatcctcttaatgaatccactgttaatgtctatctccctgattcgtaccttaaaggagt
aatttcttttagtgaaactaatgcaattggttcatgtctcttaaaaagaccctacttaaa
aaatgacaacactgcaaaagttgccatagagaatcctgttattgagcatgttagactcaa
aaatgcagtcaattctaaaatgaaaatatcagattacaaagtagtagagccagtaaacat
gcaacatgaaataatgaagaatgtacacagttgtgagctcacactattgaaacagttttt
aacgaggagtaaaaacattagcactctcaaattaaatatgatatgtgattggctgcaatt
aaagtctacatcagatgatacctcaatcctaagtttcatagatgtagaatttatacctag
ttgggtaagcaattggtttagtaattggtacaatctcaataagttaatcttagaattcag
gagagaggaagtgataagaaccggttcaatcttgtgtaggtcattaggtaaattagtttt
tattatatcatcatatggatgtatcgtcaagagcaacaaaagcaaaagagtgagcttctt
cacatacaatcaactgttaacatggaaagatgtgatgttaagtagattcaatgcgaattt
ttgtatatgggtaagcaacagtttgaatgaaaatcaggaagggctagggttgagaagtaa
tctgcaaggtatgttaactaacaaactatatgaaactgtagattatatgctaagtttatg
ttgcaatgaaggtttctcacttgtgaaagagttcgaaggttttattatgagtgaaatcct
taggattactgagcatgctcaattcagtactagatttagaaatactttattaaatggatt
aacagatcaatcaacaaaattaaaaaataaaaacagactcagagttcatggtaccgtatt
agaaaataatgattatccaatgtatgaagttgtacttaagttattaggagatactttgaa
atgtatcaaattattaatcaataaaaacttagagaatgctgcagaattatactatatatt
cagaatttttggtcacccaatggtagatgaaagggatgcaatggatgctgtcaaattaaa
caatgaaatcacaaaaatcctcaggttggagagcttgacagaactaagaggggcgttcat
attaaggattatcaaaggatttgtggacaacaacaaaaggtggcccaaaattaaaaactt
aaaagtgcttagcaaaagatgggctatgtacttcaaagcaaaaagttaccccagtcaact
cgaattgagtgaacaagactttctagagcttgctgcaatacaatttgaacaagagttttc
tgttcctgaaaaaaccaatcttgagatggtattaaatgataaagctatatcacctcctaa
aagattaatatggtccgtgtatccaaagaattacttacctgagacgataaaaaatcgata
tctagaggaaactttcaatgcaagtgatagtctcaaaacaagaagagtactagagtacta
tttgaaagataataaatttgatcaaaaagaacttaaaagttatgcagttagacaagaata
tctaaatgataaggaacacattgtctcgttaactgggaaagaaagagaattaagtgtagg
tagaatgtttgctatgcaaccaggaaaacagcgacaaatacaaatattggcagaaaaatt
gttagctgataacattgtacctttcttcccggaaaccttaacaaagtatggtgatctaga
tcttcagagaataatggaaatcaaatcagaactttcctctattaaaaccagaagaaatga
cagttataataattacattgcaagagcatccatagtagcagatttaagcaagttcaacca
agcctttagatatgaaactacagcgatctgcgcggatgtagcagacgaattacatggaac
acaaagcttattctgttggttacatcttattgttcctatgactacaatgatatgtgccta
tagacatgcaccaccagaaacaaaaggtgaatatgatatagataagatagaagagcaaag
tggtttatatagatatcatatgggtggtattgaaggatggtgtcaaaaactctggacaat
ggaagctatatctttattggatgttgtatctgtaaagacacggtgtcaaatgacatcttt
attaaacggtgacaaccaatcaatagatgtaagtaaaccagtcaagttatctgaaggttt
agatgaagtgaaggcagattatcgcttggcaataaaaatgctaaaagaaataagagatgc
atacagaaatataggccatagacttaaagaaggggaaacatatatatcaagagatcttca
gtttataagcaaggtgattcaatctgaaggagtaatgcatcctacccctataaaaaagat
cttaagagtaggaccatggataaacacaatattagatgacattaaaactagtgctgagtc
aataggaagtctatgtcaagaattagaatttaggggagaaagcataatagttagtctgat
attaagaaatttctggctgtataacttatacatgcatgaatcaaagcaacatcctctggc
agggaagcagttattcaaacaactaaataaaacattaacatcagtgcagagattttttga
aattaaaaaggaaaatgaagtagtagatctatggatgaacataccaatgcaatttggagg
gggagatccagtagtcttctatagatctttctatagaaggactcctgattttttaactga
ggcaatcagccatgtggatattctgttgaaaatatcagctaacataaaaaatgaaacaaa
aataagtttcttcaaagccttactatcaatagagaaaaatgaacgtgctacgctgacaac
actaatgagagatcctcaggctgttggatcagaacgacaagcaaaagtaacaagtgatat
caatagaacagcagttaccagtatattaagtctttccccaaatcaacttttcagtgatag
tgctatacactatagcagaaatgaagaagaagtgggaatcattgcagaaaacataacacc
cgtttatcctcatgggctgagagttttatatgaatcattaccctttcacaaagctgaaaa
agttgtaaacatgatatcagggacaaaatctataactaacttattacagagaacatctgc
tattaatggtgaagatattgacagggctgtatctatgatgttggagaatctaggattatt
atctagaatattgtcagtagttgttgatagtatagaaattccaaccaaatctaatggtag
gctgatatgttgtcaaatctctaggactttaagagagacatcatggaataatatggaaat
agttggagtaacatctcctagcatcactacatgcatggatgtcatatgtgcaactagttc
tcatttgaaggggataattattgaaaagttcagcactgacagaactacaaggggtcaaag
aggtccaaaaagcccttgggtagggtcgagtactcaagagaaaaaattggtacctgttta
taacagacaaattctctcaaaacaacaaagagaacagctagaagcaattggaaaaatgag
atgggtgtataaagggacaccaggcttgcgacgattactcaacaagatctgtctcgggag
tttaggcattagttacaaatgtgtaaagcctttattacctaggtttatgagtgtaaattt
cttacatagattatctgtcagtagtagacctatggaattcccagcatcagttccagctta
tagaacaacaaattatcattttgacactagtcctattaatcaagcactaagtgagagatt
tgggaatgaagatattaacttggtcttccaaaatgcaatcagctgtggaattagcataat
gagtgtagtagaacaattaacaggtagaagcccaaaacagttagttttaataccccaatt
agaagaaatagacattatgccaccaccagtgtttcaagggaaattcaattacaaactagt
agataagataacttctgatcaacatatcttcagtccagacaaaatagacatgttaacact
agggaaaatgctcatgcccactataaaaggtcagaaaacagatcagttcttaaataagag
agaaaattatttccatggaaacaatcttattgagtctttatcagcagcattagcatgtca
ttggtgtgggatattaacagaacaatgcatagaaaataatattttcaagaaagactgggg
tgacgggtttatatcagatcatgcttttatggatttcaaaatattcctatgtgtctttaa
aactaaacttttatgtagttggggatcccaagggaaaaacattaaagatgaagatatagt
agatgagtcaatagataaattgttaaggattgacaatactttttggagaatgttcagcaa
ggttatgtttgaaccaaaggttaagaaaaggataatgttatatgatgtaaaattcctatc
actagtaggttacatagggtttaagaactggtttatagagcagttgagatcagctgaatt
gcatgaaataccttggattgtcaatgccgaaggtgatttggttgagatcaagtcaattaa
aatctatttgcaactgatagaacaaagcttatttttgagaataactgttttgaactatac
agatatggcacatgctctcacacgattaatcagaaagaagttgatgtgtgataatgcact
gttaaccccaatttcatccccaatggttaacttaactcaagttattgatcccacaacaca
attagattacttccccaagataacattcgaaaggctaaaaaattatgacacaagttcaaa
ttatgctaaagggaagctgacaagaaattacatgatactgttgccatggcagcatgttaa
tagatataactttgtctttagttctactggatgtaaagttagtctgaaaacatgtattgg
aaaacttatgaaagacctaaatcctagagttttgtactttattggagaaggagcaggaaa
ttggatggccagaacagcatgtgaatatcctgatattaaatttgtatatagaagtttgaa
agatgactttgatcatcattatcctttggaataccaaagagtgataggtgaattaagcag
aatcatagatagtggtgaagggctttcaatggaaacaacagacgcaactcaaaaaactca
ttgggatttgatacacagggtaagcaaagatgctttattaataactttatgtgatgcaga
atttaaggacagagacgatttttttaagatggtaattctatggagaaaacatgtattatc
atgcagaatttgcactacttatgggaccgacctctatttattcgcaaagtatcatgctaa
agactgtaatataaaattacctttttttgtgagatcagttgctacttttattatgcaggg
tagtaagctgtctggctcggaatgctatatactcttaacactaggccaccacaacagttt
accttgccatggagaaatacaaaattctaagatgaaaatagcagtgtgtaatgattttta
tgctgcaaaaaaactcgacaataaatcaattgaagctaattgtaaatcacttttgtcagg
gctaagaatacctataaataagaaagaactagatagacagagaagattattaacactaca
aagcaatcattcttctgtagcaacagttggcggcagcaagatcatagagtctaaatggtt
aacaaacaaagcaagtacaataattgattggttagaacatattttaaattctccaaaggg
cgaattaaattatgatttttttgaagcattagagaacacttaccctaatatgattaaact
aatagataacctagggaatgcagagattaaaaaactgatcaaagtaactggatacatgct
tgtaagtaaaaaa
>JN184401-1998.17
ctatcatataaacatgctatattaaaagagtctcaatacacaataaaaagagatgtaggc
actacaactgcagtgacaccttcatcattgcaacaagaaataacacttttgtgtggggaa
attctttacactaaacacactgattacaaatatgctgctgagataggaatacaatatatt
tgcacagctctaggatcagaaagagtacaacagattttgagaaactcaggtagtgaagtt
caggtgattctaaccaaaacatactctttagggaaaggcaaaaacagcaaaggggaagag
ttgcagatgttagatatacatggagtggaaaagagttgggtagaagaaatagacaaagag
gcaagaaagacaatggtaactttgcttaaggaatcatcaggtaacattccacaaaaccag
agaccttcagcaccagacacaccaataattttattatgtgtaggtgccctaatattcacc
aaactagcatcaacaatagaagttggattagagactacagttagaagagctaatagagtg
ctaagtgatgcactcaaaagataccctagagtagatataccaaagattgctagatctttt
tatgaactatttgagcaaaaagtgtactacagaagtttattcattgagtatggaaaagct
ttaggctcatcttcaacaggaagcaaagcagaaagtttgtttgtaaatatatttatgcaa
gcttatggagctggtcaaacattgctaaggtggggtgtcattgccagatcatccaataac
ataatgctagggcatgtatctgtgcaatctgaattgaagcaggttacagaggtttatgac
ttggtgagagaaatgggtcctgaatctgggcttttacatctaagacaaagtccaaaggca
gggctgttatcgttggccaattgccccaattttgctagtgttgttcttggcaatgcttca
ggtctgggcataatcggaatgtacagagggagagtaccaaacacagagctattttctgca
gcagaaagttatgccagaagcttaaaagaaagcaataaaatcaacttctcctcgttaggg
cttacagatgaagaaaaagaagctgcagaacacttcttaaacatgagtggtgacaatcaa
gatgattatgagatgtcattccctgaaggaaaggatatcctgttcatgggtaatgaagca
gcaaaaatagccgaagctttccagaaatcactaaaaaaatcaggtcacaagagaactcaa
tctattgtaggggaaaaagtaagcactatatcagaaactctagaattacctaccatcagc
aaacctgcacgatcatctacactgctggaaccaaaattggcatgggcagacaacagcgga
gtcaccaaaatcacagaaaaaccagcaaccaaaacaacagatcctgctgaagaagaggaa
ttcagtgaaaagaaagcattgccttccagtgatggaaagactcctgcagagaaaaaatca
aagttttcaaccagtgtaaaaaagGCCaaagtttcctttacatcaaatgaaccagggaaa
tataccaagctagagaaagatgccctagatttgctctcagacaatgaggaagaagacgca
gaatcctcaatcctaacctttgaggagaaagatacatcatcactaagcattgaagccaga
ctagaatctatagaagagaagttgagcatgatattaggactgcttcgtacacttaacatt
gcaacagcaggaccaacagctgcacgagatggaatcagagatgcaatgattggtataaga
gaagaactaatagcagagataattaaggaagccaagggaaaagcagctgaaatgatggaa
gaagagatgaatcaaagatcaaaaataggaaatggcagtgtaaaactaaccgagaaggca
aaagagctcaacaaaattgttgaagacgagagcacaagcggtgaatcagaagaagaagaa
gaaccaaaagaaactcaggataacaatcaaggagaagatatttatcagttaatcatgatg
gagtcctatctggtggacacttatcaaggcatcccatatacagctgctgttcaagttgac
ctggtagaaaaagatttactgccagcaagtttgacaatatggtttcctttatttcaggct
aacacaccaccagcagtcttgcttgatcagctaaaaaccttgacaataacaactctgtat
gctgcatcacagaatggtccaatactcaaggtaaatgcatctgcccaaggtgctgccatg
tctgtacttcccaaaaaattcgaggtaaatgcaactgtagcacttgatgagtacagcaaa
cttgactttgacaagctgacggtttgcgatgttaaaacagtttatttgacaactatgaaa
ccgtacgggatggtgtcaaaatttgtgagctcagccaaatcagttggcaaaaagacacat
gatctaattgcactatgtgacttcatggacctagagaaaaatatacctgtgacaatacca
gcattcataaagtcagtttcaatcaaagagagtgagtcagccactgttgaagctgcaata
agcagtgaagccgaccaagccttgacacaagccaagattgcgccctatgcaggactaatt
atgatcatggccatgaacaatccaaaaggtatattcaagaaactaggagctggaacacaa
gtgatagtagagctgggggcatatgttcaggctgagagcatcagcaggatccgcaagagc
tggagtcaccaaggaacaagatatgtcctaaaatccagaatgtcttggaaagtgatgatc
atcatttcgttactcataacaccccagcacgggctaaaggagagttatttggaagaatca
tgcagtactataactgagggatacctcagtgttttaagaacaggctggtacactaatgtc
tttacattagaagttggtgatgttgaaaatcttacatgtactgatggacctagcttaatc
aaaacagaacttgatctaacaaaaagtgctttaagggaactcaaaacagtctctgctgat
cagttagcgagagaggagcaaattgaaaatcccagacaatcaagatttgtcctaggtgca
atagccctcggagttgctacagcagcagcagtcacagcaggcattgcaatagccaaaacc
ataaggcttgagagtgaagtgaatgcaatcaaaggtgctctcaaacaaactaatgaagca
gtatccacattaggaaatggagtgcgggtcctagccactgcagtgagagagctgaaagaa
tttgtgagcaaaaatctgactagtgcaatcaacaagaacaaatgtgacattgctgatctg
aagatggctgtcagcttcagtcaattcaacagaagatttctaaatgttgtgcggcagttt
tcagacaatgcaggaataacaccagcaatatcattggacctaatgactgatgctgagttg
gccagagctgtatcatacatgccaacatctgcaggacagataaaactgatgttggagaac
cgcgcaatggtaaggaggaaaggatttggaatcctgataggggtctacggaagctctgtg
atttacatggttcaattgccgatctttggtgtcatagatacaccttgttggataatcaag
gcagctccctcttgctcagaaaaaaacgggaattatgcttgcctcctaagagaggatcaa
gggtggtattgtaaaaatgcaggatccaccgtttactacccaaatgaaaaagactgcgaa
acaagaggtgatcatgttttttgtgacacagcagcagggatcaatgttgctgagcaatca
agagaatgcaacatcaacatatccactaccaactacccatgcaaagtcagcacaggagga
caccctataagtatggttgcactatcacctcttggcgctttggtggcttgctataaaggg
gtaagctgctcaattggcagcaatcgggttggaatcatcaaacaattacctaaaggctgc
tcatacataaccaaccaggatgcagacactgtaacaattgacaacaccgtgtatcaacta
agcaaagttgaaggtgaacagcatgtaataaaagggagaccagtttcaagcagctttgat
ccaatcaggtttcctgaggatcagttcaatgttgcgcttgatcaagtctttgaaagtatt
gagaacagtcaggcactagtggatcagtcaaacagaattctaaacagtgcagaaaaagga
aacactggcttcattattgtaataattttggttgctgttcttggtttaaccatgatttca
gtgagcatcatcatcataatcaagaaaacaaagaagcccaaaggagcacctccagagctg
aatggtgtcaccaacggaggtttcataccacatagtatgtctcgtaaagctccatgcaaa
tatgaagtgcggggcaaatgcaacagagggagtgattgcaagttcaatcacaattactgg
agttggcctgatagatatttattgttaagatcaaattatctcttgaatcagcttttaaga
aacactgacaaggctgatggtttgtcaataatatcaggagcaggtagagaagatagaact
caagactttgttcttggttctaccaatgtggttcaagggtacattgatgacaatcaagga
ataaccaaggctgcggcttgctatagtctacacaacataatcaagcaactacaagaaaca
gaagtaagacaggctagagacaacaagctttctgatagcaaacatgtggcgctccacaac
ttgatattatcctatatggagatgagcaaaactcctgcatctctaattaacaacctaaag
aaactaccaagggaaaaactgaagaaattagcaagattaataattgatttatcagcagga
actgacaatgacccttcatatgccttgcaagacagtgaaagcactaatcaagtgcagtaa
acatggtcccaaattcattaccatagaggcagatgatatgatatggactcacaaagaatt
aaaagaagcactgtctgatgggatagtaaaatcacacactaatatttatagttgttactt
agaaaacatagaaataatatatgttaaagcttacttaagttagatgaaaacattagatgt
cataaaaagtgatggaccctcagaaacgtgtaatcaactcaaaaaaacaataaaaaaaca
ctcgggtaaagtgcttattgcactaaaactgatattggctttactgacatttttcacagt
aacaattactgttaactatataaaagtagaaaacaatttgcaggcatgtcaatcaaaaaa
tgaatcagacaaaaaggtcacaaagttaaatactacatcaacaacaatcagacccatacc
tgatctaactgtagtacattatttgaaaaggctgattcagagacacaccaactttgtcat
aaaagacagtgatacttgttggagaatacacaagaatcaatgtacaaatataaaaatata
caagttcttatgttttgggttcataaattcaacaggtacagattgtgaggaactaacagc
cttatgcaacaaaaagttaaaaactatggcaggaaaacatagaaaggcagaatgtcactg
tctacatacaaccgagtgggggtgctattatcttatggaagtaagagtggagaacattcg
agcgatagacatgttcaaagcaaagataaaaaaccgcataagaagcagcaggtgctatag
aaatgctacactgatcctcattggactaacagcgctaagcatggcacttaatattttcct
gatcattgatcatgcaacattaaaaaacatgatcaaaacagaaaactgtgctaacatgcc
gtcagcagaaccaagcagaaagactctgatgtcctccacagcaggcccaaacaccaaacc
cgatccacagcaagcaacacagtggactacagagaactcaacatccctagcagcaacctc
agaaggctatctatacacagggacaattcaaacaccagacacaacagctccccagcaaac
cacagacaaatacacagcactgctgaaatcaaccaacgaacagatcacccagacaaccat
ggatcccttttgtgaatctactgttaatgtttatctccctgattcatatctcaaaggagt
gatatcttttagtgaaaccaacgcaattggatcatgtcttttgaaaagaccctatctaaa
aaatgataacactgctaaagttgctgtagaaaaccctgttgttgaacatgtcaggcttag
aaatgcagtcatgaccaaaatgaagatatcagattataaagtggttgaaccagttaatat
gcaacatgaaataatgaaaaatatacacagttgtgagcttacattattaaaacaattctt
aacgagaagtaaaaatattagctctctaaaattaaatatgatatgtgattggttacagtt
aaaatccacttcagataacacatcaattctcaattttatagatgtggagttcatacctgt
ttgggtgagcaattggttcagtaactggtataatctcaataaattaatcttagagtttag
aagagaagaagtaataagaactggttcaattttatgtagatcactaggcaagttagtttt
tattgtatcatcttatggatgtgtagtaaaaagcaacaaaagtaaaagagtgagcttctt
cacctataaccaactgttaacatggaaagatgtgatgttaagtagattcaatgcaaactt
ttgtatatgggtaagtaacaacctgaacaaaaatcaaggaggactaggacttagaagcaa
tctgcaaggtatgttaaccaataaattatatgaaactgttgattacatgctaagcctatg
ctgcaatgaaggattctctctggtgaaagagttcgaaggatttattatgagtgaaattct
aaaaattactgagcatgctcaattcagtactaggtttaggaatactttattgaatgggtt
aactgagcaattatcagtgttgaaagctaaaaacaggtctagagttcttggaactatatt
agaaaacaacaattaccctatgtatgaagtagtacttaaattattaggggacaccttgaa
aagcataaagttattaattaacaagaatttagaaaatgctgcagaattatattatatatt
cagaatttttggacaccctatggtagatgagagggaagcaatggatgctgttaaattaaa
caatgagattacaaaaattcttaaattagagagtttaacagaactaagaggagcatttat
actaagaattataaaagggtttgtagacaataataaaagatggcctaaaattaagaattt
aaaagtgctcagcaaaagatgggctatgtatttcaaagctaaaagttaccctagccaact
tgagctaagtgtacaagattttctagaacttgctgcagtgcaatttgagcaggaattctc
tgtacctgaaaaaaccaaccttgagatggtgttaaatgataaagcaatatcacctccaaa
aaagctaatatggtctgtatatccaaaaaactatctgcctgaaactataaaaaatcaata
tttagaagaggctttcaatgcaagtgacagtcaaagaacaaggagagtcttagaatttta
cttaaaagattgtaaatttgatcaaaaagaacttaaacgttatgtaattaaacaagagta
tctaaatgacaaagaccacattgtctcgttaactgggaaggaaagagaattaagtgtggg
taggatgtttgcaatgcaaccaggaaaacaaagacaaatacagatactagctgagaaact
tctagctgataatattgtaccttttttcccagaaactttaacaaagtatggtgacttaga
tctccaaagaattatggaaataaaatcagaactttcctctattaaaactagaaagaatga
tagctacaacaattatattgcaagagcctctatagtaacagacttaagtaagttcaatca
ggcctttagatatgaaaccacagctatatgtgcagatgtagctgatgagttacatgggac
acaaagcttattctgttggttacatcttattgttcccatgactacaatgatatgtgcata
cagacatgcaccaccagaaacaaaaggggagtatgacatagacaaaatacaagagcaaag
cggattatacagatatcatatgggagggattgaagggtggtgccagaagttatggacaat
ggaagcaatatccttgttagatgtagtatctgtgaagactcgctgtcagatgacctctct
attaaacggagacaatcagtcaatagatgttagtaaaccagtaaaattgtctgaaggtat
agatgaagtaaaagcagactatagcttagcaattagaatgcttaaagaaataagagatgc
ttataaaaacattggtcataaactcaaagaaggtgaaacatatatatcaagggatctcca
atttataagtaaggtgattcaatctgaaggggtcatgcatcctacccctataaaaaagat
attaagagtaggtccttggataaatacaatactagatgatattaaaaccagtgcagaatc
aatagggagtctatgtcaagaactagaattcagaggggagagtatactagttagcttgat
attaaggaatttctggctgtataacttgtacatgtatgagtcaaaacagcacctgctagc
tggaaagcaactatttaagcaattgaacaaaacattaacttctgtgcagagattttttga
actgaagaaagaaaatgacgtggttgacatatggatgaatataccaatgcagtttggagg
gggagatccggtagttttttacagatctttctacagaaggactcccgatttcctaactga
agcaatcagccatgtggatttactgttaaaagtgtcaaacaatatcaaagatgagactaa
ggtacgattcttcaaagccttattatctatagaaaagaatgaacgtgctacattaacaac
actaatgagagaccctcaggcagtaggatcagaacgacaagctaaggtaacaagtgatat
aaatagaacagcagttaccagcatactgagtctatctccgaaccagctcttctgtgatag
tgctatacattatagtagaaatgaggaagaagttgggatcattgcagacaacataacacc
tgtctatcctcatgggctgagagtgctctatgaatcactaccttttcataaggctgaaaa
ggttgtcaatatgatatcaggcacaaagtctataactaatctattacagagaacatctgc
tatcaatggtgaagatattgatagagcagtgtctatgatgttagagaacttagggttgtt
atctaggatattgtcagtaataattaatagtatagaaataccaatcaagcccaatggtag
attgatatgctgtcaaatttccaagaccttgagagaaaaatcatggaacaatatggaaat
agtaggagtgacatctcctagtattgtaacatgtatggatgttgtgtatgcaactagttc
tcatttaaaaggaataattattgaaaaattcagtactgacaagaccacaagaggtcagag
gggaccaaaaagcccctgggtaggatcaagcactcaagagaaaaaattggttcctgttta
taatagacaaattctttcaaaacaacaaaaagagcaactggaagcaataggaaaaatgag
gtgggtgtacaaaggaactccagggctaagaagattgctcaataagatttgcataggaag
tttaggtattagctataaatgtgtaaaacctttattaccaagattcatgagtgtaaactt
cctacataggttatctgttagtagtagacccatggaattcccagcttctgttccagctta
caggacaacaaattaccattttgacactagtccaatcaaccaagcattaagtgagaggtt
cgggaacgaagacattaacctagtgttccaaaatgcaatcagctgcggaattagtataat
gagtgttgtagaacagttaactggtagaagcccaaaacaattagtcctaatccctcaatt
agaagagatagatattatgcctcctcctgtatttcaaggaaaattcaattataaactagt
tgataagataacctccgatcaacacatcttcagtcctgacaaaatagacatattaacact
agggaagatgcttatgcctaccataaaaggtcaaaaaactgatcagttcttaaataagag
agaaaactattttcatggaaataatttgattgaatctttatctgcagcacttgcatgcca
ctggtgtgggatattaacagaacagtgtatagaaaacaatatctttaggaaagattgggg
tgatgggttcatctcagatcatgccttcatggatttcaaagtatttctatgtgtatttaa
agccaaacttttatgtagttggggatctcaaggaaagaatgtaaaagatgaagatataat
agatgaatccattgataaattattaagaattgacaacaccttttggagaatgttcagcaa
agtcatgtttgaatcaaaagtcaaaaaaagaataatgttatatgatgtgaaattcctatc
attagtaggttatataggatttaaaaattggtttatagaacagttaagagtggtggaact
gcacgaggtaccttggattgtcaatgctgaaggagagttagttgaaattaaatcaatcaa
aatttatctgcagttaatagaacaaagtctatctttgagaataactgtattgaattatac
agacatggcacatgctcttacacgattaattaggaaaaaattgatgtgtgataatgcact
cttcaatccaagttcatcaccaatgtttaatctaacacaggttattgatcctacaacaca
accagactattttcctaggataatatttgagaggttaaaaagttatgataccagttcaga
ctacaacaaagggaagttaacaaggaattacatgacattattaccatggcaacacgtaaa
caggtacaattttgtctttagttctacaggttgtaaaatcagtttgaagacatgcatcgg
gaaattgataaaggatttaaatcctaaagttctttactttattggagaaggagcaggtaa
ctggatggcaagaacagcatgtgaatatcctgatataaaatttgtatataggagtttaaa
ggatgaccttgatcaccattacccattagaatatcagagggtaataggtgatctaaatag
ggtgatagatagtggtgaaggactatcaatggaaaccacagatgcaactcaaaaaactca
ttgggacttgatacacagaataagtaaagatgctttattgataacattgtgtgatgcaga
attcaaaaacagagatgatttctttaagatggtaatcctttggagaaaacatgtattatc
ctgtagaatctgtacagcttatggaacagatctttacttatttgcaaagtatcatgcggt
ggactgcaatataaaattaccattttttgtaagatctgtagctacttttattatgcaagg
aagcaaattatcagggtcagaatgttacatacttttaacattaggtcatcacaataatct
accttgtcatggagaaatacaaaattccaaaatgagaatagcagtgtgtaatgattttta
tgcctcaaagaaactggacaacaaatcaattgaagcaaactgcaaatctcttctatcagg
attgagaatacctataaacaaaaaggaattaaatagacaaaagaaattgttaacactaca
aagtaaccattcttctgtagcaacagttggcggcagtaagattatagaatccaaatggtt
aaagaataaagcaagtacaattattgattggttagagcatattttgaattctccaaaagg
tgaattaaactatgatttctttgaagcattagagaacacataccccaatatgatcaagct
tatagataatctgggaaatgcagaaataaagaaactaatcaaggtcattgggtatatgct
tgtgagtaaggag
>JN184402-1999.33
ctgtcatataaacatgctatattaaaagagtctcaatacacaataaaaagagatgtaggc
accacaactgcagtgacaccttcatcattgcagcaagagataacacttttgtgtggagag
attctttacactaaacatactgattacaaatatgctgcagagatagggatacaatatatt
tgcacggctctaggatcagaaagagtacaacagattttaagaaattcaggcagtgaagtt
caggtggttctaaccaagacatactctttagggaaaggtaaaaatagtaaaggggaagag
ttgcaaatgttagatatacatggagtggaaaagagttgggtagaagaaatagacaaagag
gcaagaaaaacaatggtgactttgctaaaggaatcatcaggtaacatcccacaaaaccag
aggccttcagcaccagacacaccaataattttattatgtgtaggtgctttaatattcact
aaactagcatcaacaatagaagttggactagagactacagttagaagagctaacagagtg
ctaagtgatgcgctcaaaagataccctagggtagatataccaaagattgctagatctttc
tatgaactatttgagcagaaagtgtattacaggagtctattcattgagtatgggaaagct
ttaggctcatcttcaacaggaagcaaagcagaaagtttgtttgtaaatatatttatgcaa
gcttatggagccggtcaaacaatgctaaggtggggtgtcattgccagatcatctaacaac
ataatgctagggcatgtatctgtgcaagctgaattgaagcaagtcacagaggtttatgat
ttggtgagagaaatgggtcctgaatctgggcttttacatctaagacaaagtccaaaggca
ggactgttatcgttggccaattgccccaattttgctagtgttgttcttggtaatgcttca
ggtctaggtataatcggaatgtacagaggaagagtgccaaacacagagctattttctgca
gcagaaagttatgccagaagcttaaaagaaagcaacaaaatcaacttctcctcattaggg
ctcacagacgaagaaaaagaagctgcagaacacttcttaaacatgagtgatgacaatcaa
gatgattatgagatgtcattccctgaaggaaaagatatcctgttcatgggtaatgaagca
gcaaaaatagcagaagctttccagaaatcactaaaaagatcaggtcacaaaagaacccag
tctattgtaggggaaaaagtaaacactatatcagaaactctagagctacctaccatcagc
aaacctgcacgatcatctacactgctagagccaaaattggcatgggcagacagcagcgga
gccaccaaaaccacagagaaacaaacaaccaaaacaacagatcctgttgaagaagaggaa
ctcaatgaaaagaagatatcaccttctagtgatgggaagactcctgcagagaaaaaatca
aagtctccaaccaatgtaaaaaagGCCaaagtttccttcacatcaaatgaaccagggaaa
tataccaaactagaaaaagatgccctagatttgctctcagacaatgaggaagaagacgca
gagtcctcaatcctaacctttgaagagagagacacatcatcactaagcattgaggctaga
ctagaatcaatagaagagaagctaagcatgatattaggactgcttcgtacacttaacatt
gcaacagcaggaccaacagctgcaagagatggaatcagagatgcaatgattggtataaga
gaagaactaatagcagaaataataaaagaagcaaagggaaaagcagctgaaatgatggaa
gaggaaatgaatcaaaggtcaaaaataggtaatggcagtgtaaaactaaccgagaaggca
aaagaacttaataaaattgttgaagacgagagcacaagcggtgaatcagaagaagaagaa
gaaccaaaagaaactcaggataacaatcaaggagaagatatttaccagttaatcatgatg
gagtcctatctagtggacacttatcaaggcattccctacacagctgctgttcaagttgat
ctggtagaaaaagacttactaccagcaagtttgacaatatggtttcctctattccaagcc
aacacaccaccagcggttttgctcgatcagctaaaaaccttgacaataacaactctgtat
gctgcatcacagaatggtccaatactcaaggtaaatgcatcagctcagggtgctgctatg
tcggtacttcccaaaaaattcgaagtaaatgcaactgtggcacttgatgaatacagcaaa
cttgactttgataagttaacggtttgcgatgttaaaacagtttatttgacaaccatgaaa
ccatatgggatggtgtcaaaatttgtgagttcagccaaatcagttggcaaaaagacgcat
gatctaattgcactgtgtgacttcatggacctagagaaaaatatacctgtgacaatacca
gcattcataaagtcagtttcaatcaaagagagtgagtcagccactgttgaagctgcaata
agcagtgaggccgaccaagcattaacacaagccaaaattgcaccctatgcaggactaatc
atgatcatgaccatgaacaatccaaaaggtatattcaagaaactaggagctggaacacaa
gtgatagtagagctaggggcatatgttcaagccgagagcatcagcaggatctgcaagagc
tggagtcaccaaggaacaagatatgtactaaaatccagaatgtcttggaaagtgatgatt
atcatttcgttactcataacacctcagcacggactaaaagaaagttatttagaagaatca
tgtagtactataactgaaggatatctcagtgttttaagaacaggttggtacaccaatgtc
tttacattagaagttggtgatgttgaaaatcttacatgtactgatggacctagcttaatc
aaaacagaacttgacctaaccaaaagtgctctaagagaactcaaaacagtttctgctgat
cagttagcgagagaagaacaaattgagaatcccagacaatcaaggtttgtcctaggtgca
atagctcttggtgttgccacagcagcagcagtcacggcaggcattgcgatagccaaaacc
ataaggcttgagagtgaagtgaatgcaatcaaaggtgctctcaaaacaaccaacgaggca
gtatccacactaggaaatggagtgcgagtcctagccaccgcagtaagagagctgaaagaa
tttgtgagcaaaaacctgactagtgcaattaacaagaacaaatgtgacattgctgatctg
aagatggctgtcagcttcagtcaattcaacagaagattcctaaatgttgtgcggcagttt
tcagacaatgcagggataacaccagcaatatcattggacctaatgactgatgctgagctg
gccagagctgtatcatacatgccaacatctgcaggacagataaaactaatgttagagaac
cgtgcaatggtgaggagaaaaggatttggaatcttgataggggtctacggaagctccgtg
atttacatggtccagctgccgatctttggtgtcatagatacaccttgttggataatcaag
gcagctccctcttgttcagaaaaagatggaaattatgcttgcctcctaagagaggatcaa
gggtggtattgtaaaaatgcaggatccactgtttactacccaaatgataaagactgcgaa
acaagaggtgatcatgttttttgtgacacagcagcagggatcaatgttgctgagcaatca
agagaatgcaacatcaacatatctacaaccaactacccatgcaaagtcagcacaggaaga
caccctatcagcatggttgcactatcacctctcggtgctttggtagcttgctacaaaggg
gttagctgttcgattggcagtaatcgggttggaataatcaaacaactacctaaaggctgc
tcatacataactaaccaggacgcagacactgtaacaattgacaacactgtgtatcaacta
agcaaagttgagggtgaacagcatgtaataaaagggagaccagtttcaagcagtttcgat
ccaatcaagtttcctgaggatcagttcaatgttgcgcttgatcaagtctttgaaagcatt
gaaaacagtcaagcactagtggaccagtcaaacaaaattctgaacagtgcagaaaaagga
aacactggcttcattattgtaataattttgattgctgttcttgggttaaccatgatttca
gtgagcatcatcatcataatcaaaaaaacaaggaaacccacaggggcacctccagagctg
aatggtgttaccaacggcggttttataccgcatagtatgtctcgtaaagctccatgcaaa
tatgaagtacggggcaagtgcaacaggggaagtgagtgcaaattcaaccacaattactgg
agttggcctgataggtatttattgttaagatcaaattatctcttgaatcagcttttaaga
aacactgataaggctgatggtttgtcaataatatcaggagcaggtagagaagacaggact
caagactttgttcttggttctactaatgtggttcaagggtacattgatgacaatcaagga
ataacaaaggctgcagcttgctatagtctacataacataataaaacagctacaagaaata
gaagtaagacaggccagagataataagctttctgacagcaaacatgtggcacttcacaac
ttgatattatcctatatggagatgagcaaaactcctgcatccctgattaataacctaaag
aaactaccaagagagaaactgaaaaaattagcgaaattaataattgatttatcagcagga
actgataatgactcttcatatgccttgcaagacagtgaaagcactaatcaagtgcagtaa
gcatggtcccaaattcattaccatagaggcagatgatatgatacggacacacaaagaatt
aaaggagacactgtctgatgggatagtaaaatcacacaccaatatatacagttgttattt
agaaaatatagaaataatatatgttaaagcttacttaagttagatgaaaacattagatgt
cataaaaagtgacggatcctcagaaacatgtaatcaactcaaaaaaataataaaaaagca
ctcaggcaaattgcttattgcattaaaactgatattggccttattgacgttcttcacagt
aacaattactgtcaactatataaaagtagaaaataatttgcaggcatgtcaattaaaaaa
tgagtcagacaaaaaggacacaaagctaaacactacatcaacaacaatcagacccattcc
cgatccaaatgcagtacagcacttgaaaaggccgactcagaaacacaccaactttgtcat
aaaagacagagatacccgttggagagtacacacgaatcaatgcacaaatataaaaatata
caagttcttatgttttgggtctatgaattcaacaaatacagaccgtgaagaaccaacagt
ttcatgcgacaaaaagtcaaaaaccatgacagaaaaacataggaaagcagagtgtcactg
tctacgtacaaccgagtggtggtgtcatcatcccatggaagtaagagtggagaacattcg
ggcaattgacatgttcaaagcaaagatgaaaaaccgtataagaagtagcaagtgctatag
aaatgctacactgatccttattggattattagcactaagtatggcacttaatattttttt
aatcattgattatgcaacatcaaaaaacatgaccagagtggaacactgtgtcgatatgcc
gccggtggaaccaagcaagaagaccccaatgacctctgcagtagacctaaacaccaaacc
caatccacagcgggcaacacagttgaccacagaggattcaacatctctagcagcaaccct
agaggaccatctacacacagggacaactccaacaccagatgcaacagtctctcagcaaac
cacagacgagcacacaacactgctgagatcaaccaacagacagaccacccaaacaaccat
ggatccgttttgtgaatccactgtcaatgtctatcttcctgattcatacctcaaaggagt
aatatctttcagtgaaaccaatgcaattggctcatgccttttgaaaagaccctatctaaa
aaaagataacactgctaaagttgctgtagaaaaccctgttgttgaacatgtcagacttag
aaatgcagtcatgaccaaaatgaagatatcagattataaagtggttgaaccaattaatat
gcagcatgaaataatgaaaaatatacacagttgtgagctcacattattaaaacaattctt
aacaagaagtaaaaacattagctctctaaaattaagtatgatatgtgattggttacagtt
aaaatccacctcagataacacatcaattcttaattttatagatgtggagtttatacctgt
ttgggtgagcaattggtttagtaactggtataacctcaataaattaatcttagagtttag
aagagaggaagtaataagaactggttcaattttatgcagatcactaggcaagttagtttt
cattgtatcatcttatgggtgtgtagtaaaaagcaacaaaagtaaaagagtaagtttttt
cacatataaccaactgttaacatggaaagatgtgatgttaagtaggttcaatgcaaactt
ttgtatatgggtaagtaacaacctgaacaaaaatcaagaaggactaggatttagaagtaa
tctacaaggtatgttaaccaataagttatatgaaactgttgattatatgttaagtctatg
tagcaatgaagggttctcactagtgaaagagttcgaaggctttattatgagtgaaattct
taaaattactgagcatgctcaattcagtactaggtttaggaatactttattaaatgggtt
gactgaacaattatcaatgttgaaagctaaaaacagatctagagttcttggcactatatt
agaaaacaatgattaccccatgtatgaagtagtacttaaattattaggggacaccttgaa
aagtataaaattattaattaacaagaatttagaaaatgctgcagaattatattatatatt
cagaatttttggacaccctatggtagatgagagggaagcaatggatgctgttaaattaaa
taatgagattacaaaaattcttaaactggagagcttaacagaactaaggggagcatttat
actaagaattataaaagggtttgtagataataataaaagatggcctaaaattaagaattt
aaaagtgctcagcaaaagatgggttatgtatttcaaagctaaaagttaccctagccaact
tgagctaggtgtacaagattttttagaacttgctgcagtacaattcgaacaggaattttc
tgtccctgaaaaaaccaatcttgagatggtattaaatgataaagcaatatctccaccaaa
aaagttaatatggtcggtatatccaaaaaattatctacctgaaattataaaaaatcaata
tttagaagaggtcttcaatgcaagtgacagtcaaagaacaaggagagtcttagaatttta
cttaaaagattgcaaatttgatcaaaaagacctcaaacgttatgtaactaaacaagagta
tctaaatgacaaagaccacattgtctcattaactgggaaagaaagagaattaagtgtagg
caggatgtttgcaatgcaacctggcaaacaaagacaaatacagatactagctgagaaact
tttagctgataatattgtaccctttttcccagaaactttaacaaagtatggtgacttgga
tctccaaagaattatggaaatgaaatcagaactttcttccattaaaactaggaagaatga
tagttacaacaattatattgcaagagcctccatagtaacagacctaagtaaattcaatca
agcctttagatatgaaaccacagctatctgtgcagatgtagcagatgagttacatggtac
gcaaagcttattttgttggttacatcttattgttcccatgaccacaatgatatgtgcata
cagacatgcaccaccagaaacaaagggggagtatgatatagacaaaatagaagagcaaag
tgggctatacagataccatatgggagggattgaagggtggtgtcagaagttatggacaat
ggaggcgatatccttgttagatgtagtatctgttaagactcgttgtcagatgacctctct
gttaaacggagacaatcaatcaatagatgtcagtaaaccagtaaaattgtctgaaggtat
agatgaagtaaaagcagattatagcttagcaattaaaatgctgaaagagataagagatgc
ctataaaaacattggccataaactcaaagaaggtgaaacatatatatcaagagatctcca
atttataagtaaggtgattcaatctgagggagtcatgcatcctacccccataaaaaagat
attaagggtaggtccctggataaatacaatactagatgacattaaaaccagtgcagaatc
aatagggagtctgtgtcaagaactagagttcagaggagaaagtatactagttagcttgat
attaaggaatttctggctgtataacttatacatgcatgagtcaaaacagcatccgttagc
tggaaaacaactgtttaaacaattgaacaaaacactaacatctgtgcaaagattttttga
gctgaagaaagaaaatgatgtggttgacctatggatgaatataccaatgcagtttggagg
gggagacccagtagttttttacagatctttttacagaaggactcctgatttcctgactga
agcaatcagccatgtggatttactgttaaaagtttcaaacaatattaaaaatgagactaa
gatacgattctttaaagccttattatctatagaaaagaatgaacgtgctgcattaacaac
actaatgagagacccccaggcggtaggatcggaaagacaagctaaggtaacaagtgatat
aaatagaacagcagttactagcatactgagtctatctccgaatcagctcttttgtgatag
tgctatacactatagcagaaatgaagaagaagtagggatcattgcagacaacataacacc
tgtttatcctcacggattgagagtgctctatgaatcactaccttttcataaggctgaaaa
ggttgttaatatgatatcaggtacaaagtctataactaacctattgcagagaacatctgc
tatcaatggtgaagatattgatagagcagtgtctatgatgttagagaacttagggttgtt
atctaggatattgtcagtaataattaatagtatagaaataccaattaagtccaatggcag
attgatatgctgtcaaatttctaagactttgagagaaaaatcatggaacaatatggaaat
agtaggggtgacatctccaagtattgtaacatgtatggatgttgtgtatgcaactagttc
tcatttaaaaggaataattattgaaaaattcagtactgacaagaccacaagaggtcagag
aggaccaaaaagcccctgggtaggatcaagcactcaagagaaaaaattagttcctgttta
taacagacaaattctttcaaaacaacaaaaagagcaactggaagcaatagggaaaatgag
gtgggtgtataaaggaactccagggctaagaagattgctcaataagatttgcataggaag
tttaggtattagctataaatgtgtaaaacctctattaccaagatttatgagtgtaaactt
cttacataggttatctgttagtagcagacccatggaattcccagcttctgttccagctta
taggacaacaaattaccactttgacactagtccaatcaaccaagcattaagtgagaggtt
cgggaacgaagacattaatctagtgttccaaaatgcaatcagctgcggaattagtataat
gagtgttgtagaacagttaactggtagaagcccaaaacaattagtcttaatcccccaatt
agaagagatagatattatgcctcctcctgtatttcaaggaaaattcaattataaactagt
tgataaaataacctccgatcaacacatcttcagtcctgacaaaatagacatattaacact
agggaagatgcttatgcctactataaaaggtcaaaaaactgatcagttcttaaataagag
agaaaactatttccatggaagtaatttaattgaatctttatctgcagcacttgcatgcca
ttggtgtggaatattaacagaacagtgtgtagaaaacaatatctttaggaaagactgggg
tgatgggttcatatcagatcatgccttcatggatttcaagatatttctatgtgtatttaa
aaccaaacttttatgtagttggggatcccaagggaaaaatgtaaaagatgaagatataat
agatgaatccattgacaaattattaagaattgacaacactttttggagaatgttcagcaa
agtcatgtttgaatcaaaggtcaaaaaaagaataatgttatatgatgtaaaattcttatc
attagtaggttatataggatttaaaaactggtttatagagcagttaagagtagtagaatt
gcatgaagtaccctggattgtcaatgctgaaggggagctagttgaaattaaaccaatcaa
aatttatttgcagttaatagaacaaagtctatctttaagaataactgttttgaattatac
agacatggcacatgctcttacacgattaattaggaagaaattgatgtgtgataatgcact
ctttaatccaagttcatcaccgatgtttagtctaactcaagttattgatcctacaacaca
gctagactattttcctaaggtaatatttgaaaggttaaaaagttatgacaccagttcgga
ctacaacaaagggaagttaacaagaaattacatgacattattaccatggcagcacgtaaa
caggtataattttgtctttagttcaacaggatgtaaaatcagcttgaagacatgtatcgg
gaaattgataaaggacttaaaccctaaggttctttattttattggagaaggagcaggtaa
ctggatggcaagaacagcatgtgagtatcctgacataaaatttgtatataggagtttaaa
ggatgatcttgatcaccattacccattagaatatcaaagggtaataggtgatttaaatag
agtgatagatggtggtgaaggattatcaatggagaccacagatgcaactcaaaagactca
ttgggacttgatacacagaataagtaaagatgctttattgataacattgtgtgatgcaga
attcaaaaacagagatgatttctttaaaatggtaattctttggagaaaacatgtattatc
atgtagaatctgtacagcttatggaacagatctttacttatttgcaaagtatcatgcgac
ggactgcaatataaaattaccattttttgtaaggtctgtagctacttttattatgcaagg
aagcaaattgtcaggatcagaatgttacatacttttaacattaggtcatcacaataatct
gccatgtcacggagaaatacaaaattccaaaatgagaatagcagtgtgtaatgatttcca
tgcctcaaaaaaactagacaacaaatcaattgaagcaaactgcaaatctcttctatcagg
attaagaataccaataaacaaaaaagagttaaatagacaaaagaaactgttaacactaca
aagcaatcattcttccatagcaacagttggcggcagtaagattatagaatccaaatggtt
aaagaataaagcaagtacaataattgattggttagagcatatcttgaattctccaaaagg
tgaattaaactatgatttctttgaagcattagagaacacatatcccaatatgatcaagct
tatagataacctgggaaatgcagagataaaaaaactaatcaaagttaccgggtatatgct
tgtgagtaagaag
>KC403971-1991.191
ctgtcatataaacatgctatattaaaagagtctcaatacacaataaaaagagatgtaggc
accacaactgcagtgacaccttcatcattgcagcaagagataacacttttgtgtggagag
attctttacactaaacatactgattacaaatatgctgcagagatagggatacaatatatt
tgtacggctctaggatcagaaagagtacaacagattttaagaaattcaggtagtgaagtt
caggtggttctaaccaagacatactctttagggaaaggtaaaaatagtaaaggggaagag
ttgcaaatgttagatatacatggagtggaaaagagttgggtagaagaaatagacaaagag
gcaagaaaaacaatggtgactttgctaaaggaatcatcaggtaacatcccacaaaaccag
aggccttcagcaccagacacaccaataattttattatgtgtaggtgctttaatattcact
aaactagcatcaacaatagaagttggactagagactacagttagaagagctaacagagtg
ctaagtgatgcgctcaaaagataccctagggtagatataccaaagattgctagatctttt
tatgaactatttgagcagaaagtgtattacaggagtctattcattgagtatgggaaagct
ttaggctcatcttcaacaggaagcaaagcagaaagtttgtttgtaaatatatttatgcaa
gcttatggagccggtcaaacaatgctaaggtggggtgtcattgccagatcatctaacaac
ataatgctagggcatgtatctgtgcaagctgaattgaaacaagtcacagaggtttatgat
ttggtgagagaaatgggtcctgaatctgggcttttacatctaagacaaagtccaaaggca
ggactgttatcgttggctaattgccccaattttgctagtgttgttctcggtaatgcttca
ggtctaggtataatcgggatgtacagaggaagagtgccaaacacagagctattttctgca
gcagaaagttatgccagaagcttaaaagaaagcaacaaaatcaacttctcctcattaggg
ctcacagacgaagaaaaagaagctgcagaacacttcttaaacatgagtgatgacaatcaa
gatgattatgagatgtcattccctgaaggaaaagatatcctgttcatgggtaatgaagca
gcaaaaatagcagaagctttccagaaatcactaaaaagatcaggtcacaaaagaacccag
tctattgtaggggaaaaagtaaacactatatcagaaactctagagctacctaccatcagc
aaacctgcacgatcatctacactgttagagccaaaattggcatgggcagacagtagcgga
gccaccaaaaccacagaaaaacaaacaaccaaaacaacagatcctgttgaagaagaggaa
ctcaatgaaaagaaggtatcaccttccagtgatgggaagactcctgcagagaaaaaatca
aaatctccaaccaatgtaaaaaagGCCaaagtttccttcacatcaaatgaaccagggaaa
tatactaaactagaaaaagatgccctagatttgctctcagacaacgaggaagaagacgca
gagtcctcaatcctaacctttgaagagagagacacatcatcactaagcattgaggctaga
ctagaatcaatagaagagaagctaagcatgatattaggactgcttcgtacacttaacatt
gcaacagcaggaccaacggctgcaagagatggaatcagagatgcaatgattggtataaga
gaagaactaatagcagaaataataaaagaagcaaagggaaaagcagccgaaatgatggaa
gaggaaatgaatcaaaggtcaaaaataggtaatggcagtgtaaaactaaccgagaaggca
aaagaacttaataaaattgttgaagacgagagcacaagcggtgaatcagaagaagaagaa
gaaccaaaagaaactcaggataacaatcaaggagaagatatctaccagttaatcatgatg
gagtcctatctagtggacacttatcaaggcattccctacacagctgctgttcaagttgat
ctggtagaaaaagacttactaccagcaagtttgacaatatggtttcctctattccaagcc
aacacaccaccagcggttctgctcgatcagctaaaaaccttgacaataacaactctgtat
gctgcatcacagaatggtccaatactcaaggtaaatgcatcagctcagggtgctgctatg
tctgtacttcccaaaaaattcgaagtaaatgcaactgtggcacttgatgaatacagcaaa
cttgactttgacaagttagcagtttgcgatgttaaaacagtttatttgacaaccatgaag
ccatatgggatggtgtcaaaatttgtgagttcagccaaatcagttggtaaaaaaacacat
gatctaattgcactgtgtgacttcatggacctagagaaaaatatacctgtaacaatacca
gcattcataaagtcagtttcaatcaaagagagcgagtcagctactgttgaagctgcaata
agcagtgaggccgaccaagcattaacacaagccaaaattgcaccctatgcaggactaatc
atgatcatgaccatgaacaatccaaaaggtatattcaagaaactaggagctggaacacaa
gtgatagtagagctaggggcatatgttcaagccgagagcatcagcaggatctgcaagagc
tggagtcaccaaggaacaagatatgtactgaaatccagaatgtcttggaaagtgatgatt
atcatttcgttactcataacacctcagcacggactaaaagaaagttatttagaagaatca
tgtagtactataactgaaggatatctcagtgttttaagaacaggttggtacaccaatgtc
tttacattagaagttggtgatgttgaaaatcttacatgtactgatggacctagcttaatc
aaaacagaacttgacctaaccaaaagtgctctaagagaactcaaaacagtttctgctgat
cagttagcgagagaagaacaaattgaaaatcccagacaatcaaggtttgtcctaggtgca
atagctcttggagttgccacagcagcagcagtcacagcaggcattgcaatagccaaaacc
ataaggcttgagagtgaagtgaatgcaatcaaaggtgctctcaaaacaaccaacgaggca
gtatccacactaggaaatggagtgcgggtcctagccactgcagtaagagagctgaaagaa
tttgtgagcaaaaacctgactagtgcgatcaacaagaacaaatgtgacattgctgatctg
aagatggctgtcagcttcagtcagttcaacagaagattcttaaatgttgtgcggcagttt
tcagacaatgcagggataacaccagcaatatcattggacctaatgactgatgctgagctg
gccagagctgtatcatacatgccaacatctgcaggacagataaaactaatgttagagaac
cgtgcaatggtgaggagaaaaggatttggaatcttgataggggtctacggaagctctgtg
atttacatggtccagctgccgatctttggtgtcatagatacaccttgttggataatcaag
gcagccccctcttgttcagaaaaagatggaaattatgcttgcctcctaagagaggatcaa
gggtggtattgtaaaaatgcaggatccactgtttactacccaaatgaaaaagactgcgaa
acaagaggtgatcatgttttttgtgacacagcagcagggatcaatgttgctgagcaatca
agggaatgcaacattaacatatctaccaccaactacccatgcaaagtcagcacaggaaga
caccctattagcatggttgcactatcacctctcggtgctttggtagcttgctacaaaggg
gttagctgctcgattggcagtaatcgggttggaataatcaaacaactacctaaaggctgc
tcatacataactaaccaggacgcagacactgtaacaattgacaacactgtatatcaacta
agcaaagttgagggtgaacagcatgtaataaaagggagaccagtttcaagcagttttgat
ccaatcaggtttcctgaggatcagttcaatgttgcgcttgatcaagtctttgaaagcatt
gaaaacagtcaggcactagtggaccagtcaaacaaaattctgaacagtgcagaaaaagga
aacactggtttcattattgtaataattttgattgctgttcttgggttagccatgatttca
gtgagcatcatcatcataatcaaaaaaacaaggaagcccacaggggcacctccagagctg
aatggtgttaccaacggcggttttataccgcatagtatgtctcgtaaagctccatgcaaa
tatgaagtacggggcaagtgcaacaggggaagtgagtgcaaattcaaccacaactactgg
agttggcctgataggtatttattgttaagatcaaattatctcttgaatcagcttttaaga
aacactgataaggctgatggtttgtcaataatatcaggagcaggtagagaagatagaact
caagactttgttcttggttctactaatgtggttcaagggtatattgatgacaatcaggga
ataacaaaggctgcagcttgctatagtctacataacataataaaacagctacaagaaata
gaagtaagacaggctagagataataagctttctgacagcaaacatgtggcacttcacaac
ttgatattatcctatatggagatgagcaaaactcctgcatccctgattaataacctaaag
aaactaccaagagaaaaactgaagaaattagcgaaattaatcattgatttatcagcagga
actgataatgactcttcatatgccttgcaagacagtgaaagcactaatcaagtgcagtaa
gcatggtcccaagttcattaccatagaggcagataatatgatatggacacacaaagaatt
aaaggagacactgtctgatgggatagtaaaatcacacaccaatatttacagttgttattt
agaaaatatagaaataatatatgttaaagcttacttaagttagatgaaaacattagatgt
cataaaaagtgatggatcctcagaaacatgtaatcaactcaaaaaaataataaaaaaaca
ctcaggtaaattgcttattgcattaaaactgatattggccttattgactttttttacagt
aacaattactgttaactatataaaagtagaaaacaatttgcaggcatgtcaattaaaaaa
tgaatcagacaaaaaggacacaaagctaaataccacatcaacaacaatcagacccattcc
tgatctaaatgcagtacagtacttgaaaaggctgattcagaaacacaccaactttgtcat
aaaagacagagatacctgttggagaatacacacgaatcaatgcacaaatataaaaatata
taagttcttatgttttgggtttatgaattcaacaaatacagactgtgaagaaccaacagt
tttatgcgacaaaaagtcaaaaaccatgacagaaaaacataggaaagcagagtgtcactg
tctacacacaaccgagtggtggtgttatcatcccatggaagtaagagtggagaacattcg
ggcaatagacatgttcaaagcaaagatgaaaaaccgtataagaagtagcaagtgccacag
aaatgctacactgatccctattggatcaacagcattaagtatggcacttaatattttttt
aatcattgattatgcaatattaaaaaacatgaccaaagtggaacactgtgttaatatgcc
gccggtagaaccaagcaagaagactccaatgacctctgcagtagacttaaacaccaaact
caatccacagcaggcaacacagttgaccacagaggattcaacatctctagcagcaacccc
agaggaccatccacacacagggacaactccaacaccagatgcaacagtctctcagcaaac
tgcagacgagcacacaacactgctgagatcaatcaacagacagaccacccaaacaaccat
ggatccattttgtgaatccactgtcaatgtttatcttcctgactcatatctcaaaggagt
aatatctttcagtgaaaccaatgcaattggctcatgccttttgaaaagaccctatctaaa
gaaagataacactgctaaagttgctgtagaaaaccctgttgttgaacatgtcagacttag
aaatgcagtcatgaccaaaatgaaaatatcagattataaagtggttgaaccaattaatat
gcagcatgaaataatgaaaaatatacacagttgtgagctcacattattaaaacaattctt
aacaagaagtaaaaacattagctctctaaaattaagtatgatatgtgattggttacagtt
aaaacccacctcagataacacatcaattcttaattttatagatgtggagtttatacccgt
ttgggtgagcaattggtttagtaactggtataatctcaataaattaatcttagagtttag
aagagaggaagtaataagaactggttcaattttatgtagatcactaggcaagttagtttt
cattgtatcatcttatgggtgtgtagtaaaaagcaacaaaagtaaaagagtaagtttttt
cacatataaccaactgttaacatggaaagatgtgatgttaagtaggttcaatgcaaactt
ttgtatatgggtaagtaacaatctgaacaaaaatcaagaaggactaggatttagaagtaa
tctgcaaggtatgttaaccaataaattatatgaaactgttgattatatgttaagtctatg
tagtaatgaagggttctcactagtgaaagagttcgaaggctttattatgagtgaaattct
taaaattactgagcatgctcaattcagtactaggtttaggaatactttattaaatgggtt
gactgaacaattatcaatgttgaaagctaaaaacagatctagagttcttggcactatatt
agaaaacaatgattaccccatgtatgaagtagtacttaaattattaggggacactttgaa
aagtataaaattattaattaacaagaatttagaaaatgctgcagaattatattatatatt
cagaatttttggacaccctatggtagatgagagggaagcaatggatgctgttaaattaaa
taatgagattacaaaaattcttaaactggagagcttaacagaactaagaggagcatttat
attaagaattataaaagggtttgtagataataataaaagatggcctaaaattaagaattt
aaaagtgctcagtaaaagatggattatgtatttcaaagccaaaagttaccctagccaact
tgagctaagtgtacaagattttttagaacttgctgcagtacaattcgaacaggaattttc
tgtccctgaaaaaaccaaccttgagatggtattaaatgataaagcaatatctcctccaaa
aaagttaatatggtcggtatatccaaaaaattatctacctgaaattataaaaaatcaata
tttagaagaggtcttcaatgcaagtgacagtcaaagaacgaggagagtcttagaatttta
cttaaaagattgcaaatttgatcaaaaagaccttaaacgttatgtaactagacaagagta
tctaaatgacaaagaccacattgtctcattaactgggaaagaaagagaattaagtgtagg
caggatgtttgcaatgcagccgggcaaacaaagacaaatacagatactagctgagaaact
tttagctgataatattgtaccctttttcccagaaactttaacaaagtatggtgacttgga
tctccaaagaattatggaaatgaaatcagaactttcttccattaaaactaggaagaatga
tagttacaacaattatattgcaagagcctccatagtaacagacctaagtaaattcaacca
agcctttagatatgaaaccacagctatctgtgcagatgtagcagatgagttacatggtac
gcaaagcttattttgttggttacatcttattgttcccatgaccacaatgatatgtgcata
cagacatgcaccaccagaaacaaagggggagtatgacatagacaaaatagaagagcaaag
tgggctatacagatatcatatgggagggattgaagggtggtgtcagaagttatggacaat
ggaagcgatatccttgttagatgtagtatctgttaagactcgttgtcagatgacctctct
attaaacggagacaatcaatcaatagatgtcagcaaaccagtaaaattgtctgaaggtac
agatgaagtaaaagcagattatagcttagcaattaaaatgcttaaagagataagagatgc
ctataaaaacattggccataaactcaaagaaggtgaaacatatatatcaagagatctcca
atttataagtaaggtgattcaatctgagggggtcatgcatcctacccccataaaaaagat
attaagggtaggtccctggataaatacaatactagatgacattaaaaccagtgcagaatc
aatagggagtctgtgtcaagaactagagttcagaggagaaagtatactagttagcttgat
attaaggaatttctggctgtataacttatacatgcatgagtcaaaacagcatccgttagc
tggaaaacaactgtttaagcaactgaacaaaacactaacatctgtgcaaagattttttga
gctgaagaaagaaaatgatgtggttgacctatggatgaatataccaatgcagtttggagg
gggagacccagtagttttttacagatctttttacagaaggactcctgatttcctgactga
agcaatcagccatgtggatttactgttaaaagtttcgaacaatattaaaaatgagactaa
gatacgattctttaaagccttattatctatagaaaagaatgaacgtgctacattaacaac
actaatgagagacccccaggcggtaggatcggaaagacaagctaaggtaacaagtgatat
aaatagaacagcagttactagcatactgagtctatctccgaatcagctcttttgtgatag
tgctatacactatagcagaaatgaagaagaagtagggatcattgcagacaacataacacc
tgtttatcctcacggattgagagtgctatatgaatcactaccttttcataaggctgaaaa
ggttgtcaatatgatatcaggtacaaagtctataaccaacctattgcagagaacatctgc
tatcaatggtgaagacattgacagagcagtgtctatgatgttagagaacttagggttgtt
atctaggatattgtcagtaataattaatagtatagaaataccaattaagtccaatggcag
attgatatgctgtcaaatttctaagactttgagagaaaaatcatggaacaatatggaaat
agtgggagtgacatctccaagtattgtaacatgtatggatgttgtgtatgcaactagttc
tcatttaaaaggaataattattgaaaaattcagtactgacaagaccacaagaggtcagag
gggaccaaaaagcccctgggtaggatcaagcactcaagagaaaaaattagttcctgttta
taacagacaaattctttcaaaacaacaaaaagagcaactggaagcaataggaaaaatgag
gtgggtgtataaaggaactccagggctaagaagattgctcaataagatttgcataggaag
tttaggtattagctataaatgtgtaaaacctctattaccaagattcatgagtgtaaactt
cttacataggttatctgttagtagcagacccatggaattcccagcttctgttccagctta
taggacaacaaattaccactttgacactagtccaatcaaccaagcattaagtgagaggtt
cgggaacgaagacattaatctagtgttccaaaatgcaatcagctgcggaattagtataat
gagtgttgtagaacagttaaccggtagaagcccaaaacaattagtcttaatcccccaatt
agaagagatagatattatgcctcctcctgtatttcaaggaaaattcaattataaactagt
tgataaaataacctctgatcaacacatcttcagtcctgacaaaatagacatattaacact
aggaaagatgcttatgcctactataaaaggtcaaaaaactgatcagttcttaaataagag
agaaaactatttccatggaaataatttaattgaatctttatctgcagcacttgcatgcca
ctggtgtggaatattaacagaacagtgtgtagaaaacaatatctttaggaaagactgggg
tgatgggttcatatcagatcatgccttcatggatttcaagatatttttatgtgtatttaa
aaccaaacttttatgtagttggggatcccaagggaaaaatgtaaaagatgaagatataat
agatgaatccattgacaaattattaagaattgacaacactttttggagaatgttcagcaa
agtcatgtttgaatcaaaggtcaaaaaaagaataatgttatatgatgtaaaattcctatc
attagtaggttatataggatttaaaaactggtttatagagcagttaagagtagtagaatt
gcatgaagtaccctggattgtcaatgctgaaggggagctagttgaaattaaaccaatcaa
aatttatttgcagttaatagaacaaagtctatccttaagaataactgttttgaattatac
agacatggcacatgctcttacacgattaattaggaagaaattgatgtgtgataatgcact
cttcaatccaagttcatcaccaatgtttagtctaactcaagttatcgatcctacagcaca
gctagactattttcctaaagtaatatttgaaaggttaaaaagttatgataccagttcaga
ctacaacaaagggaagttaacaagaaattacatgacattattaccatggcagcacgtaaa
caggtataattttgtctttagctcaacaggatgtaaaatcagcttgaagacatgcatcgg
gaaattgataaaggacttaaaccctaaggttctttactttattggagaaggagcaggtaa
ctggatggcaagaacagcatgtgagtatcctgacataaaatttgtatataggagtttaaa
ggatgatcttgaccaccattacccattagaatatcaaagggtaataggtgatttaaatag
ggtaatagatggtggtgaaggactatcaatggagaccacagatgcaactcaaaagactca
ttgggacttgatacacagaataagtaaagatgctttattgataacattgtgtgatgcaga
attcaaaaacagagatgatttctttaaaatggtaattctttggagaaaacatgtattatc
atgtagaatctgtacagcttatggaacagatctttacttatttgcaaagtatcatgcgac
ggactgcaatataaaattaccattttttgtaaggtctgtagctacttttatcatgcaagg
aagtaaattgtcagggtcagaatgttacatacttttaacattaggtcatcacaataatct
gccatgtcatggagaaatacaaaattccaaaatgagaatagcagtgtgtaatgatttcca
tgcctcaaaaaaactagacaacaaatcaattgaagcaaactgcaaatctcttctatcagg
attaagaataccaataaacaaaaaagagttaaatagacaaaagaaactgttaacactaca
aagcaatcattcttccatagcaacagttggcggcagtaagattatagaatccaaatggtt
aaagaataaagcaagtacaataattgattggttagagcatatcttgaattctccaaaagg
tgaattaaactatgatttctttgaagcattagagaacacataccccaatatgatcaagct
tatagataatctgggaaatgcagagataaaaaaactaatcaaagttaccgggtatatgct
tgtgagtaagaag
>KC403972-1991.202
ctgtcatataaacatgctatattaaaagagtctcaatacacaataaaaagagatgtaggc
accacaactgcagtgacaccttcatcattgcagcaagagataacacttttgtgtggagag
attctttacactaaacatactgattacaaatatgctgcagagatagggatacaatatatt
tgtacggctctaggatcagaaagagtacaacagattttaagaaattcaggtagtgaagtt
caggtggttctaaccaagacatactctttagggaaaggtaaaaatagtaaaggggaagag
ttgcaaatgttagatatacatggagtggaaaagagttgggtagaagaaatagacaaagag
gcaagaaaaacaatggtgactttgctaaaggaatcatcaggtaacatcccacaaaaccag
aggccttcagcaccagacacaccaataattttattatgtgtaggtgctttaatattcact
aaactagcatcaacaatagaagttggactagagactacagttagaagagctaacagagtg
ctaagtgatgcgctcaaaagataccctagggtagatataccaaagattgctagatctttt
tatgaactatttgagcagaaagtgtattacaggagtctattcattgagtatgggaaagct
ttaggctcatcttcaacaggaagcaaagcagaaagtttgtttgtaaatatatttatgcaa
gcttatggagccggtcaaacaatgctaaggtggggtgtcattgccagatcatctaacaac
ataatgctagggcatgtatctgtgcaagctgaattgaaacaagtcacagaggtttatgat
ttggtgagagaaatgggtcctgaatctgggcttttacatctaagacaaagtccaaaggca
ggactgttatcgttggctaattgccccaattttgctagtgttgttctcggtaatgcttca
ggtctaggtataatcgggatgtacagaggaagagtgccaaacacagagctattttctgca
gcagaaagttatgccagaagcttaaaagaaagcaacaaaatcaacttctcctcattaggg
ctcacagacgaagaaaaagaagctgcagaacacttcttaaacatgagtgatgacaatcaa
gatgattatgagatgtcattccctgaaggaaaagatatcctgttcatgggtaatgaagca
gcaaaaatagcagaagctttccagaaatcactaaaaagatcaggtcacaaaagaacccag
tctattgtaggggaaaaagtaaacactatatcagaaactctagagctacctaccatcagc
aaacctgcacgatcatctacactgttagagccaaaattggcatgggcagacagtagcgga
gccaccaaaaccacagaaaaacaaacaaccaaaacaacagatcctgttgaagaagaggaa
ctcaatgaaaagaaggtatcaccttccagtgatgggaagactcctgcagagaaaaaatca
aaatctccaaccaatgtaaaaaagGCCaaagtttccttcacatcaaatgaaccagggaaa
tatactaaactagaaaaagatgccctagatttgctctcagacaacgaggaagaagacgca
gagtcctcaatcctaacctttgaagagagagacacatcatcactaagcattgaggctaga
ctagaatcaatagaagagaagctaagcatgatattaggactgcttcgtacacttaacatt
gcaacagcaggaccaacggctgcaagagatggaatcagagatgcaatgattggtataaga
gaagaactaatagcagaaataataaaagaagcaaagggaaaagcagccgaaatgatggaa
gaggaaatgaatcaaaggtcaaaaataggtaatggcagtgtaaaactaaccgagaaggca
aaagaacttaataaaattgttgaagacgagagcacaagcggtgaatcagaagaagaagaa
gaaccaaaagaaactcaggataacaatcaaggagaagatatctaccagttaatcatgatg
gagtcctatctagtggacacttatcaaggcattccctacacagctgctgttcaagttgat
ctggtagaaaaagacttactaccagcaagtttgacaatatggtttcctctattccaagcc
aacacaccaccagcggttctgctcgatcagctaaaaaccttgacaataacaactctgtat
gctgcatcacagaatggtccaatactcaaggtaaatgcatcagctcagggtgctgctatg
tctgtacttcccaaaaaattcgaagtaaatgcaactgtggcacttgatgaatacagcaaa
cttgactttgacaagttagcagtttgcgatgttaaaacagtttatttgacaaccatgaag
ccatatgggatggtgtcaaaatttgtgagttcagccaaatcagttggtaaaaaaacacat
gatctaattgcactgtgtgacttcatggacctagagaaaaatatacctgtaacaatacca
gcattcataaagtcagtttcaatcaaagagagcgagtcagctactgttgaagctgcaata
agcagtgaggccgaccaagcattaacacaagccaaaattgcaccctatgcaggactaatc
atgatcatgaccatgaacaatccaaaaggtatattcaagaaactaggagctggaacacaa
gtgatagtagagctaggggcatatgttcaagccgagagcatcagcaggatctgcaagagc
tggagtcaccaaggaacaagatatgtactgaaatccagaatgtcttggaaagtgatgatt
atcatttcgttactcataacacctcagcacggactaaaagaaagttatttagaagaatca
tgtagtactataactgaaggatatctcagtgttttaagaacaggttggtacaccaatgtc
tttacattagaagttggtgatgttgaaaatcttacatgtactgatggacctagcttaatc
aaaacagaacttgacctaaccaaaagtgctctaagagaactcaaaacagtttctgctgat
cagttagcgagagaagaacaaattgaaaatcccagacaatcaaggtttgtcctaggtgca
atagctcttggagttgccacagcagcagcagtcacagcaggcattgcaatagccaaaacc
ataaggcttgagagtgaagtgaatgcaatcaaaggtgctctcaaaacaaccaacgaggca
gtatccacactaggaaatggagtgcgggtcctagccactgcagtaagagagctgaaagaa
tttgtgagcaaaaacctgactagtgcgatcaacaagaacaaatgtgacattgctgatctg
aagatggctgtcagcttcagtcagttcaacagaagattcttaaatgttgtgcggcagttt
tcagacaatgcagggataacaccagcaatatcattggacctaatgactgatgctgagctg
gccagagctgtatcatacatgccaacatctgcaggacagataaaactaatgttagagaac
cgtgcaatggtgaggagaaaaggatttggaatcttgataggggtctacggaagctctgtg
atttacatggtccagctgccgatctttggtgtcatagatacaccttgttggataatcaag
gcagccccctcttgttcagaaaaagatggaaattatgcttgcctcctaagagaggatcaa
gggtggtattgtaaaaatgcaggatccactgtttactacccaaatgaaaaagactgcgaa
acaagaggtgatcatgttttttgtgacacagcagcagggatcaatgttgctgagcaatca
agggaatgcaacattaacatatctaccaccaactacccatgcaaagtcagcacaggaaga
caccctattagcatggttgcactatcacctctcggtgctttggtagcttgctacaaaggg
gttagctgctcgattggcagtaatcgggttggaataatcaaacaactacctaaaggctgc
tcatacataactaaccaggacgcagacactgtaacaattgacaacactgtatatcaacta
agcaaagttgagggtgaacagcatgtaataaaagggagaccagtttcaagcagttttgat
ccaatcaggtttcctgaggatcagttcaatgttgcgcttgatcaagtctttgaaagcatt
gaaaacagtcaggcactagtggaccagtcaaacaaaattctgaacagtgcagaaaaagga
aacactggtttcattattgtaataattttgattgctgttcttgggttagccatgatttca
gtgagcatcatcatcataatcaaaaaaacaaggaagcccacaggggcacctccagagctg
aatggtgttaccaacggcggttttataccgcatagtatgtctcgtaaagctccatgcaaa
tatgaagtacggggcaagtgcaacaggggaagtgagtgcaaattcaaccacaactactgg
agttggcctgataggtatttattgttaagatcaaattatctcttgaatcagcttttaaga
aacactgataaggctgatggtttgtcaataatatcaggagcaggtagagaagatagaact
caagactttgttcttggttctactaatgtggttcaagggtatattgatgacaatcaggga
ataacaaaggctgcagcttgctatagtctacataacataataaaacagctacaagaaata
gaagtaagacaggctagagataataagctttctgacagcaaacatgtggcacttcacaac
ttgatattatcctatatggagatgagcaaaactcctgcatccctgattaataacctaaag
aaactaccaagagaaaaactgaagaaattagcgaaattaatcattgatttatcagcagga
actgataatgactcttcatatgccttgcaagacagtgaaagcactaatcaagtgcagtaa
gcatggtcccaagttcattaccatagaggcagataatatgatatggacacacaaagaatt
aaaggagacactgtctgatgggatagtaaaatcacacaccaatatttacagttgttattt
agaaaatatagaaataatatatgttaaagcttacttaagttagatgaaaacattagatgt
cataaaaagtgatggatcctcagaaacatgtaatcaactcaaaaaaataataaaaaaaca
ctcaggtaaattgcttattgcattaaaactgatattggccttattgactttttttacagt
aacaattactgttaactatataaaagtagaaaacaatttgcaggcatgtcaattaaaaaa
tgaatcagacaaaaaggacacaaagctaaataccacatcaacaacaatcagacccattcc
tgatctaaatgcagtacagtacttgaaaaggctgattcagaaacacaccaactttgtcat
aaaagacagagatacctgttggagaatacacacgaatcaatgcacaaatataaaaatata
taagttcttatgttttgggtttatgaattcaacaaatacagactgtgaagaactaacagt
tttatgcgacaaaaagtcaaaaaccatgacagaaaaacataggaaagcagagtgtcactg
tctacatacaaccgagtggtggtgttattatcttatggaagtaagagtggagaacattcg
ggcaatagacatgttcaaagcaaagatgaaaaaccgtataagaagtagcaagtgctatag
aaatgctacactgatccttattggattaacagcattaagtatggcacttaatattttttt
aatcattgattatgcaatattaaaaaacatgaccaaagtggaacactgtgttaatatgcc
gccggtagaaccaagcaagaagactccaatgacctctgcagtagacttaaacaccaaact
caatccacagcaggcaacacagttgaccacagaggattcaacatctctagcagcaacttc
agaggaccatccacacacagggacaactccaacaccagatgcaacagtctctcagcaaac
tgcagacgagcacacaacactgctgagatcaatcaacagacagaccacccaaacaaccat
ggatccattttgtgaatccactgtcaatgtttatcttcctgactcatatctcaaaggagt
aatatctttcagtgaaaccaatgcaattggctcatgccttttgaaaagaccctatctaaa
gaaagataacactgctaaagttgctgtagaaaaccctgttgttgaacatgtcagacttag
aaatgcagtcatgaccaaaatgaaaatatcagattataaagtggttgaaccaattaatat
gcagcatgaaataatgaaaaatatacacagttgtgagctcacattattaaaacaattctt
aacaagaagtaaaaacattagctctctaaaattaagtatgatatgtgattggttacagtt
aaaacccacctcagataacacatcaattcttaattttatagatgtggagtttatacccgt
ttgggtgagcaattggtttagtaactggtataatctcaataaattaatcttagagtttag
aagagaggaagtaataagaactggttcaattttatgtagatcactaggcaagttagtttt
cattgtatcatcttatgggtgtgtagtaaaaagcaacaaaagtaaaagagtaagtttttt
cacatataaccaactgttaacatggaaagatgtgatgttaagtaggttcaatgcaaactt
ttgtatatgggtaagtaacaatctgaacaaaaatcaagaaggactaggatttagaagtaa
tctgcaaggtatgttaaccaataaattatatgaaactgttgattatatgttaagtctatg
tagtaatgaagggttctcactagtgaaagagttcgaaggctttattatgagtgaaattct
taaaattactgagcatgctcaattcagtactaggtttaggaatactttattaaatgggtt
gactgaacaattatcaatgttgaaagctaaaaacagatctagagttcttggcactatatt
agaaaacaatgattaccccatgtatgaagtagtacttaaattattaggggacactttgaa
aagtataaaattattaattaacaagaatttagaaaatgctgcagaattatattatatatt
cagaatttttggacaccctatggtagatgagagggaagcaatggatgctgttaaattaaa
taatgagattacaaaaattcttaaactggagagcttaacagaactaagaggagcatttat
attaagaattataaaagggtttgtagataataataaaagatggcctaaaattaagaattt
aaaagtgctcagtaaaagatggattatgtatttcaaagccaaaagttaccctagccaact
tgagctaagtgtacaagattttttagaacttgctgcagtacaattcgaacaggaattttc
tgtccctgaaaaaaccaaccttgagatggtattaaatgataaagcaatatctcctccaaa
aaagttaatatggtcggtatatccaaaaaattatctacctgaaattataaaaaatcaata
tttagaagaggtcttcaatgcaagtgacagtcaaagaacgaggagagtcttagaatttta
cttaaaagattgcaaatttgatcaaaaagaccttaaacgttatgtaactagacaagagta
tctaaatgacaaagaccacattgtctcattaactgggaaagaaagagaattaagtgtagg
caggatgtttgcaatgcagccgggcaaacaaagacaaatacagatactagctgagaaact
tttagctgataatattgtaccctttttcccagaaactttaacaaagtatggtgacttgga
tctccaaagaattatggaaatgaaatcagaactttcttccattaaaactaggaagaatga
tagttacaacaattatattgcaagagcctccatagtaacagacctaagtaaattcaacca
agcctttagatatgaaaccacagctatctgtgcagatgtagcagatgagttacatggtac
gcaaagcttattttgttggttacatcttattgttcccatgaccacaatgatatgtgcata
cagacatgcaccaccagaaacaaagggggagtatgacatagacaaaatagaagagcaaag
tgggctatacagatatcatatgggagggattgaagggtggtgtcagaagttatggacaat
ggaagcgatatccttgttagatgtagtatctgttaagactcgttgtcagatgacctctct
attaaacggagacaatcaatcaatagatgtcagcaaaccagtaaaattgtctgaaggtac
agatgaagtaaaagcagattatagcttagcaattaaaatgcttaaagagataagagatgc
ctataaaaacattggccataaactcaaagaaggtgaaacatatatatcaagagatctcca
atttataagtaaggtgattcaatctgagggggtcatgcatcctacccccataaaaaagat
attaagggtaggtccctggataaatacaatactagatgacattaaaaccagtgcagaatc
aatagggagtctgtgtcaagaactagagttcagaggagaaagtatactagttagcttgat
attaaggaatttctggctgtataacttatacatgcatgagtcaaaacagcatccgttagc
tggaaaacaactgtttaagcaactgaacaaaacactaacatctgtgcaaagattttttga
gctgaagaaagaaaatgatgtggttgacctatggatgaatataccaatgcagtttggagg
gggagacccagtagttttttacagatctttttacagaaggactcctgatttcctgactga
agcaatcagccatgtggatttactgttaaaagtttcgaacaatattaaaaatgagactaa
gatacgattctttaaagccttattatctatagaaaagaatgaacgtgctacattaacaac
actaatgagagacccccaggcggtaggatcggaaagacaagctaaggtaacaagtgatat
aaatagaacagcagttactagcatactgagtctatctccgaatcagctcttttgtgatag
tgctatacactatagcagaaatgaagaagaagtagggatcattgcagacaacataacacc
tgtttatcctcacggattgagagtgctatatgaatcactaccttttcataaggctgaaaa
ggttgtcaatatgatatcaggtacaaagtctataaccaacctattgcagagaacatctgc
tatcaatggtgaagacattgacagagcagtgtctatgatgttagagaacttagggttgtt
atctaggatattgtcagtaataattaatagtatagaaataccaattaagtccaatggcag
attgatatgctgtcaaatttctaagactttgagagaaaaatcatggaacaatatggaaat
agtgggagtgacatctccaagtattgtaacatgtatggatgttgtgtatgcaactagttc
tcatttaaaaggaataattattgaaaaattcagtactgacaagaccacaagaggtcagag
gggaccaaaaagcccctgggtaggatcaagcactcaagagaaaaaattagttcctgttta
taacagacaaattctttcaaaacaacaaaaagagcaactggaagcaataggaaaaatgag
gtgggtgtataaaggaactccagggctaagaagattgctcaataagatttgcataggaag
tttaggtattagctataaatgtgtaaaacctctattaccaagattcatgagtgtaaactt
cttacataggttatctgttagtagcagacccatggaattcccagcttctgttccagctta
taggacaacaaattaccactttgacactagtccaatcaaccaagcattaagtgagaggtt
cgggaacgaagacattaatctagtgttccaaaatgcaatcagctgcggaattagtataat
gagtgttgtagaacagttaaccggtagaagcccaaaacaattagtcttaatcccccaatt
agaagagatagatattatgcctcctcctgtatttcaaggaaaattcaattataaactagt
tgataaaataacctctgatcaacacatcttcagtcctgacaaaatagacatattaacact
aggaaagatgcttatgcctactataaaaggtcaaaaaactgatcagttcttaaataagag
agaaaactatttccatggaaataatttaattgaatctttatctgcagcacttgcatgcca
ctggtgtggaatattaacagaacagtgtgtagaaaacaatatctttaggaaagactgggg
tgatgggttcatatcagatcatgccttcatggatttcaagatatttttatgtgtatttaa
aaccaaacttttatgtagttggggatcccaagggaaaaatgtaaaagatgaagatataat
agatgaatccattgacaaattattaagaattgacaacactttttggagaatgttcagcaa
agtcatgtttgaatcaaaggtcaaaaaaagaataatgttatatgatgtaaaattcctatc
attagtaggttatataggatttaaaaactggtttatagagcagttaagagtagtagaatt
gcatgaagtaccctggattgtcaatgctgaaggggagctagttgaaattaaaccaatcaa
aatttatttgcagttaatagaacaaagtctatccttaagaataactgttttgaattatac
agacatggcacatgctcttacacgattaattaggaagaaattgatgtgtgataatgcact
cttcaatccaagttcatcaccaatgtttagtctaactcaagttatcgatcctacagcaca
gctagactattttcctaaagtaatatttgaaaggttaaaaagttatgataccagttcaga
ctacaacaaagggaagttaacaagaaattacatgacattattaccatggcagcacgtaaa
caggtataattttgtctttagctcaacaggatgtaaaatcagcttgaagacatgcatcgg
gaaattgataaaggacttaaaccctaaggttctttactttattggagaaggagcaggtaa
ctggatggcaagaacagcatgtgagtatcctgacataaaatttgtatataggagtttaaa
ggatgatcttgaccaccattacccattagaatatcaaagggtaataggtgatttaaatag
ggtaatagatggtggtgaaggactatcaatggagaccacagatgcaactcaaaagactca
ttgggacttgatacacagaataagtaaagatgctttattgataacattgtgtgatgcaga
attcaaaaacagagatgatttctttaaaatggtaattctttggagaaaacatgtattatc
atgtagaatctgtacagcttatggaacagatctttacttatttgcaaagtatcatgcgac
ggactgcaatataaaattaccattttttgtaaggtctgtagctacttttatcatgcaagg
aagtaaattgtcagggtcagaatgttacatacttttaacattaggtcatcacaataatct
gccatgtcatggagaaatacaaaattccaaaatgagaatagcagtgtgtaatgatttcca
tgcctcaaaaaaactagacaacaaatcaattgaagcaaactgcaaatctcttctatcagg
attaagaataccaataaacaaaaaagagttaaatagacaaaagaaactgttaacactaca
aagcaatcattcttccatagcaacagttggcggcagtaagattatagaatccaaatggtt
aaagaataaagcaagtacaataattgattggttagagcatatcttgaattctccaaaagg
tgaattaaactatgatttctttgaagcattagagaacacataccccaatatgatcaagct
tatagataatctgggaaatgcagagataaaaaaactaatcaaagttaccgggtatatgct
tgtgagtaagaag
>KC403976-1983.686
ttatcatacaagcatgctatattaaaagagtctcagtacacaataaaaagggatgtgggt
acaacaactgcagtgacaccctcatcattgcaacaagaaataacgctgttgtgtggagaa
attctgtatgctaaacatgctgattacaaatatgctgcagaaataggaatacaatatatt
agcacagctttaggatcagagagagtgcagcagattctgaggaactcaggcagtgaagtc
caagtggtcttaaccagaacgtactctctggggaaaattaaaaacaataaaggagaagat
ttacagatgttagacatacacggggtagagaagagctgggtagaagagatagacaaagaa
gcaaggaaaacaatggcaaccttgcttaaagaatcatcaggtaatatcccacaaaatcag
aggccctcagcaccagacacacccataatcttattatgtgtaggtgccttaatatttact
aaactagcatcaaccatagaagtgggactagagaccacagtcagaagggctaaccgtgta
ctaagtgacgcactcaaaagataccctagaatggacataccaaaaattgccagatccttc
tatgacttatttgaacaaaaagtgtatcacagaagtttgttcattgagtatggcaaagca
ttaggctcatcatctacaggcagcaaagcagaaagtctatttgttaatatattcatgcaa
gcttatggagccggtcaaacaatgctaaggtggggggtcattgccaggtcatccaacaat
ataatgttaggacatgtatccgtccaagctgagttaaaacaggtcacagaagtctatgac
ttggtgcgagaaatgggccctgaatctggacttctacatttaaggcaaagcccaaaagct
ggactgttatcactagccaactgtcccaactttgcaagtgttgttctcggaaatgcctca
ggcttaggcataatcggtatgtatcgtgggagagtaccaaacacagaattattttcagca
gcagaaagttatgccaaaagcttgaaagaaagcaataaaatcaatttctcttcattagga
cttacagatgaagagaaagaggctgcagaacatttcttaaatgtgagtgacgacagtcaa
aatgattatgagatgtctttccctgaaggaaaagatattcttttcatgggtaatgaagca
gcgaaattagcagaagctttccagaaatcattaagaaaaccaagtcataaaagatctcaa
tctattataggagaaaaagtgaatactgtatcagaaacattggaattacctactatcagt
agacctgcaaaaccaaccatactgtcagaaccaaagttagcatggactgataaaggtggg
gcaatcaaaactgaaataaagcaagcaatcaaagtcatggatcctattgaagaagaagag
tctactgagaagaaggtgctgccctccagtgatgggaaaacccctgcagaaaagaaactg
aaaccatcaactaacaccaaaaagGCCaaggtttcatttacaccaaatgaaccaggaaaa
tatacaaagttggaaaaagatgctctagatttgctctcagataatgaagaagaagatgca
gaatcttcaatcttaacctttgaagaaagagatacttcatcgttaagcattgaggccaga
ttggaatcaatagaagagaaattaagcatgatattagggctattaagaacactcaacatt
gctacagcaggacccacagcagcaagagatgggatcagagatgcaatgattggcgtaaga
gaggaattaatagcagacataataaaggaagctaaagggaaagcagcagaaatgatggaa
gaggaaatgagtcaacgatcaaaaataggaaacggtagtgtaaaattaacagaaaaagca
aaagagcttaacaaaattgttgaagatgaaagcacaagtggagaatctgaagaagaagaa
gaaccaaaagacatacaagacaatagtcaagaagatgacatttaccagttaattatgatg
gagtcctacctagtagacacttatcaaggcattccttacacagcagctgttcaagttgat
ctaatagaaaaggacctgttacctgcaagcctaacaatatggttccctttgtttcaggcc
aacacaccaccagcagtgctgctcgatcagctaaaaaccctgacaataaccactctgtat
gctgcatcacaaaatggtccaatactcaaagtgaatgcatcagcccaaggtgcagcaatg
tctgtacttcccaaaaaatttgaagtcaatgcgactgtagcactcgatgaatatagcaaa
ttggaatttgacaaactcacagtctgtgaagtaaaaacagtttacttaacaaccatgaaa
ccatacgggatggtatcaaaatttgtgagctcagccaaatcagttggcaaaaaaacacat
gatctaatcgcactgtgtgattttatggatctagaaaagaacacacctgttacaatacca
gcattcatcaaatcagtttcaatcaaagagagtgagtcagctactgttgaagccgctata
agcagtgaagcagaccaagctttaacacaggccaaaattgcaccttatgcgggattgatt
atgatcatgactatgaacaatcccaaaggcatattcaaaaagcttggagctgggactcaa
gttatagtagaactaggagcatatgtccaggctgaaagcataagtaaaatatgcaagact
tggagccatcaagggacaagatatgtgttgaagtccagaatgtcttggaaagtggtgatc
attttttcattgttaataacacctcaacacggtcttaaagagagctacttagaagagtca
tgtagcactataactgaaggatatctcagtgttctgaggacaggttggtataccaacgtt
tttacactggaggtaggtgatgtagagaaccttacatgtgctgatggacctagcttaata
aaaacagaattagacctgaccaaaagtgcactaagagagctcagaacagtttctgctgat
caactggcaagagaggagcaaattgagaatcccagacaatctagattcgttctaggagca
atagcactcggtgttgcaacagcagctgcagttacagcaggtgttgcaattgccaaaacc
atccggcttgaaagtgaagtaacagcaattaagaatgccctcaaaaagaccaatgaagca
gtatctacattggggaatggagttcgagtgttggcaactgcagtgagagagctgaaagat
tttgtgagcaagaatctaacacgtgcaatcaacaaaaacaagtgcgacattgctgacctg
aaaatggccgttagcttcagtcaattcaacagaaggtttctaaatgttgtgcggcaattt
tcagacaatgctggaataacaccagcaatatccttggacttaatgacagatgctgaacta
gccagagctgtttccaacatgccaacatctgcaggacaaataaaactgatgttggagaac
cgtgcaatggtaagaagaaaggggttcggaatcctgataggagtttacggaagctccgta
atttacatggtgcaactgccaatctttggggttatagacacgccttgctggatagtaaaa
gcagccccttcttgctcagaaaaaaagggaaactatgcttgcctcttaagagaagatcaa
ggatggtattgtcagaatgcagggtcaactgtttactacccaaatgaaaaagactgtgaa
acaagaggagaccatgtcttttgcgacacagcagcaggaatcaatgtcgctgagcagtca
aaggagtgcaacatcaacatatccactactaattacccatgcaaagttagcacaggaaga
catcctatcagtatggttgcactgtctcctcttggggctttggttgcttgctacaaggga
gtgagctgttccattggcagcaacagagtagggatcatcaagcaactgaacaaaggctgc
tcttatataaccaaccaagacgcagacacagtgacaatagacaacactgtataccagcta
agcaaagttgagggcgaacagcatgttataaaaggaaggccagtgtcaagcagctttgat
ccagtcaagtttcctgaagatcaattcaatgttgcacttgaccaagttttcgagagcatt
gagaacagtcaggccttggtggatcaatcaaacagaatcctaagcagtgcagagaaagga
aacactggcttcatcattgtaataattctaattgctgtcctaggctctaccatgatccta
gtgagtgtttttatcataataaagaaaacaaagaaacccacaggagcacctccagagctg
agtggtgtcacaaacaatggcttcataccacataatatgtctcgcaaggctccatgcaaa
tatgaagtgcggggcaaatgcaatagaggaagtgagtgcaagtttaaccacaattactgg
agttggccagatagatacttactaataagatcaaattatttattaaatcaacttttaagg
aacactgatagagctgatggcttatcaataatatcaggagcaggcagagaagataggaca
caagattttgtcctaggttccaccaatgtggttcaaggttatattgatgataaccaaagc
ataacaaaagctgcagcctgttacagtctacataatataatcaaacaactacaagaagtt
gaagttaggcaggctagagataacaaactatctgacagcaaacatgtagcacttcacaac
ttggtcctatcttatatggagatgagcaaaactcctgcatctttaatcaacaatctcaaa
agactgccgagagagaaactgaaaaaattagcaaagcttataattgacttatcagcaggt
gctgaaaatgactcttcatatgccttgcaagacagtgaaagcactaatcaagtgcagtga
gcatggtcctgttttcattactatagaggttgatgacatgatatggactcataaggactt
aaaagaagctttatccgatgggatagtgaagtctcatactaacatttacaactgttattt
agaaaacacagaaattatatatgtcaaggcttacttaagttagatgataacactagatgt
catcaaaaatgatgggtcttcaaaaacatgtactcacctcaaaaaaacaatcaaagacca
ctctggcaaagtgcttattgtacttaagttaatattagctttactaacatttctcacagt
gacaatcaccatcaattatataaaagtagaaaacaatctgcaaatatgtcagtcaaaaac
tgaatcagacaataaggactcatcatcaaataccacatcagtcacaaccaagaccactcc
aaatcatgatataacacagtattttaaaagtttgattcaaaggtatacaaactctgcaat
aGCCaacagagacacatgctggaaaacaagcagaaatcaatgcacaaacataacaacata
caaatttttatgttttaaatctgaagacacaaaaaccaacaattgtgataaactgacaga
tttatgcagaaacaaaccaaaaccagctgttgaagtgcatcacatagtagaatgccattg
tatacacacagccaaatggaagcgccatcattacatggaggtgaaagtggagaacattcg
aacaatagatatgctcaaagcaagagtgaaaaatcgtgtggcacgcagcaaatgctttaa
aaatgcctctttgatcctaataggaataactacattaagtatagccctcaatatctatct
aatcataaactatacaatgcaagaaaacacatccgaatcagaacatcacaccagctcatc
acccatggaatccagcagggaaactccaacggtccctatagacaactcagacaccaatcc
aagctcacagtatccaactcaacagtccacagaaggctccacactctactttgcagcctc
agcaagctcaccagagacagaaccaacatcaacaccagacacaacaagccgcccgcccct
cgtcgacacacacacaacaccaccaagtgcaagcagaacaaagacaagtccggcagtcat
ggatcctctcaatgaatccactgttaatgtctatcttcccgactcatatcttaaaggagt
gatttcttttagtgagactaatgcaattggttcatgtctcttaaaaagaccttacctaaa
aaatgacaacactgcaaaagttgccatagagaatcctgttatcgagcatgttagactcaa
aaatgcagtcaattctaagatgaaaatatcagattacaagatagtagagccagtaaacat
gcaacatgaaattatgaagaatgtacacggttgtgagctcacattattaaaacagttttt
aacaaggagtaaaaatattagcactctcaaattaaatatgatatgtgattggctgcagtt
aaagtctacatcagatgatacctcaatcctaagttttatagatgtagaatttatacctag
ctgggtaagcaattggtttagtaattggtacaatctcaacaagttgattctggaattcag
gaaagaagaagtaataagaactggttcaatcttgtgtaggtcattgggtaaattagtttt
tgttgtatcatcatatggatgtatagtcaagagcaacaaaagcaaaagagtgagcttctt
cacatacaatcaactgttaacatggaaagatgtgatgttaagtagattcaatgcaaattt
ctgtatatgggtaagcaacagtctgaatgaaaatcaagaagggctagggttgagaagtaa
tctgcaaggcatattaactaataagctatatgaaactgtagattatatgcttagtttgtg
ttgcaatgaaggtttctcacttgtgaaagagtttgaaggttttattatgagtgaaatcct
taggattactgaacatgctcaattcagtactagatttagaaatactttattaaatggatt
aactgatcaattaacaaaattaaaaaataaaaacagactcagagttcatggtaccgtgtt
agaaaataatgattatccaatgtacgaagttgtacttaaactattaggagatactttgag
atgtattaaattattaatcaataaaaacttagagaatgctgctgaattatactatatatt
tagaatattcggtcacccaatggtagatgaaagagatgcaatggatgctgtcaaattaaa
caatgaaatcacaaaaatcctcaggttggagagcttgacagaactaagaggggcattcat
attaaggattatcaaaggatttgtagacaacaacaaaagatggcccaaaattaaaaactt
aaaagtgcttagtaagagatggactatgtacttcaaagcaaaaagttaccccagtcaact
tgaattaagtgaacaagattttttagagcttgctgcaatacagtttgaacaagagttttc
tgttcctgaaaaaaccaaccttgagatggtattaaatgataaagctatatcacctcctaa
aagattaatatggtctgtgtatccaaaaaattacttacctgagacaataaaaaatcgata
tctagaagagactttcaatgcaagtgatagtctcaaaacaagaagagtactagagtacta
tttgaaagataataaattcgaccaaaaagaacttaaaagttatgtggttaaacaagaata
tttaaatgataaggatcatattgtctcgctaactggaaaagaaagagaattaagtgtagg
tagaatgtttgctatgcaaccaggaaaacagcgacaaatacaaatattggctgaaaaatt
gttagctgataatattgtaccttttttcccagaaaccttaacaaagtatggtgatctaga
tcttcagagaataatggaaatcaaatcggaactttcttctattaaaaccagaagaaatga
tagttataataattacattgcaagagcatccatagtaacagatttaagtaagttcaacca
agcctttaggtatgaaactacagcgatctgtgcggatgtagcagatgaactacatggaac
acaaagcctattctgttggttacatcttatcgttcctatgactacaatgatatgtgccta
tagacatgcaccaccagaaacaaaaggtgaatatgatatagataagatagaagagcaaag
tggtttatatagatatcatatgggtggtattgaaggatggtgtcaaaaactctggacaat
ggaagctatatctctattagatgttgtatctgtaaagacacgatgccaaatgacatcttt
attaaacggtgacaaccaatcaatagatgtaagtaaaccagttaagttatctgagggttt
agatgaagtgaaagcagattatagcttggctgtaaaaatgctaaaagaaataagagatgc
atacagaaatataggccataaacttaaagaaggggaaacatatatatcaagagatcttca
gtttataagtaaggtgattcaatctgaaggagtaatgcatcctacccctataaaaaagat
cttaagagtgggaccatggataaacacaatattagatgacattaaaaccagtgcagagtc
aatagggagtctatgtcaggaattagaatttaagggggaaagcataatagttagtctgat
attaaggaatttttggctgtataatttatacatgcatgaatcaaagcaacaccccctagc
agggaagcagttattcaaacaactaaataaaacattaacatcagtacagagattttttga
aattaaaaaggaaaatgaagtagtagatctatggatgaacataccaatgcagtttggagg
aggagatccagtagtcttctatagatctttctatagaaggacccctgattttttaactga
agcaatcagtcatgtggatattctgttaaaaatatcagccaacataagaaatgaagcgaa
aataagtttcttcaaagccttactgtcaatagaaaaaaatgaacgtgctacactgacaac
actaatgagagatcctcaagctgttggctcagagcgacaagcaaaagtaacaagtgatat
caatagaacagcagttaccagcatcttaagtctttctccaaatcaacttttcagcgatag
tgctatacactacagtagaaatgaagaagaggtcggaatcattgctgacaacataacacc
tgtttatcctcatggactgagagttttgtatgaatcattaccttttcataaagctgaaaa
agttgtaaatatgatatcaggaacaaaatccataaccaacttattacagagaacatctgc
tattaatggtgaagatattgacagagctgtatccatgatgctggagaacctaggattatt
atctagaatattgtcagtagttgttgatagtatagaaattccaaccaaatctaatggtag
gctgatatgttgtcagatatctagaaccctaagggagacatcatggaataatatggaaat
agttggagtaacatcccctagcatcactacatgcatggatgtcatatatgcaactagctc
tcatttgaaagggataatcattgaaaagttcagcactgacagaactacaagaggtcaaag
aggtccaaagagcccttgggtagggtcgagcactcaagagaaaaaattagttcctgttta
taacagacaaattctttcaaaacaacaaagagaacagctagaagcaattggaaaaatgag
atgggtatataaagggacaccaggtttaagacgattactcaataagatttgtcttggaag
tttaggcattagttacaaatgtgtaaaacctttattacctaggtttatgagtgtaaattt
cctacacaggttatctgtcagtagtagacctatggaattcccagcatcagttccagctta
tagaacaacaaattaccattttgacactagtcctattaatcaagcactaagtgagagatt
tgggaatgaagatattaatttggtcttccaaaatgcaatcagctgtggaattagcataat
gagtgtagtagaacaattaactggtaggagtccaaaacagttagttttaataccccaatt
agaagaaatagacattatgccaccaccagtgtttcaagggaaattcaattataagctagt
agataagataacttctgatcaacatatcttcagtccagacaaaatagatatgttaacact
ggggaaaatgctcatgcccactataaaaggtcagaaaacagatcagttcttgaacaagag
agagaattatttccatgggaacaatcttattgagtctttgtcagcagcgttagcatgtca
ttggtgtgggatattaacagagcaatgtatagaaaataatattttcaagaaagactgggg
tgacgggttcatatcggatcatgcttttatggacttcaaaatattcctatgtgtctttaa
aactaaacttttatgtagttggggatcccaagggaaaaacattaaagatgaagatatagt
agatgaatcaatagataaactgttaaggattgataatactttttggagaatgttcagcaa
ggttatgtttgaatcaaaggttaagaaaaggataatgttatatgatgtaaaatttctatc
attagtaggttatatagggtttaagaattggtttatagaacagttgagatcagctgagtt
gcatgaggtaccttggattgtcaatgccgaaggtgatctggttgagatcaagtcaattaa
aatctatttgcaactgatagagcagagtttatttttaagaataactgttttgaactatac
agatatggcacatgctctcacaagattaatcagaaagaagttgatgtgtgataatgcact
atttactccaattccatccccaatggttaacttaactcaagttattgatcctacagaaca
attagcttatttccctaagataacatttgaaaggctaaaaaattatgacactagttcaaa
ttatgctaaaggaaagctaacaaggaattacatgatactgttgccatggcaacatgttaa
tagatataactttgtctttagctctactggatgtaaagttagtctaaaaacatgcattgg
aaaacttatgaaagatctaaaccctaaagttctgtactttattggagaaggggcaggaaa
ttggatggccagaacagcatgtgaatatcctgacatcaaatttgtatacagaagtttaaa
agatgaccttgatcatcattatcctttggaataccagagagtgataggagaattaagcag
gataatagatagtggtgaagggctttcaatggaaacaacagatgcaactcaaaaaactca
ttgggatttgatacacagagtaagtaaagatgctttattaataactttatgtgatgcaga
atttaaggacagagatgatttttttaagatggtaattctatggaggaaacatgtattatc
atgcagaatttgcactacctatgggacagacctctatttattcgcaaagtatcatgctaa
agactgcaatgtaaaattacccttttttgtgagatcagttgccacctttattatgcaagg
tagtaaactgtcaggctcggaatgctacatactcttaacactaggccaccacaacaattt
accctgtcatggagaaatacaaaattctaagatgaaaatagcagcgtgtaatgattttta
tgctgcaaaaaaacttgacaataaatcaattgaagccaactgtaaatcacttttatcagg
gctaagaataccgataaataagaaggaattaaatagacagagaaggttattaacactaca
aagcaaccattcttctgtagcaacagttggaggtagcaaggtcatagaatctaaatggtt
aacaaacaaggcaaacacaataattgattggttagaacacattttaaattctccaaaagg
tgaattaaattatgatttttttgaagcattagaaaatacttaccctaatatgattaaact
aatagataatctagggaatgcagagattaaaaaactgatcaaagtaactggatatatgct
tgtaagtaaaaaa
>KC403977-2003.612
ttatcatacaagcatgctatattaaaagagtctcagtacacaataaaaagagatgtgggt
acaacaactgcagtgacaccctcatcattgcaacaagaaataacgctgctgtgtggagaa
attctgtatgctaaacatgctgattacaaatatgctgcagaaataggaatacaatatatt
agcacagctttaggatcagagagagtgcagcagattctgaggaattcaggcagtgaagtc
caagtggtcttaaccagaacgtattctctggggaaaattaaaaacaataaaggagaagat
ttacagatgttagacatacacggggtagagaagagctgggtagaagagatagacaaagaa
gcaaggaaaacaatggcaaccttgcttaaggaatcatcaggtaatatcccacaaaatcag
aggccctcagcaccagacacacccataatcttattatgtgtaggtgccttaatatttact
aaactagcatcaaccatagaagtgggactagagaccacagtcagaagagctaaccgtgta
ctaagtgatgcactcaagagataccctagaatggacataccaaaaattgccagatccttc
tatgacttatttgaacaaaaagtgtatcacagaagtttgttcattgagtatggtaaagca
ttaggctcatcatctacaggcagcaaagcagaaagtctatttgttaatatattcatgcaa
gcttatggagccggtcaaacaatgctaaggtggggggtcattgccaggtcatccaacaat
ataatgttaggacatgtatccgtccaggctgagttaaaacaggtcacagaagtctatgac
ttggtgcgagaaatgggccctgaatctggacttctacatttaaggcaaagcccaaaagct
ggactgttatcactagccaactgtcccaactttgcaagtgttgttctcggaaatgcctca
ggcttaggcataatcggtatgtatcgtgggagagtaccaaacacagaattattttcagca
gcagaaagttatgccaaaagtttgaaagaaagcaataaaatcaatttctcttcattagga
cttacagatgaagagaaagaggctgcagaacatttcttaaatgtgagtgacgacagtcaa
aatgattatgagatgtctttccctgaaggaaaagatattcttttcatgggtaatgaagca
gcgaaattagcagaagctttccagaaatcattaagaaaaccaagtcataaaagatctcaa
tctattataggagaaaaagtgaatactgtatcagaaacattggaattacctactatcagt
agacctacaaaaccaaccatactgtcagaaccaaagttagcatggactgataaaggtggg
gcaatcaaaactgaaataaagcaagcaatcaaagtcatggatcctattgaagaagaagag
tctactgagaagaaggtgctgccctccagtgatgggaaaacccctgcagaaaagaaactg
aaaccatcaactaacaccaaaaagGCCaaggtttcatttacacaaaatgaaccaggaaaa
tatacaaagttggaaaaagatgctctagatttgctctcagataatgaagaagaagatgca
gaatcttcaatcctaacctttgaagaaagggatacttcatcgttaagcattgaggccaga
ttggaatcaatagaggagaaattaagcatgatattaggactattaagaacactcaacatt
gctacagcaggacccacagcagcaagagatgggatcagagatgcaatgattggcgtaaga
gaggaattaatagcagacataataaaagaagctaaagggaaagcagcagaaatgatggaa
gaggaaatgagtcaacgatcaaaaataggaaacggtagtgtaaaattaacagaaaaagca
aaagagcttaacaaaattgttgaagatgaaagcacaagtggagaatctgaagaagaagaa
gaaccaaaagacatacaagacaatagtcaagaagatgacatttaccagttaattatgatg
gagtcctacctagtagacacttatcaaggcattccttacacagcagctgttcaagttgat
ctaatagaaaaggacctgttacctgcaagcttaacaatatggttccctttgtttcaggcc
aacacaccaccagcagtgctgctcgatcagctaaaaaccctgacaataaccactctttat
gctgcatcacaaaatggtccaatactcaaagtgaatgcatcagcccaaggtgcagcaatg
tctgtacttcccaaaaaatttgaagtcaatgcgactgtagcactcgatgaatatagcaaa
ttggaatttgacaaactcacagtctgtgaagtaaaaacagtttacttaacaaccatgaaa
ccatacgggatggtatcaaaatttgtgagctcagccaaatcagttggcaaaaaaacacat
gatctaatcgcactgtgtgattttatggatctagaaaagaacacacctgttacaatacca
gcattcatcaaatcagtctcaatcaaagagagtgagtcagccactgttgaagctgctata
agcagtgaagcagaccaagctctaacacaggccaaaattgcaccttatgcaggattgatt
atgatcatgactatgaacaatcccaaaggcatattcaaaaagcttggagctgggactcaa
gttatagtagaactaggagcatatgtccaggctgaaagcataagtaaaatatgcaagact
tggagccatcaagggacaagatatgtgttgaagtccagaatgtcttggaaagtggtgatc
attttttcattgttaataacacctcaacacggtcttaaagagagctacttagaagagtca
tgtagcactataactgaaggatatctcagtgttctgaggacaggttggtataccaacgtt
tttacactggaggtaggtgatgtagagaaccttacatgtgctgatggacctagcttaata
aaaacggaattagacctgaccaaaagtgcactaagagagctcagaacagtttctgctgat
caactggcaagagaggagcaaattgagaatcccagacaatctagattcgttctaggagca
atagcactcggtgttgcaacagcagctgcagttacagcaggtgttgcaattgccaaaacc
atccggcttgaaagtgaagtaacagcaatcaagaatgctctcaaaaagaccaatgaagca
gtatctacattagggaatggcgttcgagtgttggcaactgcagtgagagagctgaaagat
tttgtgagcaagaatctaacacgtgcaatcaacaaaaacaagtgcgacattgctgacctg
aaaatggccgttagcttcagtcaattcaacagaaggtttcttaatgttgtgcggcaattt
tcagacaatgctggaataacaccagcaatatccttggacttaatgacagatgctgaacta
gccagagctgtttccaacatgccaacatctgcaggacaaataaaactgatgttggagaac
cgtgcaatggtaagaagaaaggggttcggaatcctgataggagtttacggaagctccgta
atttacatggtgcaactgccaatctttggggttatagacactccttgctggatagtaaaa
gcagccccttcttgctcagaaaaaaagggaaactatgcttgcctcttaagagaagatcaa
ggatggtattgtcagaatgcagggtcaactgtttactacccaaatgaaaaagactgtgaa
acaagaggagaccatgtcttttgcgacacagcagcaggaatcaatgtcgctgagcagtca
aaggagtgcaacatcaacatatccactactaattacccatgcaaagtcagcacaggaaga
catcctatcagtatggttgcactgtctcctcttggggctttagttgcttgctacaaggga
gtgagctgttccattggcagcaacagagtagggatcatcaagcaactgaacaaaggctgc
tcttatataaccaaccaagacgcagacacagtgacaatagacaacactgtgtaccagcta
agcaaagttgagggcgaacagcatgttataaaaggaaggccagtgtcaagcagctttgat
ccagtcaagtttcctgaagatcaattcaatgttgcacttgaccaagttttcgagagcatt
gagaacagtcaggccttggtggatcaatcaaacagaatcctaagcagtgcagagaaagga
aacactggcttcatcattgtaataattctaattgctgtccttggctctaccatgatccta
gtgagtgttttcatcataataaagaaaacaaagaaacccacaggagcacctccagagctg
agtggtgtcacaaacaatggcttcataccacacaatatgtctcgcaaggctccatgcaaa
tatgaagtgcggggcaaatgcaatagaggaagtgagtgcaagtttaaccacaattactgg
agttggccagatagatacttactaataagatcaaattatttattaaatcaacttttaagg
aacactgatagagctgatggcttatcaataatatcaggagcaggcagagaagataggaca
caagattttgtcctaggttccaccaatgtggttcaaggttatattgatgataaccaaagc
ataacaaaagctgcagcctgttacagtctacataatataatcaaacaactacaagaagtt
gaagttaggcaggccagagataacaaactatctgacagcaagcatgtagcacttcacaac
ttagtcctatcttatatggagatgagcaaaactcctgcatctttaatcaacaatctcaaa
agactgccgagagagaaactgaaaaaattagcaaagcttataattgacttatcagcaggt
gctgaaaatgactcttcatatgccttgcaagacagtgaaagcactaatcaagtgcagtga
gcatggtcctgttttcattattatagaagttgatgacatgatatggactcataaggactt
aaaagaagctttatctgatgggatagtgaagtctcatactaacatttacaattgttattt
agaaaacatagaaattatatatgtcaaggcttacttaagttagatgataacattagatgt
cattaaaagtgatgggtcttcaaaaacatgtactcacctcaaaaaaataattaaagacca
ctctggtaaagtgcttattgtacttaagttaatattagctttactaacatttctcacagt
gacaatcactatcaattatataaaagtagaaaacaatctgcaaatatgccagtcaaaaac
tgaatcagacaaaaaggactcatcatcaaataccacatcagtcacaaccaagactaccct
aaatcatgatataacacagtattttaaaagtttgattcaaaggtatacaaactctgcaat
aGCCaacagagacacatgctggaagataagtagaaatcaatgcacaaacataacaacata
caaatttttatgctttaaatctgaagacacaaaaaccaacaattgtgataaactgacaga
tttatgcagaaacaaaccaaaaccagctgttgaagtgtatcacatagtagaatgccactg
tatatacatagttaaatggaagtgctatcattacatggaggtgaaagtggagaacattcg
aacaatagatatgctcaaagcaagagcgaaaaaccgtgtggcacgcagcaaatgctctaa
aaatgcctctttgatcctaataggaataactacattgagtatagccctcaatatctatct
gatcataaactatacaatgcaagaaaacacatccgaatcagaacaycacaccagctcatc
acccatggaatccagcagggaaactccaacggtccccgcagaaaactcagacaccaatcc
aagctcacagtatccaactcaacagtccacagaaggctccacactccattctgcagtctc
agcaagctcaccagagacagaaccaacatcaacaccagacacaacaagccgcccgcccct
cgtcgacacacacacaacaccaccaagtgcaagcagaacaaagacaagcccagcagtcat
ggatcctctcaatgaatccactgttaatgtctatcttcccgactcatatcttaaaggagt
gatttcttttagtgaaactaatgcaattggttcatgtctcttaaaaagaccttacctaaa
aaatgacaacaccgcaaaagttgccatagagaatcctgttatcgagcatgttagactcaa
gaatgcagtcaattctaagatgaaaatatcagattacaagatagtagagccagtaaacat
gcaacatgaaattatgaagaatgtacatagttgtgagctcacattattaaaacagttttt
aacaaggagtaaaaatattagcactctcaaattaaatatgatatgtgattggctgcagtt
aaagtctacatcagatgatacctcaatcctaagttttatagatgtagaatttatacctag
ctgggtaagcaattggtttagtaattggtacaatctcaacaagttgattctggaattcag
gaaagaagaagtaataagaactggttcaatcttgtgtaggtcattaggtaaattagtttt
tgttgtatcatcatatggatgtatagtcaagagcaataaaagcaaaagagtgagcttctt
cacatacaatcaactgttaacatggaaagatgtgatgttaagtagattcaatgcaaattt
ctgtatatgggtaagcaacagtctgaatgaaaatcaagaagggctagggttgagaagtaa
tctgcaaggcatattaactaataagctatatgaaactgtagattatatgcttagtttgtg
ttgcaatgaaggtttctcacttgtgaaagagtttgaaggttttattatgagtgaaatcct
taggattactgaacatgctcaattcagtactagatttagaaatactttattaaatggatt
aactgatcaattaacaaaattaaaaaataaaaacagactcagagttcatggtaccgtgtt
agagaataatgattatccaatgtacgaagttgtacttaaattattaggagatactttgag
atgtattaaattattaatcaataaaaacttagagaatgctgctgaattatactatatatt
tagaatattcggtcacccaatggtagatgaaagagatgcaatggatgctgtaaaattaaa
caatgaaatcacaaaaattctcaggttggagagcttgacagaactaagaggggcattcat
attaaggattatcaaaggatttgtagacaacaacaaaagatggcccaaaattaaaaactt
aaaagtgcttagtaagagatggactatgtacttcaaagcaaaaagttaccccagtcaact
tgaattaagtgaacaagattttttagagcttgctgcaatacagtttgaacaagagttttc
tgttcctgaaaaaaccaaccttgagatggtattaaatgataaagctatatcacctcctaa
aagattaatatggtctgtgtatccaaaaaattacttacctgagacaataaaaaatcgata
tctagaagagactttcaatgcaagtgatagtctcagaacaagaagagtactagagtacta
tttgaaagataataaattcgaccaaaaagaacttaaaagttatgtggttaaacaagaata
tttaaatgataaggatcatattgtctcgctaactggaaaggaaagagaattaagtgtggg
tagaatgtttgctatgcaaccaggaaaacagcgacaaatacaaatattggctgaaaaatt
gttagctgataatattgtaccttttttcccagaaaccttaacaaagtatggtgatctaga
tcttcagagaataatggaaatcaaatcagaactttcttctattaaaactagaagaaatga
tagttataataattacattgcaagagcatccatagtaacagatttaagtaagttcaacca
agcctttaggtatgaaactacagcgatatgtgcggatgtagcagatgaactacatggaac
acaaagcctattctgttggttacatcttatcgttcctatgactacaatgatatgtgccta
tagacatgcaccaccagaaacaaaaggtgaatatgatatagataagatagaagagcaaag
tggcttatatagatatcatatgggtggtattgaaggatggtgtcaaaaactctggacaat
ggaagctatatctctattagatgttgtatctgtaaagacacgatgtcaaatgacatcttt
attaaacggtgacaaccaatcaatagatgtaagtaaaccagttaagttatctgagggtat
agatgaagtgaaagcagattatagcttggctgtaaaaatgctaaaagaaataagagatgc
atacagaaatataggccataaacttaaagaaggggaaacatatatatcaagagatcttca
gtttataagtaaggtgattcaatctgaaggagtaatgcatcctacccctataaaaaagat
cttaagagtgggaccatggataaacacaatattagatgacattaaaaccagtgcagagtc
aatagggagtctatgtcaggaattagaatttaggggggaaagcataatagttagtctgat
attaaggaatttttggctatataatttatacatgcatgaatcaaagcaacaccccctagc
agggaagcaattattcaaacaactaaataaaacattaacatcagtgcagagattttttga
aattaaaaaggaaaatgaagtagtagatctatggatgaacataccaatgcagtttggagg
aggagatccagtggtcttctatagatctttctatagaaggactcctgattttttaactga
agcaatcagtcatgtggatattctgttaaagatatcagccaacataagaaacgaagcaaa
aataagtttcttcaaagccttactgtcaatagaaaaaaatgaacgtgctacactgacaac
actaatgagagatcctcaagctgttggctcagagcgacaagcaaaagtaacaagtgatat
caatagaacagcagttaccagcatcttaagtctttctccaaatcaacttttcagcgatag
tgccatacactacagtagaaatgaagaagaggtcggaatcattgctgacaacataacacc
tgtttatcctcatggactgagagttttgtatgaatcattaccttttcataaagctgaaaa
agttgtaaatatgatatcaggaacaaaatccataaccaacttattacagagaacatctgc
tattaatggtgaagatattgacagagctgtatccatgatgctggagaacctaggattatt
atctagaatattatcagtagttgttgatagtatagaaattccaaccaaatctaatggtag
gctgatatgttgtcagatatctagaaccttaagggagacatcatggaataatatggaaat
agttggagttacatcccctagcatcactacatgcatggatgtcatatatgcaactagctc
tcatttgaaagggataatcattgaaaagttcagcactgacagaactacaagaggtcaaag
aggtccaaagagcccttgggtagggtcgagcactcaagagaaaaaattagttcctgttta
taacagacaaattctttcaaaacaacaaagagaacagctagaagcaattggaaaaatgag
atgggtatataaagggacaccaggtttaagacgattactcaataagatttgtcttggaag
tttaggcattagttacaaatgtgtaaaacctttattacctaggtttatgagtgtaaattt
cctacacaggttatctgtcagtagtagacctatggaattcccagcatcagttccagctta
tagaacaacaaattaccattttgacactagtcctattaatcaagcactaagtgagagatt
tgggaatgaagatattaatttggtcttccaaaatgcaatcagctgcggaattagcataat
gagtgtagtagaacaattaactggtaggagtccaaaacagttagttttaataccccaatt
agaagaaatagatattatgccaccaccagtgttccaagggaaattcaattataagctagt
agataagataacttctgatcaacatatcttcagtccagacaaaatagatatgttaacact
ggggaaaatgctcatgcccactataaaaggtcagaaaacagatcagttcttgaacaaaag
agagaattatttccatgggaacaatcttattgagtctttgtcagcagcgttagcatgtca
ttggtgtgggatattaacagagcaatgtatagaaaataatattttcaagaaagactgggg
tgacgggttcatatcggatcatgcttttatggacttcaaaatattcctatgtgtctttaa
aactaaacttttatgtagttggggatcccaagggaaaaacattaaagatgaagatatagt
agatgaatcaatagataaactgttgaggattgataatactttttggagaatgttcagcaa
ggttatgtttgaatcaaaggttaagaaaaggataatgttatatgatgtaaagtttctatc
attagtaggttatatagggtttaagaattggtttatagaacagttgagatcagctgagtt
gcatgaggtaccttggattgtcaatgccgaaggtgatctggttgagatcaagtcaattaa
aatctatttgcaactgatagagcagagtttatttttaagaataactgtgttgaactatac
agatatggcacatgctctcacaagattaatcagaaaaaagttgatgtgtgataatgcact
attaactccaattccatccccaatggttaacttaactcaagttattgatcctacagaaca
attagcttatttccctaagataacatttgaaaggctaaaaaattatgacactagttcaag
ttatgctaaaggaaagctaacaaggaattacatgatactgttgccatggcaacatgttaa
tagatataactttgtctttagttctactggatgtaaagttagtctaaaaacatgcattgg
aaaacttatgaaagatctaaaccctaaagttctgtactttattggagaaggggcaggaaa
ttggatggccagaacagcatgtgaatatcctgacatcaaatttgtatacagaagtttaaa
agatgaccttgatcaccattatcctttggaataccagagagtgataggagaattaagcag
gataatagatagtggtgaagggctttcaatggaaacaacagatgcgactcaaaaaactca
ttgggatttgatacacagagtaagcaaagatgctttattaataactttatgtgatgcaga
atttaaggacagagatgatttttttaagatggtaattctatggaggaaacatgtattatc
atgcagaatttgcactacctatgggacagacctctatttattcgcaaagtatcatgctaa
agactgcaatgtaaaattacctttttttgtgagatcagttgccacctttattatgcaagg
tagtaaactgtcaggctcagaatgctacatactcttaacactaggccaccacaacaattt
accctgtcatggagaaatacaaaattctaagatgaaaatagcagcgtgtaatgattttta
tgctgcaaaaaaacttgacaataaatcaattgaagccaactgtaaatcacttttatcagg
gctgagaataccgataaataagaaggaattaaatagacagagaaggttattaacactaca
aagtaaccattcttctgtagctacagttggaggtagcaaggtcatagaatctaaatggtt
aacaaacaaggcaaacacaataattgattggttagaacatattttaaattctccaaaagg
tgaactaaattatgatttttttgaagcattagaaaatacttaccctaatatgattaaact
aatagataatctagggaatgcagagattaaaaaactgatcaaagtaactggatatatgct
tgtaagtaaaaaa
>KC403978-2004.617
ctatcatacaaacatgctatattaaaagagtctcagtacacaataaagagagatgtaggc
acaacaacagcagtaacaccctcatcattgcaacaagaaataacactgttgtgtggagaa
attctatatgctaagcatactgattacaaatatgctgcagaaataggaatacaatatatt
agcacagctctagggtcagagagagtacagcagattctaagaaactcaggcagtgaagtc
caagcggttttaaccagaacgtactctttggggaaagttaaaaacaataaaggagaagat
ttacagatgttagacatacatggagtagaaaaaagctgggtggaagagatagacaaagaa
gcaagaaaaacaatggcaactttacttaaagaatcatcaggcaatattccacaaaatcag
aggccttcagcaccagacacacctataatcttattatgtgtaggtgccttaatatttacc
aaactagcatcaactatagaagtgggattagagaccacagtcagaagagctaaccgtgta
ctaagtgatgcactcaaaagataccctagaatggacataccaaaaattgctagatccttc
tatgacttatttgaacaaaaagtgtatcacagaagtttgttcattgagtatggcaaagca
ttaggctcatcctctacaggcagcaaagcagaaagtttattcgtcaacatattcatgcaa
gcttatggtgctggtcaaacaatgctgaggtggggggttatcgccaggtcatctaacaat
ataatgttaggacatgtatctgtacaagccgagttgaaacaggtcacagaagtctatgac
ctagtgcgagaaatgggccctgaatctgggctcctacatttaaggcaaagcccaaaagct
ggactgttatcccttgcaaattgtcccaactttgcaagtgttgttctcggcaatgcctca
ggcttaggcataataggtatgtatcgagggagagtgccaaacacagaactattttcagca
gcagaaagctatgccaagagtttgaaagagagtaataaaatcaacttttcttcattagga
ctcacagatgaagaaaaagaggctgcagagcacttcctaaatgtgagtgacgacagtcaa
aatgattatgagatgtcgttccctgaaggaaaagatattcttttcatgggtaatgaagca
gcaaaattggcagaagctttccagaaatcattaagaaaacctagtcataagagatctcaa
tctattataggagaaaaagtgaacactgtatccgaaacattggaattacctactatcagt
agacctaccaaaccaaccatattgtcagagccgaagttagcatggacagacaaaggtggg
gcaatcaaaactgaagtaaagcaaacaatcaaaattatggaccctattgaagaagaagag
tctactgagaaaaaagtgctgccctctagtgatgggaaaactcctgcagaaaagaagttg
aaatcatcaaccaacacaaaaaagGCCaaagtttcatttacaccgaatgaaccaggaaaa
tatacaaagttggagaaagatgctctagacttgctttcagacaatgaagaggaagatgca
gaatcctcaatcttaaccttcgaagaaagagatacttcatcattaagcattgaagccaga
ctagaatcgattgaggagaaattaagcatgatactagggctattaagaacactcaacatt
gccacagcaggacccacagcagcaagagatgggatcagagatgcaatgattggcataagg
gaggaactaatagcagacataataaaagaggccaagggaaaagcagcagaaatgatggaa
gaggaaatgaaccaaaggacaaaaataggaaacggtagtgtaaaattaactgaaaaggca
aaggagctcaacaaaattgttgaagatgaaagcacaagtggagaatctgaagaagaagaa
gaactaaaagacatacaggaaaataatcaagaagatgacatttaccagttaattatgatg
gagtcctatctggtagacacctatcagggcatcccttacacagcagctgttcaagttgat
ctagtagaaaaggatctgttacctgcgagcctaactatatggttccctttgtttcaggcc
aatacaccaccagcagttctgcttgatcagctaaagactctgacaataactactctgtat
gctgcatcacaaagtggtccaatactaaaagtgaatgcatcagctcaaggtgcagcaatg
tctgtacttcctaaaaagtttgaagtcaatgcgactgtagcacttgacgaatatagcaaa
ttagaatttgacaaacttacagtctgtgaggtaaaaacagtttacttaacaaccatgaaa
ccatatgggatggtatcaaaatttgtaagctcagccaaatcagttggcaaaaaaacacat
gatctaatcgcattgtgtgattttatggatctagaaaagaacacaccagttacaatacca
gcatttatcaaatcagtttctatcaaagagagtgaatcagccactgttgaagctgcaata
agcagtgaagcagatcaagctctaacacaagccaaaattgcaccctatgcgggactgatc
atgattatgaccatgaacaatcctaaaggcatattcaagaagcttggagctgggactcaa
gttatagtagaattaggagcatatgtccaggccgaaagcataagtaaaatatgcaagact
tggagccatcaagggacaagatatgtgctgaagtccagaatgtcttggaaagtggtgatc
attttttcattgctaataacacctcaacacggtcttaaagagagctacttagaagaatca
tgtagcactataactgagggatatctcagtgttctgaggacaggttggtataccaacgtt
tttacattagaggtgggtgatgtagaaaacctcacatgtgctgatggacctagcctaata
aaaacagaattagatctgaccaaaagtgcactaagagagctcaaaacagtttctgctgac
caattggcaagagaggaacaaattgagaatcccagacaatctagatttgttctaggagca
atagcactcggtgttgcgacagcagctgcagttacagcaggtgttgcaattgccaaaact
atccggcttgagagtgaagttacagcaattaaaaatgcccttaaaaagactaatgaagca
gtgtctacattggggaatggagttcgagtgttagcaactgcagtgagggaactgaaagat
tttgtgagcaagaatttaactcgtgcaatcaacaaaaacaagtgcgacattgatgaccta
aaaatggccgttagcttcagtcaattcaacagaaggtttctaaatgttgtgcggcaattt
tcagacaatgctggaataacaccagcaatatctttagacttaatgacagatgctgaacta
gccagggccgtttccaacatgccgacatctgcaggacaaataaaattgatgttggaaaac
cgtgcaatggtgcgaaggaaggggttcggaatcctgataggggtctacgggagctccgta
atttacatggtgcagctgccaatctttggcgttatagacacgccttgctggatagtaaaa
gcagccccttcttgttccgaaaaaaagggaaactatgcttgcctcttaagagaagaccaa
gggtggtattgtcagaatgcagggtcaactgtttactacccaaatgagaaggactgtgaa
acaagaggagaccatgtcttttgcgacacagcagcaggaattaatgttgctgagcaatca
aaggagtgcaacatcaacatatccaccacaaattacccgtgcaaagtcagcacaggaagg
catcctatcagtatggttgcactgtcccctctcggggctctggttgcctgttacaaagga
gtaagctgttccattggcagcaatagagtagggatcatcaagcagctgaacaaaggttgc
tcttatataaccaaccaagatgcagacacagtgacaatagacaacactgtatatcagctg
agcaaagttgagggtgaacagcatgttataaaaggcagaccagtgtcaagcagctttgat
ccagtcaagtttcctgaagatcaattcaatgttgcacttgatcaagtttttgaaaacatt
gaaaacagccaggccttggtagatcaatcaaacagaatcctaagcagtgcagagaaaggg
aacactggcttcatcattgtgataattctaattgctgtccttggctccagcatgatcctg
gtgagcgtctttattataatcaagaaaacaaagaaaccaacaggagcacctccagagcta
agtggtgtcacaaacaatggcttcataccgcacagtatgtctcgtaaggctccatgcaaa
tatgaagtgcggggcaaatgcaatagaggaagtgagtgtaagtttaaccacaattactgg
agttggccagatagatacttattaataagatcaaattatctattaaatcagcttttaagg
aacactgatagagctgatggcctatcaataatatcaggcgcaggcagagaagacagaacg
caagattttgttctaggttccaccaatgtggttcaaggttatattgatgataaccaaagt
ataacaaaggctgcagcctgctacagtctacacaacataatcaagcaactacaagaagtt
gaagttaggcaggctagagataacaaactatctgacagcaagcatgtggcactccataac
ttaatcttatcttacatggagatgagcaaaactcccgcatctttaatcaacaatcttaaa
agactgccgagagaaaaactgaaaaaattagcaaagctgataattgacttatcagcaggt
gctgacaatgactcttcatatgccctgcaagacagtgaaagcattaatcaagtgcagtga
gcatggtcctgtcttcattactatagaggttgatgatatgatatggactcaaaaagaatt
aaaagaagctttatccgatgggatagtgaagtctcatactaacatttacaattgttattt
agaaaacatagaaattatatatgtcaaggcttacctaagttagatgataacattggatgt
cattaaaaatgatgggtcttcaaaaacatgtactcgccttaaaaaaataatcaaagacca
ctctggtaaagtgctcattgcacttaagttaatattagctttactaacatttttcacagt
aacaatcactataaattacataaaagtagaaaacaatctacaaatatgccagtcaaaaac
tgagtcagacaaagaagactcaccatcaaataccacatctgtcacaaccaagaccactct
agaccatgatataacacattattttaaaagattgattcaaaggtatacagattctgtaat
aGCCaacaaggacacatgctggaaaataagcagaaatcaatgcacaaatataacaacata
taagtttttatgttttaaacctgaagactcaaaaatcaacagttgtgatagactgacaga
tttatgcaaaaacaaatcaaactcagcagttgaaacatatcacacagtagaatgccattg
tatatacacaattgaatggaagtgctatcattatatggaggtgaaagtagagaacattcg
agcaatagacatgctcaaagcaaaagtgaaaaatcgtgtggcacgcagcaaatgctttaa
aaatgcttctttaatcctcataggaataactactctgagtatagccctcaatatctatct
gattataaactacacaatacaaaaaactacatctgaatcagaacaccacactagctcacc
acccacagaatctaacaaagaaacttcaacaatccctatagacaacccagacatcaatcc
aaacacacagcatccaactcaacagtctacagagagcctcacactctactccacatcctc
ggtgagcccatcagaaacagaaccagcatcaacaccaggcataacaaaccgcctgtcccc
tgtagacagatccacaacacaaccaagtgaaagcagaacaaagacaaactcgacagtcat
ggatcctcttaatgaatccactgttaatgtctatctccctgattcgtaccttaaaggggt
aatttcttttagtgaaactaatgcaattggttcatgtctcttaaaaagaccctacttaaa
aaatgacaacactgcaaaagttgccatagagaatcctgttattgagcatgttagactcaa
aaatgcagtcaattctaaaatgagaatatcagattacaaggtagtagaaccaataaacat
gcaacatgaaataatgaagaatgtacacagttgtgagctcacactattgaaacagttttt
aacaaggagtaaaaacattagcactctcaaattaaatatggtatgtgattggctgcaatt
aaaatctacatcagatgatacctcaatcctaagttttatagatgtagaatttatacctag
ttgggtaagcaactggtttagtaattggtacaatctcaataagttaattttagagttcag
gagagaggaagtaataagaaccggttcaatcttgtgcaggtcattaggtaaattagtttt
tattgtatcatcatatggatgtatcgtcaagagcaacaaaagcaaaagagtgagcttctt
cacatacaatcaactgttaacatggaaagatgtgatgttaagtcgatttaatgcgaattt
ttgtatatgggtgagcaacagtctgaatgaaaatcaggaagggctaggattgagaagtaa
tctgcaaggtatgttaactaataaactatatgaaactgtagattatatgctaagtttatg
ttgcaatgaaggtttctcacttgtgaaagagttcgaaggtttcattatgagtgaaatcct
taggattactgaacatgctcaattcagcactagatttagaaatactttattaaatggatt
aacagatcaattaacaaaattaaaaaataaaaacaggctcagagttcatggtaccgtatt
agaaaataatgattatccaatgtatgaagctgtacttaaattattaggagatactctgag
atgcatcaaattattaatcaataaaaacttagagaatgctgcagaattatactatatatt
cagaatttttggtcacccaatggtagatgaaagagatgcaatggatgctgtcaaactaaa
taatgaaatcacaaagattcttaggttggagagcttgacagaactaagaggggcattcat
attaaggattatcaaaggatttgtggacaacaacaaaaggtggcctaaaattaaaaactt
aaaagtgcttagcaaaagatggactatgtactttaaagcaaaaagttaccctagtcaact
cgaattaagtgaacaagactttctagagcttgctgcaatacaatttgaacaagagttttc
tgttcctgaaaaaaccaatcttgagatggtattaaatgacaaagctatatcacctcctaa
aagattaatatggtctgtgtatccaaagaattacttacctgaaacgataaaaaatcgata
tctagaagaaactttcaatgcaagtgatagtctcaaaacaagaagagtactagagtacta
tttgaaagacaataaatttgatcaaaaggaactcaaaagttatgttgttagacaggaata
tttaaatgataaggaacacattgtctcgttaactggaaaagaaagagaattaagtgtagg
tagaatgtttgctatgcaaccagggaaacagcgacaaatacaaatattggcagagaaatt
gttagctgataacattgtacctttcttcccagaaactttaacaaagtatggtgatctaga
tcttcagagaataatggaaatcaaatcggaactttcttctattaaaaccagaagaaatga
cagttataataattatattgcaagagcatccatagtaactgatttaagcaagttcaacca
agcctttagatatgaaactacagcaatctgcgcagatgtagcagacgaattacatggaac
acaaagcttattctgttggttacatcttatcgttcctatgactacaatgatatgtgccta
tagacatgcaccaccagaaacaaaaggtgaatatgatatagataagatagaagagcaaag
tggcttatatagatatcacatgggtggtattgaaggatggtgtcaaaaactctggacaat
ggaagctatatctttattggatgttgtatctgtaaagacacggtgtcaaatgacatcttt
attaaacggtgacaaccaatcaatagatgtaagtaaaccagtcaagttatctgaaggttt
ggatgaagtgaaggcagattatcgcttggcaataaagatgctaaaagaaataagagatgc
atacagaaatataggccataaacttaaagaaggggaaacatatatatcaagggatcttca
gttcataagcaaggtgattcaatctgaaggagtaatgcatcctacccctataaaaaagat
cttaagagtaggaccatggataaacacaatattagatgacattaaaactagtgctgagtc
aatagggagtctatgtcaagaattagaatttaggggagaaagcataatagttagtctgat
attaagaaatttctggctgtataacttatacatgcatgaatcaaagcaacatcctctggc
agggaagcagttattcaaacaactaaataaaacattaacatcagtgcagagattttttga
aatcaaaaaggaaaatgaagtagtagatctatggatgaacataccaatgcaatttggagg
aggagatccagtagtcttctatagatctttctatagaaggactcctgattttttaactga
ggcaatcagccatgtggatattctgttaaaaatatcagctaatataaaaaatgaaacgaa
aataagttttttcaaagccttactatcaatagaaaaaaatgaacgtgctacactgacaac
actaatgagggatcctcaagctgttggatcagaacgacaagcaaaagtaacaagtgatat
caatagaacagcagttaccagtatcttaagtctttccccgaatcaacttttcagtgatag
tgctatacactacagcagaaatgaagaagaagtaggaatcattgcagaaaacataacacc
cgtttatcctcatgggctgagagttttatatgaatcattaccctttcacaaagctgaaaa
agttgtaaacatgatatcagggacaaaatctataactaacctattacagagaacatctgc
tattaatggtgaagatattgacagagctgtatctatgatgttggagaatctaggattatt
gtctagaatattgtcagtagttgttgatagtatagaaattccaaccaaatctaatggtag
gctgatatgttgtcaaatctctaggactttaagagagacatcatggaataatatggaaat
agttggagtaacatctcctagcatcactacatgcatggatgtcatatatgcaactagttc
tcatttgaaggggataattattgaaaagttcagcactgacagaactacaaggggtcaaag
aggtccaaaaagcccctgggtagggtcgagtactcaagagaaaaaattagtacctgttta
taacagacaaattctctcaaaacaacaaagagaacagctagaagcaattggaaaaatgag
atgggtgtataaggggacaccaggcttgcggcgattactcaacaagatctgtcttggaag
tttaggcattagttacaagtgtgtaaagcctttattacctagatttatgagtgtaaattt
cttacatagattatctgtcagtagtagacctatggaattcccagcatcagttccagctta
tagaacaacaaattaccattttgacactagtcctattaatcaagcattaagtgagagatt
tgggaatgaagatattaacttggtcttccaaaatgcaatcagctgcggaattagcataat
gagtgtagtagaacaattgacaggtagaagcccaaaacagttagttttaataccccaatt
agaggaaatagacattatgccaccaccagtgtttcaagggaaattcaattataaactagt
agataagataacttctgatcaacatatcttcagtccggacaaaatagatatgttaacatt
agggaaaatgctcatgcccactataaagggtcagaaaacagaccagttcttaaataagag
agagaattatttccatggaaacaatcttattgagtctttatcagcagcattagcatgtca
ttggtgtgggatattaacagaacaatgcatagaaaataatattttcaagaaagactgggg
tgacgggtttatatcagatcatgcttttatggacttcaaaatattcctatgtgtctttaa
aaccaaacttttatgtagttggggatctcaagggaaaaacattaaagatgaagatatagt
agatgagtcaatagataaattgttaaggattgacaatactttttggagaatgttcagcaa
ggttatgtttgaaccaaaagttaagaaaaggataatgttatatgatgtaaaattcctatc
actagtaggttacatagggtttaagaactggtttatagagcagttgagatcagctgagtt
gcatgaaataccttggattgtcaatgccgagggtgatttggttgagatcaagtcaattaa
aatctatttgcaactgatagaacaaagcttatttttgagaataactgttctgaactatac
agatatggcacatgctctcacacgattaatcagaaagaagttgatgtgtgataatgcact
gttaaccccaatttcatccccaatggttaacttaactcaagttattgatcccacaacaca
attagattacttccctaagataacattcgaaaggctaaaaaattatgacacaagttcaaa
ttatgctaaagggaagctaacaagaaattacatgatactgttgccatggcagcatgttaa
tagatataactttgtctttagttctactggatgtaaagttagtctgaaaacatgtattgg
aaaacttatgaaagacttaaatcctaaagttttgtactttattggagaaggagcaggaaa
ttggatggccagaacagcatgtgaatatcctgatattaagtttgtatatagaagtttgaa
agatgaccttgatcatcattatcctttggaataccagagagtgataggtgaattaagcag
aatcatagatagtggtgaagggctttcaatggaaacaacagatgcaactcaaaaaactca
ttgggatttgatacacagggtaagcaaagatgctttattaataactttatgtgatgcaga
atttaaggacagagatgatttttttaagatggtaattctatggagaaaacatgtattatc
atgcagaatttgcactacttatgggacagacctctatttattcgcaaagtatcatgctaa
agactgcaatgtaaaattacctttttttgtgagatcagttgctacttttattatgcaggg
tagtaagctgtcaggctcagaatgctacatactcttaacactaggccaccacaacagttt
accttgccatggagaaatacaaaattctaagatgaaaatagcagtgtgtaatgattttta
tgctgcaaaaaaactcgacaataaatcaattgaagctaattgtaaatcacttttgtcagg
gctaagaatacctataaataagaaagaactagatagacagagaaaattattaacactaca
aagcaatcattcttctgtagcaacagttggtggcagcaagatcatagagtctaaatggtt
aacaaacaaagcaagtacaataattgattggttagaacacattctaaattctccaaaggg
cgaattaaattatgatttttttgaagcattagagaacacttaccctaatatgataaagct
aatagataacctagggaatgcagagattaaaaaactgatcaaagtaacaggatacatgct
tgtaagtaaaaaa
>KC403979-2003.678
ctatcatacaagcatgctatattaaaagagtctcagtatacaataaagagagatgtaggc
acaacaaccgcagtgacaccctcatcattgcaacaagaaataacactattgtgtggagaa
attctatatgctaagcatgctgattacaaatatgctgcagaaataggaatacaatatatt
agcacagctctaggatcagagagagtacagcagattctaagaaactcaggcagtgaagtc
caagtggttttaaccagaacgtactccttggggaaagtaaaaaacaacaaaggagaagat
ttacagatgttagacatacacggagtagagaaaagctgggtggaagagatagacaaagaa
gcaagaaaaacaatggcaactttgcttaaagaatcatcaggcaatattccacaaaatcag
aggccttcagcaccagacacacccataatcttattatgtgtaggtgccttaatatttacc
aaactagcatcaactatagaagtgggattagagaccacagtcagaagagctaaccgtgta
ctaagtgatgcactcaaaagatatccaaggatggacataccaaaaatcgctagatctttc
tatgacttatttgaacaaaaagtgtattacagaagtttgttcattgagtatggcaaagca
ttaggctcatcctctacaggcagcaaagcagaaagtttattcgttaatatattcatgcaa
gcttacggtgctggtcaaacaatgctgaggtggggagtcattgccaggtcatctaacaat
ataatgttaggacatgtatctgtccaagctgagttaaaacaagtcacagaagtctatgac
ctggtgcgagaaatgggccctgaatctgggctcctacacctaaggcaaagcccaaaagct
ggactgttatcactagccaattgtcccaactttgcaagtgttgttctcggcaatgcctca
ggtttaggcataataggtatgtatcgcgggagagtgccaaacacagaactattttcagca
gcagaaagctatgccaagagtttgaaagaaagcaataaaattaacttttcttcattagga
ctcacagatgaagaaaaagaggctgcagaacacttcctaaatgtgagtgacgacagtcaa
aatgattatgagatgtcattccctgaaggaaaagatattcttttcatgggtaatgaagca
gcaaaattggcagaagctttccaaaaatcattaagaaaacctagtcataaaagatctcaa
tctattataggagaaaaagtgaacactgtatctgaaacattggaattacctactatcagt
agacctaccaaaccgaccatattgtcagagccgaagttagcatggacagacaaaggtggg
gcaatcaaagctgaagcaaagcaaacaatcaaagccatggatcctattgaagaagaagag
tttactgagaaaagggtgctgccctccagtgatgggaaaactcctgcagaaaagaagttg
aaaccatcaaccaacactaaaaagGCCaaggtctcatttacaccaaatgaaccaggaaaa
tacacaaagttggagaaagatgctctagacttgctttcagacaatgaagaagaagatgca
gaatcctcaatcttaaccttcgaagaaagagatacttcatcattaagcattgaagccaga
ctagaatcgattgaggagaaattaagcatgatattagggctattaagaacactcaacatt
gctacagcaggacccacagcagcaagagatgggatcagagatgcaatgattggcataagg
gaggaactaatagcagacataataaaagaagccaagggaaaagcagcagaaatgatggaa
gaagaaatgaaccagcggacaaaaataggaaacggtagtgtaaaattaactgaaaaggca
aaggagctcaacaaaattgttgaagacgaaagcacaagtggtgaatccgaagaagaagaa
gaaccaaaagacacacaggaaaataatcaagaagatgacatttaccagttaattatgatg
gagtcctatctggtagacacctatcaaggcatcccttacacagcagctgttcaagttgat
ctagtagaaaaggacctgttacctgcaagcctaacaatatggttccccctgtttcaggcc
aatacaccaccagcagttctgcttgatcagctaaagactctgactataactactctgtat
gctgcatcacaaagtggtccaatactaaaagtgaatgcatcagcccagggtgcagcaatg
tctgtacttcccaaaaagtttgaagtcaatgcgactgtagcacttgacgaatatagcaaa
ttagaatttgacaaacttacagtctgtgaagtaaaaacagtttacttaacaaccatgaaa
ccatatgggatggtatcaaagtttgtgagctcagccaaatcagttggcaaaaaaacacat
gatctaatcgcattatgtgattttatggatctagaaaagaacacaccagttacaatacca
gcatttatcaaatcagtttctatcaaggagagtgaatcagccactgttgaagctgcaata
agcagtgaagcagaccaagctctaacacaagccaaaattgcaccttatgcgggactgatc
atgattatgaccatgaacaatcccaaaggcatattcaagaagcttggagctgggacccaa
gttatagtagaactaggagcatatgtccaggctgaaagcataagtaaaatatgcaagact
tggagccatcaagggacaagatatgtgctgaagtccagaatgtcttggaaagtggtgatc
attttttcattgctaataacacctcaacacggtcttaaagaaagctacctagaagaatca
tgtagcactataactgagggatatcttagtgttctgaggacaggttggtataccaacgtt
tttacattagaggtgggtgatgtagaaaaccttacatgttctgatggacctagcctaata
aaaacagaattagatctgaccaaaagtgcactaagagagctcaaaacagtctctgctgac
caattggcaagagaggaacaaattgagaatcccagacaatctaggtttgttctaggagca
atagcactcggtgttgcaacagcagctgcagtcacagcaggtgttgcaattgccaaaacc
atccggcttgagagtgaagtcacagcaattaagaatgccctcaaaacgaccaatgaagca
gtatctacattggggaatggagttcgagtgttggcaactgcagtgagagagctgaaagac
tttgtgagcaagaatttaacccgtgcaatcaacaaaaacaagtgtgacattgatgaccta
aaaatggccgttagcttcagtcaattcaacagaaggtttctaaatgttgtgcggcaattt
tcagacaatgctggaataacaccagcaatatctctggacttaatgacagatgctgaacta
gccagggccgtttctaacatgccgacatctgcaggacaaataaaattgatgttggagaac
cgtgcgatggtgcgaagaaaggggttcggaatcctgataggggtctacgggagctccgta
atttacatggtgcagctgccaatctttggcgttatagacacgccttgctggatagtaaaa
gcagccccttcttgttccgaaaaaaagggaaactatgcttgcctcttaagagaagaccaa
gggtggtattgtcagaatgcagggtcaactgtttactacccaaatgagaaagactgtgaa
acaagaggagaccatgtcttttgcgacacagcagcaggaattaatgttgctgagcaatca
aaggagtgcaacatcaacatatccactacaaattacccatgcaaagtcagcacaggaaga
catcctatcagtatggttgcactgtctccccttggggctctggttgcttgctacaaagga
gtaagctgttccattggcagcaacagagtagggatcatcaagcagctgaacaaaggttgc
tcctatataaccaaccaagatgcagacacagtgacaatagacaacactgtatatcagcta
agcaaagttgagggtgaacagcatgttataaaaggcagaccagtgtcaagcagctttgat
ccaatcaagtttcctgaagatcaattcaatgttgcacttgaccaagtatttgagaacatt
gaaaacagccaggccttggtagatcaatcaaacagaatcctaagcagtgcagagaaaggg
aatactggcttcatcattgtaataattctaattgctgtccttggctctagcatgatccta
gtgagcatcttcattataatcaagaaaacaaagaaaccaacgggagcacctccagagctg
agtggtgtcacaaacaatggcttcataccacacagtatgtctcgcaaggctccatgcaaa
tatgaagtgcggggcaaatgcaacagaggaagtgagtgtaagtttaaccacaattactgg
agttggccagatagatacttattaataagatcaaactatctattaaatcagcttttaagg
aacactgatagagctgatggcctatcaataatatcaggcgcaggcagagaagacagaacg
caagattttgttctaggttccaccaatgtggttcaaggttatattgatgataaccaaagc
ataacaaaagctgcagcctgctatagtctacacaacataatcaagcaactacaagaagtt
gaagttaggcaggctagagatagcaaactatctgacagcaagcatgtggcactccataac
ttaatcttatcttacatggagatgagcaaaactcccgcatctttaatcaacaatcttaaa
agactgccgagagaaaaactgaaaaaattagcaaagctgataattgatttatcagcaggc
gctgacaatgactcttcatatgccctgcaagacagtgaaagcattaatcaggtgcagtga
gcatggtcctgttttcattactatagaggttgatgagatgatatggactcaaaaagaatt
aaaagaagctttgtccgatgggatagtgaagtctcacaccaacatttacaattgttattt
agaaaacatagaaattatatatgtcaaggcttacttaagttagatgataacattagatgt
cattaaaagtgatgggtcttcaaaaacatgtactcacctcaaaaaaataatcaaagacca
ttctggtaaagtgcttattgcacttaagttaatattagctttactaacatttttcacaat
aacaatcactataaattacataaaagtagaaaacaatctacaaatatgccagtcaaaaac
tgaatcagacaaagaagactcaccatcaaataccacatccgtcacaaccaagaccactct
agaccatgatataacacagtattttaaaagattaattcaaaggtatacagattctgtaat
aGCCaacaaagacacatgctggaaaataagcagaaatcaatgcacaaatataacaacata
taaatttttatgctttaaacctgaggactcaaaaatcaacagttgtgatagattgacaga
tctatgcagaaacaaatcaaaatcagcagctgaagcatatcatacaatagaatgccattg
catatacacaattgagtggaagtgctatcaccacatggaggtgaaagtagagaacattcg
agcaatagacatgctcaaagcaagagtgaaaaatcgtgtggcacgtagcaaatgctttaa
aaatgcttctttaatcctcataggaataactacgctgagtatagctctcaatatctatct
gattataaactacacaatacaaaaaaccacatccgaatcagaacaccacaccagctcacc
acccacagaatccaacaaggaagcttcaacaatctccacagacaacccagacatcaatcc
aaactcacagcatccaactcaacagtccacagaaaatcccacactcaaccccgcagcatc
agcgagcccaccagaaacagaaccagcatcaacaccagacacaacaaaccgcccgtcctc
cgtagacagatccacagcacaaccaagtgaaagcagaacaaagacaaaatcgacagtcat
ggatcctcttaatgaatccactgttaatgtctatctccctgattcgtaccttaaaggagt
aatttcttttagtgaaactaatgcaattggttcatgtctcttaaaaagaccctacttaaa
aaatgacaatactgcaaaagttgccatagagaatcctgttattgagcatgtgaggctcaa
aaatgcagtcaattctaaaatgaaaatatcagattacaaggtagtagagccagtaaacat
gcaacatgaaataatgaagaatgtacacagttgtgagctcacactattgaaacagttttt
aacaaggagtaaaaacattagcactctcaaattaaatatgatatgtgattggctgcaatt
aaagtctacatcagatgatacctcaatcctaagtttcatagatgtagaatttatacctag
ttgggtaagcaactggtttagtaattggtacaatctcaataagttaattttggaattcag
aagagaggaagtaataagaaccggttcaatcttatgcaggtcattgggtaaattagtttt
tattgtatcatcatatggatgtatcgtcaagagcaacaaaagcaaaagagtgagcttctt
cacatacaatcaactgttaacatggaaagatgtgatgttaagtagatttaatgcaaattt
ttgtatatgggtaagcaatagtctgaatgaaaatcagaaagggctagggttgagaagtaa
tctgcaaggtatgttaactaataaattatatgaaactgtagattatatgctaagtttatg
ttgcaatgaaggtttctcacttgtgaaagagttcgaaggttttattatgagtgaaatcct
taggattactgaacatgctcaattcagtactagatttagaaatactttattaaatggatt
aacagatcaattaacaaaattaaaaaataaaaacagactcagagttcatggtaccgtatt
agaaaataatgattatccaatgtatgaagttgtacttaaattattaggagatactttgag
atgtatcaaattattaatcaataaaaacttagagaatgctgcagaattatactacatatt
cagaatttttggtcatccaatggtagatgaaagagatgcaatggatgctgtcaaattaaa
caatgaaatcacaaaaatcctaaggttggagagcttgacagaactaagaggggcattcat
attaaggattatcaaaggatttgtggacaacaacaaaaggtggcccaaaattaaaaactt
aaaagtgcttagcaaaagatggactatgtacttcaaagctaaaaattaccccagtcaact
cgaattaagtgaacaagactttctagagcttgctgcaatacaatttgaacaagagttttc
tgttcctgaaaaaaccaatcttgagatggtattaaatgacaaagccatatcacctcctaa
aagattaatatggtctgtgtatccaaagaattacttacctgagatgataaaaaatcgata
tttagaagaaactttcaatgcgagtgatagtctcaaaacaagaagagtactagagtacta
tttaaaagataataaatttgatcaaaaggaacttaaaagttatgtagtcagacaagaata
tttaaatgataaagagcacattgtctcattaactggaaaagaaagagaattaagtgtagg
tagaatgtttgctatgcaaccaggaaaacagcgacaaatacaaatattggcagaaaaatt
gttagctgataacattgtacctttcttcccggaaaccttaacaaagtatggtgatctaga
tcttcagagaataatggaaatcaaatcagaactttcttctatcaaaaccagaagaaatga
cagttataataattacattgcaagagcatccatagtaacagatttgagcaagttcaacca
agcctttagatatgaaactacagcgatctgtgcggatgtagcagacgaattacatggaac
acaaagcttattctgttggttacatcttatcgttcctatgactacaatgatatgtgccta
tagacatgcaccaccagaaacaaaaggtgaatatgatatagataagatagaagagcaaag
tggtctatatagatatcacatgggcggtattgaaggatggtgtcaaaaactctggacaat
ggaagctatatctttattggatgttgtatctgtaaagacacggtgtcaaatgacatcttt
attaaacggtgacaaccaatcaatagatgtaagtaaaccagtcaagttatctgaaggttt
agatgaagtgaaggcagattatcgcttagcaataaaaatgctaaaagaaataagagatgc
atacagaaatataggccataaacttaaagaaggggaaacatatatatcaagggatcttca
gtttataagcaaggtgattcaatctgaaggagtgatgcatcctacccctataaaaaaggt
cttaagagtaggaccatggataaacacaatattagatgacattaaaactagtgctgagtc
aatagggagtctatgtcaagaattagaatttaggggagaaagcataatagttagtctgat
attaagaaacttctggctgtataacttatacatgcatgaatcaaagcaacatcctttggc
agggaaacagttattcaaacaactaaataaaacattaacatcagtgcagagattttttga
aattaaaaaggaaaatgaggtagtagatctatggatgaacataccaatgcaatttggagg
aggagatccagtagtcttctatagatctttctatagaaggacccctgattttttaactga
ggcaatcagccatgtagatattctgttaaaaatatcagctaacataaaaaatgaaacgaa
agtaagtttcttcaaagccttactatcaatagaaaaaaatgaacgtgctacactgacaac
attaatgagagatcctcaagctgttggatcagaacgacaagcaaaagtaacaagtgacat
caatagaacagcagttaccagtatcttaagtctttccccaaatcagcttttcagtgatag
tgctatacactacagcagaaatgaagaagaagtgggaatcattgcagaaaacataacacc
tgtttatcctcatgggctgagagtattatatgaatcattgccctttcacaaagctgaaaa
agttgtaaacatgatatcagggacaaaatctataaccaacttattacagagaacatccgc
tattaatggtgaagatattgacagggctgtatctatgatgttggagaatctaggattatt
atctagaatattgtcagtagttgttgatagtatagaaattccaatcaaatctaatggtag
gctgatatgttgtcaaatctctaggactttaagagagacatcatggaataatatggaaat
agttggagtaacatctcctagcatcactacatgtatggatgtcatatatgcaactagttc
tcatttgaaggggataattatagaaaagttcagcactgacagaactacaaggggtcaaag
aggtccaaaaagcccttgggtagggtcgagtactcaagagaaaaaattagtacctgttta
taacagacaaattctctcaaaacaacaaagagaacagctagaagcaattggaaaaatgag
atgggtgtataaagggacaccaggcttgcgacgattactcaacaagatctgtcttgggag
tttaggcattagttacaaatgtgtaaaacccttattacctaggtttatgagtgtaaattt
cttacatagattatctgttagtagtagacctatggaattcccagcatcagttccagctta
tagaacaacaaattaccatttcgacactagtcctattaatcaagcactaagtgagagatt
tgggaatgaagatattaacttggtcttccaaaatgcaatcagctgtggaattagcataat
gagtgtagtagaacaattaacaggtagaagcccaaaacagttagttttgataccccaatt
agaagaaatagacattatgccaccaccaatgtttcaagggaaattcaattataaattagt
agataagataacttctgatcaacatatcttcagtccggacaaaatagatatgttaacact
agggaaaatgctcatgcccactataaaaggtcagaaaacagatcagttcttaaataaaag
agaaaattatttccatggaaacaatcttattgagtctttatcagcagcattagcatgtca
ttggtgtgggatattaacagaacaatgcatagaaaataatattttcaagaaagactgggg
tgacgggtttatatcagatcatgcttttatggacttcaaaatattcctatgtgtctttaa
aactaaacttttatgtagttggggatcccaagggaaaaacattaaagatgaagatatagt
agatgaatcaatagataaattgttaaggattgacaatactttttggagaatgttcagcaa
agttatgtttgaaccaaaggttaagaaaaggataatgttatatgatgtaaaattcctatc
actagtaggctacatagggtttaagaactggtttatagagcagttgagatcagctgaatt
gcatgaaataccttggattgtcaatgccgaaggtgatttggttgagatcaagtcaattaa
aatctatttgcaactgatagaacaaagcttatttttaagaataactgttttgaactatac
agacatggcacatgctctcacacgattaatcagaaagaagttaatgtgtgataatgcact
gttaaccccaatttcatcctcaatggttaacttaactcaagttattgatcccacaacaca
attagattacttccctaagataacattcgaaaggctaaaaaattatgacacaagttcaaa
ttatgctaaagggaagctaacaagaaattacatgatactattgccatggcagcatgttaa
tagatataactttgtctttagttctactggatgtaaagttagtctgaaaacatgtattgg
aaaacttatgaaagacctaaatcctaaagttttgtactttattggagaaggagcaggaaa
ttggatggccagaacagcatgtgaatatcctgatattaaatttgtatatagaagtctgaa
agatgaccttgatcatcattatcctctggaataccaaagagtgataggtgaattaagcag
aatcatagatagtggtgaaggactttcaatggaaacaacagacgcaactcaaaaaactca
ttgggatttgatacacagggtaagcaaagatgctttattaataactttatgtgatgcaga
atttaaggatagagatgatttttttaagatggtaattctatggagaaaacatgtattatc
atgcaaaatttgcactacttatgggacagacctctatttattagcaaagtatcatgctaa
agactgcaatgtaaaattacctttttttgtgagatcagttgctactttcattatgcaggg
tagtaagctgtcaggttcagaatgctacatactcttaacactaggccaccacaacagttt
accttgccatggagaaatacaaaattctaagatgaaaatagcagtgtgtaatgattttta
tgctgcaaaaaaactcgacaataagtcaattgaagctaattgtaaatcacttttgtcagg
gctaagaatacctataaataagaaggaactagatagacagagaagattattaacactaca
aagcaatcattcttctgtagcaacagttggcggtagcaagatcatagagtctaaatggtt
aacaaacaaagcaagtacaataattgattggttagaacatattttaaattctccaaaggg
cgaattaaattatgatttttttgaagcattggagaacacttaccctaatatgattaaact
aatagataacttagggaatgcagagattaaaaaactgatcaaagtaacaggatacatgct
tgtaagtaaaaaa
>KC403980-2003.431
ttatcatacaagcatgccatattaaaagagtctcagtacacaataaaaagagatgtgggt
acaacaactgcagtgacaccctcatcattgcaacaagaaataacactgttgtgtggagaa
attctgtatgctaaacatgctgattacaaatatgctgcagaaataggaatacaatatatt
agcacagctttaggatcagagagagtgcagcagattctgaggaactcaggcagtgaagtc
caagtggtcttaaccagaacgtactctctggggaaagttaaaaacaataaaggagaagat
ttacagatgttagacatacatggggtagagaagagctgggtagaagagatagacaaagaa
gcaaggaaaacaatggcaaccttgcttaaggaatcatcaggtaatatcccacaaaatcag
aggccctcagcaccagacacacccataatcttattatgtgtaggtgccttaatatttact
aaactagcatcaaccatagaagtgggactagagaccacagtcagaagggctaaccgtgta
ctaagtgatgcactcaagagataccctagaatggacatcccaaaaattgccagatccttc
tatgatttatttgaacaaaaagtgtatcacagaagtttgttcattgagtatggcaaagca
ttaggctcatcatctacaggcagcaaagcagaaagtctatttgttaatatattcatgcaa
gcttatggagccggtcaaacaatgctaaggtggggggtcattgccaggtcatccaacaat
ataatgttaggacatgtatccgtccaagctgagttaaaacaggtcacagaagtctatgac
ttggtgcgagaaatgggtcctgaatctggacttctacatttaaggcaaagcccaaaagct
ggactgttatcactagccaactgtcccaactttgcaagtgttgttctcggaaatgcctca
ggcttaggcataatcggtatgtatcgtgggagagtaccaaacacagaattattttcagca
gcagaaagttatgccaaaagtttgaaagaaagcaataaaatcaatttctcttcattagga
cttacagatgaagagaaagaggctgcagaacatttcttaaatgtgagtgacgacagtcaa
aatgattatgagatgtctttccctgaaggaaaagatattcttttcatgggtaatgaagca
gcaaaattagcagaagctttccagaaatcattaagaaagccaagtcataaaagatctcaa
tctattataggggaaaaagtgaacactgtatcagaaacattggaattacctactatcagt
agacctgcaaaaccaaccatactgtcagaaccaaagttagcatggactgataaaggtggg
gcaatcaaaactgaaataaagcaagcaatcaaagtcatggatcctattgaggaagaagag
tctactgagaagaaggtgctgccctccagtgacgggaaaacccctgcagaaaagaaactg
aaaccatcaactaacaccaaaaagGCCaaagtttcatttacaccaaatgaaccaggaaaa
tatacaaagttggaaaaagatgctctagatttgctctcagataatgaagaagaagatgca
gaatcttcaatcttaacctttgaagaaagagatacttcatcgttaagcattgaggccaga
ttggaatcaatagaagagaaattaagcatgatattagggctattaagaacactcaacatt
gctacagcaggacccacagcagcaagagatgggatcagagatgcaatgattggcgtaaga
gaggaattaatagcagacataataaaggaagctaaagggaaagcagcagaaatgatggaa
gaggaaatgagtcaacgatcaaaaataggaaacggtagtgtaaaactaacagagaaagca
aaagagcttaacaaaattgttgaagatgaaagcacaagcggagaatctgaagaagaagaa
gaaccaaaagacatacaagacaatagtcaagaagatgacatttaccagttaattatgatg
gagtcctacctagtagacacttatcaaggcattccttacacagcagctgttcaagttgat
ctaatagaaaaggacctgttacctgcaagcctaacaatatggttccctttgtttcaggcc
aacacaccaccagcagtgctgctcgatcagctgaaaaccctaacaataaccactctgtat
gctgcatcacaaaatggtccaatactcaaagtgaatgcatcagcccaaggtgcagcaatg
tctgtacttcccaaaaaatttgaagtcaatgcgactgtagcactcgatgaatatagcaaa
ttggaatttgacaaactcacagtctgtgaagtaaaaacagtttacttaacaaccatgaaa
ccatacgggatggtatcaaaatttgtgagctcagccaaatcagttggcaaaaaaacacat
gatctaatcgcactgtgtgattttatggatctagaaaagaacacacctgttacaatacca
gcattcatcaaatcagtttcaatcaaagagagtgagtcagctactgttgaagctgctata
agcagtgaagcagaccaagctctaacacaggccaaaattgcaccttatgcgggattgatt
atgatcatgactatgaacaatcccaaaggcatattcaaaaagcttggagctgggactcaa
gttatagtagaactaggagcatatgtccaggctgaaagcataagtaaaatatgcaagact
tggagccatcaagggacaagatatgtgttgaagtccagaatgtcttggaaagtggtgatc
attttttcattgttaataacacctcaacacggtcttaaagagagctatttagaagagtca
tgtagcactataactgaaggatatctcagtgttctgaggacaggttggtataccaacgtt
tttacactggaggtaggtgatgtagagaaccttacatgtgctgatggacctagcttaata
aaaacagaattagacctgaccaaaagtgcactaagagagctcagaacagtttctgctgat
caactggcaagagaggagcaaattgagaatcccagacaatctagatttgttctaggagca
atagcactcggtgttgcaacagcagctgcagttacagcaggtgttgcaattgccaagacc
atccggcttgaaagtgaagtaacagcaattaagaatgccctcaaaaagaccaatgaagca
gtatctacattggggaatggagttcgagtgttggcaactgcagtgagggagctgaaagat
tttgtgagcaagaatctaacacgtgcaatcaacaaaaacaagtgcgacattgctgacctg
aaaatggccgttagcttcagtcaattcaacagaaggtttctaaatgttgtgcggcaattt
tcagacaatgctggaataacaccagcaatatccttggacttaatgacagatgctgaacta
gccagagctgtttccaacatgccaacatctgcaggacaaataaaactgatgttggagaac
cgtgcaatggtaagaagaaaggggttcggaatcctgataggagtttacggaagctccgta
atttacatggtgcaactgccaatctttggggttatagacacgccttgctggatagtaaaa
gcagccccttcttgctcagaaaaaaagggaaactatgcttgcctcttaagagaagatcaa
ggatggtattgtcagaatgcagggtcaactgtttactacccaaatgaaaaagactgcgaa
acaagaggagaccatgtcttttgcgacacagcagcaggaatcaatgttgctgagcagtca
aaggagtgcaacatcaacatatccactactaattacccatgcaaagttagcacaggaaga
catcctatcagtatggttgcactgtctcctcttggggctttggttgcttgctacaaggga
gtgagctgttccattggcagcaacagagtagggatcatcaagcaactgaacaaaggctgc
tcttatataaccaaccaagacgcagacacagtgacaatagacaacactgtataccagcta
agcaaagttgagggcgaacagcatgttataaaaggaaggccagtgtcaagcagttttgat
ccagtcaagtttcctgaagatcaattcaatgttgcacttgaccaagttttcgagagcatt
gagaacagtcaggccttggtggatcaatcaaacagaatcctaagcagtgcagagaaagga
aacactggcttcatcattgtaataattctaattgctgtccttggctctaccatgatccta
gtgagtgtttttatcataataaagaaaacaaagaaacccacaggagcacctccagagctg
agtggtgtcacaaacaatggcttcataccacataatatgtctcgcaaggctccatgcaaa
tatgaagtgcggggcaaatgcaatagaggaagtgagtgcaagtttaaccacaattactgg
agttggccagatagatacttactaataagatcaaattatttattaaatcaacttttaagg
aacactgatagagctgatggcttatcaataatatcaggagcaggcagagaagataggaca
caagattttgtcctaggttccaccaatgtggttcaaggttatattgatgataaccaaagc
ataacaaaagctgcagcctgttacagtctacataatataatcaaacaactacaagaagtt
gaagttaggcaggctagagataacaaaccatctgacagcaaacatgtagcacttcacaac
ttagtcctatcttatatggagatgagcaaaactcctgcatctttaatcaacaatctcaaa
agactgccgagagagaaactgaaaaaattagcaaagcttataattgacttatcagcaggt
gctgaaaatgactcttcatatgccttgcaagacagtgaaagcactaatcaagtgcagtga
gcatggtcctgttttcattactatagaggttgatgacatgatatggactcataaggactt
aaaagaagctttatctgatgggatagtgaagtctcatactaacatttacaattgttattt
agaaaacatagaaattatatatgtcaaggcttacttaagttagatgataacattagatgt
cattaaaagtgatgggtcttcaaaaacatgtactcacctcaaaaaaataattaaagacca
ctctggtaaagtgcttattgtacttaagttaatattagctttactaacatttctcacagt
gacaatcaccatcaattatataaaagtagaaaacaatctgcaaatatgccagtcaaaaac
tgaatcagacaaaaaggactcatcatcaaataccacatcagtcacaaccaagactactct
aaatcatgatataacacagtattttaaaagtttgattcaaaggtatacaaactctgcaat
aGCCaacagagacacatgctggaaaataagcagaaatcaatgcacaaacataacaacata
caaatttttatgttttaactctgaagaaacaaaaaccaacaattgtgataaactgacaga
tttatgcagaaacaaaccaaaaccagctgttgaagtgtatcacatagtagaatgccattg
tatatacacagttaaatggaagtgctatcattatatggaggtgaaagtggagaacattcg
aacaatagatatgctcaaagcaagattgaaaaatcgtgtggcacgcagcaaatgctttaa
aaatgcctctttgatcctaataggaataactacattgagtatagccctcaatatctatct
gatcataaactataaaatgcaagaaaacacatccgaatcagaacatcacaccagctcatc
acccatggaatccagcagggaaactccaacggtccccatagacaactcagacaccaatcc
aggctcacagtatccaactcaacagtccacagaaggctccacactccactctgcagcctc
agcaagctcaccagagacagaaccaacatcaacaccagacacaacaagccgcccgctctt
cgtcgacacacacacaacaccacaaagtgcaagcagaacaaggacaagtccggcagtcat
ggatcctcttaatgaatccactgttaatgtctatcttcccgactcatatcttaaaggagt
gatttcttttagtgagactaatgcaattggttcatgtctcttaaaaagaccttacctaaa
aaatgacaacactgcaaaagttgccatagaaaatcctgttatcgagcatgttagactcaa
aaatgcaatcaattctaagatgaaaatatcagattacaggatagtagagccagtaaacat
gcaacatgaaattatgaagaatgtacacagttgtgagctcacattattaaaacagttttt
aacaaggagtaaaaacattagcactctcaaattaaatatgatatgtgattggctgcagtt
aaagtctacatcagatgatacctcaatcttaagttttatagatgtagaatttatacctag
ctgggtaagcaattggtttagtaattggtacaatctcaacaagttgattctggaattcag
gaaagaagaagtaataagaaccggttcaatcttgtgtaggtcattgggtaaattagtttt
tgttgtatcatcatatggatgtatagtcaagagcaaaaaaagcaaaagagtgagcttctt
cacatacaatcaactgttgacatggaaagatgtgatgttaagtagattcaatgcaaattt
ctgtatatgggtaagcaacagtctgaatgaaaatcaagaagggttagggttgagaagtaa
tctgcaaggcatattaactaataagctatatgaaactgtagattatatgcttagtttgtg
ttgcaatgaaggtttctcacttgtgaaagagtttgaaggttttattatgagtgaaatcct
taggattactgaacatgctcaattcagtactagatttagaaatactttattaaatggatt
aactgatcaattaacaaaattaaaaaataaaaacagactcagagttcatggtaccgtgtt
agaaaataatgattatccaatgtacgaagttgtacttaaattattaggagatactctgag
atgtattaaattattaatcaataaaaacttagagaatgctgctgaattatactatatatt
tagaatattcggtcacccaatggtagatgaaagagatgcaatggatgctgtcaaattaaa
caatgaaatcacaaaaatcctcaggttggagagcttgacagaactaagaggggcattcat
attaaggattatcaaaggatttgtagacaacaacaaaagatggccgaaaattaaaaactt
aaaagtgcttagtaagagatggactatgtacttcaaagcaaaaagttaccccagtcaact
tgaattaagtgaacaagattttttagagcttgctgcaatacagtttgaacaagagttttc
tgttcctgaaaaaaccaaccttgagatggtattaaatgataaagctatatcacctcctaa
aagattaatatggtctgtgtatccaaaaaattacttacctgagacaataaaaaatcgata
tctagaagagactttcaatgcaagtgatagtctcaaaacaagaagagtactagagtacta
tttgaaagataataaattcgaccaaaaagaacttaaaagctatgtggttaaacaagaata
tttaaatgataaggatcatattgtctcgctaactggaaaagaaagagaattaagtgtagg
tagaatgtttgctatgcaaccaggaaaacagcgacaaatacaaatattggctgaaaaatt
gttagctgataatattgtaccctttttcccagaaaccttaacaaagtatggtgatctaga
tcttcagagaataatggaaatcaaatcagaactttcttctattaaaaccagaagaaatga
tagttataataattacattgcaagagcatccatagtaacagatttaagtaagttcaacca
agcctttaggtatgaaactacagcgatctgtgcggatgtagcagatgaactacatggaac
acaaagcctattctgttggttacatcttatcgttcctatgactacaatgatatgtgccta
tagacatgcaccaccagaaacaaaaggtgaatatgatatagataagatagaagagcaaag
tggtttatatagatatcatatgggtggtattgaaggatggtgtcaaaaactctggacaat
ggaagctatatctttattagatgttgtatctgtaaagacacgatgtcaaatgacatcttt
attaaacggtgacaaccaatcaatagatgtaagtaaaccagttaagttatctgagggttt
agatgaagtgaaagcagattatagcttggctgtaaaaatgctaaaagaaataagagatgc
atacagaaatataggccataaacttaaagaaggggaaacatatatatcaagagatcttca
gtttataagtaaggtgattcaatctgaaggagtaatgcatcctacccctataaaaaagat
cttaagagtgggaccatggataaacacaatattagatgacattaaaaccagtgcagagtc
aatagggagtctatgtcaggaattagaatttaggggggaaagcataatagttagtctgat
attaaggaatttttggctgtataatttatacatgcatgaatcaaagcaacaccccctagc
agggaagcagttattcaaacaactaaataaaacattaacatcagtgcagagattttttga
aattaaaaaggaaaatgaagtagtagatctatggatgaacataccaatgcagtttggagg
aggagatccagtagtcttctatagatctttctatagaaggacccctgattttttaactga
agcaatcagtcatgtagatattctgttaaatatatcagccaacataagaaatgaagcgaa
aataagtttcttcaaagccttactgtcaatagaaaaaaatgaacgtgctacactgacaac
actaatgagagaccctcaagctgttggctcagagcgacaagcaaaagtaacaagtgatat
caatagaacagcagttaccagcatcttaagtctttctccaaatcaacttttcagcgatag
tgctatacactacagtagaaatgaagaagaggtcggaatcattgctgacaacataacacc
tgtttatcctcatggactgagagttttgtatgaatcattaccttttcataaagctgaaaa
agttgtaaatatgatatcaggaacaaaatccataaccaacttattacagagaacatctgc
tattaatggtgaagatattgacagagctgtatccatgatgctggagaacctaggattatt
atctagaatattgtcagtagttgctgataatatagaaattccaaccaaatctaatggtag
gctgatatgttgtcagatatctagaaccctaagggagacatcatggaataatatggaaat
agttggagtaacatcccctagcatcactacatgcatggatgtcatatatgcaactagctc
tcatttgaaagggataatcattgaaaagttcagcactgacagaactacaagaggtcaaag
aggtccaaagagcccttgggtaggatcgagcactcaagagaaaaaattagttcctgttta
taacaggcaaattctttcaaaacaacaaagagaacagctagaagcaattggaaaaatgag
atgggtatataaagggacaccaggtttaagacgattactcaataagatttgtcttggaag
tttaggcattagttacaaatgtgtaaaacctttattacctaggtttatgagtgtaaattt
cctacacaggttatctgtcagtagtagacctatggaattcccagcatcagttccagctta
tagaacaacaaattaccattttgacactagtcctattaatcaagcactaagtgagagatt
tgggaatgaagatattaatttggtcttccaaaatgcaatcagctgtggaattagcataat
gagtgtagtagaacaattaactggtaggagtccaaaacagttagttttaataccccaatt
agaagaaatagacattatgccaccaccagtgtttcaagggaaattcaattataagctagt
agataagataacttctgatcaacatatcttcagtccagacaaaatagatatgttaacact
ggggaaaatgctcatgcccactataaaaggtcagaaaacagatcagttcttgaacaagag
agagaattatttccatgggaacaatcttattgagtctttgtcagcagcgttagcatgtca
ttggtgtgggatattaacagagcaatgtatagaaaataatattttcaagaaagactgggg
tgacgggttcatatcggatcatgcttttatggacttcaaaatattcctatgtgtctttaa
aactaaacttttatgtagttggggatcccaagggaaaaacattaaagatgaagatatagt
agatgaatcaatagataaactgttaaggattgataatactttttggagaatgttcagcaa
ggttatgtttgaatcaaaggttaagaaaaggataatgttatatgatgtaaaatttctatc
attagtaggttatatagggtttaagaattggtttatagaacagttgagatcagctgagtt
gtatgaggtaccttggattgtcaatgccgaaggtgatctagttgagatcaagtcaattaa
aatctatttgcaactgatagagcagagtttatttttaagaataactgttttgaactatac
agatatggcacatgctctcacaagattaatcagaaagaagttgatgtgtgataatgcact
attaactccaattccatccccaatggttaacttaactcaagttattgatcctacagaaca
attagcttatttccctaagataacatttgaaaggctaaaaaattatgacactagttcaaa
ttatgctaaaggaaagctaacaaggaattacatgatactgttgccatggcaacatgttaa
tagatacaactttgtctttagttctactggatgtaaagttagtctaaaaacatgtattgg
aaaacttatgaaagatctaaaccctaaagttctgtactttattggtgaaggggcaggaaa
ttggatggccagaacagcatgtgaatatcctgacatcaaatttgtatacagaagtttaaa
agatgaccttgatcatcattatcctttggaataccagagagtgataggggaattaagcag
gataatagatagtggtgaagggctttcaatggaaacaacagatgcaactcaaaaaactca
ttgggatttgatacacagagtaagcaaagatgctttattaataactttatgtgatgcaga
atttaaggacagagatgatttttttaagatggtaattctatggaggaaacatgtattatc
atgcagaatttgcactacctatgggacagacctctatttattcgcaaagtatcatgctaa
agactgcaatgtaaaattacctttttttgtgagatcagttgccacctttattatgcaagg
tagtaaactgtcaggctcggaatgctacatactcttaacactaggccaccacaacaattt
accttgtcatggagaaatacaaaattctaagatgaaaatagcagtgtgtaatgattttta
tgctgcaaaaaaacttgacaataaatcaattgaagccaactgtaaatcacttttatcagg
gctaagaataccgataaataagaaggaattaaatagacagagaaggttattaacactaca
aagcaaccattcttctgtagcaacagttggaggtagcaaggtcatagagtctaaatggtt
aacaaacaaggcaaacacaataattgattggttagaacatattttaaactctccaaaagg
tgaattaaattatgatttttttgaagcattagaaaatacttaccctaatatgattaaact
aatagataacctagggaatgcagagattaaaaaactgatcaaagtaactggatatatgct
tgtaagtaaaaaa
>KC403981-2003.782
ctatcatacaagcatgctatattaaaagagtctcagtatacaataaagagagatgtaggc
acaacaactgcagtgacaccctcatcattgcaacaagaaataacactattgtgtggagaa
attctatatgctaagcatgctgattacaaatatgctgcagaaataggaatacaatatatt
agcacagctctaggatcagagagagtacagcagattctaagaaactcaggcagtgaagtc
caagtggttttaaccagaacgtactccttggggaaagttaaaaacaacaaaggagaagat
ttacagatgttagacatacacggagtagagaaaagctgggtggaagagatagacaaagaa
gcaagaaaaacaatggcaactttgcttaaagaatcatcaggcaatattccacaaaatcag
aggccttcagcaccagacacacctataatcttattatgtgtaggtgccttaatatttacc
aaactagcatcaactatagaagtgggattagagaccacagtcagaagagctaaccgtgta
ctaagtgatgcactcaaaagataccctaggatggacataccaaaaatcgctagatctttc
tatgacttatttgaacaaaaagtgtattacagaagcttgttcattgagtatggcaaagca
ttaggctcatcctctacaggcagcaaagcagaaagtttattcgttaatatattcatgcaa
gcttacggtgctggtcaaacaatgctgaggtggggagtcattgccaggtcatctaacaat
ataatgttaggacatgtatctgtccaagctgagttaaaacaagtcacagaagtctatgac
ctggtgcgagaaatgggccctgaatctgggctcctacatttaaggcaaagcccaaaagct
ggactgttgtcactagccaattgtcccaactttgcaagtgttgttctcggcaatgcctca
ggcttaggcataataggtatgtatcgcgggagagtgccaaacacagaactattttcagca
gcagaaagctatgccaagagtttgaaagaaagcaataaaattaacttttcttcattagga
ctcacagatgaagaaaaggaggctgcagaacactttctaaatgtgagtgacgacagtcaa
aatgattatgagatgtcattccctgaaggaaaagatattcttttcatgggtaatgaagca
gcaaaattggcagaagctttccaaaaatcattaagaaaacctagtcataaaagatctcaa
tctattataggggaaaaagtgaacactgtatctgaaacattggaattacctactatcagt
agacctaccaaaccgaccatattgtcagagccgaagttagcatggacagacaaaggtggg
gcaatcagaactgaagcaaagcaaataatcaaagttatggatcctgttgaagaagaagag
tttactgagaaaagggtgctgccctccagtgatgggaaaactcctgcagaaaagaagtta
aaaccatcgaccagcactaaaaagGCCaaggtctcatttacaccaaatgaaccaggaaaa
tacacaaagttggagaaagatgctctagacttgctttcagacaatgaagaagaagatgca
gaatcctcaatcctaaccttcgaagaaagagatacttcatcattaagcattgaagccaga
ctagaatcgattgaagagaaattaagcatgatattagggctattaagaacactcaacatt
gctacagcaggacccacagcagcaagagatgggatcagagatgcaatgattggcataaga
gaggaactaatagcagacataataaaagaagccaagggaaaagcagcagaaatgatggaa
gaagaaatgaaccagcggacaaaaataggaaacggtagtgtaaaattaactgaaaaggca
aaggagctcaacaaaattgttgaagacgaaagcacaagtggtgaatccgaagaagaagaa
gaaccaaaagacacacaggaaaataatcaagaagatgacatttaccaattaattatgatg
gagtcctatctggtggacacctatcaaggcatcccttacacagcagctgttcaagttgat
ctagtagaaaaggacctgttacctgcaagcctaacaatatggttccccctgtttcaggcc
aatacaccaccagcagttctgcttgatcagctaaagactctgaccataactactctgtat
gctgcatcacaaagtggtccaatactaaaagtgaatgcatcagcccagggtgcagcaatg
tctgtacttcccaaaaagtttgaagtcaatgcgactgtagcacttgacgaatatagcaaa
ttagaatttgacaaacttacagtctgtgaagtaaaaacagtttacttaacaaccatgaaa
ccatatgggatggtatcaaagtttgtgagctcggctaaatcagttggcaaaaaaacacat
gatctaatcgcattgtgtgattttatggatctagaaaagaacacaccagttacaatacca
gcatttatcaaatcagtttctatcaaggagagtgaatcagccactgttgaagctgcaata
agcagtgaagcagaccaagctctaacacaagccaaaattgcaccttatgcgggactgatc
atgattatgaccatgaacaatcccaaaggcatattcaagaagcttggagctgggacccaa
gttatagtagaattaggagcatatgtccaggctgaaagcataagtaaaatatgcaagact
tggagccatcaaggaacaagatatgtgctgaagtccagaatgtcttggaaagtggtgatc
attttttcattgctaataacacctcaacacggtcttaaagagagctacctagaagaatca
tgtagcactataactgagggatatcttagtgttctgaggacaggttggtataccaacgtt
tttacattagaggtgggtgatgtagaaaaccttacatgttctgatggacctagcctaata
aaaacagaattagatctgaccaaaagtgcactaagagagctcaaaacagtttctgctgac
caattggcaagagaggaacaaattgagaatcccagacaatctaggtttgttctaggagca
atagcactcggtgttgcaacagcagctgcagtcacagcaggtgttgcaattgccaaaacc
atccggcttgagagtgaagtcacagcaattaagaatgcccttaaaacgaccaatgaagca
gtatctacattggggaatggagttcgggtgttggcaactgcagtgagagagctgaaagac
tttgtgagcaagaatttaactcgtgcaatcaacaaaaacaagtgcgacattgatgaccta
aaaatggccgttagcttcagtcaattcaacagaaggtttctaaatgttgtgcggcaattt
tcagacaatgctggaataacaccagcaatatctttggacttaatgacagatgctgaacta
gccagggccgtttctaacatgccgacatctgcaggacaaataaaattgatgttggagaac
cgtgcgatggtgcgaagaaaggggtttggaatcctgataggggtctacgggagctccgta
atttacatggtgcagctaccaatctttggcgttatagacacgccttgctggatagtaaaa
gcagccccttcttgttccgaaaaaaagggaaactatgcttgcctcttaagagaagaccaa
gggtggtattgtcagaatgcagggtcaactgtttactacccaaatgagaaagactgtgaa
acaagaggagaccatgtcttttgcgacacagcagcaggaattaatgttgctgagcaatca
aaggagtgcaacatcaacatatccactacaaattacccatgcaaagtcagcacaggaaga
catcctatcagtatggttgcactgtctcctcttggggctctggttgcttgctacaaagga
gtaagctgttccattggcagcaacagagtagggatcatcaagcagctgaacaaaggttgc
tcctatataaccaaccaagatgcagacacagtgacaatagacaacactgtatatcagcta
agcaaagttgagggtgaacagcatgttataaaaggcagaccagtgtcaagcagcttcgat
ccaatcaagtttcctgaagatcaattcaatgttgcacttgaccaagtttttgagaacatc
gaaaacagccaggccttggtagatcaatcaaacagaatcctaagcagtgcagagaaaggg
aatactggcttcatcattgtaataattctaattgctgtccttggctctagcatgatccta
gtgagcatcttcattataatcaagaaaacaaagaaaccaacgggagcacctccagagctg
agtggtgtcacaaataatggcttcataccacacagtatgtcgcgcaaggctccatgcaaa
tatgaagtgcggggcaaatgcaacagaggaagtgagtgtaagtttaaccacaattactgg
agttggccagatagatatctattaataagatcaaactatctattaaatcagcttttaagg
aacactgatagagctgatggcctatcaataatatcaggcgcaggcagagaagacagaacg
caagattttgttctaggttccaccaatgtggttcaaggttatattgatgataaccaaagc
ataacaaaagctgcagcctgctacagtctacacaacataatcaagcaactacaagaagtt
gaagttaggcaggctagagatagcaaactatctgacagcaagcatgtggcactccataac
ttaatcttatcttacatggagatgagcaaaactcctgcatctttaatcaacaatcttaaa
agactgccgagagaaaaactgaaaaaattagcaaaactgataattgacttatcagcaggc
gctgacaatgactcttcatatgccctgcaagacagtgaaagcactaatcaagtgcagtga
gcatggtcctgttttcattactatagaggttgatgaaatgatatggactcaaaaagaatt
aaaagaagctttgtccgatgggatagtgaaatctcacaccaatatttacaattgttattt
agaaaacatagaaattatatatgtcaaggcttacttaagttagatgataacattagatgt
cattaaaagtgatgggtcttcaaaaacatgtactcacctcaaaaaaataatcaaagacca
ttatggtaaagtgcttattgcacttaagttaatattagctttactaacatttttcacaat
aacaatcactataaattacataaaagtagaaaacaatctacaaatatgtcagtcaaaaac
tgaatcagacaaagaagactcaccatcaaataccacatccgtcacaaccaagactactct
agatcatgatataacacagtattttaaaagattaattcaaaggtatacagattctgtaat
aGCCaacaaggacacatgctggaaaataagcagaaatcaatgcacaaatataacaacata
taaatttctatgctttaaacctgaggactcaaaaatcaacagttgtgatagactgacaga
tctatgcagaaacaaatcaaaatcagcagctgaagcatatcatacagtagaatgccattg
catatacacaattgagtggaagtgctattaccacatggaggtgaaagtagagaacattcg
agcaatagacatgctcaaagcaagagtgaaaaatcgtgtggcacgtagcaaatgcttcaa
aaatgcttctttaatcctcataggaataactacactgagcatagccctcaatatctatct
gatcataaactacacaatacaaaaaaccacatctgaatcagaacaccacaccagctcacc
acccacagaatccaacaaagaagcttcaacaatctccacagacaacccagacatcaatcc
aaactcacagcatccaactcaacagtccacagaaaaccccacactcaaccccgcagcatc
agcgagcccatcagaaacagaatcagcatcaacaccagatacaacaaaccgcctgtcctc
cgtagacaggtccacagcacaaccaagtgaaaacagaacagagacaaaaccgacagccat
ggatcctcttaatgaatccactgttaatgtctatctccctgattcgtaccttaaaggagt
aatttcttttagtgaaactaatgcaattggttcatgtctcttaaaaagaccttacttaaa
aaatgacaacactgcaaaagttgccatagagaatcctgttattgagcatgtgagactcaa
aaatgcagtcaattctaaaatgaaaatatcagattacaaggtagtagagccagtaaacat
gcaacatgaaataatgaagaatgtacacagttgtgagctcacactattgaaacagttttt
aacaaggagtaaaaacattagcactctcaaattaaatatgatatgtgattggctgcaatt
aaagtctacatcagatgatacctcaatcctaagtttcatagatgtagaatttatacctag
ttgggtaagcaactggtttagtaattggtacaatctcaataagttaattttggaattcag
aagagaagaagtaataagaaccggttcaatcttatgcaggtcattgggtaaattagtttt
tattgtatcatcatatggatgtatcgtcaagagcaacaaaagcaaaagagtgagcttctt
cacatacaatcaactgttaacatggaaagatgtgatgttaagtagatttaatgcgaattt
ttgtatatgggtgagcaatagtctgaatgagaatcaggaagggctagggttgagaagtaa
tctgcaaggtatgttaaccaataaactatatgaaactgtagactacatgctaagtttatg
ttgcaatgaaggtttctcacttgtgaaagagttcgaaggttttattatgagtgaaatcct
taggattactgaacatgctcaattcagtactagatttagaaatactttattaaatggatt
aacagatcaattaacaaaattaaaaaataaaaacagactcagagttcatggtaccgtatt
agaaaataatgattatccaatgtatgaagttgtacttaaattattaggagatactttgag
atgtatcaaattattaatcaataaaaacttagagaatgctgcagaattatactatatatt
cagaatttttggtcatccaatggtagatgaaagagatgcaatggatgctgtcaaattaaa
caatgaaatcacaaaaatcctaaggttggagagcttgacagaactaagaggggcattcat
attaaggattatcaaaggatttgtggacaacaacaaaaggtggcccaaaattaaaaactt
aaaagtgcttagcaaaagatggactatgtacttcaaagctaaaaattaccccagtcaact
cgaattaagtgaacaagattttctagagcttgctgcaatacaatttgaacaagagttttc
tgttcctgaaaaaaccaatcttgagatggtattaaatgacaaagctatatcacctcctaa
aagattaatatggtctgtgtatccaaagaattacttacctgaaacgataaaaaatcgata
tttagaagaaactttcaatgcaagtgatagtctcaaaacaagaagagtactagagtatta
tttaaaagataataaatttgatcaaaaggatcttaaaagttatgtagttagacaagaata
cttaaatgataaggagcacattgtctcattaactggaaaagaaagagaattaagtgtagg
tagaatgtttgccatgcaaccaggaaaacagcgacaaatacaaatattggcagaaaaatt
gttagctgataacattgtacctttcttcccggaaaccttaacaaagtatggtgatttaga
tcttcagagaataatggaaatcaaatcagaactttcttctatcaaaaccagaagaaatga
cagttataataattacattgcaagagcatccatagtaacagatttgagcaagttcaacca
agcctttagatatgaaactacagcgatctgtgcggatgtagcagacgaattacatggaac
acaaagcttattctgttggttacatcttattgttcctatgactacaatgatatgtgccta
tagacatgcaccaccaggaacaaaaggtgaatatgatatagataagatagaagagcaaag
tggtctatatagatatcacatgggcggtattgaaggatggtgtcaaaaactctggacaat
ggaagctatatctttattggatgttgtatctgtaaagacacggtgtcaaatgacatcttt
attaaatggtgacaaccaatcaatagatgtaagtaaaccagtcaagttatctgaaggttt
agatgaagtgaaggcagattatcgcttagcaataaaaatgctaaaagaaataagagatgc
atacagaaatataggccataaacttaaagaaggggaaacatatatatcaagggatcttca
gtttataagcaaggtgattcaatctgaaggagtgatgcatcctacccctataaaaaaggt
cttaagagtaggaccatggataaacacaatattagatgacattaaaactagtgctgagtc
aatagggagtctatgtcaagaattagaatttaggggagaaagcataatagttagtctgat
attaagaaacttctggctgtataacttatacatgcatgaatcaaagcaacatcctttggc
agggaaacagttattcaaacaactaaataaaacattaacatcagtgcagagattttttga
aattaaaaaggaaaatgaggtagtagatctatggatgaacataccaatgcaatttggagg
aggagatccagtagtcttctatagatctttctatagaaggacccccgattttttaactga
ggcaatcagccatgtagatattctgttaaaaatatcagctaacataaaaaatgaaacgaa
agtaagtttcttcaaagccttactatcaatagaaaaaaatgaacgtgctacactgacaac
actaatgagagatcctcaagctgttggatcagaacgacaagcaaaagtaacaagtgacat
caatagaacagcagttaccagtatcttaagtctttccccaaatcaacttttcagtgatag
tgctatacactacagcagaaatgaagaagaagtgggaatcattgcagaaaacataacacc
tgtttatcctcatgggctgagagtattatatgaatcattgccctttcacaaagctgaaaa
agttgtaaacatgatatcagggacaaaatctataaccaacttattacagagaacatccgc
tattaatggtgaagatattgacagggctgtatctatgatgttggagaatctaggattatt
atctagaatattgtcagtagttgttgatagtatagaaattccaatcaaatctaatggtag
gctgatatgttgtcaaatctctaggactttaagagagacatcatggaacaatatggaaat
agttggagtaacatctcctagcatcactacatgtatggatgtcatatatgcaactagttc
tcatttgaaggggataattatagaaaagttcagcactgacagaactacaaggggtcaaag
aggtccaaaaagcccttgggtagggtcgagtactcaggagaaaaaattagtacctgttta
taacagacaaattctctcaaaacaacaaagagaacagctagaagcaattggaaaaatgag
atgggtgtataaagggacaccaggcttgcgacgattactcaacaagatctgtcttgggag
tttaggcattagttacaaatgtgtaaaacctttattacctaggtttatgagtgtaaattt
cttacatagattatctgtcagtagtagacctatggaattcccagcatcagttccagctta
tagaacaacaaattatcatttcgacactagtcctattaatcaagcactaagtgagagatt
tgggaatgaagatattaacttggtcttccaaaatgcaatcagctgtggaattagcataat
gagtgtagtagaacaattaacaggtagaagcccaaaacagttagttttaataccccaatt
agaagaaatagacattatgccaccaccagtgtttcaagggaaattcaattataaattagt
agataagataacttctgatcaacatatcttcagtccggacaaaatagatatgttaacact
agggaaaatgctcatgcccaccataaaaggtcagaaaacagatcagttccttaataagag
agaaaattatttccatggaaacaatcttattgagtctttatcagcagcattagcatgtca
ttggtgtgggatattaacagaacaatgcatagaaaataatattttcaagaaagactgggg
tgacgggtttatatcagatcatgcttttatggacttcaaaatattcctatgtgtctttaa
aactaaacttttatgtagttggggatcccaagggaaaaacattaaagatgaagatatagt
agatgaatcaatagacaaattgttaaggattgacaatactttttggagaatgttcagcaa
agttatgtttgaaccaaaggttaagaaaaggataatgttatatgatgtaaaattcctatc
actagtaggctacatagggtttaagaactggtttatagagcagttgagatcagctgaatt
gcatgaaataccttggattgtcaatgccgaaggtgatttggttgagatcaagtcaattaa
aatctatttgcaactgatagaacaaagcttatttttaagaataactgttttgaactatac
agatatggcacatgctctcacacgattaatcagaaagaagttaatgtgtgataatgcact
gttaaccccaatttcatccccaatggttaacttaactcaagttattgatcccacaacaca
attagattacttccccaagataacattcgaaaggctaaaaaattatgacacaagttcaaa
ttatgctaaagggaagctaacaagaaattacatgatactattgccatggcagcatgttaa
tagatataactttgtctttagttctactggatgtaaagttagtctgaaaacatgtattgg
aaaacttatgaaagacctaaatcctaaagttttgtactttattggagaaggagcaggaaa
ttggatggccagaacagcatgtgaatatcctgatattaaatttgtatatagaagtctgaa
agatgaccttgatcatcattatcctctggaataccagagagtgataggtgatttaagcag
aatcatagatagtggtgaaggactttcaatggaaacaacagacgcaactcaaaaaactca
ttgggatttgatacacagggtaagcaaagatgctttattaataactttatgtgatgcaga
atttaaggacagagatgatttttttaagatggtaattctatggagaaaacatgtattatc
atgcagaatttgcactacttacgggacggacctctatttattcgcaaaatatcatgctaa
agactgcaatgtaaaattacctttttttgtgagatcagttgctactttcattatgcaggg
tagtaagctgtcaggttcagaatgctacatactcttaacactaggccaccataacagttt
accttgccatggagaaatacaaaattctaagatgaaaatagcggtatgtaatgattttta
tgctgcaaaaaaactcgacaataaatcaattgaagctaattgtaaatcacttttgtcagg
actaagaatacctataaataagaaggaactagatagacagagaagattattaacactaca
aagcaatcattcttctgtagcaacagttggcggtagcaagatcatagagtctaaatggtt
aacaaacaaagcaagcacaataattgattggttagaacatattttaaattctccaaaggg
cgaattaaattatgatttttttgaagcattggagaacacttaccctaatatgattaaact
aatagataacttagggaatgcagagattaaaaaactgatcaaagtaacaggatacatgct
tgtaagtaaaaaa
>KC403982-2003.769
ctatcatacaagcatgctatattaaaagagtctcagtatacaataaagagagatgtaggc
acaacaaccgcagtgacaccctcatcattgcaacaagaaataacactattgtgtggagaa
attctatatgctaagcatgctgattacaaatatgctgcagaaataggaatacaatatatt
agcacagctctaggatcagagagagtacagcagattctaagaaactcaggcagtgaagtc
caagtggttttaaccagaacgtattccttggggaaagtaaaaaacaacaaaggagaagat
ttacagatgttagacatacacggagtagagaaaagctgggtggaagagatagacaaagaa
gcaagaaaaacaatggcaactttgcttaaagaatcatcaggcaatattccacaaaatcag
aggccttcagcaccagacacacccataatcttattatgtgtaggtgccttaatatttacc
aaactagcatcaactatagaagtgggattagagaccacagtcagaagagctaaccgtgta
ctaagtgatgcactcaaaagatacccaaggatggacataccaaaaatcgctagatctttc
tatgacttatttgaacaaaaagtgtattacagaagtttgttcattgagtatggcaaagca
ttaggctcatcctctacaggcagcaaagcagaaagtttattcgttaatatattcatgcaa
gcttacggtgctggtcaaacaatgctgaggtggggagtcattgccaggtcatctaacaat
ataatgttaggacatgtatctgtccaagctgagttaaaacaagtcacagaagtctatgac
ctggtgcgagaaatgggccctgaatctgggctcctacacctaaggcaaagcccaaaagct
ggactgttatcactagccaattgtcccaactttgcaagtgttgttctcggcaatgcctca
ggcttaggcataataggtatgtatcgcgggagagtgccaaacacagaactattttcagca
gcagaaagctatgccaagagtttgaaagaaagcaataaaattaacttttcttcattagga
ctcacagatgaagaaaaagaggctgcagaacactttctaaatgtgagtgacgacagtcaa
aatgattatgagatgtcattccctgaaggaaaagatattcttttcatgggtaatgaagca
gcaaaattggcagaagctttccaaaaatcattaagaaaacctagtcataaaagatctcaa
tctattataggagaaaaggtgaacactgtatctgaaacattggaattacctactatcagt
agacctaccaaaccgaccatattgtcagagccgaagttagcatggacagacaaaggtggg
gcaatcaaagctgaagcaaagcaaacaatcaaagccatggatcctattgaagaagaagag
tttactgagaaaagggtgctgccctccagtgatgggaaaactcctgcagaaaagaagttg
aaaccatcaaccaacactaaaaagGCCaaggtctcatttacaccaaatgaaccaggaaaa
tacacaaagttggagaaagatgctctagacttgctttcagacaatgaagaagaagatgca
gaatcctcaatcttaaccttcgaagaaagagatacttcatcattaagcattgaagccaga
ctagaatcgattgaggagaaattaagcatgatattagggctattaaggacactcaacatt
gctacagcaggacccacagcagcaagagatgggatcagagatgcaatgattggcataagg
gaggaactaatagcagacataataaaagaagccaagggaaaagcagcagaaatgatggaa
gaagaaatgaaccagcggacaaaaataggaaacggtagtgtaaaattaactgaaaaggca
aaggagctcaacaaaattgttgaagacgaaagcacaagtggtgaatccgaagaagaagaa
gaaccaaaagacacacaggaaaataatcaagaagatgacatttaccagttaattatgatg
gagtcctatctggtggacacctatcaaggcatcccttacacagcagctgttcaagttgat
ctagtagaaaaggacctgttacctgcaagcctaacaatatggttccccctgtttcaggcc
aatacaccaccagcagttctgcttgatcagctaaagactctgactataactactctgtat
gctgcatcacaaagtggtccaatactaaaagtgaatgcatcagcccagggtgcagcaatg
tctgtacttcccaaaaagtttgaagtcaatgcgactgtagcacttgacgaatatagcaaa
ttagaatttgacaaacttacagtctgtgaagtaaaaacagtttacttaacaaccatgaaa
ccatatgggatggtatcaaagtttgtgagctcggccaaatcagttggcaaaaaaacacat
gatctaatcgcattatgtgattttatggatctagaaaagaacacaccagttacaatacca
gcatttatcaaatcagtttctatcaaggagagtgaatcagccactgttgaagctgcaata
agcagtgaagcagaccaagctctaacacaagccaaaattgcaccttatgcgggactgatc
atgattatgaccatgaacaatcccaaaggcrtattcaagaagcttggagctgggacccaa
gttatagtagaactaggagcatatgtccaggctgaaagcataagtaaaatatgcaagact
tggagccatcaagggacaagatatgtgctgaagtccagaatgtcttggaaagtggtgatc
attttttcattgttaataacacctcaacacggtcttaaagagagctacctagaagaatca
tgtagcactataactgagggatatcttagtgttctgaggacaggttggtataccaacgtt
tttacattagaggtgggtgatgtagaaaaccttacatgttctgatggacctagcctaata
aaaacagaattagatctgaccaaaagtgcactaagagagctcaaaacagtctctgctgac
caattggcaagagaggaacaaattgagaatcccagacaatctaggtttgttctaggagca
atagcactcggtgttgcaacagcagctgcagtcacagcaggtgttgcaattgccaaaacc
atccggcttgagagtgaagtcacagcaattaagaatgccctcaaaacgaccaatgaagca
gtatctacattggggaatggagttcgagtgttggcaactgcagtgagagagctgaaagac
tttgtgagcaagaatttaacccgtgcaatcaacaaaaacaagtgtgacattgatgaccta
aaaatggccgttagcttcagtcaattcaacagaaggtttctaaatgttgtgcggcaattt
tcagacaatgctggaataacaccagcaatatctctggacttaatgacagatgctgaacta
gccagggccgtttctaacatgccgacatctgcaggacaaataaaattgatgttggagaac
cgtgcgatggtgcgaagaaaagggttcggaatcctgataggggtctacgggagctccgta
atttacatggtgcagctgccaatctttggcgttatagacacgccttgctggatagtaaaa
gcagccccttcttgttccgaaaaaaagggaaactatgcttgcctcttaagagaagaccaa
gggtggtattgtcagaatgcagggtcaactgtttactacccaaatgagaaagactgtgaa
acaagaggagaccatgtcttttgcgacacagcagcaggaattaatgttgctgagcaatca
aaggagtgcaacatcaacatatccactacaaattacccatgcaaagtcagcacaggaaga
catcctatcagtatggttgcactgtctccccttggggctctggttgcttgctacaaagga
gtaagctgttccattggcagcaacagagtagggatcatcaagcagctgaacaaaggttgc
tcctatataaccaaccaagatgcagacacagtgacaatagacaacactgtatatcagcta
agcaaagttgagggtgaacagcatgttataaaaggcagaccagtgtcaagcagctttgat
ccaatcaagtttcctgaagatcaattcaatgttgcacttgaccaagtttttgagaacatt
gaaaacagccaggccttggtagatcaatcaaacagaatcctaagcagtgcagagaaaggg
aatactggcttcattattgtaataattctaattgctgtccttggctctagcatgatccta
gtgagcatcttcattataatcaagaaaacaaagaaaccaacgggagcacctccagagctg
agtggtgtcacaaacaatggcttcataccacacagtatgtctcgaaaggctccatgcaaa
tatgaagtgcggggcaaatgcaacagaggaagtgagtgtaagtttaaccacaattactgg
agttggccagatagatacttattaataagatcaaactatctattgaatcagcttttaagg
aacactgatagagctgatggcctatcaataatatcaggcgcaggcagagaagacagaacg
caagattttgttctaggctccaccaatgtggttcaaggttatattgatgataaccaaagc
ataacaaaagctgcagcctgctatagtctacacaacataatcaagcaactacaagaagtt
gaagttaggcaggctagagacagcaaactatctgacagcaagcatgtggcactccataac
ttaatcttatcttacatggagatgagcaaaactcccgcatctttaatcaacaatcttaaa
agactgccgagagaaaaactgaaaaaattagcaaagctgataattgatttatcagcaggc
gctgacaatgactcttcatatgccctgcaagacagtgaaagcattaatcaagtgcagtga
gcatggtcctgttttcattactatagaggttgatgagatgatatggactcaaaaagaatt
aaaagaagctttgtccgatgggatagtgaagtctcacaccaacatttacaattgttattt
agaaaacatagaaattatatatgtcaaggcttacttaagttagatgataacattagatgt
cattaaaagtgatgggtcttcaaaaacatgtactcacctcaaaaaaataatcaaagacca
ttctggtaaagtgcttattrcacttaagttaatattagctttactaacatttttcacaat
aacaatcactataaattacataaaagtagaaaacaatctacaaatatgccagtcaaaaac
tgaatcagacaaagaagactcaccatcaaataccacatccgtcacaaccaagaccactct
agaccatgatataacacagtattttaaaagattaattcaaaggtatacagattctgtaat
aGCCaacaaagacacatgctggaaaataagcagaaatcaatgcacaaatataacaacata
taaatttttatgctttaaacctgaggactcaaaaatcaacagttgtgatagactgacaga
tctatgcagaaacaaatcaaaatcagcagctgaagcatatcatacaatagaatgccattg
catatacacaattgagtggaagtgctatcaccacatggaggtgaaagtagagaacattcg
agcaatagacatgctcaaagcaagagtgaaaaatcgtgtggcacgtagcaaatgctttaa
aaatgcttctttaatcctcataggaataactacgctgagtatagctctcaatatctatct
gatcataaactacacaatacaaaaaaccacatctgaatcagaacaccacaccagctcacc
acccacagaatccaacaaggaagcttcaacaatctccacagacaacccagacatcaatcc
aaactcacagcatccaactcaacagtccacagaaaatcccacactcaaccccgcagcatc
agcgagcccaccagaaacagaaccagcatcaacaccagacacaacaaaccgcctgtcctc
agtagacagatccacagcacaaccaagtgaaagcagaacaaagacaaaatcgacagtcat
ggatcctcttaatgaatccactgttaatgtctatctccctgattcgtaccttaaaggagt
aatttcttttagtgaaactaatgcaattggttcatgtctcttaaaaagaccctacttaaa
aaatgacaatactgcaaaagttgccatagagaatcctgttattgagcatgtgaggctcaa
aaatgcagtcaattctaaaatgaaaatatcagattacaaggtagtagagccagtaaacat
gcaacatgaaataatgaagaatgtacacagttgtgagctcacactattgaaacagttttt
aacaaggagtaaaaacattagcactctcaaattaaatatgatatgtgattggctgcaatt
aaagtctacatcagatgatacctcaatcctaagtttcatagatgtagaatttatacctag
ttgggtaagcaactggtttagtaattggtacaatctcaataagttaattttggaatttag
aagagaggaagtaataagaaccggttcaatcttatgcaggtcattgggtaaattagtttt
tattgtatcatcatatggatgtatcgtcaagagcaacaaaagcaaaagagtgagcttctt
cacatacaatcaactgttaacatggaaagatgtgatgttaagtagatttaatgcaaattt
ttgtatatgggtaagcaatagtctgaatgaaaatcaggaagggctagggttgagaagtaa
tctgcaaggtatgttaactaataaattatatgaaactgtagattatatgctaagtttatg
ttgcaatgaaggtttctcacttgtgaaagagttcgaaggttttattatgagtgaaatcct
taggattactgaacatgctcaattcagtactagatttagaaatactttattaaatggatt
aacagatcaattaacaaaattaaaaaataaaaacagactcagagttcatggtaccgtatt
agaaaataatgattatccaatgtatgaagttgtacttaaattattaggagatactttgag
atgtatcaaattattaatcaataaaaacttagagaatgctgcagaattatactacatatt
cagaatttttggtcatccaatggtagatgaaagagatgcaatggatgctgtcaaattaaa
caatgaaatcacaaaaatcctaaggttggagagcttgacagaactaagaggggcattcat
attaaggattatcaaaggatttgtggacaacaacaaaaggtggcccaaaattaaaaactt
aaaagtgcttagcaaaagatggactatgtacttcaaagctaaaaattaccccagtcaact
cgaattaagtgaacaagattttctagagcttgctgcaatacaatttgaacaagagttttc
tgttcctgaaaaaaccaatcttgagatggtattaaatgacaaagccatatcacctcctaa
aagattaatatggtctgtgtatccaaagaattatttacctgagatgataaaaaatcgata
tttagaagaaactttcaatgcgagtgatagtctcaaaacaagaagagtactagagtacta
tttaaaagataataaatttgatcaaaaggaacttaaaagttatgtagttagacaagaata
tttaaatgataaagagcacattgtctcattaactggaaaagaaagagaattaagtgtagg
tagaatgtttgctatgcaaccaggaaaacagcgacaaatacaaatattggcagaaaaatt
gttagctgataacattgtacctttcttcccggaaaccttaacaaagtatggtgatctaga
tcttcagagaataatggaaatcaaatcagaactttcttctatcaaaaccagaagaaatga
cagttataataattacattgcaagagcatccatagtaacagatttgagcaagttcaacca
agcctttagatatgaaactacagcgatctgcgcggatgtagcagacgaattacatggaac
acaaagcttattctgttggttacatcttatcgttcctatgactacaatgatatgtgccta
tagacatgcaccaccagaaacaaaaggtgaatatgatatagataagatagaagagcaaag
tggtctatatagatatcacatgggcggtattgaaggatggtgtcaaaaactctggacaat
ggaagctatatctttattggatgttgtatctgtaaagacacggtgtcaaatgacatcttt
attaaacggtgacaaccaatcaatagatgtaagtaaaccagtcaagttatctgaaggttt
agatgaagtgaaggcagattatcgcttagcaataaaaatgctaaaagaaataagagatgc
atacaggaatataggccataaacttaaagaaggggaaacatatatatcaagggatcttca
gtttataagcaaggtgattcaatctgaaggagtgatgcatcctacccctataaaaaaggt
cttgagagtaggaccatggataaacacaatattagatgacattaaaactagtgctgagtc
aatagggagtctatgtcaagaattagaatttaggggagaaagcataatagttagtctgat
attaagaaacttctggctgtataacttatacatgcatgaatcaaagcaacatcctttggc
agggaaacagttattcaaacaactaaataaaacattaacatcagtgcagagattttttga
aattaaaaaggaaaatgaggtagtagatctatggatgaacataccaatgcaatttggagg
aggagatccagtagtcttctatagatctttctatagaaggacccctgattttttaactga
ggcaatcagccatgtagatattctgttaaaaatatcagctaacataaaaaatgaaacgaa
agtaagtttcttcaaagccttactatcaatagaaaaaaatgaacgtgctacactgacaac
attaatgagagatcctcaagctgttggatcagaacgacaagcaaaagtaacaagtgacat
caatagaacagcagttaccagtatcttaagtctttccccaaatcagcttttcagtgatag
tgctatacactacagcagaaatgaagaagaagtgggaatcattgcagaaaacataacacc
tgtttatcctcatgggctgagagtattatatgaatcattgccctttcacaaagctgaaaa
agttgtaaacatgatatcagggacaaaatctgtaaccaacttattacagagaacatccgc
tattaatggtgaagatattgacagggctgtatctatgatgttggagaatctaggattatt
atctagaatattgtcagtagttgttgatagtatagaaattccaatcaaatctaatggtag
gctgatatgttgtcaaatctctaggactttaagagagacatcatggaataatatggaaat
agttggagtaacatctcctagcatcactacatgtatggatgtcatatatgcaactagttc
tcatttgaaggggataattatagaaaagttcagcactgacagaactacaaggggtcaaag
aggtccaaaaagcccttgggtagggtcgagtactcaagagaaaaaattagtacctgttta
taacagacaaattctctcaaaacaacaaagagaacagctagaagcaattggaaaaatgag
atgggtgtataaagggacaccaggcttgcgacgattactcaacaagatctgtcttgggag
tttaggcattagttacaaatgtgtaaaacctttattacctaggtttatgagtgtaaattt
cttacatagattatctgtcagtagtagacctatggaattcccagcatcagttccagctta
tagaacaacaaattaccatttcgacactagtcctattaatcaagcactaagtgagagatt
tgggaatgaagatattaacttggtcttccaaaatgcaattagctgtggaattagcataat
gagtgtagtagaacaattaacaggtagaagcccaaaacagttagttttgatacctcaatt
agaagaaatagacattatgccaccaccaatgtttcaagggaaattcaattataaattagt
agataagataacttctgatcaacatatcttcagtccggacaaaatagatatgttaacact
agggaaaatgctcatgcccactataaaaggtcagaaaacagatcagttcttaaataagag
agaaaattatttccatggaaacaatcttattgagtctttatcagcagcattagcatgtca
ttggtgtgggatattaacagaacaatgcatagaaaataatattttcaagaaagactgggg
tgacgggtttatatcagatcatgcttttatggacttcaaaatattcctatgtgtctttaa
aactaaacttttatgtagttggggatcccaagggaaaaacattaaagatgaagatatagt
agatgaatcaatagataaattgttaaggattgacaatactttttggagaatgttcagcaa
agttatgtttgaaccaaaggttaagaaaaggataatgttatatgatgtaaaattcctatc
actagtaggctacatagggtttaagaactggtttatagagcagttgagatcagctgaatt
gcatgaaataccttggattgtcaatgccgaaggtgatttggttgagatcaagtcaattaa
aatctatttgcaactgatagaacaaagcttatttttaagaataactgttttgaactatac
agacatggcacatgctctcacacgattaatcagaaagaagttaatgtgtgataatgcact
gttaaccccaatttcatccccaatggttaacttaactcaagttattgatcccacaacaca
attagattacttccctaagataacattcgaaaggctaaaaaattatgacacaagttcaaa
ttatgctaaagggaagctaacaagaaattacatgatactattgccatggcagcatgttaa
tagatataactttgtctttagttctactggatgtaaagttagtctgaaaacatgtattgg
aaaacttatgaaagacctaaatcctaaagttttgtactttattggagaaggagcaggaaa
ttggatggccagaacagcatgtgaatatcctgatattaaatttgtatatagaagtctgaa
agatgaccttgatcatcattatcctctggaataccagagagtgataggtgaattaagcag
aatcatagatagtggtgaaggactttcaatggaaacaacagacgcaactcaaaaaactca
ttgggatttgatacacagggtaagcaaagatgctttattaataactttatgtgatgcaga
atttaaggacagagatgatttttttaagatggtaattctatggagaaaacatgtattatc
atgcaaaatttgcactacttatgggacagacctctatttattcgcaaagtatcatgctaa
agactgcaatgtgaaattacctttttttgtgagatcagttgctactttcattatgcaggg
tagtaagctgtcaggttcagaatgctacatactcttaacactaggccaccacaacagttt
accttgccatggagaaatacaaaattctaagatgaaaatagcagtgtgtaatgattttta
tgctgcaaaaaaactcgacaataagtcaattgaagctaattgtaaatcacttttgtcagg
gctaagaatacctataaataagaaggaactagatagacagagaagattattaacactaca
aagcaatcattcttctgtagcaacagttggtggtagcaagatcatagagtctaaatggtt
aacaaacaaagcaagtacaataattgattggttagaacatattttaaattctccaaaggg
cgaattaaattatgatttttttgaagcattggagaacacttaccctaatatgattaaact
aatagataacttagggaatgcagagattaaaaaactgatcaaagtaacaggatacatgct
tgtaagtaaaaaa
>KC403983-2004.745
ctatcatacaagcatgctatattaaaagagtctcagtacacaataaagagagatgtaggc
acaacaacagcagtaacaccctcatcattgcaacaagaaataacactgttgtgtggagaa
attctatatgctaagcatactgattacaaatatgctgcagaaataggaatacaatatatt
agcacagctctagggtcagagagagtacagcagattctaagaaactcaggcagtgaagtc
caagcggttttaaccagaacgtactctttggggaaagttaaaaacaataaaggagaagat
ttacagatgttagacatacatggagtagaaaaaagctgggtggaagaaatagacaaagaa
gcaagaaaaacaatggcaactttacttaaagaatcatcaggcaatattccacaaaatcag
aggccttcagcaccagacacacctataatcttattatgtgtaggtgccttaatatttacc
aaactagcatcaactatagaagtgggattagagaccacagtcagaagagctaaccgtgta
ctaagtgatgcactcaaaagataccctagaatggacataccaaaaattgctagatccttc
tatgacttatttgaacaaaaagtgtatcacagaagtttgttcattgagtatggcaaagca
ttaggctcatcctctacaggcagcaaagcagaaagtttattcgtcaacatattcatgcaa
gcttatggtgctggtcaaacaatgctgaggtggggggttatcgccaggtcatctaacaat
ataatgttaggacatgtatctgtacaagccgagctgaaacaggtcacagaagtctatgac
ctagtgcgggaaatgggccctgaatctgggctcctacatttaaggcaaagcccaaaagct
ggactgttatcccttgcaaattgtcccaactttgcaagtgttgttctcggcaatgcctca
ggcctaggcataataggtatgtatcgagggagagtgccaaacacagaactattttcagca
gcagaaagctatgccaagagtttgaaagagagtaataaaatcaacttttcttcattagga
ctcacagatgaagaaaaagaggctgcagaacacttcctaaatgtgagtgacgacagtcaa
aatgattatgagatgtcgttccctgaaggaaaagatattcttttcatgggtaatgaagca
gcaaaattggcagaggctttccagaaatcattaagaaaacctagtcataagagatctcaa
tctattataggagaaaaagtgaacactgtatcagaaacattggaattacctactatcagt
agacctaccaaaccaaccatattgtcagagccaaagttagcatggacagacaaaggtggg
gcaatcaaaactgaagtaaagcaaacaatcaaaattatggatcctattgaagaagaagag
tctactgagaaaaaggtgctgccctctagtgatgggaaaactcctgcagaaaagaagttg
aaaccatcaaccaacacaaaaaagGCCaaagtttcatttacacagaatgaaccaggaaaa
tatacaaagttggagaaagatgctctagacttgctttcagacaatgaagaggaagatgca
gaatcctcaatcttaaccttcgaagaaagagatacttcatcattaagcattgaagccaga
ctagaatcgattgaggagaaattaagcatgatactagggctattaagaacactcaacatt
gctacagcaggacccacagcagcaagagatgggatcagagatgcaatgattggcataagg
gaggaactaatagcagacataataaaagaggccaagggaaaagcagcagaaatgatggaa
gaggaaatgaaccaaaggacaaaaataggaaacggtagtgtaaaattaactgaaaaggca
aaggagctcaacaaaattgttgaagatgaaagcacaagtggagaatctgaagaagaagaa
gaactaaaagacatacaggaaaataatcaagaagatgacatttaccagttaattatgatg
gagtcctatctggtagacacctatcagggcatcccttacacagcagctgttcaagttgat
ctagtagaaaaggatctgttacctgcgagcctaactatatggttccctttgtttcaggcc
aatacaccaccagcagttctgcttgatcagctaaagactctgacaataactactctgtat
gctgcatcacaaagtggtccaatactaaaagtgaatgcatcagctcaaggtgcagcaatg
tctgtacttcctaaaaagtttgaagtcaatgcgactgtagcacttgacgaatatagcaaa
ttagaatttgacaaacttacagtctgtgaggtaaaaacagtttacttaacaaccatgaaa
ccatatgggatggtatcaaaatttgtaagctcagccaaatcagttggcaaaaaaacacac
gatctaatcgcattgtgtgattttatggatctagaaaagaacacaccagttacaatacca
gcatttatcaaatcagtttctatcaaagagagtgaatcagccaccgttgaagctgcaata
agcagtgaagcagaccaagctctaacacaagccaaaattgcaccttatgcgggactgatc
atgattatgaccatgaacaatcccaaaggcatattcaagaagcttggagctgggactcaa
gttatagtagaactaggagcatatgtccaggccgaaagcataagtaaaatatgcaagact
tggagccatcaagggacaagatatgtgctgaagtccagaatgtcttggaaagtggtgatc
attttttcattgctaataacacctcaacacggtcttaaagagagctacttagaagaatca
tgtagcactataactgagggatatctcagtgttctgaggacaggttggtataccaacgtt
tttacattagaggtgggtgatgtagaaaacctcacatgtgctgatggacctagcctaata
aaaacagaattagatctgaccaaaagtgcactaagagagctcaaaacagtttctgctgac
caattagcaagagaggaacaaattgagaatcccagacaatctagatttgttctaggagca
atagcactcggtgttgcgacagcagctgcagttacagcaggtgttgcaattgccaaaact
atccggcttgagagtgaagttacagcaattaagaatgcccttaaaaagactaatgaagca
gtgtctacattggggaatggagttcgagtgttagcaactgcagtgagggaactgaaagat
tttgtgagcaagaatttaactcgtgcaatcaacaaaaacaagtgcgacattgatgaccta
aaaatggccgttagcttcagtcaattcaacagaaggtttctaaatgttgtgcggcaattt
tcagacaatgctggaataacaccagcaatatctttagacttaatgacagatgctgaacta
gccagggctgtttccaacatgccgacatctgcaggacaaataaaattgatgttggaaaac
cgtgcaatggtgcgaaggaaggggttcggaatcctgataggggtctacgggagctccgta
atttacatggtgcagctgccaatctttggcgttatagacacgccttgctggatagtaaaa
gcagccccttcttgttccgaaaaaaagggaaactatgcttgcctcttaagagaagaccaa
gggtggtattgtcagaatgcagggtcaactgtttactacccaaatgagaaggactgtgaa
acaagaggagaccatgtcttttgcgacacagcagcgggaattaatgttgctgagcaatca
aaggagtgcaacatcaacatatccaccacaaattacccgtgcaaagtcagcacaggaagg
catcccatcagtatggttgcactgtcccctctcggggctctggttgcctgttacaaagga
gtaagctgttccattggcagcaatagagtagggatcatcaagcagctgaacaaaggttgc
tcttatataaccaaccaagatgcagacacagtgacaatagacaacactgtatatcagctg
agcaaagttgagggtgaacagcatgttataaaaggcagaccagtgtcaagcagctttgat
ccagtcaagtttcctgaagatcaattcaatgttgcacttgatcaagtttttgaaaacatt
gaaaacagccaagccttggtagatcaatcaaacagaatcctaagcagtgcagagaaaggg
aacactggcttcatcattgtgataattctaattgctgtccttggctccagcatgatcctg
gtgagcgtctttattataatcaagaaaacaaagaaaccaacaggagcacctccagagcta
agtggtgtcacaaacaatggcttcataccgcacagtatgtctcgtaaggctccatgcaaa
tatgaagtgcggggcaaatgcaatagaggaagtgagtgtaagtttaaccacaattactgg
agttggccagatagatacttattaataagatcaaattatctattaaatcagcttttaagg
aacactgatagagctgatggcctatcaataatatcaggcgcaggcagagaagacagaacg
caagattttgttctaggttccaccaatgtggttcaaggttatattgatgataaccaaagt
ataacaaaggctgcagcctgctacagtctacacaacataatcaagcaactacaagaagtt
gaagttaggcaggctagagataacaaactatctgacagcaagcatgtggcactccataac
ttaatcttatcttacatggagatgagcaaaactcccgcatctttaatcaacaatcttaaa
agactgccgagagaaaaactgaaaaaattagcaaagctgataattgacttatcagcaggt
gctgacaatgactcttcatatgccctgcaagacagtgaaagcattaatcaagtgcagtga
gcatggtcctgtcttcattactatagaggttgatgatatgatatggactcaaaaagaatt
aaaagaagctttatccgatgggatagtgaagtctcatactaacatttacaattgttattt
agaaaacatagaaattatatatgtcaaggcttacctaagttagatgataacattggatgt
cattaaaaatgatgggtcttcaaaaacatgtactcaccttaaaaaaataatcaaagacca
ctctggtaaagtgctcattgcacttaagttaatattagctttactaacatttttcacagt
aacaatcactataaattacataaaagtagaaaacaatctgcaaatatgccagtcaaaaac
tgagtcagacaaagaagactcaccatcaaataccacatctgtcacaaccaagaccactct
agaccatgatataacacattattttaaaagattgattcaaaggtatacagattctgtaat
aGCCaacaaggacacatgctggaaaataagcagaaatcaatgcacaaatataacaacata
taaatttttatgttttaaacctgaagactcaaaaatcaacagttgtgatagactgacaga
tttatgcagaaacaaatcaaactcagcagttgaagcatatcacacagtagaatgccattg
tatatacacaattgaatggaagtgctatcattatatggaggtgaaagtagagaacattcg
agcaatagacatgctcaaagcaagagtgaaaaatcgtgtggcacgcagcaaatgctttaa
aaatgcttctttaatcctcataggaataactactctgagtatagccctcaatatctatct
gatcataaactacacaatacaaaaaactacatctgaatcagaacaccacactagctcacc
acccacagaatctaacaaagaaacttcaacaatccctatagacaacccagacatcaatcc
aaactcacagcatccaactcaacagtctacagaaagcttcacactctaccccgcatcctc
ggtgagcccatcagaaacagaaccagcatcaacaccaggcataacaaaccgcctgtcctt
tgtagacagatccacaacacaaccaagtgaaagcagaacaaagacaaactcaacagtcat
ggatcctcttaatgagtccactgttaatgtctatctccctgattcgtaccttaaaggagt
aatttcttttagtgaaaccaatgcaattggttcatgtctcttaaaaagaccctacttaaa
aaatgacaacactgcaaaagttgccatagagaatcctgttattgagcatgttagactcaa
aaatgcagtcaattctaaaatgaaaatatcagattacaaggtagtagaaccaataaacat
gcaacatgaaataatgaagaatgtacacagttgtgagctcacactattgaaacagttttt
aacaaggagtaaaaacattagcactctcaaattaaatatgatatgtgattggctgcaatt
aaaatctacatcagatgatacctcaatcctaagttttatagatgtagaatttatacctag
ttgggtaagcaactggtttagtaattggtacaatctcaataagttaattttagagttcag
gagagaggaagtaataagaaccggttcaatcttgtgcagatcattaggtaaattagtttt
tattgtatcatcatatggatgtatcgtcaagagcaacaaaagcaaaagagtaagcttctt
cacatacaatcaactgttaacatggaaagatgtgatgttaagtcgatttaatgcgaattt
ttgtatatgggtgagcaacagtctgaatgaaaatcaggaagggctaggattgagaagtaa
tctgcaaggtatgttaactaataaactatatgaaactgtagattatatgctaagtttatg
ttgcaatgaaggtttctcacttgtgaaagagttcgaaggtttcattatgagtgaaatcct
taggattactgaacatgctcaattcagtactagatttagaaatactttattaaatggatt
aacagatcaattaacaaaattaaaaaataaaaacaggctcagagttcatggtaccgtatt
agaaaataatgattatccaatgtatgaagctgtacttaaattattaggagatactctgag
atgcatcaaattattaatcaataaaaacttagagaatgctgcagaattatactatatatt
cagaatttttggtcacccaatggtagatgaaagagatgcaatggatgctgtcaaactaaa
taatgaaatcacaaagattcttaggttggagagcttgacagaactaagaggggcattcat
attaaggattatcaaaggatttgtggacaacaacaaaaggtggcctaaaattaaaaactt
aaaagtgcttagcaaaagatggactatgtacttcaaagcaaaaagttaccccagtcaact
cgaattaagtgaacaagactttctagagcttgctgcaatacaatttgaacaagagttttc
tgttcctgaaaaaaccaatcttgagatggtattaaatgacaaagctatatcacctcctaa
aagattaatatggtctgtgtatccaaagaattacttacctgaaacgataaaaaatcgata
tctagaagaaactttcaatgcaagtgatagtctcaaaacaagaagagtactagagtacta
tttgaaagacaataaatttgatcaaaaggaactcaaaagttatgttgttagacaggaata
tttaaatgataaggaacacattgtctcgttaactggaaaagaaagagaattaagtgtagg
tagaatgtttgctatgcaaccagggaaacagcgacaaatacaaatattggcagagaaatt
gttagctgataacattgtacctttcttcccagaaactttaacaaagtatggtgatctaga
tcttcagagaataatggaaatcaaatcggaactttcttctattaaaactagaagaaatga
cagttataataattatattgcaagagcatccatagtaactgatttaagcaagttcaacca
agcctttagatatgaaactacagcaatctgcgcagatatagcagacgaattacatggaac
acaaagcttattctgttggttacatcttatcgttcctatgactacaatgatatgtgccta
tagacatgcaccaccagaaacaaaaggtgaatatgatatagataagatagaagagcaaag
tggtttatatagatatcacatgggtggtattgaaggatggtgtcaaaaactctggacaat
ggaagctatatctttattggatgttgtatctgtaaagacacggtgtcaaatgacatcttt
attaaacggtgacaaccaatcaatagatgtaagtaaaccagtcaagttatctgaaggttt
ggatgaagtgaaagcagattatcgcttggcaataaagatgctaaaagaaataagagatgc
atacagaaatataggccataaacttaaagaaggggaaacatatatatcaagggatcttca
gttcataagcaaggtgattcaatctgaaggagtaatgcatcctacccctataaaaaagat
cttaagagtaggaccatggataaacacaatattagatgacattaaaactagtgctgagtc
aatagggagtctatgtcaagaattagaatttaggggagaaagcataatagttagtctgat
attaagaaatttctggctgtataacttatacatgcatgaatcaaagcaacatcctctggc
agggaagcagttattcaaacaactaaataaaacattaacatcagtgcagagattttttga
aatcaaaaaggagaatgaagtagtagatctatggatgaacataccaatgcaatttggagg
aggagatccagtagtcttctatagatctttctatagaaggactcctgattttttaactga
ggcaatcagccatgtggatattctgttaaaaatatcagctaacataaaaaatgaaacgaa
aataagttttttcaaagccttactatcaatagaaaaaaatgaacgtgctacactgacaac
actaatgagggatcctcaagctgttggatcagaacgacaagcaaaagtaacaagtgatat
caatagaacagcagttaccagtatcttaagtctttccccgaatcaacttttcagtgatag
tgctatacactacagcagaaatgaagaagaagtaggaatcattgcagaaaacataacgcc
cgtttatcctcatgggctgagagttttatatgaatcattaccctttcacaaagctgaaaa
agttgtaaacatgatatcagggacaaaatctataactaacctattacagagaacatctgc
tattaatggtgaagatattgacagagctgtatctatgatgttggagaatctaggattatt
gtctagaatattgtcagtagttgttgatagtatagaaattccaaccaaatctaatggtag
gctgatatgttgtcaaatctctaggactttaagagagacatcatggaataatatggaaat
agttggagtaacatctcctagcatcactacatgcatggatgtcatatatgcaactagttc
tcatttgaaagggataattattgaaaagttcagcactgacagaactacaaggggtcaaag
aggtccaaaaagcccttgggtagggtcgagtactcaagagaaaaaattagtacctgttta
taacagacaaattctctcaaaacaacaaagagaacagctagaagcaattggaaaaatgag
atgggtgtataaagggacaccaggcttgcggcgattactcaacaagatctgtcttggaag
tttaggcattagttacaagtgtgtaaagcctttattacctagatttatgagtgtaaattt
cttacatagattatctgtcagtagtagacctatggaattcccagcatcagttccagctta
tagaacaacaaattaccattttgacactagtcctattaatcaagcattaagtgagagatt
tgggaatgaagatattaacttggtcttccaaaatgcaatcagctgtggaattagcataat
gagtgtagtagaacaattaacaggtagaagcccaaaacagttagttttaataccccaatt
agaggaaatagacattatgccaccaccagtgtttcaagggaaattcaattataaactagt
agataagataacttctgatcaacatatcttcagtccggacaaaatagatatgttaacatt
agggaaaatgctcatgcccactataaagggtcagaaaacagaccagttcttaaataagag
agagaattatttccatggaaacaatcttattgagtctttatcagcagcattagcatgtca
ttggtgtgggatattaacagaacaatgcatagaaaataatattttcaagaaagactgggg
tgacgggtttatatcagatcatgcttttatggacttcaaaatattcctatgtgtctttaa
aaccaaacttttatgtagttggggatctcaagggaaaaacattaaagatgaagatatagt
agatgagtcaatagataaattgttaaggattgacaatactttttggagaatgttcagcaa
ggttatgtttgaaccaaaagttaagaaaaggataatgttatatgatgtaaaattcctatc
actagtaggttacatagggtttaagaactggtttatagagcagttgagatcagctgagtt
gcatgaaataccttggattgtcaatgccgagggtgatttggttgagatcaagtcaattaa
aatctatttgcaactgatagaacaaagcttatttttgagaataactgttctgaactatac
agatatggcacatgctctcacacgattaatcagaaagaagttgatgtgtgataatgcact
gttaaccccaatttcatccccaacggttaacttaactcaagttattgatcccacaacaca
attggattacttccctaagataacattcgaaaggctaaaaaattatgacacaagttcaaa
ttatgctaaagggaagctaacgagaaattacatgatactgttgccatggcagcatgttaa
tagatataactttgtctttagttctactggatgtaaagttagtctgaaaacatgtattgg
aaaacttatgaaagacttaaatcctaaagttttgtactttattggagaaggagcaggaaa
ttggatggccagaacagcatgtgaatatcctgatattaagtttgtatatagaagtttgaa
agatgaccttgatcatcattatcctttagaataccagagagtgataggtgaattaagcag
aatcatagatagtggtgaagggctttcaatggaaacaacagatgcaactcaaaaaactca
ctgggatttgatacacagggtaagcaaagatgctttattaataactttatgtgatgcaga
atttaaggacagagatgatttttttaagatggtaattctatggagaaaacatgtattatc
atgcagaatttgcactacttatgggacagacctctatttatttgcaaagtatcatgctaa
agactgcaatgtaaaattacctttttttgtgagatcagttgctacttttattatgcaggg
tagtaagctgtcaggctcagaatgctacatactcttaacactaggccaccacaacagttt
accttgccatggagaaatacaaaattctaagatgaaaatagcagtgtgtaatgattttta
tgctgcaaaaaaactcgacaataaatcaattgaagctaattgtaaatcacttttgtcagg
gctaagaatacctataaataagaaagaactagatagacagagaaaattattaacactaca
aagcaatcattcttctgtagcaacagttggtggcagcaagatcatagagtctaaatggtt
aacaaacaaagcaagtacaataattgattggttagaacacattttaaattctccaaaggg
cgaattaaattatgatttttttgaagcattagagaacacttaccctaatatgattaagct
aatagataacctaggaaatgcagagattaaaaaactgatcaaagtaacaggatacatgct
tgtaagtaaaaaa
>KC403984-2004.787
ctatcatacaagcatgctatattaaaagagtctcagtacacaataaagagagatgtaggc
acaacaacagcagtaacaccctcatcattgcaacaagaaataacactgttgtgtggagaa
attctatatgctaagcatactgattacaaatatgctgcagaaataggaatacaatatatt
agcacagctctagggtcagagagagtacagcagattctaagaaactcaggcagtgaagtc
caagcggttttaaccagaacgtactctttggggaaagttaaaaacaataaaggagaagat
ttacagatgttagacatacatggagtagaaaaaagctgggtggaagaaatagacaaagaa
gcaagaaaaacaatggcaactttacttaaagaatcatcaggcaatattccacaaaatcag
aggccttcagcaccagacacacctataatcttattatgtgtaggtgccttaatatttacc
aaactagcatcaactatagaagtgggattagagaccacagtcagaagagctaaccgtgta
ctaagtgatgcactcaaaagataccctagaatggacataccaaaaattgctagatccttc
tatgacttatttgaacaaaaagtgtatcacagaagtttgttcattgagtatggcaaagca
ttaggctcatcctctacaggcagcaaagcagaaagtttattcgtcaacatattcatgcaa
gcttatggtgctggtcaaacaatgctgaggtggggggttatcgccaggtcatctaacaat
ataatgttaggacatgtatctgtacaagccgagctgaaacaggtcacagaagtctatgac
ctagtgcgggaaatgggccctgaatctgggctcctacatttaaggcaaagcccaaaagct
ggactgttatcccttgcaaattgtcccaactttgcaagtgttgttctcggcaatgcctca
ggcctaggcataataggtatgtatcgagggagagtgccaaacacagaactattttcagca
gcagaaagctatgccaagagtttgaaagaaagtaataaaatcaacttttcttcattagga
ctcacagatgaagaaaaagaggctgcagaacacttcctaaatgtgagtgacgacagtcaa
aatgattatgagatgtcgttccctgaaggaaaagatattcttttcatgggtaatgaggca
gcaaaattggcagaggctttccagaaatcattaagaaaacctagtcataagagatctcaa
tctattataggagaaaaagtgaacactgtatcagaaacattggaattacctactatcagt
agacctaccaaaccaaccatattgtcagagccaaagttagcatggacagacaaaggtggg
gcaatcaaaactgaagtaaagcaaacaatcaaaattatggatcctattgaagaagaagag
tctactgagaaaaaggtgctgccctctagtgatgggaaaactcctgcagaaaagaagttg
aaaccatcaaccaacacaaaaaagGCCaaagtttcatttacacagaatgaaccaggaaaa
tatacaaagttggagaaagatgctctagacttgctttcagacaatgaagaggaagatgca
gaatcctcaatcttaaccttcgaagaaagagatacttcatcattaagcattgaagccaga
ctagaatcgattgaggagaaattaagcatgatactagggctattaagaacactcaacatt
gctacagcaggacccacagcagcaagagatgggatcagagatgcaatgattggcataagg
gaggaactaatagcagacataataaaagaggccaagggaaaagcagcagaaatgatggaa
gaggaaatgaaccaaaggacaaaaataggaaacggtagtgtaaaattaactgaaaaggca
aaggagctcaacaaaattgttgaagatgaaagcacaagtggagaatctgaagaagaagaa
gaactaaaagacatacaggaaaataatcaagaagatgacatttaccagttaattatgatg
gagtcctatctggtagacacctatcagggcatcccttacacagcagctgttcaagttgat
ctagtagaaaaggatctgttacctgcgagcctaactatatggttccctttgtttcaggcc
aatacaccaccagcagttctgcttgatcagctaaagactctgacaataactactctgtat
gctgcatcacaaagtggtccaatactaaaagtgaatgcatcagctcaaggtgcagcaatg
tctgtacttcctaaaaagtttgaagtcaatgcgactgtagcacttgacgaatatagcaaa
ttagaatttgacaaacttacagtctgtgaggtaaaaacagtttacttaacaaccatgaaa
ccatatgggatggtatcaaaatttgtaagctcagccaaatcagttggcaaaaaaacacac
gatctaatcgcattgtgtgattttatggatctagaaaagaacacaccagttacaatacca
gcatttatcaaatcagtttctatcaaagagagtgaatcagccaccgttgaagctgcaata
agcagtgaagcagaccaagctctaacacaagccaaaattgcaccttatgcgggactgatc
atgattatgaccatgaacaatcccaaaggcatattcaagaagcttggagctgggactcaa
gttatagtagaactaggagcatatgtccaggccgaaagcataagtaaaatatgcaagact
tggagccatcaagggacaagatatgtgctgaagtccagaatgtcttggaaagtggtgatc
attttttcattgctaataacacctcaacacggtcttaaagagagctacttagaagaatca
tgtagcactataactgagggatatctcagtgttctgaggacaggttggtataccaacgtt
tttacattagaggtgggtgatgtagaaaacctcacatgtgctgatggacctagcctaata
aaaacagaattagatctgaccaaaagtgcactaagagagctcaaaacagtttctgctgac
caattagcaagagaggaacaaattgagaatcccagacaatctagatttgttctaggagca
atagcactcggtgttgcgacagcagctgcagttacagcaggtgttgcaattgccaaaact
atccggcttgagagtgaagttacagcaattaagaatgcccttaaaaagactaatgaagca
gtgtctacattggggaatggagttcgagtgttagcaactgcagtgagggaactgaaagat
tttgtgagcaagaatttaactcgtgcaatcaacaaaaacaagtgcgacattgatgaccta
aaaatggccgttagcttcagtcaattcaacagaaggtttctaaatgttgtgcggcaattt
tcagacaatgctggaataacaccagcaatatctttagacttaatgacagatgctgaacta
gccagggctgtttccaacatgccgacatctgcaggacaaataaaattgatgttggaaaac
cgtgcaatggtgcgaaggaaggggttcggaatcctgataggggtctacgggagctccgta
atttacatggtgcagctgccaatctttggcgttatagacacgccttgctggatagtaaaa
gcagccccttcttgttccgaaaaaaagggaaactatgcttgcctcttaagagaagaccaa
gggtggtattgtcagaatgcagggtcaactgtttactacccaaatgagaaggactgtgaa
acaagaggagaccatgtcttttgcgacacagcagcgggaattaatgttgctgagcaatca
aaggagtgcaacatcaacatatccaccacaaattacccgtgcaaagtcagcacaggaagg
catcccatcagtatggttgcactgtcccctctcggggctctggttgcctgttacaaagga
gtaagctgttccattggcagcaatagagtagggatcatcaagcagctgaacaaaggttgc
tcttatataaccaaccaagatgcagacacagtgacaatagacaacactgtatatcagctg
agcaaagttgagggtgaacagcatgttataaaaggcagaccagtgtcaagcagctttgat
ccagtcaagtttcctgaagatcaattcaatgttgcacttgatcaagtttttgaaaacatt
gaaaacagccaagccttggtagatcaatcaaacagaatcctaagcagtgcagagaaaggg
aacactggcttcatcattgtgataattctaattgctgtccttggctccagcatgatcctg
gtgagcgtctttattataatcaagaaaacaaagaaaccaacaggagcacctccagagcta
agtggtgtcacaaacaatggcttcataccgcacagtatgtctcgtaaggctccatgcaaa
tatgaagtgcggggcaaatgcaatagaggaagtgagtgtaagtttaaccacaattactgg
agttggccagatagatacttattaataagatcaaattatctattaaatcagcttttaagg
aacactgatagagctgatggcctatcaataatatcaggcgcaggcagagaagacagaacg
caagattttgttctaggttccaccaatgtggttcaaggttatattgatgataaccaaagt
ataacaaaggctgcagcctgctacagtctacacaacataatcaagcaactacaagaagtt
gaagttaggcaggctagagataacaaactatctgacagcaagcatgtggcactccataac
ttaatcttatcttacatggagatgagcaaaactcccgcatctttaatcaacaatcttaaa
agactgccgagagaaaaactgaaaaaattagcaaagctgataattgacttatcagcaggt
gctgacaatgactcttcatatgccctgcaagacagtgaaagcattaatcaagtgcagtga
gcatggtcctgtcttcattactatagaggttgatgatatgatatggactcaaaaagaatt
aaaagaagctttatccgatgggatagtgaagtctcatactaacatttacaattgttattt
agaaaacatagaaattatatatgtcaaggcttacctaagttagatgataacattggatgt
cattaaaaatgatgggtcttcaaaaacatgtactcaccttaaaaaaataatcaaagacca
ctctggtaaagtgctcattgcacttaagttaatattagctttactaacatttttcacagt
aacaatcactataaattacataaaagtagaaaacaatctgcaaatatgccagtcaaaaac
tgagtcagacaaagaagactcaccatcaaataccacatctgtcacaaccaagaccactct
agaccatgatataacacattattttaaaagattgattcaaaggtatacagattctgtaat
aGCCaacaaggacacatgctggaaaataagcagaaatcaatgcacaaatataacaacata
taaatttttatgttttaaacctgaagactcaaaaatcaacagttgtgatagactgacaga
tttatgcagaaacaaatcaaactcagcagttgaagcatatcacacagtagaatgccattg
tatatacacaattgaatggaagtgctatcattatatggaggtgaaagtagagaacattcg
agcaatagacatgctcaaagcaagagtgaaaaatcgtgtggcacgcagcaaatgctttaa
aaatgcttctttaatcctcataggaataactactctgagtatagccctcaatatctatct
gatcataaactacacaatacaaaaaactacatctgaatcagaacaccacactagctcacc
acccacagaatctaacaaagaaacttcaacaatccctatagacaacccagacatcaatcc
aaactcacagcatccaactcaacagtctacagaaagcttcacactctaccccgcatcctc
ggtgagcccatcagaaacagaaccagcatcaacaccaggcataacaaaccgcctgtcctt
tgtagacagatccacaacacaaccaagtgaaagcagaacaaagacaaactcaacagtcat
ggatcctcttaatgagtccactgttaatgtctatctccctgattcgtaccttaaaggagt
aatttcttttagtgaaaccaatgcaattggttcatgtctcttaaaaagaccctacttaaa
aaatgacaacactgcaaaagttgccatagagaatcctgttattgagcatgttagactcaa
aaatgcagtcaattctaaaatgaaaatatcagattacaaggtagtagaaccaataaacat
gcaacatgaaataatgaagaatgtacacagttgtgagctcacactattgaaacagttttt
aacaaggagtaaaaacattagcactctcaaattaaatatgatatgtgattggctgcaatt
aaaatctacatcagatgatacctcaatcctaagttttatagatgtagaatttatacctag
ttgggtaagcaactggtttagtaattggtacaatctcaataagttaattttagagttcag
gagagaggaagtaataagaaccggttcaatcttgtgcagatcattaggtaaattagtttt
tattgtatcatcatatggatgtatcgtcaagagcaacaaaagcaaaagagtaagcttctt
cacatacaatcaactgttaacatggaaagatgtgatgttaagtcgatttaatgcgaattt
ttgtatatgggtgagcaacagtctgaatgaaaatcaggaagggctaggattgagaagtaa
tctgcaaggtatgttaactaataaactatatgaaactgtagattatatgctaagtttatg
ttgcaatgaaggtttctcacttgtgaaagagttcgaaggtttcattatgagtgaaatcct
taggattactgaacatgctcaattcagtactagatttagaaatactttattaaatggatt
aacagatcaattaacaaaattaaaaaataaaaacaggctcagagttcatggtaccgtatt
agaaaataatgattatccaatgtatgaagctgtacttaaattattaggagatactctgag
atgcatcaaattattaatcaataaaaacttagagaatgctgcagaattatactatatatt
cagaatttttggtcacccaatggtagatgaaagagatgcaatggatgctgtcaaactaaa
taatgaaatcacaaagattcttaggttggagagcttgacagaactaagaggggcattcat
attaaggattatcaaaggatttgtggacaacaacaaaaggtggcctaaaattaaaaactt
aaaagtgcttagcaaaagatggactatgtacttcaaagcaaaaagttaccccagtcaact
cgaattaagtgaacaagactttctagagcttgctgcaatacaatttgaacaagagttttc
tgttcctgaaaaaaccaatcttgagatggtattaaatgacaaagctatatcacctcctaa
aagattaatatggtctgtgtatccaaagaattacttacctgaaacgataaaaaatcgata
tctagaagaaactttcaatgcaagtgatagtctcaaaacaagaagagtactagagtacta
tttgaaagacaataaatttgatcaaaaggaactcaaaagttatgttgttagacaggaata
tttaaatgataaggaacacattgtctcgttaactggaaaagaaagagaattaagtgtagg
tagaatgtttgctatgcaaccagggaaacagcgacaaatacaaatattggcagagaaatt
gttagctgataacattgtacctttcttcccagaaactttaacaaagtatggtgatctaga
tcttcagagaataatggaaatcaaatcggaactttcttctattaaaactagaagaaatga
cagttataataattatattgcaagagcatccatagtaactgatttaagcaagttcaacca
agcctttagatatgaaactacagcaatctgcgcagatatagcagacgaattacatggaac
acaaagcttattctgttggttacatcttatcgttcctatgactacaatgatatgtgccta
tagacatgcaccaccagaaacaaaaggtgaatatgatatagataagatagaagagcaaag
tggtttatatagatatcacatgggtggtattgaaggatggtgtcaaaaactctggacaat
ggaagctatatctttattggatgttgtatctgtaaagacacggtgtcaaatgacatcttt
attaaacggtgacaaccaatcaatagatgtaagtaaaccagtcaagttatctgaaggttt
ggatgaagtgaaagcagattatcgcttggcaataaagatgctaaaagaaataagagatgc
atacagaaatataggccataaacttaaagaaggggaaacatatatatcaagggatcttca
gttcataagcaaggtgattcaatctgaaggagtaatgcatcctacccctataaaaaagat
cttaagagtaggaccatggataaacacaatattagatgacattaaaactagtgctgagtc
aatagggagtctatgtcaagaattagaatttaggggagaaagcataatagttagtctgat
attaagaaatttctggctgtataacttatacatgcatgaatcaaagcaacatcctctggc
agggaagcagttattcaaacaactaaataaaacattaacatcagtgcagagattttttga
aatcaaaaaggagaatgaagtagtagatctatggatgaacataccaatgcaatttggagg
aggagatccagtagtcttctatagatctttctatagaaggactcctgattttttaactga
ggcaatcagccatgtggatattctgttaaaaatatcagctaacataaaaaatgaaacgaa
aataagttttttcaaagccttactatcaatagaaaaaaatgaacgtgctacactgacaac
actaatgagggatcctcaagctgttggatcagaacgacaagcaaaagtaacaagtgatat
caatagaacagcagttaccagtatcttaagtctttccccgaatcaacttttcagtgatag
tgctatacactacagcagaaatgaagaagaagtaggaatcattgcagaaaacataacgcc
cgtttatcctcatgggctgagagttttatatgaatcattaccctttcacaaagctgaaaa
agttgtaaacatgatatcagggacaaaatctataactaacctattacagagaacatctgc
tattaatggtgaagatattgacagagctgtatctatgatgttggagaatctaggattatt
gtctagaatattgtcagtagttgttgatagtatagaaattccaaccaaatctaatggtag
gctgatatgttgtcaaatctctaggactttaagagagacatcatggaataatatggaaat
agttggagtaacatctcctagcatcactacatgcatggatgtcatatatgcaactagttc
tcatttgaaagggataattattgaaaagttcagcactgacagaactacaaggggtcaaag
aggtccaaaaagcccttgggtagggtcgagtactcaagagaaaaaattagtacctgttta
taacagacaaattctctcaaaacaacaaagagaacagctagaagcaattggaaaaatgag
atgggtgtataaagggacaccaggcttgcggcgattactcaacaagatctgtcttggaag
tttaggcattagttacaagtgtgtaaagcctttattacctagatttatgagtgtaaattt
cttacatagattatctgtcagtagtagacctatggaattcccagcatcagttccagctta
tagaacaacaaattaccattttgacactagtcctattaatcaagcattaagtgagagatt
tgggaatgaagatattaacttggtcttccaaaatgcaatcagctgtggaattagcataat
gagtgtagtagaacaattaacaggtagaagcccaaaacagttagttttaataccccaatt
agaggaaatagacattatgccaccaccagtgtttcaagggaaattcaattataaactagt
agataagataacttctgatcaacatatcttcagtccggacaaaatagatatgttaacatt
agggaaaatgctcatgcccactataaagggtcagaaaacagatcagttcttaaataagag
agagaattatttccatggaaacaatcttattgagtctttatcagcagcattagcatgtca
ttggtgtgggatattaacagaacaatgcatagaaaataatattttcaagaaagactgggg
tgacgggtttatatcagatcatgcttttatggacttcaaaatattcctatgtgtctttaa
aaccaaacttttatgtagttggggatctcaagggaaaaacattaaagatgaagatatagt
agatgagtcaatagataaattgttaaggattgacaatactttttggagaatgttcagcaa
ggttatgtttgaaccaaaagttaagaaaaggataatgttatatgatgtaaaattcctatc
actagtaggttacatagggtttaagaactggtttatagagcagttgagatcagctgagtt
gcatgaaataccttggattgtcaatgccgagggtgatttggttgagatcaagtcaattaa
aatctatttgcaactgatagaacaaagcttatttttgagaataactgttctgaactatac
agatatggcacatgctctcacacgattaatcagaaagaagttgatgtgtgataatgcact
gttaaccccaatttcatccccaacggttaacttaactcaagttattgatcccacaacaca
attggattacttccctaagataacattcgaaaggctaaaaaattatgacacaagttcaaa
ttatgctaaagggaagctaacgagaaattacatgatactgttgccatggcagcatgttaa
tagatataactttgtctttagttctactggatgtaaagttagtctgaaaacatgtattgg
aaaacttatgaaagacttaaatcctaaagttttgtactttattggagaaggagcaggaaa
ttggatggccagaacagcatgtgaatatcctgatattaagtttgtatatagaagtttgaa
agatgaccttgatcatcattatcctttagaataccagagagtgataggtgaattaagcag
aatcatagatagtggtgaagggctttcaatggaaacaacagatgcaactcaaaaaactca
ctgggatttgatacacagggtaagcaaagatgctttattaataactttatgtgatgcaga
atttaaggacagagatgatttttttaagatggtaattctatggagaaaacatgtattatc
atgcagaatttgcactacttatgggacagacctctatttatttgcaaagtatcatgctaa
agactgcaatgtaaaattacctttttttgtgagatcagttgctacttttattatgcaggg
tagtaagctgtcaggctcagaatgctacatactcttaacactaggccaccacaacagttt
accttgccatggagaaatacaaaattctaagatgaaaatagcagtgtgtaatgattttta
tgctgcaaaaaaactcgacaataaatcaattgaagctaattgtaaatcacttttgtcagg
gctaagaatacctataaataagaaagaactagatagacagagaaaattattaacactaca
aagcaatcattcttctgtagcaacagttggtggcagcaagatcatagagtctaaatggtt
aacaaacaaagcaagtacaataattgattggttagaacacattttaaattctccaaaggg
cgaattaaattatgatttttttgaagcattagagaacacttaccctaatatgattaagct
aatagataacctaggaaatgcagagattaaaaaactgatcaaagtaacaggatacatgct
tgtaagtaaaaaa
>KC562219-2005
ctgtcatataaacatgctatattaaaagagtctcaatacacaataaaaagagatgtaggc
accacaactgcagtgacaccttcatcattgcaacaagaaataacacttttgtgtggggaa
attctttacactaaacacactgattacaaatatgctgctgagataggaatgcaatatatt
tgcacagctctaggatcagaaagagtacaacagattttgagaaactcaggtagtgaagtt
caggtggttttaaccaaaacatactccttagggaaaggcaaaaacagtaaaggggaagag
ctgcagatgttagatatacatggagtggaaaagagttgggtagaagaaatagacaaagag
gcaagaaagacaatggtgactttgcttaaggagtcatcaggtaacatcccacaaaaccag
agaccttcagcaccagacacaccaataattttattatgtgtaggtgccctaatattcact
aaactagcatcaacaatagaagttggattagagactacagttagaagagctaatagagtg
ctaagtgatgcactcaaaagataccctagggtagatataccaaagattgctagatccttt
tatgaactatttgaacaaaaagtgtactacagaagtttattcattgagtacggaaaagct
ttaggctcatcttcaacaggaagcaaagcagaaagtttgtttgtaaatatatttatgcaa
gcttatggagctggtcaaacactgctaaggtggggtgtcattgccagatcatccaacaac
ataatgctagggcatgtatctgtgcaatctgaattgaagcaagttacagaggtttatgac
ttggtgagagaaatgggtcctgaatctgggcttttacatctaagacaaagtccaaaggca
gggctgttatcattggccaattgccccaattttgccagtgttgttcttggcaatgcttca
ggtctaggcataatcggaatgtacagagggagagtaccaaacacagagctattttctgca
gcagaaagttatgccagaagcttaaaagagagcaataaaatcaatttctcttcgttaggg
cttacagatgaagaaaaagaagctgcagaacacttcttaaacatgagtggtgacaatcaa
gatgattatgagatgtcattccctgaaggaaaggatatcctgttcatgggtaatgaagca
gcaaaaatagccgaagctttccagaaatcactaaaaaaatcaggtcacaagagaactcaa
tccattgtaggggaaaaagtaaacactatatcagaaactctagaactacccaccatcagc
aaacccgcacgatcatctacactgctggaaccaaaattggcatgggcagacaacagcgga
atcaccaaaatcacagaaaaaccagcaaccaaaacaacagatcctgttgaagaagaggaa
ttcaatgaaaagaaagtattgccttccagtgatgggaagactcccgcagagaaaaaatca
aagttttcaaccagtgtaaaaaagGCCaaagtttcctttacatcaaatgaaccagggaaa
tataccaaactagagaaagatgccctagacttgctctcagacaatgaggaagaagacgca
gaatcctcaatcttaacctttgaggagaaagacacatcatcgctaagcattgaagctaga
ctagaatctatagaagagaagttgagcatgatattaggactgcttcgtacacttaacatt
gcaacagcaggaccaacagctgcacgagatggaatcagagatgcaatgattggtataaga
gaagaactaatagcagagataattaaggaagccaagggaaaagcagctgaaatgatggaa
gaagagatgaatcaaagatctaaaataggaaatggcagtgtaaaactaaccgagaaggca
aaagagctcaacaaaattgttgaagacgagagcacaagcggtgaatcagaagaagaagaa
gaaccaaaagaaactcaggacaacaatcagggagaagatatttatcagttaatcatgatg
gagtcctatctagtagacacttatcaaggcattccatatacagctgctgttcaagttgac
ctggtagaaaaagatttactgccagcaagtttgacaatatggtttcctttatttcaggcc
aacacaccaccagcagttttgcttggtcagctaaaaaccttgacaataacaactctgtat
gctgcatcacagaatggtccaatactcaaggtaaatgcatctgcccaaggtgctgccatg
tctgtacttcccaaaaaattcgaagtaaatgcaactgtagcacttgatgaatacagtaaa
cttgattttgacaagctgacggtttgtgatgttaaaacagtttatttgacaactatgaaa
ccgtacgggatggtgtcaaaatttgtgagttcagccaaatcagttggcaaaaagacacat
gatctaattgcactatgtgacttcatggacctagagaaaaatatacctgtgacaatacca
gcattcataaagtcagtctcaatcagagagagtgagtcagccactgttgaagctgcaata
agcagcgaagccgaccaagccttgacacaagctaagattgcaccctatgcaggactaatt
atgatcatgaccatgaacaatccaaaaggtatattcaagaaactaggggctggaacacaa
gtgatagtagagctgggggcatatgttcaggctgagagcatcagtagaatctgcaagagc
tggagtcaccaaggaacaagatacgtactaaaagccagaatgtcttggaaagtgatgatc
atcatttcgttactcataacaccccagcacgggctaaaggagagttatttggaagaatca
tgcagtactataactgagggatacctcagtgttttaagaacaggctggtacaccaatgtc
ttcacattagaagttggtgatgttgaaaatcttacatgtactgatggacctagcttaatc
aaaacagaacttgacctaacaaaaagtgctttaagggaactcaaaacagtctctgctgat
cagttagcgagagaggagcaaattgaaaatcccagacaatcaagatttgtcctaggtgca
atagctctcggagttgctacagcagcagcagtcacagcaggcattgcaatagccaaaacc
ataaggcttgagagtgaggtgaatgcaattaaaggtgctctcaaacaaactaatgaagca
gtatccacattaggaaatggtgtgcgggtcctagccactgcagtgagagagctaaaagaa
tttgtgagcaaaaatctgactagtgcaatcaacaggaacaaatgtgacattgctgatctg
aagatggctgtcagcttcagtcaattcaacagaagatttctaaatgttgtgcggcagttt
tcagacaatgcagggataacaccagcaatatcattggacctaatgactgatgctgaattg
gccagagctgtatcatacatgccaacatctgcaggacagataaaactgatgttggagaac
cgcgcaatggtaaggagaaaaggatttggaatcctaataggggtctacggaagctctgtg
atttacatggttcaattgccgatctttggtgtcatagatacaccttgttggataatcaag
gcagctccctcttgctcagaaaaaaacgggaattatgcttgcctcctaagagaggatcaa
gggtggtattgtaaaaatgcaggatccactgtttactacccaaacgaaaaagactgtgaa
acaagaggtgatcatgttttttgtgacacagcagcagggatcaatgttgctgagcaatca
agagaatgcaacatcaacatatctactaccaactacccatgcaaagtcagcacaggaaga
caccctataagcatggttgcactatcacctctcggtgctttggtggcttgctataaaggg
gtaagctgctcgattggcagcaatcgggttggaatcatcaaacaattacctaaaggctgc
tcatacataactaaccaggatgcagacactgtaacaattgacaataccgtgtatcaacta
agcaaagttgaaggtgaacagcatgtaataaaagggagaccagtttcaagcagttttgac
ccaatcaggtttcctgaggatcagttcaatgttgcacttgatcaagtcttcgaaagcatt
gagaacagtcaggcactggtggaacagtcaaacaaaattctaaacagtgcagaaaaagga
aacactggcttcattattgtaataattttggttgctgttcttggtttaaccatgatttca
gtgagcatcatcatcataatcaagaaaacaaggaagcccacaggagcacctccagagctg
aatggtgtcaccaacggcggtttcataccacatagtatgtctcgtaaggctccatgcaaa
tatgaagtgcggggcaaatgcaacagagggagtgattgcaaattcaatcacaattactgg
agttggcctgatagatatttattgttaagatcaaattatctcttaaatcagcttttaaga
aatacagataaggctgatggtttgtcaataatatcaggagcaggtagagaagatagaact
caagactttgttcttggctctactaatgtggttcaagggtacattgatgataatcaagga
ataaccaaggctgcagcttgctatagtctacacaacataatcaagcaactacaagaaaca
gaagtaagacaggctagagacaacaagctttctgatagcaaacatgtggcactccacaac
ttgatattatcatatatggagatgagcaaaactcctgcatctctaattaataacctaaag
aaactaccaagggaaaaactgaagaaattagcaagattaataattgatttatcagcagga
actgacaatgacccttcatatgccttgcaagacagtgaaagcactaatcaagtgcagtaa
acatggtcccaaattcattaccatagaggcagatgatatgatatggactcacaaagaatt
aaaagaaacactatctgatgggatagtaaaatcacacaccaatatttatagttgttactt
agaaaacatagaaataatatatgttaaaacttacttaagttagatgaaaacattagatgt
cataaaaagtgatggatcctcagaaacgtgtaatcaactcaaaaaaacaataaaaaaaca
ctcgggtaaagtgcttattgtactaaaactgatattggctttactgacatttttcacagt
gacaattactgttaactatataaaagtagaaaacaatttgcaggcatgtcaatcaaaaaa
tgaatcagacaaaaaggtcacaaagttaaatactacatcaacaacaattagacccatacc
tgatctaactgtagtacattatttgaaaagactgattcagagacacaccaactttgtcat
aaaagacagtgacacttgttggagaatacacaagaatcaatgtacaaatataaaaatata
caagttcttatgctttgggttcataaattcaacaggtacagattgtgaggaactaacaac
cttatgcgacaaaaagttaaaaaccatggtagaaaaacatagaaaggcagagtgtcactg
tctacatataaccgagtgggggtgctattatcttatggaagtaagagtggagaacattcg
agcgatagacatgttcaaagcaaagataaagaaccgtataagaagcagcaggtgctatag
aaatgctacactgatccttattggactaacagcactaagcatggcacttaatattttccc
gatcattgatcatgcaacattaagaaacatgatcaaaacagaaaactgtgctaacatgcc
gtcggcagaaccaagcaaaaagaccccaatgacctctacagcaggcccaagcaccaaacc
taatccacagcaagcaacacagtggaccacagagaactcaacatctccggcagcaaccct
agagggccatccatacacagagacaactcaaacaccagacacaacagctccccagcaaac
cgcagacaaacatacagcactgccaaaatcaaccaatgaacagatcacccagacaaccat
ggatcccttttgtgagtctactgttaatgtttatctccctgattcatatctcaaaggagt
aatatcttttagtgaaaccaacgcaattggatcatgtcttttgaaaagaccctatctaaa
aaatgataatactgccaaagttgctgtagaaaaccctgttgttgaacatgtaaggcttag
aaatgcagtcatgaccaaaatgaagatatcagattataaagtggttgaaccagttaatat
gcagcatgaaataatgaaaaatatgcatagttgtgagcttacattattaaaacaattctt
aacgagaagcaaaaacattagctctctaaaattaaatatgatatgtgattggttacagtt
aaaatccacttcagataacacatcaattctcaattttatagatgtggagttcatacccgt
ttgggttagcaattggttcagtaactggtataatctcaataaattaatcttagagtttag
aagagaagaagtaataagaactggttcaattttatgtagatcactaggcaagttagtttt
tattgtatcatcttatggatgtgtagtaaaaagcaacaaaagtaaaagagtgagtttttt
cacctataaccaactgttaacatggaaagatgtgatgttaagtagattcaatgcaaactt
ttgtatatgggtaagtaacaacctgaacaaaaatcaagaaggactaggacttagaagcaa
tctgcaaggtatgttaaccaataaattatacgaaactgttgattacatgctaagcctatg
ctgcaatgaaggattctctctggtgaaagagttcgaaggatttattatgagtgaaatttt
aaaaattactgagcatgctcagttcagtactaggtttaggaatactttattgaatgggtt
aactgaacaattatcagggttgaaagctaagaacagatctagagttcttggaactatatt
agaaaacaataattaccctatgtatgaagtagtacttaaattattaggggacaccttgaa
aagcataaagttattaattaacaagaatttagaaaatgctgcagaattatattatatatt
cagaatttttggacaccctatggtagatgagagagaagcaatggatgctgttaaattaaa
caacgagattacaaaaattcttaaattagagagtttaacagaactaagaggagcatttat
actaagaattataaaagggtttgtagacaataataaaagatggcctaaaattaagaattt
aaaagtgctcagcaaaagatgggctatgtattttaaagctaaaagttaccctagccaact
tgagctaagtgtacaagattttttagaacttgctgcagtgcaatttgagcaggaattctc
tgtacctgaaaaaaccaaccttgagatggtattaaatgataaagcaatatcacctccaaa
aaagctaatatggtctgtatatccaaaaaactacctgcctgaaaccataaaaaatcagta
tttagaagaggctttcaatgcaagtgacagccaaagaacaaggagagtcttagaatttta
cttaaaagattgtaattttgatcaaaaagaacttaaacgttatgtaattaaacaagagta
tctaaatgacaaagaccacattgtctcgttaactgggaaagaaagagaattaagtgtagg
taggatgtttgcaatgcaaccaggaaaacaaagacaaatacagatattagctgagaaact
tctagctgataacattgtaccttttttcccagaaactttaacaaagtatggtgacttaga
tctccaaagaattatggaaataaaatcagaactttcctctattaaaactagaaagaatga
tagctacaacaattatattgcaagagcctctatagtaacagacttaagtaagtttaatca
ggcctttagatatgaaaccacagctatatgtgcagatgtagctgatgagttacatgggac
acaaagcttattctgttggttacatcttattgttcccatgactacaatgatatgtgcata
cagacatgcaccaccagaaacaaaaggggagtatgatatagacaaaatacaagagcaaag
cggattatacagatatcatatgggagggattgaagggtggtgccagaagttatggacaat
ggaagcaatatccttgttagatgtagtatctgtgaagacacgctgccagatgacttctct
attaaacggagacaatcagtcaatagatgttagtaaaccagtaaaattgtctgaaggtgt
agatgaagtaaaagcagactatagcttagcaattagaatgcttaaagaaataagagatgc
ttataaaaacattggtcataaactcaaagaaggtgagacatatatatcaagggatctcca
atttataagtaaggtgattcaatctgaaggggtcatgcatcctacccctataaaaaagat
attaagagtaggtccttggataaatacaatactagatgatattaaaaccagtgcagaatc
aatagggagtctatgtcaagaactagaattcagaggggagagtatactagttagcttgat
attaaggaatttctggctgtataacttgtacatgtatgagtcaaaacagcacccgttagc
tgggaagcaactattcaagcaattgaacaaaacattaacatctgtgcaaagattttttga
actgaagaaagaaaatgatgtggttgacctatggatgaatataccaatgcagtttggagg
gggagatccagtagttttttacagatctttttacagaaggactcccgatttcctaactga
agcaatcagccatgtggatttactgttaaaagtgtcaaacaatatcaaagatgagactaa
gatacgatttttcaaagccttattatctatagaaaagaatgaacgtgctacattaacaac
actaatgagagaccctcaagcagtaggatcagaacgacaagctaaggtaacaagtgatat
aaatagaacagcagttaccagcatactaagtctatctcctaatcagctcttctgtgatag
tgctatacattatagtagaaatgaagaagaagttgggatcattgcagacaacataacacc
tgtctatcctcatgggttgagagtgctctatgaatcactaccttttcataaggctgaaaa
ggttgtcaatatgatatcaggcacaaagtctatcactaatctattacaaagaacatctgc
tatcaatggtgaagatattgatagagcagtgtctatgatgttagagaacttagggttgtt
atctaggatattgtcagtaataattaatagtatagaaataccaatcaagtccaatggcag
attgatatgctgtcaaatttccaagaccttgagagaaaaatcatggaacaatatggaaat
agtgggagtgacatctcctagtattgtgacatgtatggatgttgtgtatgcaactagttc
tcatttaaaaggaataattattgaaaaatttagtactgacaagaccacaagaggtcagag
gggaccaaaaagcccctgggtaggatcaagcactcaagagaaaaaattggttcctgttta
taatagacaaattctttcaaaacaacaaaaagagcaactggaagcaataggaaaaatgag
gtgggtgtacaaaggaactccagggctaagaagattgctcaacaagatttgcataggaag
tttaggtattagctataaatgtgtaaaacctttattaccaagattcatgagtgtaaactt
cttacataggttatctgttagtagtagacccatggaattcccagcttctgttccagctta
caggacaacaaattaccattttgacactagtccaatcaaccaagcattaagtgagaggtt
cgggaacgaagacattaatctagtgttccaaaatgcaatcagctgcggaattagtataat
gagtgttgtagaacagttaactggtagaagcccaaaacaattagtcttaatccctcaatt
agaagagatagatattatgcctcctcctgtatttcaaggaaaattcaattataaactagt
tgataagataacctctgatcaacacatcttcagtcctgacaaaatagacatattaacact
aggaaagatgcttatgcctaccataaaaggtcaaaaaactgatcagttcttaaataagag
agaaaactattttcatggaaataatttaattgaatctttatctgcagcacttgcatgcca
ctggtgtggaatattaacagaacagtgtatagaaaacaatatctttaggaaagattgggg
tgatgggttcatctcagatcatgccttcatggatttcaaggtttttctatgtgtatttaa
aactaaacttttatgtagttggggatctcaaggaaagaatgtaaaagatgaagatataat
agatgaatctattgacaaattattaagaattgacaacaccttttggagaatgttcagcaa
agtcatgtttgaatcaaaagtcaaaaaaagaataatgttatatgatgtgaaattcctatc
attagtaggttatataggatttaaaaactggtttatagaacagttaagagtggtagaatt
gcatgaggtaccttggattgtcaatgctgaaggagagttagttgaaattaaatcaatcaa
aatttatctgcagttaatagaacaaagtctatctttgagaataactgtattgaattatac
agatatggcacatgctcttacacgattaattaggaaaaaattgatgtgtgataatgcact
cttcaatccaagttcatcaccaatgtttaatctaacccaggttattgatcctacaacaca
actagactattttcctaggataatatttgagaggttaaaaagttatgataccagttcaga
ctacaacaaagggaagttaacaaagaattacatgacattattaccatggcaacacgtaaa
caggtacaattttgtctttagttctacaggttgtaaaatcagtttgaagacatgcatcgg
gaaattgataaaggatttaaatcctaaagttctttactttattggagaaggagcaggtaa
ctggatggcaagaacagcatgtgaatatcctgatataaaatttgtatataggagtttaaa
agatgaccttgatcaccattacccattagaatatcaaagggtaataggtgatctaaatag
ggtgatagatagtggtgaaggattatcaatggaaaccacagatgcaactcaaaaaaccca
ttgggacttgatacacagaataagtaaagatgccttattgataacattgtgtgatgcaga
attcaaaaacagagatgacttctttaagatggtaatcctttggagaaaacatgtattatc
ttgtagaatctgtacagcttatggaacagatctttacttatttgcaaagtatcatgcggt
ggactgcaatataaaattaccattttttgtaagatctgtagctacttttattatgcaagg
aagcaaattatcagggtcagaatgttacatacttttaacattaggtcatcacaataatct
accctgtcatggagaaatacaaaattccaaaatgagaatagcagtgtgtaatgatttcta
tgcctcaaagaaactggacaacaaatcaattgaagcaaactgcaaatctcttctatcagg
attgagaatacctataaacaaaaaggagttgaatagacaaaagaaattgttgacactaca
aagtaaccattcttctatagcaacagttgggggcagtaagattatagaatccaaatggtt
aaagaataaagcaagtacaataattgattggttagagcatattttgaattctccaaaagg
tgaattaaactatgatttctttgaagcattagagaacacataccccaatatgatcaagct
tatagataatttgggaaatgcagaaataaagaaactaatcaaggtcactgggtatatgct
tgtgagtaagaag
>KC562220-2005
ctatcatacaagcatgctatattaaaagagtctcagtacacaataaagagagatgtaggc
acaacaacagcagtgacaccctcatcattgcaacaagaaataacactgttgtgtggagaa
attctatatgctaagcatactgattacaaatatgctgcagaaataggaatacaatatatt
agcacagctctagggtcagagagagtacagcagattctaagaaactcaggcagtgaagtc
caaacggttttaaccagaacgtactctttggggaaagttaaaaacaataaaggagaagat
ttacagatgttagacatacacggagtagaaaaaagctgggtggaagagatagacaaagaa
gcaagaaagacaatggcaactttacttaaagaatcatcaggcaatattccacaaaatcag
aggccttcagcaccagacacacctataatcttattatgtgtaggtgccttaatatttacc
aaactagcatcaactatagaagtgggattagagaccacagtcagaagagctaaccgtgta
ctaagtgatgcactcaaaagataccctagaatggacataccaaaaattgctagatccttc
tatgacttatttgaacaaaaagtgtattacagaagtttgttcattgagtatggcaaagca
ttaggctcatcctctacaggcagcaaagcagaaagtttattcgtcaatatattcatgcaa
gcttatggtgctggtcaaacaatgctgaggtggggggtcatcgccaggtcatctaacaat
ataatgttaggacatgtatctgtgcaagccgagttgaaacaggtcacagaagtctatgac
ctagtgcgagagatgggccctgaatctgggctcctacatttaaggcaaagcccaaaagct
ggactgttatccttagccaattgtcccaactttgcaagtgttgttctcggcaatgcctca
ggcttaggtataataggtatgtatcgagggagagtgccaaacacagaactattctcagca
gcagaaagctatgccaagagtttgaaagaaagcaacaaaatcaacttttcttcattagga
ctcacagatgaagaaaaagaggctgcagaacacttcctaaatgtgagtgacgacagtcaa
aatgattatgagatgtcgttccctgaaggaaaagatattcttttcatgggtaatgaagca
gcaaaattggcagaagctttccagaaatcattaagaaaacctggtcataagagatctcaa
tctattataggagaaaaagtgaacactgtatctgaaacattggaattacctactatcagt
aaacctaccaaaccaaccatattgtcagagccgaagttagcatggacagacaaaggtggg
gcaatcaaaactgaagtaaagcaaacaatcaaaattatggatcctattgaagaagaagag
tccactgagaaaaaggtgctgccctctagtgatgggaaaactcctgcagaaaagaagttg
aaaccatcaaccaacacaaaaaagGCCaaagtttcatttacaccgaatgaaccaggaaaa
tatacaaagttggaaaaagatgctctagacttgctttcagacaatgaagaggaagatgca
gaatcctcaatcttaaccttcgaagaaagagatacttcatcattaagcattgaagccaga
ctagaatcgattgaggagaaattaagcatgatactagggctattaagaacactcaacatt
gctacagcaggacccacagcagcaagagatgggataagagatgcaatgattggcataagg
gaagaactaatagcagacataataaaagaggccaagggaaaagcagcagaaatgatggaa
gaggaaatgaaccaacggacaaaaataggaaacggtagtgtaaaattaactgaaaaggca
aaggagctcaacaaaattgttgaagatgaaagcacaagtggagaatctgaagaagaagaa
gaactaaaagacatacaggaaaataatcaagatgatgacatttaccagttaattatgatg
gagtcctatctggtagacacctatcagggcatcccttacacagcagctgttcaagttgat
ctagtagaaaaggatctgttacctgcaagcctaacaatatggttccctttgtttcaggcc
aatacaccaccagcagttctgcttgatcagctaaagactctgacaataactactctgtat
gctgcatcacaaagtggtccaatactaaaagtgaatgcatcagctcaaggtgcagcaatg
tctgtacttcctaagaggtttgaagtcaatgcgactgtagcacttgacgaatatagcaaa
ttagaatttgacaaactcacagtctgtgaggtgaaaacagtttacttaacaaccatgaaa
ccatatgggatggtatcaaaatttgtgagctcagccaaatcagttggcaaaaaaacacat
gatctaatcgcattgtgtgattttatggatctagaaaagaacacaccagttacaatacca
gcatttatcaaatcagtttctatcaaagagagtgaatcagccactgttgaagctgcaata
agcagtgaagcagaccaagctctaacacaagccaaaattgcaccttatgcaggactgatc
atgattatgaccatgaacaatcccaaaggcatattcaagaagcttggagccggaactcaa
gttatagtagaactaggagcatatgtccaggctgaaagcataagtaaaatatgcaagact
tggagccatcaaggaacaagatatgtgctgaagtccagaatgtcttggaaagtggtgatc
attctttcattgctaataacacctcaacacggtcttaaagagagctacttagaagaatca
tgtagcactataactgagggatatctcagtgttctgaggacaggttggtataccaacgtt
tttacattagaggtgggtgatgtagaaaacctcacatgtgctgatggacctagcctaata
aaaacagaattagatctgaccaaaagtgcactaagagagctcaaaacagtttctgctgac
caattggcaagagaggagcaaattgagaatcccagacaatctagatttgttctaggagca
atagcactcggtgttgcaacagcagctgcagttacagcaggtgttgcaattgccaaaacc
atccggcttgagagtgaagttacagcaattaagaatgcccttaaaaagactaatgaagca
gtgtctacattagggaatggagttcgagtgttagcaactgcagtgagggaactggaagat
tttgtgagcaaaaatttaactcgtgcaatcaacaaaaacaagtgcgacattgatgaccta
aaaatggccgttagcttcagtcaattcaacagaaggtttcttaatgttgtgcggcaattt
tcagacaatgctggaataacaccagcaatatctttagacttaatgacagatgctgaacta
gccagggccgtttccaacatgccgacatctgcaggacaaataaaattgatgttggaaaac
cgtgcaatggtgcgaaggaaggggttcggaatcctgataggggtctacgggagctccgta
atttacatggtgcagctgccaatctttggcgtaatagacacgccttgctggatagtaaaa
gcagccccttcttgttccgaaaaaaagggaaactatgcttgcctcttaagagaagaccaa
ggatggtattgtcagaatgcagggtcaactgtttactacccaaatgagaaagactgtgaa
acaagaggagaccatgtcttttgcgacacagcagcaggaattaatgttgctgagcaatca
aaggagtgcaacatcaacatatccaccacaaactacccatgcaaagtcagcacaggaagg
catcctatcagtatggttgcactgtcccctcttggggctctggttgcctgttacaaagga
gtaagttgttccattggcagcaatagagtagggatcatcaagcagctgaacaaaggttgc
tcttatataaccaatcaagatgcagacacagtgacaatagacaacactgtatatcagcta
agcaaagttgagggtgaacagcatgttataaagggcagaccagtgtcaagcagctttgat
ccagtcaagtttcctgaagatcaattcaatgttgcacttgaccaagtttttgaaaacatt
gaaaacagccaggccttggtagatcaatcaaacagaatcctaagcagtgcagagaaaggg
aacactggcttcatcatagtgataattctaattgccgtccttggctccagcatgatccta
gtgagcgtcttcattataatcaagaaaacaaagaaaccaacaggagcacctccagagctg
agtggtgtcacaaacaatggcttcataccgcacagtatgtctcgtaaggctccatgcaaa
tatgaagtgcggggcaaatgcaatagaggaagtgagtgtaagtttaaccacaattactgg
agttggccagatagatacttattaataagatcaaattatctattaaatcagcttttaagg
aacactgatagagctgatggcctatcaataatatcaggcgcaggcagagaagacagaacg
caagattttgttctaggttccaccaatgtggttcaaggttatattgatgataaccaaagc
ataacaaaggctgcagcctgctacagtctacacaacataatcaagcaactacaagaagtt
gaagttaggcaggctagagacaacaaactatctgacagcaagcatgtggcactccataac
ttaatcttatcttacatggagatgagcaaaactcccgcatctttaatcaacaatcttaaa
agactgccgagagaaaaactgaaaaaattagcaaagctgataattgacttatcagcaggc
gctgacaatgactcttcatatgccctgcaagacagtgaaagcattaatcaagtgcagtga
gcatggtcctgttttcattactatagaggttgatgatatgatatggactcaaaaagaatt
aaaagaagctttatccgatgggatagtgaagtctcacactaacatttacaattgttattt
agaaaacatagaaatcatatatgtcaaggcttacctaagttagatgataacattggatgt
cattaaaaatgatgggtcttcaaaaacatgtactcacctcaaaaaaataatcaaagacca
ctctggtaaagtgcttattgcactcaagttaatattagctttactaacatttttcacagt
aacaatcactataaattacataaaagtagaaaacaatctgcaaatatgccagtcaaaaac
tgagtcagacaaagaagactcaccaccaaataccacatctgtcacaaccaagaccactct
agaccatgatataacacagtattttaaaagattgattcaaaggtatacagattctgtaat
aGCCaacaaggacacatgctggaaaataagtagaaatcaatgcacaaatataacaacata
taaatttttatgttttaaacctgaagactcaaaaatcaacagttgtgatagactgacaga
tttatgcagaaacaaatcaaactcagcagttgaagcatatcacacagtagaatgccattg
tatatacacaatcgaatggaagtgctatcattatatggaggtgaaagtagagaacattcg
agcaatagacatgctcaaagcaagagtgaaaaatcgtgtggcacgtagcaaatgctttaa
aaatgcttctttaatcctcataggaataactactctgagtatagccctcaatatctatct
gatcataaactacacaatacaaaaaaccacatctgaatcagaacaccacactagctcacc
acccacagaatctaacaaagaaacttcaacaatccctatagacaacccagacatcaatcc
aaactcacagcatccaactcaacagtccacagaaagcctcacactctaccccgcatcctc
ggtgagcttatcagaaacagaaccagcatcaacaccaggcataacaaaccgcctgtcctt
tgtagacagatccacaacacaaccaagtggaagcagaacaaagacaaaccggacagtcat
ggatcctctcaatgaatccactgttaatgtctatctccctgattcgtaccttaaaggagt
aatttcttttagtgaaactaatgcaattggttcatgtctcttaaaaagaccctacttaaa
aaatgacaatactgcaaaagttgccatagagaatcctgttattgagcatgttagactcaa
aaatgcagtcaattctaaaatgaaaatatcagattacaaggtagtagaaccagtaaacat
gcaacatgaaataatgaagaatgtacacagttgtgagctcacactattgaaacagttttt
aacaaggagtaaaaacattagcactctcaaattaaatatgatatgtgattggctgcaatt
aaaatctacatcagatgatacctcaatcctaagttttatagatgtagaatttatacctag
ttgggtaagcaactggtttagtaattggtacaatctcaataagttaattttagaattcag
gagagaagaagtaataagaaccggttcaatcttgtgcaggtcattaggtaaattagtttt
tattgtatcatcatatgggtgtatcgtcaagagcaacaaaagcaaaagagtgagcttctt
cacatacaatcaactgttaacatggaaagatgtgatgttaagtcgattcaatgcgaattt
ttgtatatgggtgagcaacagtctgaatgaaaatcaggaagggctagggttgagaagtaa
tctgcaaggtatgttaactaataaactatatgaaactgtagattatatgttaagtttatg
ttgcaatgaaggtttctcacttgtgaaagagttcgaaggtttcattatgagtgaaatcct
taggattactgaacatgctcaattcagtactagatttagaaatactttattaaatggatt
aacagatcaattaacaaaattaaaaaataaaaacaggctcagagttcatggtaccgtatt
agaaaataatgattatccaatgtatgaagttgtacttaaattattaggagatactctgag
atgcatcaaattattaatcaataaaaacttagagaatgctgcagaattatactatatatt
cagaatttttggtcacccaatggtagatgagagagatgcaatggatgctgtcaaactaaa
caatgaaatcacaaagatccttaggttggagagcttgacagaactaagaggggcattcat
attaaggattatcaaaggatttgtggacaacaacaaaaggtggcccaaaattaaaaactt
aaaagtgcttagcaaaagatggactatgtacttcaaagcaaaaagttaccccagtcaact
cgaattaagtgaacaagactttctagagcttgctgcaatacaatttgaacaagagttttc
tgttcctgaaaaaaccaatcttgagatggtattaaatgacaaagctatatcacctcctaa
aagattaatatggtctgtgtatccaaagaattacttacctgaaacgataaaaaatcgata
tctagaagaaactttcaatgcaagtgatagtctcaaaacaagaagagtactagagtacta
tttgaaagacaataaatttgatcaaaaggaactcaaaagttatgttgttagacaagaata
tttaaatgataaggaacacattgtctcgttaactggaaaagaaagagaattaagtgtagg
tagaatgtttgctatgcaaccagggaaacagcgacaaatacaaatattggcagagaaatt
gttagctgataacattgtacctttcttcccagaaactttaacaaagtatggtgatctaga
tcttcagagaataatggaaatcaaatcggaactttcttctattaaaaccagaagaaatga
cagttataataattacattgcaagagcatccatagtaactgatttaagcaagttcaacca
agcctttagatatgaaactacagcaatctgtgcagatgtagcagacgaattacatggaac
acaaagcttattctgttggttacatcttatcgttcctatgactacaatgatatgtgccta
tagacatgcaccaccagaaacaaaaggtgaatatgatatagataaaatagaagagcaaag
tggtttatatagatatcatatgggtggtattgaaggatggtgtcaaaaactctggacaat
ggaagctatatctttattggatgttgtatctgtaaagacacggtgtcaaatgacatcttt
attaaacggtgacaaccaatcaatagatgtaagtaaaccagtcaagttatctgaaggttt
ggatgaagtgaaggcagattatcgcttggcaataaaaatgctaaaagaaataagagatgc
atacagaaatataggccataaacttaaagaaggggaaacatatatatcaagggatcttca
gttcataagcaaggtaattcaatctgaaggagtaatgcaccctacccctataaaaaagat
cttaagagtaggaccatggataaacacaatattagatgacattaaaactagtgctgagtc
aatagggagtctatgtcaagaattagaatttaggggagaaagcataatagttagtctgat
attaagaaatttctggctgtataacttatacatgcatgaatcaaagcaacatcctctggc
agggaagcagttattcaaacaactaaataaaacattaacatcagtgcagagattttttga
aatcaaaaaggaaaatgaagtagtagatctatggatgaacataccaatgcaatttggagg
aggagatccagtagtcttctatagatctttctatagaaggactcctgattttttaactga
ggcaatcagccatgtggatattctgttaaaaatatcagctaacataaaaaatgaaacgaa
aataagttttttcaaagccttactatcaatagaaaaaaatgaacgtgctacactgacaac
actaatgagagatcctcaggctgttggatcagaacgacaagcaaaagtaacaagtgatat
caatagaacagcagttaccagtatcttaagtctttccccaaatcaacttttcagtgatag
tgctatacactacagcagaaacgaagaagaagtaggaatcattgcagaaaacataacacc
cgtttatcctcatgggctgagagttttatatgaatcattaccctttcacaaagctgaaaa
agttgtaaacatgatatcagggacaaaatctataactaacctattacagagaacatctgc
tattaatggcgaagatattgacagggctgtatctatgatgttggagaatctaggattatt
gtctagaatattgtcagtagttgttgatagtatagaaattccaaccaaatctaatggtag
gctgatatgttgtcaaatctctaggactttaagagagacatcatggaataatatggaaat
agttggagtaacatctcctagcatcaccacatgcatggatgtcatatatgcaactagttc
tcatttgaaggggataattattgaaaagttcagcactgacagaactacaaggggtcaaag
aggtccaaaaagcccttgggtagggtcgagtactcaagagaaaaaattagtacctgttta
taacagacaaattctctcaaaacaacaaagagaacagctagaagcaattggaaaaatgag
atgggtatataaagggacaccaggcttgcggcgattactcaacaagatctgtcttgggag
tttaggcattagttacaagtgtgtaaaacctttattacctagatttatgagtgtaaattt
cttacatagattatctgtcagtagtagacctatggaattcccagcatcagttccagctta
tagaacaacaaattaccattttgacactagtcctattaatcaagcactaagtgagagatt
tgggaatgaagatattaacttggtcttccaaaatgcaatcagctgtggaattagcataat
gagtgtagtagaacaattaacaggtagaagcccaaaacagttagttttaataccccaatt
agaggaaatagacattatgccaccaccagtgtttcaagggaaattcaattataaactagt
agataaaataacttctgatcaacatatcttcagtccggacaaaatagatatgttaacact
agggaaaatgctcatgcccaccataaagggtcagaaaacagatcagttcttaaataagag
agagaattatttccatggaaacaatcttattgagtctttatcagcagcattagcatgtca
ttggtgtgggatattaacagaacaatgcatagaaaataatattttcaagaaagactgggg
tgacgggtttatatcagatcatgcttttatggacttcaaaatattcctatgtgtctttaa
aaccaaacttttgtgtagttggggatcccaagggaaaaacattaaagatgaagatatagt
agatgagtcaatagataaattgttaaggattgacaatactttttggagaatgttcagcaa
ggttatgtttgaaccaaaagttaagaaaaggataatgttatatgatgtaaaattcttatc
attagtaggttacatagggtttaagaactggtttatagagcagttgagattagctgagtt
gcatgaaataccttggattgtcaatgccgagggtgatttggttgagatcaaatcaattaa
aatctatttgcaactgatagaacaaagcttatttttgagaataactgttctgaactatac
agatatggcacatgctctcacacgattaatcagaaagaagttgatgtgtgataatgcact
gttaaccccaatttcatccccaatggttaacttaactcaagttattgatcccacaacaca
attagattacttccctaagataacattcgaaaggctaaaaaattatgacacaagttcaaa
ttatgctaaagggaagctaacaagaaattacatgatactgttgccatggcagcatgttaa
tagatataactttgtctttagttctactggatgtaaagttagtctgaaaacatgtattgg
aaaacttatgaaagacttaaatcccaaagttttgtactttattggagaaggagcaggaaa
ttggatggccagaacagcatgtgaatatcctgatattaagtttgtatatagaagtttgaa
agatgaccttgatcatcattatcctttggaataccagagagtaataggtgaattaagcag
aatcatagatagtggtgaagggctttcaatggaaacaacagacgcaactcaaaaaactca
ttgggatttaatacacagggtaagcaaagatgctttattaataactttatgtgatgcaga
atttaaggacagagatgatttttttaagatggtaattctatggagaaaacatgtattatc
atgcagaatttgcactacttatgggacagacctctatttattcgcaaagtatcatgctaa
agactgcaatgtaaaattacctttttttgtgagatcagttgctacttttattatgcaagg
tagtaagctgtcaggctcagaatgctacatactcttaacactaggccaccacaatagttt
accttgccatggagaaatacaaaattctaagatgaaaatagcagtgtgtaatgattttta
tgctgcaaaaaaactcgacaataaatcaattgaagctaattgtaaatcacttttgtcagg
gctaagaatacctataaataagaaggaactagatagacagagaaaattattaacactaca
gagcaatcattcttctgtagcaacagttggtggcagcaagatcatagagtctaaatggtt
aacaaacaaagcaagtacaataattgattggttagaacatattttaaattctccaaaggg
cgaattaaattatgatttttttgaagcattagagaacacttaccctaatatgattaagct
aatagataacttagggaatgcagagattaaaaaactgatcaaagtaacaggatacatgct
tgtaagtaaaaaa
>KC562221-2004
ctatcatacaagcatgctatattaaaagagtctcagtacacaataaagagagatgtaggc
acaacaacagcagtgacaccctcatcattgcaacaagaaataacactgttgtgtggagaa
attctatatgctaagcatactgattacaaatatgctgcagaaataggaatacaatatatt
agcacagctctagggtcagagagagtacagcagattctaagaaactcaggcagtgaagtc
caaacggttttaaccagaacgtactctttggggaaagttaaaaacaataaaggagaagat
ttacagatgttagacatacacggagtagaaaaaagctgggtggaagagatagacaaagaa
gcaagaaagacaatggcaactttacttaaagaatcatcaggcaatattccacaaaatcag
aggccttcagcaccagacacacctataatcttattatgtgtaggtgccttaatatttacc
aaactagcatcaactatagaagtgggattagagaccacagtcagaagagctaaccgtgta
ctaagtgatgcactcaaaagataccctagaatggacataccaaaaattgctagatccttc
tatgacttatttgaacaaaaagtgtattacagaagtttgttcattgagtatggcaaagca
ttaggctcatcctctacaggcagcaaagcagaaagtttattcgtcaatatattcatgcaa
gcttatggtgctggtcaaacaatgctgaggtggggggtcatcgccaggtcatctaacaat
ataatgttaggacatgtatctgtgcaagccgagttgaaacaggtcacagaagtctatgac
ctagtgcgagagatgggccctgaatctgggctcctacatttaaggcaaagcccaaaagct
ggactgttatccttagccaattgtcccaactttgcaagtgttgttctcggcaatgcctca
ggcttaggtataataggtatgtatcgagggagagtgccaaacacagaactattctcagca
gcagaaagctatgccaagagtttgaaagaaagcaacaaaatcaacttttcttcattagga
ctcacagatgaagaaaaagaggctgcagaacacttcctaaatgtgagtgacgacagtcaa
aatgattatgagatgtcgttccctgaaggaaaagatattcttttcatgggtaatgaagca
gcaaaattggcagaagctttccagaaatcattaagaaaacctggtcataagagatctcaa
tctattataggagaaaaagtgaacactgtatctgaaacattggaattacctactatcagt
aaacctaccaaaccaaccatattgtcagagccgaagttagcatggacagacaaaggtggg
gcaatcaaaactgaagtaaagcaaacaatcaaaattatggatcctattgaagaagaagag
tccactgagaaaaaggtgctgccctctagtgatgggaaaactcctgcagaaaagaagttg
aaaccatcaaccaacacaaaaaagGCCaaagtttcatttacaccgaatgaaccaggaaaa
tatacaaagttggaaaaagatgctctagacttgctttcagacaatgaagaggaagatgca
gaatcctcaatcttaaccttcgaagaaagagatacttcatcattaagcattgaagccaga
ctagaatcgattgaggagaaattaagcatgatactagggctattaagaacactcaacatt
gctacagcaggacccacagcagcaagagatgggataagagatgcaatgattggcataagg
gaagaactaatagcagacataataaaagaggccaagggaaaagcagcagaaatgatggaa
gaggaaatgaaccaacggacaaaaataggaaacggtagtgtaaaattaactgaaaaggca
aaggagctcaacaaaattgttgaagatgaaagcacaagtggagaatctgaagaagaagaa
gaactaaaagacatacaggaaaataatcaagatgatgacatttaccagttaattatgatg
gagtcctatctggtagacacctatcagggcatcccttacacagcagctgttcaagttgat
ctagtagaaaaggatctgttacctgcaagcctaacaatatggttccctttgtttcaggcc
aatacaccaccagcagttctgcttgatcagctaaagactctgacaataactactctgtat
gctgcatcacaaagtggtccaatactaaaagtgaatgcatcagctcaaggtgcagcaatg
tctgtacttcctaagaggtttgaagtcaatgcgactgtagcacttgacgaatatagcaaa
ttagaatttgacaaactcacagtctgtgaggtgaaaacagtttacttaacaaccatgaaa
ccatatgggatggtatcaaaatttgtgagctcagccaaatcagttggcaaaaaaacacat
gatctaatcgcattgtgtgattttatggatctagaaaagaacacaccagttacaatacca
gcatttatcaaatcagtttctatcaaagagagtgaatcagccactgttgaagctgcaata
agcagtgaagcagaccaagctctaacacaagccaaaattgcaccttatgcaggactgatc
atgattatgaccatgaacaatcccaaaggcatattcaagaagcttggagccggaactcaa
gttatagtagaactaggagcatatgtccaggctgaaagcataagtaaaatatgcaagact
tggagccatcaaggaacaagatatgtgctgaagtccagaatgtcttggaaagtggtgatc
attctttcattgctaataacacctcaacacggtcttaaagagagctacttagaagaatca
tgtagcactataactgagggatatctcagtgttctgaggacaggttggtataccaacgtt
tttacattagaggtgggtgatgtagaaaacctcacatgtgctgatggacctagcctaata
aaaacagaattagatctgaccaaaagtgcactaagagagctcaaaacagtttctgctgac
caattggcaagagaggagcaaattgagaatcccagacaatctagatttgttctaggagca
atagcactcggtgttgcaacagcagctgcagttacagcaggtgttgcaattgccaaaacc
atccggcttgagagtgaagttacagcaattaagaatgcccttaaaaagactaatgaagca
gtgtctacattagggaatggagttcgagtgttagcaactgcagtgagggaactgaaagat
tttgtgagcaaaaatttaactcgtgcaatcaacaaaaacaagtgcgacattgatgaccta
aaaatggccgttagcttcagtcaattcaacagaaggtttcttaatgttgtgcggcaattt
tcagacaatgctggaataacaccagcaatatctttagacttaatgacagatgctgaacta
gccagggccgtttccaacatgccgacatctgcaggacaaataaaattgatgttggaaaac
cgtgcaatggtgcgaaggaaggggttcggaatcctgataggggtctacgggagctccgta
atttacatggtgcagctgccaatctttggcgtaatagacacgccttgctggatagtaaaa
gcagccccttcttgttccggaaaaaagggaaactatgcttgcctcttaagagaagaccaa
ggatggtattgtcagaatgcagggtcaactgtttactacccaaatgagaaagactgtgaa
acaagaggagaccatgtcttttgcgacacagcagcaggaattaatgttgctgagcaatca
aaggagtgcaacatcaacatatccaccacaaactacccatgcaaagtcagcacaggaagg
catcctatcagtatggttgcactgtcccctcttggggctctggttgcctgttacaaagga
gtaagttgttccattggcagcaatagagtagggatcatcaagcagctgaacaaaggttgc
tcttatataaccaatcaagatgcagacacagtgacaatagacaacactgtatatcagcta
agcaaagttgagggtgaacagcatgttataaagggcagaccagtgtcaagcagctttgat
ccagtcaagtttcctgaagatcaattcaatgttgcacttgaccaagtttttgaaaacatt
aaaaacagccaggccttggtagatcaatcaaacagaatcctaagcagtgcagagaaaggg
aacactggcttcatcatagtgataattctaattgccgtccttggctccagcatgatccta
gtgagcgtcttcattataatcaagaaaacaaagaaaccaacaggagcacctccagagctg
agtggtgtcacaaacaatggcttcataccgcacagtatgtctcgtaaggctccatgcaaa
tatgaagtgcggggcaaatgcaatagaggaagtgagtgtaagtttaaccacaattactgg
agttggccagatagatacttattaataagatcaaattatctattaaatcagcttttaagg
aacactgatagagctgatggcctatcaataatatcaggcgcaggcagagaagccagaacg
caagattttgttctaggttccaccaatgtggttcaaggttatattgatgataaccaaagc
ataacaaaggctgcagcctgctacagtctacacaacataatcaagcaactacaagaagtt
gaagttaggcaggctagagacaacaaactatctgacagcaagcatgtggcactccataac
ttaatcttatcttacatggagatgagcaaaactcccgcatctttaatcaacaatcttaaa
agactgccgagagaaaaactgaaaaaattagcaaagctgataattgacttatcagcaggc
gctgacaatgactcttcatatgccctgcaagacagtgaaagcattaatcaagtgcagtga
gcatggtcctgttttcattactatagaggttgatgatatgatatggactcaaaaagaatt
aaaagaagctttatccgatgggatagtgaagtctcacactaacatttacaattgttattt
agaaaacatagaaatcatatatgtcaaggcttacctaagttagatgataacattggatgt
cattaaaaatgatgggtcttcaaaaacatgtactcacctcaaaaaaataatcaaagacca
ctctggtaaagtgcttattgcactcaagttaatattagctttactaacatttttcacagt
aacaatcactataaattacataaaagtagaaaacaatctgcaaatatgccagtcaaaaac
tgagtcagacaaagaagactcaccaccaaataccacatctgtcacaaccaagaccactct
agaccatgatataacacagtattttaaaagattgattcaaaggtatacagattctgtaat
aGCCaacaaggacacatgctggaaaataagtagaaatcaatgcacaaatataacaacata
taaatttttatgttttaaacctgaagactcaaaaatcaacagttgtgatagactgacaga
tttatgcagaaacaaatcaaactcagcagttgaagcatatcacacagtagaatgccattg
tatatacacaatcgaatggaagtgctatcattatatggaggtgaaagtagagaacattcg
agcaatagacatgctcaaagcaagagtgaaaaatcgtgtggcacgtagcaaatgctttaa
aaatgcttctttaatcctcataggaataactactctgagtatagccctcaatatctatct
gatcataaactacacaatacaaaaaaccacatctgaatcagaacaccacactagctcacc
acccacagaatctaacaaagaaacttcaacaatccctatagacaacccagacatcaatcc
aaactcacagcatccaactcaacagtccacagaaagcctcacactctaccccgcatcctc
ggtgagcttatcagaaacagaaccagcatcaacaccaggcataacaaaccgcctgtcctt
tgtagacagatccacaacacaaccaagtggaagcagaacaaagacaaaccggacagtcat
ggatcctctcaatgaatccactgttaatgtttatcttcctgattcgtaccttaaaggagt
aatttcttttagtgaaactaatgcaattggttcatgtctcttaaaaagaccctacttaaa
aaatgacaatactgcaaaagttgccatagagaatcctgttattgagcatgttagactcaa
aaatgcagtcaattctaaaatgaaaatatcagattacaaggtagtagaaccagtaaacat
gcaacatgaaataatgaagaatgtacacagttgtgagctcacactattgaaacagttttt
aacaaggagtaaaaacattagcactctcaaattaaatatgatatgtgattggctgcaatt
aaaatctacatcagatgatacctcaatcctaagttttatagatgtagaatttatacctag
ttgggtaagcaactggtttagtaattggtacaatctcaataagttaattttagaattcag
gagagaagaagtaataagaaccggttcaatcttgtgcaggtcattaggtaaattagtttt
tattgtatcatcatatgggtgtatcgtcaagagcaacaaaagcaaaagagtgagcttctt
cacatacaatcaactgttaacatggaaagatgtgatgttaagtcgattcaatgcgaattt
ttgtatatgggtgagcaacagtctgaatgaaaatcaggaagggctagggttgagaagtaa
tctgcaaggtatgttaactaataaactatatgaaactgtagattatatgttaagtttatg
ttgcaatgaaggtttctcacttgtgaaagagttcgaaggtttcattatgagtgaaatcct
taggattactgaacatgctcaattcagtactagatttagaaatactttattaaatggatt
aacagatcaattaacaaaattaaaaaataaaaacaggctcagagttcatggtaccgtatt
agaaaataatgattatccaatgtatgaagttgtacttaaattattaggagatactctgag
atgcatcaaattattaatcaataaaaacttagagaatgctgcagaattatactatatatt
cagaatttttggtcacccaatggtagatgagagagatgcaatggatgctgtcaaactaaa
caatgaaatcacaaagatccttaggttggagagcttgacagaactaagaggggcattcat
attaaggattatcaaaggatttgtggacaacaacaaaaggtggcccaaaattaaaaactt
aaaagtgcttagcaaaagatggactatgtacttcaaagcaaaaagttaccccagtcaact
cgaattaagtgaacaagactttctagagcttgctgcaatacaatttgaacaagagttttc
tgttcctgaaaaaaccaatcttgagatggtattaaatgacaaagctatatcacctcctaa
aagattaatatggtctgtgtatccaaagaattacttacctgaaacgataaaaaatcgata
tctagaagaaactttcaatgcaagtgatagtctcaaaacaagaagagtactagagtacta
tttgaaagacaataaatttgatcaaaaggaactcaaaagttatgttgttagacaagaata
tttaaatgataaggaacacattgtctcgttaactggaaaagaaagagaattaagtgtagg
tagaatgtttgctatgcaaccagggaaacagcgacaaatacaaatattggcagagaaatt
gttagctgataacattgtacctttcttcccagaaactttaacaaagtatggtgatctaga
tcttcagagaataatggaaatcaaatcggaactttcttctattaaaaccagaagaaatga
cagttataataattacattgcaagagcatccatagtaactgatttaagcaagttcaacca
agcctttagatatgaaactacagcaatctgtgcagatgtagcagacgaattacatggaac
acaaagcttattctgttggttacatcttatcgttcctatgactacaatgatatgtgccta
tagacatgcaccaccagaaacaaaaggtgaatatgatatagataaaatagaagagcaaag
tggtttatatagatatcatatgggtggtattgaaggatggtgtcaaaaactctggacaat
ggaagctatatctttattggatgttgtatctgtaaagacacggtgtcaaatgacatcttt
attaaacggtgacaaccaatcaatagatgtaagtaaaccagtcaagttatctgaaggttt
ggatgaagtgaaggcagattatcgcttggcaataaaaatgctaaaagaaataagagatgc
atacagaaatataggccataaacttaaagaaggggaaacatatatatcaagggatcttca
gttcataagcaaggtaattcaatctgaaggagtaatgcaccctacccctataaaaaagat
cttaagagtaggaccatggataaacacaatattagatgacattaaaactagtgctgagtc
aatagggagtctatgtcaagaattagaatttaggggagaaagcataatagttagtctgat
attaagaaatttctggctgtataacttatacatgcatgaatcaaagcaacatcctctggc
agggaagcagttattcaaacaactaaataaaacattaacatcagtgcagagattttttga
aatcaaaaaggaaaatgaagtagtagatctatggatgaacataccaatgcaatttggagg
aggagatccagtagtcttctatagatctttctatagaaggactcctgattttttaactga
ggcaatcagccatgtggatattctgttaaaaatatcagctaacataaaaaatgaaacgaa
aataagttttttcaaagccttactatcaatagaaaaaaatgaacgtgctacactgacaac
actaatgagagatcctcaggctgttggatcagaacgacaagcaaaagtaacaagtgatat
caatagaacagcagttaccagtatcttaagtctttccccaaatcaacttttcagtgatag
tgctatacactacagcagaaacgaagaagaagtaggaatcattgcagaaaacataacacc
cgtttatcctcatgggctgagagttttatatgaatcattaccctttcacaaagctgaaaa
agttgtaaacatgatatcagggacaaaatctataactaacctattacagagaacatctgc
tattaatggcgaagatattgacagggctgtatctatgatgttggagaatctaggattatt
gtctagaatattgtcagtagttgttgatagtatagaaattccaaccaaatctaatggtag
gctgatatgttgtcaaatctctaggactttaagagagacatcatggaataatatggaaat
agttggagtaacatctcctagcatcaccacatgcatggatgtcatatatgcaactagttc
tcatttgaaggggataattattgaaaagttcagcactgacagaactacaaggggtcaaag
aggtccaaaaagcccttgggtagggtcgagtactcaagagaaaaaattagtacctgttta
taacagacaaattctctcaaaacaacaaagagaacagctagaagcaattggaaaaatgag
atgggtatataaagggacaccaggcttgcggcgattactcaacaagatctgtcttgggag
tttaggcattagttacaagtgtgtaaaacctttattacctagatttatgagtgtaaattt
cttacatagattatctgtcagtagtagacctatggaattcccagcatcagttccagctta
tagaacaacaaattaccattttgacactagtcctattaatcaagcactaagtgagagatt
tgggaatgaagatattaacttggtcttccaaaatgcaatcagctgtggaattagcataat
gagtgtagtagaacaattaacaggtagaagcccaaaacagttagttttaataccccaatt
agaggaaatagacattatgccaccaccagtgtttcaagggaaattcaattataaactagt
agataaaataacttctgatcaacatatcttcagtccggacaaaatagatatgttaacact
agggaaaatgctcatgcccaccataaagggtcagaaaacagatcagttcttaaataagag
agagaattatttccatggaaacaatcttattgagtctttatcagcagcattagcatgtca
ttggtgtgggatattaacagaacaatgcatagaaaataatattttcaagaaagactgggg
tgacgggtttatatcagatcatgcttttatggacttcaaaatattcctatgtgtctttaa
aaccaaacttttgtgtagttggggatcccaagggaaaaacattaaagatgaagatatagt
agatgagtcaatagataaattgttaaggattgacaatactttttggagaatgttcagcaa
ggttatgtttgaaccaaaagttaagaaaaggataatgttatatgatgtaaaattcttatc
attagtaggttacatagggtttaagaactggtttatagagcagttgagattagctgagtt
gcatgaaataccttggattgtcaatgccgagggtgatttggttgagatcaaatcaattaa
aatctatttgcaactgatagaacaaagcttatttttgagaataactgttctgaactatac
agatatggcacatgctctcacacgattaatcagaaagaagttgatgtgtgataatgcact
gttaaccccaatttcatccccaatggttaacttaactcaagttattgatcccacaacaca
attagattacttccctaagataacattcgaaaggctaaaaaattatgacacaagttcaaa
ttatgctaaagggaagctaacaagaaattacatgatactgttgccatggcagcatgttaa
tagatataactttgtctttagttctactggatgtaaagttagtctgaaaacatgtattgg
aaaacttatgaaagacttaaatcccaaagttttgtactttattggagaaggagcaggaaa
ttggatggccagaacagcatgtgaatatcctgatattaagtttgtatatagaagtttgaa
agatgaccttgatcatcattatcctttggaataccagagagtaataggtgaattaagcag
aatcatagatagtggtgaagggctttcaatggaaacaacagacgcaactcaaaaaactca
ttgggatttaatacacagggtaagcaaagatgctttattaataactttatgtgatgcaga
atttaaggacagagatgatttttttaagatggtaattctatggagaaaacatgtattatc
atgcagaatttgcactacttatgggacagacctctatttattcgcaaagtatcatgctaa
agactgcaatgtaaaattacctttttttgtgagatcagttgctacttttattatgcaagg
tagtaagctgtcaggctcagaatgctacatactcttaacactaggccaccacaatagttt
accttgccatggagaaatacaaaattctaagatgaaaatagcagtgtgtaatgattttta
tgctgcaaaaaaactcgacaataaatcaattgaagctaattgtaaatcacttttgtcagg
gctaagaatacctataaataagaaggaactagatagacagagaaaattattaacactaca
gagcaatcattcttctgtagcaacagttggtggcagcaagatcatagagtctaaatggtt
aacaaacaaagcaagtacaataattgattggttagaacatattttaaattctccaaaggg
cgaattaaattatgatttttttgaagcattagagaacacttaccctaatatgattaagct
aatagataacttagggaatgcagagattaaaaaactgatcaaagtaacaggatacatgct
tgtaagtaaaaaa
>KC562224-2003.678
ctatcatacaaacatgctatattaaaagagtctcagtacacaataaagagagatgtaggc
acaacaacagcagtaacaccctcatcattgcaacaagaaataacactgttgtgtggagaa
attctatatgctaagcatactgattacaaatatgctgcagaaataggaatacaatatatt
agcacagctctagggtcagagagagtacagcagattctaagaaactcaggcagtgaagtc
caagcggttttaaccagaacgtactctttggggaaagttaaaaacaataaaggagaagat
ttacagatgttagacatacatggagtagaaaaaagctgggtggaagagatagacaaagaa
gcaagaaaaacaatggcaactttacttaaagaatcatcaggcaatattccacaaaatcag
aggccttcagcaccagacacacctataatcttattatgtgtaggtgccttaatatttacc
aaactagcatcaactatagaagtgggattagagaccacagtcagaagagctaaccgtgta
ctaagtgatgcactcaaaagataccctagaatggacataccaaaaattgctagatccttc
tatgacttatttgaacaaaaagtgtatcacagaagtttgttcatcgagtatggcaaagca
ttaggctcatcctctacaggcagcaaagcagaaagtttattcgtcaacatattcatgcaa
gcttatggtgctggtcaaacaatgctgaggtggggggttatcgccaggtcatctaacaat
ataatgttaggacatgtatctgtacaagccgagttgaaacaggtcacagaagtctatgac
ctagtgcgggaaatgggccctgaatctgggctcctacatttaaggcaaagcccaaaagct
ggactgttatcccttgcaaattgtcccaactttgcaagtgttgttctcggcaatgcctca
ggcttaggcataataggtatgtatcgagggagagtgccaaacacagaactattttcagca
gcagaaagctatgccaagagtttgaaagaaagtaataaaatcaacttttcttcattagga
ctcacagatgaagaaaaagaggctgcagaacacttcctaaatgtgagtgacgacagtcaa
aatgattatgagatgtcgttccctgaaggaaaagatattcttttcatgggtaatgaagca
gcaaaattggcagaagctttccagaaatcattaagaaaacctagtcataagagatctcaa
tctattataggagaaaaagtgaacactgtatccgagacattggaattacctactatcagt
agacctaccaaaccaaccatattgtcagagccgaagttagcatggactgacaaaggtggg
gcaatcaaaactgaagtaaagcaaacaatcaaaattatggatcctattgaagaagaagag
tctactgagaaaaaggtgctgccctctagtgatgggaaaactcctgcagaaaagaagttg
aaaccatcaaccaacacaaaaaagGCCaaagtttcatttacaccgaatgaaccaggaaaa
tatacaaagttggagaaagatgctctagacttgctgtcagacaatgaagaggaagatgca
gaatcctcaatcttaaccttcgaagaaagagatacttcatcattaagcattgaagccaga
ctagaatcgattgaggagaaattaagcatgatactagggctattaagaacactcaacatt
gctacagcaggacccacagcagcaagagatgggatcagagatgcaatgattggcataagg
gaggaactaatagcagacataataaaagaggccaagggaaaagcagcagaaatgatggaa
gaggaaatgaaccaaaggacaaaaataggaaacggtagtgtaaaattaactgaaaaggca
aaggagctcaacaaaattgttgaagatgaaagcacaagtggagaatctgaagaagaagaa
gaactaaaagacatacaggaaagtaatcaagaagatgacatttaccagttaattatgatg
gagtcctatctggtagacacctatcagggcatcccttacacagcagctgttcaagttgat
ctagtagaaaaggatctgttacctgcgagcctaactatatggttccctttgtttcaggcc
aatacaccaccagcagttctgcttgatcagctaaagactctgacaataactactctgtat
gctgcatcacaaagtggtccaatactaaaagtgaatgcatcagctcaaggtgcagcaatg
tctgtacttcctaaaaagtttgaagtcaatgcgactgtagcacttgacgaatatagcaaa
ttagaatttgacaaacttacagtctgtgaggtaaaaacagtttacttaacaaccatgaaa
ccatatgggatggtatcaaaatttgtaagctcagccaaatcagttggcaaaaaaacacat
gatctaatcgcattgtgtgattttatggatctagaaaagaacacaccagttacaatacca
gcatttatcaaatcagtttctatcaaagagagtgaatcagccactgttgaagctgcaata
agcagtgaagcagaccaagctctaacacaagccaaaattgcaccttatgcgggactgatc
atgattatgaccatgaacaatcctaaaggcatattcaagaagcttggagctgggactcaa
gttatagtagaactaggagcatatgtccaggccgaaagcataagtaaaatatgcaagact
tggagccatcaagggacaagatatgtgctgaagtccagaatgtcttggaaagtggtgatc
attttttcattgctaataacacctcaacacggtcttaaagagagctacttagaagaatca
tgtagcactataactgagggatatctcagtgttctgaggacaggttggtataccaacgtt
tttacattagaggtgggtgatgtagaaaacctcacatgtgctgatggacctagcctaata
aaaacagaattagatctgaccaaaagtgcactaagagagctcaaaacagtttctgctgac
caattggcaagagaggaacaaattgagaatcccagacaatctagatttgttctaggagca
atagcactcggtgttgcgacagcagctgcagttacagcaggtgttgcaattgccaaaact
atccggcttgagagtgaagttacagcaattaagaatgcccttaaaaagactaatgaagca
gtgtctacattggggaatggagttcgagtgttagcaactgcagtgagggaactgaaagat
tttgtgagcaagaatttaactcgtgcaatcaacaaaaacaagtgcgacattgatgaccta
aaaatggccgttagcttcagtcaattcaacagaaggtttctaaatgttgtgcggcaattt
tcagacaatgctggaataacaccagcaatatctttagacttaatgacagatgctgaacta
gccagggctgtttccaacatgccgacatctgcaggacaaataaaattgatgttggaaaac
cgtgcaatggtgcgaaggaaggggttcggaatcctgataggggtctacgggagctccgta
atttacatggtgcagctgccaatctttggcgttatagacacgccttgctggatagtaaaa
gcagccccttcttgttccgaaaaaaagggaaactatgcttgcctcttaagagaagaccaa
gggtggtattgtcagaatgcagggtcaactgtttactacccaaatgagaaggactgtgaa
acaagaggagaccatgtcttttgcgacacagcagcaggaattaatgttgctgagcaatca
aaggagtgcaacatcaacatatccaccacaaattacccgtgcaaagtcagcacaggaagg
catcccatcagtatggttgcactgtcccctctcggggctctggttgcctgttacaaagga
gtaagctgttccattggcagcaatagagtagggatcatcaagcagctgaacaaaggttgc
tcttatataaccaaccaagatgctgacacagtgacaatagacaacactgtatatcagctg
agcaaagttgagggtgaacagcatgttataaaaggcagaccagtgtcaagcagctttgat
ccagtcaagtttcctgaagatcaattcaatgttgcacttgatcaagtttttgaaaacatt
gaaaacagccaggccttggtagatcaatcaaacagaatcctaagcagtgcagagaaaggg
aacactggcttcatcattgtgataattctaattgctgtccttggctccagcatgatcctg
gtgagcgtctttattataatcaagaaaacaaagaaaccaacaggagcacctccagagcta
agtggtgtcacaaacaatggcttcataccgcacagtatgtctcgtaaggctccatgcaaa
tatgaagtgcggggcaaatgcaatagaggaagtgagtgtaagtttaaccacaattactgg
agttggccagatagatacttattaataagatcaaattatctattaaatcagcttttaagg
aacactgatagagctgatggcctatcaataatatcaggcgcaggcagagaagacagaacg
caagattttgttctaggttccaccaatgtggttcaaggttatattgatgataaccaaagt
ataacaaaggctgcagcctgctacagtctacacaacataatcaagcaactacaagaagtt
gaagttaggcaggctagagataacaaactatctgacagcaagcatgtggcactccataac
ttaatcttatcttacatggagatgagcaaaactcccgcatctttaatcaacaatcttaaa
agactgccgagagaaaaactgaaaaaattagcaaagctgataattgacttatcagcaggt
gctgacaatgactcttcatatgccctgcaagacagtgaaagcattaatcaagtgcagtga
gcatggtcctgtcttcattactatagaggttgatgatatgatatggactcaaaaagaatt
aaaagaagctttatccgatgggatagtgaagtctcatactaacatttacaattgttattt
agaaaacatagaaattatatatgtcaaggcttacctaagttagatgataacattggatgt
cattaaaaatgatgggtcttcaaaaacatgtactcaccttaaaaaaataatcaaagacca
ctctggtaaagtgctcattgcacttaagttaatattagctttactaacatttttcacagt
aacaatcactataaattacataaaagtagaaaacaatctgcaaatatgccagtcaaaaac
tgagtcagacaaagaagactcaccatcaaataccacttctgtcacaaccaagaccactct
agaccatgatataacacattattttaaaagattgattcaaaggtatacagattctgtaat
aGCCaacaaggacgcatgctggaaaataagcagaaatcaatgcacaaatataacaacata
taaatttttatgttttaaacctgaagactcaaaaatcaacagttgtgatagactgacaga
tttatgcagaaacaaatcaaactcagcagttgaagcatatcacacagtagaatgccattg
tatatacacaattgaatggaagtgctatcattatatggaggtgaaagtagagaacattcg
agcaatagacatgctcaaagcaagagtgaaaaatcgtgtggcacgcagcaaatgctttaa
aaatgcttctttaatcctcataggaataactactctgagtatagccctcaatatctatct
gatcataaactacacaatacaaaaaactacatctgaatcagaacaccacactagctcacc
acccacagaatctaacaaagaaacttcaacaatccctatagacaacccagacatcaatcc
aaactcacagcatccaactcaacagtctacagaaagcctcacactctaccccgcatcctc
ggtgagcccatcagaaacagaaccagcatcaacaccaggcataacaaaccgcctgtcctt
tgtagacagatccacaacacaaccaagtgaaagcagaacaaagacaaactcgacagtcat
ggatcctcttaatgaatccactgttaatgtctatctccctgattcgtaccttaaaggagt
aatttcttttagtgaaactaatgcaattggttcatgtctcttaaaaagaccctacttaaa
aaatgacaacactgcaaaagttgccatagagaatcctgttattgagcatgttagactcaa
aaatgcagtcaattctaaaatgaaaatatcagattacaaggtagtagaaccaataaacat
gcaacatgaaataatgaagaatgtacacagttgtgagctcacactattgaaacagttttt
aacaaggagtaaaaacattagcactcccaaattaaatatgatatgtgattggctgcaatt
aaaatctacatcagatgatacctcaatcctaagttttatagatgtagaatttatacctag
ttgggtaagcaactggtttagtaattggtacaatctcaataagttaattttagagttcag
gagagaggaagtaataagaaccggttcaatcttgtgcaggtcattaggtaaattagtttt
tattgtatcatcatatggatgtatcgtcaagagcaacaaaagcaaaagagtgagcttctt
cacatacaatcaactgttaacatggaaagatgtgatgttaagtcgatttaatgcgaattt
ttgtatatgggtgagcaacagtctgaatgaaaatcaggaagggctaggattgagaagtaa
tctgcaaggtatgttaactaataaactatatgaaactgtagattatatgctaagtttatg
ttgcaatgaaggtttctcacttgtgaaagagttcgaaggtttcattatgagtgaaatcct
taggattactgaacatgctcaattcagtactagatttagaaatactttattaaatggatt
aacagatcaattaacaaaattaaaaaataaaaacaggctcagagttcatggtaccgtatt
agaaaataatgattatccaatgtatgaagctgtacttaaattattaggagatactctgag
atgcatcaaattattaatcaataaaaacttagagaatgctgcagaattatactatatatt
cagaatttttggtcacccaatggtagatgaaagagatgcaatggatgctgtcaaactaaa
taatgaaatcacaaagattcttaggttggagagcttgacagaactaagaggggcattcat
attaaggattatcaaaggatttgtggacaacaacaaaaggtggcctaaaattaaaaactt
aaaagtgcttagcaaaagatggactatgtacttcaaagcaaaaagttaccccagtcaact
cgaattaagtgaacaagactttctagagcttgctgcaatacaatttgaacaagagttttc
tgttcctgaaaaaaccaatcttgagatggtattaaatgacaaagctatatcacctcctaa
aagattaatatggtctgtgtatccgaagaattacttacctgaaacgataaaaaatcgata
tctagaagaaactttcaatgcaagtgatagtctcaaaacaagaagagtactagagtacta
tttgaaagacaataaatttgatcaaaaggaactcaaaagttatgttgttagacaggaata
tttaaatgataaggaacacattgtctcgttaactggaaaagaaagagaattaagtgtagg
tagaatgtttgctatgcaaccagggaaacagcgacaaatacaaatattggcagagaaatt
gttagctgataacattgtacctttcttcccagaaactttaacaaagtatggtgatctaga
tcttcagagaataatggaaatcaaatcggaactttcttctattaaaaccagaagaaatga
cagttataataattatattgcaagagcatccatagtaactgatttaagcaagttcaacca
agcctttagatatgaaactacagcaatctgcgcagatgtagcagacgaattacatggaac
acaaagcttattctgttggttacatcttatcgttcctatgactacaatgatatgtgccta
tagacatgcaccaccagaaacaaaaggtgaatatgatatagataagatagaagagcaaag
tggtttatatagatatcacatgggtggtattgaaggatggtgtcaaaaactctggacaat
ggaagctatatctttattggatgttgtatctgtaaagacacggtgtcaaatgacatcttt
attaaacggtgacaaccaatcaatagatgtaagtaaaccagtcaagttatctgaaggttt
ggatgaagtgaaggcagattatcgcttggcaataaagatgctaaaagaaataagagatgc
atacagaaatataggccataaacttaaagaaggggaaacatatatatcaagggatcttca
gttcataagcaaggtgattcaatctgaaggagtaatgcatcctacccctataaaaaagat
cttaagagtaggaccatggataaacacaatattagatgacattaaaactagtgctgagtc
aatagggagtctatgtcaagaattagaatttaggggagaaagcataatagttagtctgat
attaagaaatttctggctgtataacttatacatgcatgaatcaaagcaacatcctctggc
agggaagcagttattcaaacaactaaataaaacattaacatcagtgcagagattttttga
aatcaaaaaggaaaatgaagtagtagatctatggatgaacataccaatgcaatttggagg
aggagatccagtagtcttctatagatctttctatagaaggactcctgattttttaactga
ggcaatcagccatgtggatattctgttaaaaatatcagctaacataaaaaatgaaacgaa
aataagttttttcaaagccttactatcaatagaaaaaaatgaacgtgctacactgacaac
actaatgagggatcctcaagctgttggatcagaacgacaagcaaaagtaacaagtgatat
caatagaacagcagttaccagtatcttaagtctttccccgaatcaacttttcagtgatag
tgctatacactacagcagaaatgaagaagaggtaggaatcattgcagaaaacataacacc
tgtttatcctcatgggctgagagttttatatgaatcattaccctttcacaaagctgaaaa
agttgtaaacatgatatcagggacaaaatctataactaacctattacagagaacatctgc
tattaatggtgaagatattgacagagctgtatctatgatgttggaaaatctaggattatt
gtctagaatattgtcagtagttgttgatagtatagaaattccaaccaaatctaatggtag
gctgatatgttgtcaaatctctaggactttaagagagacatcatggaataatatggaaat
agttggagtaacatctcctagcatcactacatgcatggatgtcatatatgcaactagttc
tcatttgaaggggataattattgaaaagttcagcactgacagaactacaaggggtcaaag
aggtccaaaaagcccttgggtagggtcgagtactcaagagaaaaaattagtacctgttta
taacagacaaattctctcaaaacaacaaagagaacagctagaagcaattggaaaaatgag
atgggtgtataaagggacaccaggcttgcggcgattactcaacaagatctgtcttggaag
tttaggcattagttacaagtgtgtaaagcctttattacctagatttatgagtgtaaattt
cttacatagattatctgtcagtagtagacctatggaattcccagcatcagttccagctta
tagaacaacaaattaccattttgacactagtcctattaatcaagcattaagtgagagatt
tgggaatgaagatattaacttggtcttccaaaatgcaatcagctgtggaattagcataat
gagtgtagtagaacaattaacaggtagaagcccaaaacagttagttttaataccccaatt
agaggaaatagacattatgccaccaccagtgtttcaagggaaattcaattataaactagt
agataagataacttctgatcaacatatcttcagtccggacaaaatagatatgttaacatt
agggaaaatgctcatgcccactataaagggtcagaaaacagaccagttcttaaataagag
agagaattatttccatggaaacaatcttattgagtctttatcagcagcattagcatgtca
ttggtgtgggatattaacagaacaatgcatagaaaataatattttcaagaaagactgggg
tgacgggtttatatcagatcatgcttttatggacttcaaaatattcctatgtgtctttaa
aaccaaacttttatgtagttggggatctcaagggaaaaacattaaagatgaagatatagt
agatgagtcaatagataaattgttaaggattgacaatactttttggagaatgttcagcaa
ggttatgtttgaaccaaaagttaagaaaaggataatgttatatgatgtaaaattcctatc
actagtaggttacatagggtttaagaactggtttatagagcagttgagatcagctgagtt
gcatgaaataccttggattgtcaatgccgagggtgatttggttgagatcaagtcaattaa
aatctatttgcaactgatagaacaaagcttatttttgagaataactgttctgaactatac
agatatggcacatgctctcacacgattaatcagaaagaagttgatgtgtgataatgcact
gttaaccccaatttcatccccaatggttaacttaactcaagttattgatcccacaacaca
attagattacttccctaagataacattcgaaaggctaaaaaattatgacacaagttcaaa
ttatgctaaagggaagctaacaagaaattacatgatactgttgccatggcagcatgttaa
tagatataactttgtctttagttctactggatgtaaagttagtctgaaaacatgtattgg
aaaacttatgaaagacttaaatcctaaagttttgtactttattggagaaggagcaggaaa
ttggatggctagaacagcatgtgaatatcctgatattaagtttgtatatagaagtttgaa
agatgaccttgatcatcattatcctttggaataccagagagtgataggtgaattaagcag
aatcatagatagtggtgaagggctttcaatggaaacaacagatgcaactcaaaaaactca
ttgggatttgatacacagagtaagcaaagatgctttattaataactttatgtgatgcaga
atttaaggacagagatgatttttttaagatggtaattctatggagaaaacatgtattatc
atgcagaatttgcactacttatgggacagacctctatttattcgcaaagtatcatgctaa
agactgcaatgtaaaattacctttttttgtgagatcagttgctacttttattatgcaggg
tagtaagctgtcaggctcagaatgctacatactcttaacactaggccaccacaacagttt
accttgccatggagaaatacaaaattctaagatgaaaatagcagtgtgtaatgattttta
tgctgcaaaaaaactcgacaataaatcaattgaagctaattgtaaatcacttttgtcagg
gctaagaatacctataaataagaaagaactagatagacagagaaaattattaacactaca
aagcaatcattcttctgtagcaacagttggtggcagcaagatcatagagtctaaatggtt
aacaaacaaagcaagtacaataattgattggttagaacacattttaaattctccaaaggg
cgaattaaattatgatttttttgaagcattagagaacacttaccctaatatgattaagct
aatagataacctagggaatgcagagattaaaaaactgatcaaagtaacaggatacatgct
tgtaagtaaaaaa
>KC562225-2003.673
ctatcatacaagcatgctatattaaaagagtctcagtacacaataaagagagatgtaggc
acaacaacagcagtaacaccctcatcattgcaacaagaaataacactattgtgtggagaa
attctatatgctaagcatactgattacaaatatgctgcagaaataggagtacaatatatt
agcacagctctagggtcagagagagtacagcagattctaagaaactcaggcagtgaagtc
caagcggttttaaccagaacgtactctttagggaaagttaaaaacaacaaaggagaagat
ttacagatgttagacatacacggagtagaaaaaagctgggtggaagagatagacaaagaa
gcaagaaaaacaatggcaactttacttaaagaatcatcaggtaatattccacaaaatcag
aggccttcagcaccagacacacctataatcttattatgtgtaggtgccttaatatttacc
aaactagcatcaactatagaagtgggattagagaccacagtcagaagagctaaccgtgta
ctaagtgatgcactcaaaagataccctagaatggacataccaaaaattgctagatccttc
tatgacttatttgaacaaaaagtgtatcacagaagtttgttcattgagtatggcaaagca
ttaggctcatcctctacaggcagcaaagcagaaagtttattcgttaatatattcatgcaa
gcttatggtgctggtcaaacaatgctgaggtggggggtcatcgccaggtcatctaacaat
ataatgttaggacatgtatctgtacaagccgagttgaaacaggtcacagaagtctatgac
ctagtgcgagaaatgggccctgaatctgggctcctacatttaaggcaaagcccaaaagct
ggactgttatccttagccaattgtcccaactttgcaagtgttgttctcggcaatgcctca
ggcttaggcataataggtatgtatcgagggagagtgccaaacacagaactattttcagca
gcagaaagctatgccaagagtttgaaagaaagtaataaaatcaacttttcctcattagga
ctcacagatgaagaaaaagaggctgcagaacacttcctaaatgtgagtgatgacagtcaa
aatgattatgagatgtcgttccctgaaggaaaagatattcttttcatgggtaatgaagca
gcaaaattggcggaagctttccagaaatcattaagaaaacctagtcataagagatctcaa
tctattataggagaaaaagtgaacactgtatctgaaacattggaattacctactatcagt
agacctaccaaaccaactatattgtcagagccgaagttagcatggacagacaaaggtggg
gcaatcaaaactgaagtaaagcaaacaatcaaaattatggatcctattgaagaggaagag
tctactgagaagaaggtgctgccctctagtgatgggaaaactcctgcagaaaagaagttg
aaaccatcaaccaacacaaaaaagGCCaaagtttcatttacaccaaatgaaccaggaaaa
tatacaaagttggagaaagatgctctagacttgctttcagataacgaagaggaagatgca
gaatcctcaatcttaaccttcgaagaaagagatacttcatcattaagcattgaagccaga
ctagaatcgattgaggagaaattaagcatgatactagggctattaagaacactcaacatt
gctacagcaggacccacagcagcaagagatgggatcagagatgcgatgattggcataagg
gaagaactaatagcagacataataaaagaagccaagggaaaagcagcagaaatgatggaa
gaggaaatgaaccagcggacaaaaataggaaacggtagtgtaaaattaactgaaaaggca
aaggagctcaacaaaattgttgaggatgaaagcacaagtggagaatctgaagaagaagaa
gaactaaaagacatacaggaaaataatcaagaagatgacatttaccagttaattatgatg
gagtcctatctggtagacacctatcagggcatcccttacacagcagctgttcaagttgat
ctagtagaaaaggatctgttacctgcaagcctaacaatatggttccctttgtttcaggcc
aatacaccaccagcagttctgcttgatcagctaaagactctgacaataactactctgtat
gctgcatcacaaagtggtccaatactaaaagtgaatgcatcagcccaaggagcagcaatg
tctgtacttcctaaaaggtttgaagtcaatgcgactgtagcacttgacgaatatagcaaa
ttagaatttgacaaactcacagtctgtgaggtaaaaacagtttacctaacaaccatgaaa
ccatatgggatggtatcaaaatttgtgagctcagcaaaatcagttggcaaaaaaacacat
gatctaatcgcattgtgtgattttatggatctagaaaagaacacaccagttacaatacca
gcatttatcaaatcggtttctatcaaagagagtgaatcagccactgttgaagctgctata
agcagtgaagcagaccaagctctaacacaagccaaaattgcaccttatgcgggactgatc
atgattatgaccatgaacaatcccaaaggcatattcaagaagcttggagctgggactcaa
gttatagtagaactaggagcatatgtccaggccgaaagcataagtaaaatatgcaagact
tggagccatcaagggacaagatatgtgctgaagtccagaatgtcttggaaagtggtgatc
attttttcattgctaataacacctcaacacggtcttaaagagagctacttagaagaatca
tgtagcactataactgagggatatctcagtgttctgaggacaggttggtataccaacgtt
tttacattagaggtgggtgatgtagaaaacctcacatgtgctgatggacctagcctaata
aaaacagaattagatctgaccaaaagtgcactaagagagctcaaaacagtttctgctgac
caattggcaagagaggaacaaattgaaaatcccagacaatctagatttgttctaggagca
atagcactcggtgttgcgacagcagctgcagttacagcaggtgttgcaattgccaaaacc
atccggcttgagagtgaagttacagcaattaagaattcccttaaaaagactaatgaagca
gtatctacattggggaatggagttcgagtgttagcaactgcagtgagggaactgaaagat
tttgtgagtaagaatttaactcgtgcaatcaacaaaaacaagtgcgacattgatgaccta
aaaatggccgttagcttcagtcaattcaacagaaggtttctaaatgttgtgcggcaattt
tcagacaatgctggaataacaccagcaatatctttagacttaatgacagatgctgaacta
gccagggccgtttccaacatgccgacatctgcaggacaaataaaattgatgttggaaaat
cgtgcaatggtgcgaaggaaggggttcggaatcctgataggggtctatgggagctccgta
atctacatggtgcagctgccaatctttggcgttatagacacgccttgctggatagtaaaa
gcagccccctcttgttccgaaaaaaggggaaactatgcttgcctcttaagagaagaccaa
gggtggtattgtcagaatgcagggtcaactgtttactacccaaatgagaaggactgtgaa
acaagaggagaccatgtcttttgcgacacagcagcaggaattaatgttgctgagcaatca
aaggagtgcaacatcaacatatccaccacaaattatccgtgcaaagtcagcacaggaagg
catcctatcagtatggttgcactgtcccctctcggggctctggttgcctgttacaaagga
gtaagctgttccattggcagcaatagagtagggatcatcaagcagctgaacaaaggttgc
tcttatataaccaaccaagatgcagacacagtgacaatagataacactgtatatcagcta
agcaaagttgagggtgaacagcatgttataaaaggcagaccagtgtcaagcagctttgat
ccagtcaagtttcctgaagatcaattcaatgttgcacttgaccaagtttttgaaaacatt
gaaaacagccaggccttggtagatcaatcaaacagaatcctaagcagtgcagagaaaggg
aacactggcttcatcattgtgataattctaattgctgtccttggctccagcatgatccta
gtgagcgtcttcattataatcaagaaaacaaagaaaccaacaggagcacctccagagctg
agtggtgtcacaaacaatggcttcataccgcacagtatgtctcgtaaggctccatgcaaa
tatgaagtgcggggcaaatgcaatagaggaagtgagtgtaagtttaaccacaattactgg
agttggccagatagatacttattaataagatcaaattatctattaaatcagcttttaagg
aacactgatagagctgatggcctatcaataatatcaggcgcaggcagagaagacagaacg
caagattttgttctaggttccaccaatgtggttcaaggttatattgatgataaccaaagc
ataacaaaggctgcagcctgctacagtctacacaacataatcaagcaactacaagaagtt
gaagttaggcaggctagagataacaaactatctgacagcaagcatgtggcactccataac
ttaatcttatcttacatggagatgagcaaaactcccgcatctttaatcaacaatcttaaa
agactgccaagagaaaaactgaaaaaattagcaaagctgataattgacttatcagcaggc
gctgacaatgacccttcatatgccctgcaagacagtgaaagcattaatcaagtgcagtga
gcatggtcctgttttcattactatagaggttgatgatatgatatggactcaaaaagaatt
aaaagaagctttatccgatgggatagtgaagtctcatactaacatttacaattgttattt
agaaaacatagaaattatatatgtcaaggcttacctaagttagatgataacattggatgt
cattaaaaatgatgggtcttcaaaaacatgtactcaccttaaaaaaataatcaaagacca
ctctggtaaagtgcttattgcacttaagttaatattagctttactaacatttttcacagt
aacaatcactataaattacattaaagtagaaaacaatctacaaatatgccagtcaaaaac
tgagtcagacaaagaagactcaccatcaaataccacatctgtcacaaccaagaccactcc
aaaccatgatataacacagtattttaaaagattgattcaaaggtatacagattctgtaat
aGCCaacaaggacacatgctggaaaataagcagaaatcaatgcacaaatataacaacata
taaatttttatgttttaaacctgaagactcaaaaatcaacagttgtgatagactgacaga
tttatgcagaaacaaatcaaactcagcagttgaagcatatcacacagtagaatgccattg
tatatacacaatcgaatggaaatgctatcattatatggaggtgaaagtagagaacattcg
agcaatagacatgctcaaagcaagagtgaaaaatcgtgtggcacgcagcaaatgctttaa
aaatgcttctttaatcctcataggaataactactctgagtatagccctcaatatctatct
gatcataaactacacaatacaaaaaaccacatctgaatcagaacaccacactagctcacc
acccacagaatctaacaaagaaacttcaacaatccctatagacaacccagacatcaatcc
aaactcacagcatccaactcaacagtccacagaaagcctcacactctaccccgcatcctc
ggtgagctcatcagaaacagaaccagcatcaacaccaagtataacaaaccgcctgtcctc
cgtagacagatccacaacacaaccaagtaaaagcagaacaaatacaactccgacagtcat
ggatcctcttaatgaatccactgttaatgtctatctccctgattcgtaccttaaaggggt
gatttcttttagtgaaactaatgcaattggttcatgtctcttaaaaagaccttacttaaa
aaatgacaacactgcaaaagttgccatagagaatcctgttattgagcatgttagactcaa
aaatgcagtcaattctaaaatgaaaatatcagattacaaggtagtagaaccagtaaacat
gcaacatgaaataatgaagaatgtacacagttgtgagctcacactattgaaacagttctt
aacaaggagtaaaaacattagcactctcaaattaaatatgatatgtgattggttgcaatt
aaaatctacatcagacgatacctcaatcctaagttttatagatgtagaatttatacccag
ttgggtaagcaactggtttagtaattggtacaatctcaataagttaattttagaattcag
gagagaggaagtaataagaaccggttcaatcttgtgcaggtcattgggtaaattagtttt
tattgtatcatcatatggatgtatcgtcaagagcaacaaaagcaaaagagtaagcttctt
cacatacaatcaactgttaacatggaaagatgtgatgttaagtcgattcaatgcgaattt
ttgtatatgggtgagcaacagtctgaatgaaaatcaggaagggctagggttgagaagcaa
tctgcaaggtatgctaaccaataaactatatgaaactgtagattatatgctaagtttatg
ttgcaatgaaggtttttcacttgtgaaagagttcgaaggtttcattatgagtgaaatcct
taggattactgaacatgctcaattcagtactagatttagaaatactttattaaatggatt
aacagatcaattaacaaaattaaaaaataaaaacaggatcagagttcatggtaccgtatt
ggaaaataatgattatccaatgtatgaagttgtacttaaattattaggagatactctgag
atgcatcaaattattaatcaataaaaacttagagaatgctgcagaattatactatatatt
cagaatttttggtcacccaatggtagatgaaagagatgcaatggatgctgtcaaactaaa
caatgaaatcacaaagatccttaggttggagagcttgacagaactaagaggagcattcat
attaaggattatcaaaggatttgtggacaacaacaaaaggtggcccaaaattaaaaactt
aaaagtgcttagcaaaagatggactatgtacttcaaagcaaaaaattaccccagtcaact
cgaattaagtgaacaagactttctagagcttgctgcaatacaatttgaacaagaattttc
tgttcctgaaaaaaccaatcttgagatggtattaaatgacaaagctatatcacctcctaa
aagattaatatggtctgtgtatccaaagaattacttacctgaaacgataaaaaatcgata
tctagaagaaactttcaatgcaagtgatagtctcaaaacaagaagagtgctagagtacta
tttgaaagacaataaatttgatcaaaaggaactcaaaagttatgttgttagacaagaata
tttaaatgataaggaacacattgtctcgttaactggaaaagaaagagaattaagtgtagg
tagaatgtttgctatgcaaccagggaaacagcgacaaatacaaatattagcagagaaatt
gttagctgataacattgtacctttcttcccagaaactttaacaaagtatggtgatctaga
tcttcagagaataatggaaatcaaatcggagctttcttctattaaaaccagaaaaaatga
cagttataataattacattgcaagagcatccatagtaactgatttaagcaagttcaacca
agcctttagatatgaaactacagcaatctgcgcagatgtagcagacgaattacatggaac
acaaagcttattctgttggttacatcttatcgttcctatgactacaatgatatgtgccta
cagacatgcaccaccagaaacaaaaggtgaatatgatatagataagatagaagagcaaag
tggtttatatagatatcatatgggtggtattgaaggatggtgtcaaaaactctggacaat
ggaagctatatctttattggatgttgtatctgtaaagacacggtgtcaaatgacatcttt
attaaacggtgataaccaatcaatagatgtaagtaaaccagtcaagttatctgaaggttt
ggatgaagtgaaggcagattatcgcttggcaataaaaatgctaaaagaaataagagatgc
atacagaaatataggccataaacttaaagaaggggaaacatatatatcaagggatcttca
gttcataagcaaggtgattcaatctgaaggagtaatgcatcctacccctataaaaaagat
cttaagagtaggaccatggataaacacaatattagatgacattaaaactagtgctgagtc
aatagggagtttatgtcaagaattagaatttagaggagaaagcataatagttagtctgat
attaagaaatttctggttgtataacttatacatgcatgaatcaaagcaacatcctctggc
agggaaacagttattcaaacaactaaataaaacattaacatcagtgcagagattttttga
aatcaaaaaggaaaatgaagtagtagatctatggatgaacataccaatgcaatttggagg
aggagatccagtagtcttctatagatctttctatagaaggactcctgattttttaactga
ggcaatcagccatgtggatattctgttaaaaatatcagctaacataaaaaatgaaacgaa
aataagttttttcaaagccttactatcaatagaaaaaaatgaacgtgctacactgacaac
actaatgagagatcctcaggctgttggatcagaacgacaagcaaaagtaacaagtgatat
caatagaacagcagttaccagtatcttaagtctttccccaaatcaacttttcagtgatag
tgctatacactacagcagaaatgaagaagaagtaggaatcattgcagaaaacataacacc
cgtttatcctcatgggctgagagttttatatgaatcattaccctttcacaaagctgaaaa
agttgtaaacatgatatcagggacaaaatctataactaacctattacagagaacatctgc
tatcaatggtgaagatattgacagggctgtatctatgatgttggagaatctaggattatt
gtctagaatattgtcagtagttgttgatagtatagaaattccaaccaaatctaatggtag
gctgatatgttgtcaaatctctaggactttaagagagacatcatggaataatatggaaat
agttggagtaacatctcctagcatcactacatgcatggatgtcatatatgcaactagttc
tcatttgaaggggataattattgaaaagttcagcactgacagaactacaaggggtcaaag
aggtccaaaaagcccttgggtaggatcgagtactcaagagaaaaaattagtacctgttta
taacagacaaattctctcaaaacaacaaagagaacagctagaagcaattggaaaaatgag
atgggtgtataaagggacaccaggcttgcggcgattactcaacaagatctgtcttgggag
tttaggcattagttacaagtgtgtaaaacctttattacctagatttatgagtgtaaattt
cttacatagattatctgtcagtagtagacctatggaattcccagcatcagttccagctta
tagaacaacaaattaccattttgacactagtcctattaatcaagcactaagtgagagatt
tgggaatgaagatattaacttggtcttccaaaatgcaatcagctgtggaattagcataat
gagtgtagtagaacaattaacaggtagaagcccaaaacagttagttttaataccccaatt
agaggaaatagacattatgccaccaccggtgtttcaagggaaattcaattataaactggt
agataagataacttctgatcaacatatcttcagtccggacaaaatagatatgttaacact
agggaaaatgctcatgcccactataaagggtcagaaaacagatcagttcttaaataagag
agagaattatttccatggaaacaatcttattgagtctttatcagcagcattagcatgtca
ttggtgtgggatattaacagaacaatgcatagaaaataatattttcaagaaagactgggg
tgacgggtttatatcagatcatgcctttatggacttcaaaatcttcctatgtgtctttaa
aaccaaacttttatgtagttggggatctcaagggaaaaacattaaagatgaagatatagt
agatgagtcaatagataaattgttaaggattgacaatactttttggagaatgttcagcaa
ggttatgtttgaaccaaaagttaagaaaaggataatgttatatgatgtaaaattcctatc
attagtaggttacatagggtttaagaactggtttatagagcagttgagatcagctgagtt
gcatgaaataccttggattgtcaatgccgagggtgatttggttgagatcaaatcaattaa
aatctatttgcaactgatagaacaaagcttatttttgagaataactgttctgaactatac
agatatggcacatgctctcacacgattaatcagaaagaagttgatgtgtgataatgcact
gttaaccccaatttcatccccaatggttaacttaactcaagttattgatcccacaacaca
attagattacttccctaagataacattcgaaaggctaaaaaattatgacacaagttcaaa
ttatgctaaagggaagctaacaagaaattacatgatactgttgccatggcagcatgttaa
tagatataactttgtctttagttctactggatgtaaagttagtctgaaaacatgtattgg
aaaacttatgaaagacttaaatcctaaagttttgtactttattggagaaggagcaggaaa
ttggatggccagaacagcatgtgaatatcctgatattaagtttgtatatagaagtttgaa
agatgaccttgatcatcattatcctttggaataccagagagtgataggtgaattaagcag
aatcatagatagtggtgaagggctttcaatggaaacaacagacgcaactcaaaaaactca
ttgggatttgatacacagggtaagcaaagatgctttattaataactttatgtgatgcaga
atttaaggacagagatgatttttttaagatggtaattctatggagaaaacatgtattatc
atgcagaatttgcactacttatgggacagacctctatttattcgcaaagtatcatgctaa
agactgcaatgtaaaattacctttttttgtgagatcagttgctacttttattatgcaggg
tagtaagctgtcaggctcagaatgctacatactcttaacactaggccaccacaacagttt
accttgccatggagaaatacaaaattctaagatgaaaatagcagtgtgtaatgattttta
tgctgcaaaaaaactcgacaataaatcaattgaagctaattgtaaatcacttttatcagg
gctaagaatacctataaataagaaggaactagatagacagagaaaattattaacactaca
aagcaatcattcttctgtagcaacagttggtggcagtaagatcatagagtctaaatggtt
aacaaacaaagcaagtacaataattgattggttagaacatattttaaattctccaaaggg
cgaattaaattatgatttttttgaagcattagagaacacttaccctaatatgattaagct
aatagataacctagggaatgcagagattaaaaaactgatcaaagtaacaggatacatgct
tgtaagtaaaaaa
>KC562226-2003.763
ctatcatacaagcatgctatattaaaagagtctcagtacacaataaaaagagatgtgggt
acaacaactgcagtgacaccctcatcattgcaacaagaaataacgctgttgtgtggagaa
attctgtatgctaaacatgctgattacaaatatgctgcagaaataggaatacaatatatt
agcacagctttaggatcagagagagtgcagcagattctgaggaactcaggcagtgaagtc
caagtggtcttaaccagaacgtactctctggggaaagttaaaaacaataaaggagaagat
ttacagatgttagacatacacggggtagagaagagttgggtagaagagatagacaaagaa
gcaaggaaaacaatggcaaccttgcttaaggagtcatcaggtaatatcccacaaaatcag
aggccctcagcaccagacacacccataatcttattatgtgtaggtgccttaatatttact
aaactagcatcaaccatagaagtgggactagagaccacagtcagaagggctaaccgtgta
ctaagtgatgcactcaagagataccctagaatggacatcccaaaaattgccagatccttc
tatgacttatttgaacaaaaagtgtatcacagaagtttgttcattgagtatggcaaagca
ttaggctcatcatctacaggcagcaaagcagaaagtctatttgttaatatattcatgcaa
gcttatggagccggtcaaacaatgctaaggtggggggtcattgccaggtcatccaacaat
ataatgttaggacatgtatccgtccaagctgagttaaaacaggtcacagaagtctatgac
ttggtgcgagaaatgggtcctgaatctggacttctacatttaaggcaaagcccaaaagct
ggactgttatcactagccaactgtcccaactttgcaagtgttgttctcggaaatgcctca
ggcttaggcataatcggtatgtaccgtgggagagtaccaaacacagaattattttcagca
gcagaaagttatgccaaaagcttgaaagagagcaataaaatcaatttctcttcattagga
cttacagatgaagagaaagaggctgcagaacatttcttaaatgtgagtgacgacagtcaa
aatgattatgagatgtctttccctgaaggaaaagatattcttttcatgggtaatgaagca
gcaaaattagcagaagctttccagaaatcattaagaaaaccaggtcataaaagatctcaa
tctattataggagaaaaagtgaacactgtatcagaaacattggaattacctactatcagt
agacctgcaaaaccaaccatactgtcagaaccaaagttagcatggactgataaaggtggg
gcaatcaaaactgaaataaagcaagcaatcaaagtcatggatcctattgaggaagaagag
tctactgagaagaaggtgctgccctccagtgatgggaaaacccctgcagaaaagaaactg
aaaccatcaactaacaccaaaaagGCCaaagtttcatttacaccaaatgaaccaggaaaa
tatacaaagttggaaaaagatgctctagatttgctctcagataatgaagaagaagatgca
gaatcttcaatcttaacctttgaggaaagagacacttcatcgttaagcattgaggccaga
ttggaatcaatagaggagaaattaagcatgatattagggctattaagaacactcaacatt
gccacagcaggacccacagcagcaagagatgggattagagatgcaatgattggcgtaaga
gaggaattaatagcagacataataaaggaagctaaagggaaagcagcagaaatgatggaa
gaggagatgagtcaacgatcaaaaataggaaacggtagtgtaaaactgacagagaaagca
aaagagcttaacaaaattgttgaagatgaaagcacaagtggagaatctgaagaagaagaa
gaaccaaaagacatacaagacaatagtcaagaagatgacatttaccagttaattatgatg
gagtcctacctagtagacacttatcaaggcattccttacacagcagctgttcaagttgat
ctaatagaaaaggacctgttacctgcaagcctaacaatatggttccctttgtttcaggcc
aacacaccaccagcagtgctgcttgatcagctgaaaaccctaacaataaccactctgtat
gctgcatcacaaaatggtccaatactcaaagtgaatgcatcagcccaaggtgcagcaatg
tctgtacttcccaaaaaatttgaagtcaatgcaactgtagcactcgatgaatatagcaaa
ttggaatttgacaaactcacagtctgtgaagtaaaaacagtttacttaacaaccatgaaa
ccatacgggatggtatcaaaatttgtgagctcagccaaatcagttggcaaaaaaacacat
gatctaatcgcactgtgtgattttatggatctagaaaagaacacacctgttacaatacca
gcattcatcaaatcagtttcaatcaaagagagtgagtcagctactgttgaagctgctata
agcagtgaagcagaccaagctctaacacaggccaaaattgcaccttatgcgggattgatt
atgatcatgactatgaacaatcccaaaggcatattcaaaaagcttggagctgggactcaa
gttatagtagaactaggagcatatgtccaggctgaaagcataagtaaaatatgcaaaact
tggagccatcaagggacaagatatgtgttgaagtccagaatgtcttggaaagtggtgatc
attttttcattgttaataacacctcaacacggtcttaaagagagctatttagaagagtca
tgtagcactataactgaaggatatctcagtgttctgaggacaggttggtataccaacgtt
tttacactggaggtaggtgatgtagagaaccttacatgtgctgatggacctagcttaata
aaaacagaattagacctgactaaaagtgcactaagagagctcagaacagtttctgctgat
caactggcaagagaggagcaaattgagaatcccagacaatctagatttgttctaggagca
atagcactcggtgttgcaacagcagctgcagttacagcaggtgttgcaattgccaaaacc
atccggcttgaaagtgaagtaacagcaattaagaatgcccttaaaaagaccaatgaagca
gtatctacattggggaatggagttcgagtgttggcaactgcagtgagggagctgaaagat
tttgtgagcaagaatctaacacgtgcaatcaacaaaaacaagtgcgacattgctgacctg
aaaatggccgttagcttcagccaattcaacagaaggtttctaaatgttgtgcggcaattt
tcagacaatgctggaataacaccagcaatatccttggacttaatgacagatgctgaacta
gccagagctgtttccaacatgccaacatctgcaggacaaataaaactgatgttggagaac
cgtgcaatggtaagaagaaaggggttcggaatcctgataggagtttacggaagctccgta
atttacatggtgcaactgccaatctttggagttatagacacgccttgctggatagtaaaa
gcggccccttcttgctcagaaaaaaagggaaactatgcttgtctcttaagagaagatcaa
ggatggtattgtcagaatgcagggtcaactgtttactacccaaatgaaaaagactgcgaa
acaagaggagaccatgtcttttgcgacacagcagcaggaatcaatgttgctgagcagtca
aaggagtgcaacatcaacatatccactactaattacccatgcaaagttagcacaggaaga
catcctatcagtatggttgcactgtctcctcttggggctttggttgcttgctacaaggga
gtgagctgttctattggcagcaacagagtagggatcatcaagcaactgaacaaaggctgc
tcttatataaccaaccaagacgcagacacagtgacaatagacaacactgtataccagcta
agcaaagttgagggcgaacagcatgttataaaaggaaggccagtgtcaagcagctttgat
ccagtcaaatttcctgaagatcaattcaatgttgcacttgaccaagttttcgagagcatt
gagaacagtcaggccttggtggatcaatcaaacagaatcctaagcagtgcagagaaagga
aacactggcttcatcattgtaataattctaattgctgtccttggctctaccatgatccta
gtgagtgtttttatcataataaagaaaacaaagaaacccacaggagcacctccagagctg
agtggtgtcacaaacaatggcttcataccacataatatgtctcgcaaggctccatgcaaa
tatgaagtgcggggcaaatgcaatagaggaagtgagtgcaagtttaaccacaattactgg
agttggccagatagatacttactaataagatcaaattatttattaaatcaacttttaagg
aacactgatagagctgatggtttatcaataatatcaggagcaggcagagaagataggaca
caagattttgtcctaggttccaccaatgtggttcaaggttatattgatgataaccaaagc
ataacaaaagctgcagcctgttacagtctacataatataatcaaacaactacaagaagtt
gaagttaggcaggctagagataacaaaccatctgacagcaaacatgtggcacttcacaac
ttagtcctatcttatatggagatgagcaaaactcctgcatctttaatcaacaatcttaaa
agactgccgagagagaaactgaaaaaattagcaaagcttataattgacttatcagcaggt
gctgaaaatgactcttcatatgccttgcaagacagtgaaagcactaatcaagtgcagtga
gcatggtcctgttttcattactatagaggttgatgacatgatatggactcataaggactt
aaaagaagctttatctgatgggatagtgaagtctcatactaacatttacaattgttattt
agaaaacatagaaattatatatgtcaaggcttacttaagttagatgataacattagatgt
cattaaaagtgatgggtcttcaaaaacatgtactcacctcaaaaaaataattaaagacca
ctctggtaaagtgcttattgtacttaagttaatattagctttactaacatttctcacagt
gacaatcaccatcaattatataaaagtagaaaacaatctgcaaatatgccagtcaaaaac
tgaatcagacaaaaaggactcatcatcaaataccacatcagtcacaaccaagaccactcc
aaatcatgatataacacagtattttaaaagtttgattcaaaggtatacaaactctgcaat
aGCCaacagagacacatgctggaaaataagcagaaatcaatgcacaaacataacaacata
caaatttttatgttttaaatctgaagaaacaaaaaccaacaattgtgataaactgacaga
tttatgcagaaacaaaccaaaaccagctgttgaagtgtatcacatagtagaatgccattg
tatatacacagttaaatggaagtgctatcattacatggaggtgaaagtggagaacattcg
aacaatagatatgctcaaagcaagagtgaaaaatcgtgtggcacgcagcaaatgcttcaa
aaatgcctctttgatcctaataggaataactacattaagtatagccctcaatatctatct
gatcataaactatacaatgcaagaaaacacatccgaatcagaacatcacaccagctcatc
acccatggaatccagcagggaaactccaacagtccctatagacaacccagacatcaatcc
aaactcacagcatccaactcaacagtccacagaaagctccacactccactctgcagcctc
agcaagctcaccagagacagaaccaacatcaacaccagacacaacaagccgcctgccctt
cgtcgacacacacacaacaccaccaagtgcaagcagaacaaggacaagtccggcagtcat
ggatcctcttaatgaatccactgttaatgtctatcttcctgactcatatcttaaaggagt
gatttcttttagtgagactaatgcaattggttcatgtctcttaaaaagaccttacctaaa
aaatgacaacactgcaaaagttgccatagagaatcctgttatcgagcatgttagactcaa
aaatgcaatcaattctaagatgaaaatatcagattacaggatagtagagccagtaaacat
gcaacatgaaattatgaagaatgtacacagttgtgagctcaaattattaaaacagttttt
aacaaggagtaaaaatattagcactctcaaattaaatatgatatgtgattggctgcagtt
aaagtctacatcagatgatacctcaatcttaagttttatagatgtagaatttatacctag
ctgggtaagcaattggtttagtaattggtacaatctcaacaagttgattctggaattcag
gaaagaagaagtaataagaactggttcaatcttgtgtaggtcattgggtaaattagtttt
tgttgtatcatcatatggatgtatagtcaagagcaacaaaagcaaaagagtgagcttctt
cacatacaatcaactgttaacatggaaagatgtgatgttaagtagattcaatgcaaattt
ctgtatatgggtaagcaacagtctgaatgaaaatcaagaagggttagggttgagaagtaa
tctgcaaggcatattaactaataagctatatgaaactgtagattatatgcttagtttgtg
ttgcaatgaaggtttctcacttgtgaaagagtttgaaggttttattatgagtgaaatcct
taggattactgaacatgctcaattcagtactagatttagaaatactttattaaatggatt
aactgatcaattaacaaaattaaaaaataaaaacaggctcagagttcatggtaccgtgtt
agaaaataatgattatccaatgtacgaagttgtacttaaattgttaggagatactttgag
atgtattaaattattaatcaataaaaacttagagaatgctgctgaattatactatatatt
tagaatattcggtcacccaatggtagacgaaagagatgcaatggatgctgtcaaattaaa
caatgaaatcacaaaaatcctcaggttggagagcttgacagaactaagaggggcattcat
attaaggattatcaaaggatttgtagacaacaacaaaagatggccgaaaattaaaaactt
aaaagtgcttagtaagagatggactatgtacttcaaagcaaaaagttaccccagtcaact
tgaattaagtgaacaggattttttagagcttgctgcaatacagtttgaacaagagttttc
tgttcctgaaaaaaccaaccttgagatggtattaaatgataaagctatatcacctcctaa
aagattaatatggtctgtgtatccaaaaaattacttacctgagacaataaaaaatcgata
tctagaagagactttcaatgcaagtgatagtctcaaaacaagaagagtactagagtacta
tttgaaagataataaattcgaccaaaaagaacttaaaagttatgtggttaaacaagaata
tttaaatgataaggatcatattgtctcgctaactggaaaagaaagagaattaagtgtagg
tagaatgtttgctatgcaaccaggaaaacagcgacaaatacaaatattggctgaaaaatt
gttagctgataatattgtgccctttttcccagaaactttaacaaagtatggtgatctaga
tcttcagagaataatggaaatcaaatcagaactttcttctattaaaaccagaagaaatga
tagttataataattacattgcaagagcatccatagtaacagatttaagtaagttcaacca
agcttttaggtatgaaactacagcgatctgtgcggatgtagcagatgaactacatggaac
acaaagcctattctgttggttacatcttatcgttcctatgactacaatgatatgtgccta
tagacatgcaccaccagaaacaaaaggtgaatatgatatagataagatagaagagcaaag
tggtttatatagatatcatatgggtggtattgaaggatggtgtcaaaaactctggacaat
ggaagccatatctttattagatgttgtatctgtaaagacacgatgtcaaatgacatcttt
attaaacggtgacaaccaatcaatagatgtaagtaaaccagttaagttatctgagggttt
agatgaagtgaaagcagattatagcttggctgtaaaaatgctaaaagaaataagagatgc
atacagaaatataggccataaacttaaagaaggggaaacatacatatcaagagatcttca
gtttataagtaaggtgattcaatctgaaggagtaatgcatcctacccctataaaaaagat
cttaagagtgggaccatggataaacacaatattagatgacattaaaaccagtgcagagtc
aatagggagtctatgtcaggaattagaatttaggggggaaagcataatagttagtctgat
attaaggaatttttggctgtataatttatacatgcatgaatcaaagcaacaccccctagc
agggaagcagttattcaaacaactaaataaaacattaacatcagtgcagagattttttga
aattaaaaaggaaaatgaagtagtagatctatggatgaacataccaatgcagtttggagg
aggagatccagtagtcttctatagatctttctatagaaggacccctgattttttaactga
agcaatcagtcatgtagatattctgttaaaaatatcagccaacataagaaatgaagcgaa
aataagtttcttcaaagccttactgtcaatagaaaaaaatgaacgtgctacactgacaac
actaatgagagaccctcaagctgtaggctcagagcgacaagcaaaagtaacaagtgatat
caatagaacagcagttaccagtatcttaagtctttctccaaatcaacttttcagcgatag
tgctatacactacagtagaaatgaagaagaggtcggaatcattgctgacaacataacacc
tgtttatcctcatggactgagagttttgtatgaatcattaccttttcataaagctgaaaa
agttgtaaatatgatatcaggaacaaaatccataaccaacttattacagagaacatctgc
tattaatggtgaagatattgacagagctgtatccatgatgctggagaacctaggattatt
atctagaatattatcagtagttgttgatagcatagaaattccaaccaaatctaatggtag
gctgatatgttgtcagatatctagaaccctaagggagacatcatggaataatatggaaat
agttggagtaacatcccctagcatcactacatgcatggatgtcatatatgcaactagctc
tcatttgaaagggataatcattgaaaagttcagcactgacagaactacaagaggtcaaag
aggtccaaagagcccttgggtaggatcgagcactcaagagaaaaaattagttcctgttta
taacagacaaattctttcaaaacaacaaagagaacagctagaagcaattggaaaaatgag
atgggtatataaagggacaccaggtttaagacgattactcaataagatttgtcttggaag
tttaggcattagttacaaatgtgtaaaacctttattacctaggtttatgagtgtaaattt
cctacacaggttatctgtcagtagtagacctatggaattcccagcatcagttccagctta
tagaacaacaaattaccattttgacactagtcctattaatcaagcactaagtgaaagatt
tgggaatgaggatattaatttggtcttccaaaatgcaatcagctgtggaattagcataat
gagtgtagtagaacaattaactggtaggagcccaaaacagttagttttaataccccaatt
agaagaaatagacattatgccaccaccagtgtttcaagggaaattcaattataagctagt
agataagataacttctgatcaacatatcttcagtccagacaaaatagatatgttaacact
ggggaaaatgctcatgcccactataaaaggtcagaaaacagatcagttcttgaacaagag
agagaattatttccatgggaacaatcttattgagtctttgtcagcagcgttagcatgtca
ttggtgtgggatattaacagagcaatgtatagaaaataatattttcaagaaagactgggg
tgacgggttcatatcggatcatgcttttatggacttcaaaatattcctatgtgtctttaa
aactaaacttttatgtagttggggatcccaagggaaaaacattaaagatgaagatatagt
agatgaatcaatagataaactgttaaggattgataatactttttggagaatgttcagcaa
ggttatgtttgaatcaaaggttaagaaaaggataatgttatatgatgtaaaatttctatc
attagtaggttatatagggtttaagaattggtttatagaacagttgagatcagctgagtt
gcatgaggtaccttggattgtcaatgccgaaggtgatctggttgagatcaagtcaattaa
aatctatttgcaactgatagagcagagtttatttttaagaataactgttttgaactatac
agatatggcacatgctctcacaagattaatcagaaagaagttgatgtgtgataacgcact
attaactccaattccatccccaatggttaacttaactcaagttattgatcctacagaaca
attagcttatttccctaagataacatttgaaaggctaaaaaattatgacactagttcaaa
ttatgctaaaggaaagctaacaaggaattacatgatactgttgccatggcaacatgttaa
tagatataactttgtctttagttctactggatgtaaagttagtctaaaaacatgcattgg
aaaacttatgaaagatctaaaccctaaagttctgtactttattggagaaggggcaggaaa
ttggatggccagaacagcatgtgaatatcctgacatcaaatttgtatacagaagtttaaa
agatgaccttgatcatcattatcctttggaataccagagagtgataggagaattaagcag
gataatagatagtggtgaagggctttcaatggaaacaacagatgcaactcaaaaaactca
ttgggatttgatacacagagtaagcaaagatgctttattaataactttatgtgatgcaga
atttaaggacagagatgatttttttaagatggtaattctatggaggaaacatgtattatc
atgcagaatttgcactacctatgggacagacctctatttattcgcaaagtatcatgctaa
agactgcaatgtaaaattacctttttttgtgagatcagttgccacctttattatgcaagg
tagtaaactgtcaggctcggaatgctacatactcttaacactaggccaccacaacaattt
accttgtcatggagaaatacaaaattctaagatgaaaatagcagtgtgtaatgactttta
tgctgcaaaaaaacttgacaataaatcaattgaagccaactgtaaatcacttttatcagg
gctaagaataccgataaataagaaggaattaaatagacagagaaggttattaacactaca
aagcaaccattcttctgtagcaacagttggaggtagcaaggtcatagagtctaaatggtt
aacaaacaaggcaaacacaataattgattggttagaacatattttaaattctccaaaagg
tgaattaaattatgatttttttgaagcattagaaaatacttaccctaatatgattaaact
aatagataacctagggaatgcagagattaaaaaactgatcaaagtaactggatatatgct
tgtaagtaaaaaa
>KC562227-1996
ctgtcatataaacatgctatattaaaagagtctcaatacacaataaaaagagatgtaggc
accacaactgcagtgacaccttcatcattgcagcaagagataacacttttgtgtggagag
attctttacactaaacatactgattacaaatatgctgcagagatagggatacaatatatt
tgtacggctctaggatcagaaagagtacaacagattttaagaaattcaggtagtgaagtt
caggtggttctaaccaagacatactctttagggaaaggtaaaaatagtaaaggggaagag
ttgcaaatgttagatatacatggagtggaaaagagttgggtagaagaaatagacaaagag
gcaagaaaaacaatggtgactttgctaaaggaatcatcaggtaacatcccacaaaaccag
aggccttcagcaccagacacaccaataattttattatgtgtaggtgctttaatattcact
aaactagcatcaacaatagaagttggactagagactacagttagaagagctaacagagtg
ctaagtgatgcgctcaaaagataccctagggtagatataccaaagattgctagatctttt
tatgaactatttgagcagaaagtgtattacaggagtctattcattgagtatgggaaagct
ttaggctcatcttcaacaggaagcaaagcagaaagtttgtttgtaaatatatttatgcaa
gcttatggagccggtcaaacaatgctaaggtggggtgtcattgccagatcatctaacaac
ataatgctagggcatgtatctgtgcaagctgaattgaaacaagtcacagaggtttatgat
ttggtgagagaaatgggtcctgaatctgggcttttacatctaagacaaagtccaaaggca
ggactgttatcgttggctaattgccccaattttgctagtgttgttctcggtaatgcttca
ggtctaggtataatcgggatgtacagaggaagagtgccaaacacagagctattttctgca
gcagaaagttatgccagaagcttaaaagaaagcaacaaaatcaacttctcctcattaggg
ctcacagacgaagaaaaagaagctgcagaacacttcttaaacatgagtgatgacaatcaa
gatgattatgagatgtcattccctgaaggaaaagatatcctgttcatgggtaatgaagca
gcaaaaatagcagaagctttccagaaatcactaaaaagatcaggtcacaaaagaacccag
tctattgtaggggaaaaagtaaacactatatcagaaactctagagctacctaccatcagc
aaacctgcacgatcatctacactgttagagccaaaattggcatgggcagacagtagcgga
gccaccaaaaccacagaaaaacaaacaaccaaaacaacagatcctgttgaagaagaggaa
ctcaatgaaaagaaggtatcaccttccagtgatgggaagactcctgcagagaaaaaatca
aaatctccaaccaatgtaaaaaagGCCaaagtttccttcacatcaaatgaaccagggaaa
tatactaaactagaaaaagatgccctagatttgctctcagacaacgaggaagaagacgca
gagtcctcaatcctaacctttgaagagagagacacatcatcactaagcattgaggctaga
ctagaatcaatagaagagaagctaagcatgatattaggactgcttcgtacacttaacatt
gcaacagcaggaccaacggctgcaagagatggaatcagagatgcaatgattggtataaga
gaagaactaatagcagaaataataaaagaagcaaagggaaaagcagccgaaatgatggaa
gaggaaatgaatcaaaggtcaaaaataggtaatggcagtgtaaaactaaccgagaaggca
aaagaacttaataaaattgttgaagacgagagcacaagcggtgaatcagaagaagaagaa
gaaccaaaagaaactcaggataacaatcaaggagaagatatctaccagttaatcatgatg
gagtcctatctagtggacacttatcaaggcattccctacacagctgctgttcaagttgat
ctggtagaaaaagacttactaccagcaagtttgacaatatggtttcctctattccaagcc
aacacaccaccagcggttctgctcgatcagctaaaaaccttgacaataacaactctgtat
gctgcatcacagaatggtccaatactcaaggtaaatgcatcagctcagggtgctgctatg
tctgtacttcccaaaaaattcgaagtaaatgcaactgtggcacttgatgaatacagcaaa
cttgactttgacaagttagcagtttgcgatgttaaaacagtttatttgacaaccatgaag
ccatatgggatggtgtcaaaatttgtgagttcagccaaatcagttggtaaaaaaacacat
gatctaattgcactgtgtgacttcatggacctagagaaaaatatacctgtaacaatacca
gcattcataaagtcagtttcaatcaaagagagcgagtcagctactgttgaagctgcaata
agcagtgaggccgaccaagcattaacacaagccaaaattgcaccctatgcaggactaatc
atgatcatgaccatgaacaatccaaaaggtatattcaagaaactaggagctggaacacaa
gtgatagtagagctaggggcatatgttcaagccgagagcatcagcaggatctgcaagagc
tggagtcaccaaggaacaagatatgtactgaaatccagaatgtcttggaaagtgatgatt
atcatttcgttactcataacacctcagcacggactaaaagaaagttatttagaagaatca
tgtagtactataactgaaggatatctcagtgttttaagaacaggttggtacaccaatgtc
tttacattagaagttggtgatgttgaaaatcttacatgtactgatggacctagcttaatc
aaaacagaacttgacctaaccaaaagtgctctaagagaactcaaaacagtttctgctgat
cagttagcgagagaagaacaaattgaaaatcccagacaatcaaggtttgtcctaggtgca
atagctcttggagttgccacagcagcagcagtcacagcaggcattgcaatagccaaaacc
ataaggcttgagagtgaagtgaatgcaatcaaaggtgctctcaaaacaaccaacgaggca
gtatccacactaggaaatggagtgcgggtcctagccactgcagtaagagagctgaaagaa
tttgtgagcaaaaacctgactagtgcgatcaacaagaacaaatgtgacattgctgatctg
aagatggctgtcagcttcagtcagttcaacagaagattcctaaatgttgtgcggcagttt
tcagacaatgcagggataacaccagcaatatcattggacctaatgactgatgctgagctg
gccagagctgtatcatacatgccaacatctgcaggacagataaaactaatgttagagaac
cgtgcaatggtgaggagaaaaggatttggaatcttgataggggtctacggaagctctgtg
atttacatggtccagctgccgatctttggtgtcatagatacaccttgttggataatcaag
gcagccccctcttgttcagaaaaagatggaaattatgcttgcctcctaagagaggatcaa
gggtggtattgtaaaaatgcaggatccactgtttactacccaaatgaaaaagactgcgaa
acaagaggtgatcatgttttttgtgacacagcagcagggatcaatgttgctgagcaatca
agggaatgcaacattaacatatctaccaccaactacccatgcaaagtcagcacaggaaga
caccctattagcatggttgcactatcacctctcggtgctttggtagcttgctacaaaggg
gttagctgctcgattggcagtaatcgggttggaataatcaaacaactacctaaaggctgc
tcatacataactaaccaggacgcagacactgtaacaattgacaacactgtatatcaacta
agcaaagttgagggtgaacagcatgtaataaaagggagaccagtttcaagcagttttgat
ccaatcaggtttcctgaggatcagttcaatgttgcgcttgatcaagtctttgaaagcatt
gaaaacagtcaggcactagtggaccagtcaaacaaaattctgaacagtgcagaaaaagga
aacactggtttcattattgtaataattttgattgctgttcttgggttagccatgatttca
gtgagcatcatcatcataatcaaaaaaacaaggaagcccacaggggcacctccagagctg
aatggtgttaccaacggcggttttataccgcatagtatgtctcgtaaagctccatgcaaa
tatgaagtacggggcaagtgcaacaggggaagtgagtgcaaattcaaccacaactactgg
agttggcctgataggtatttattgttaagatcaaattatctcttgaatcagcttttaaga
aacactgataaggctgatggtttgtcaataatatcaggagcaggtagagaagatagaact
caagactttgttcttggttctactaatgtggttcaagggtatattgatgacaatcaggga
ataacaaaggctgcagcttgctatagtctacataacataataaaacagctacaagaaata
gaagtaagacaggctagagataataagctttctgacagcaaacatgtggcacttcacaac
ttgatattatcctatatggagatgagcaaaactcctgcatccctgattaataacctaaag
aaactaccaagagaaaaactgaagaaattagcgaaattaatcattgatttatcagcagga
actgataatgactcttcatatgccttgcaagacagtgaaagcactaatcaagtgcagtaa
gcatggtcccaagttcattaccatagaggcagataatatgatatggacacacaaagaatt
aaaggagacactgtctgatgggatagtaaaatcacacaccaatatttacagttgttattt
agaaaatatagaaataatatatgttaaagcttacttaagttagatgaaaacattagatgt
cataaaaagtgatggatcctcagaaacatgtaatcaactcaaaaaaataataaaaaaaca
ctcaggtaaattgcttattgcattaaaactgatattggccttattgactttttttacagt
aacaattactggtaactatataaaagtagaaaacaatttgcaggcatgtcaattaaaaaa
tgaatcagacaaaaaggacacaaagctaaataccacatcaacaacaatcagacccattcc
tgatctaaatgcagtacagtacttgaaaaggctgattcagaaacacaccaactttgtcat
aaaagacagagatacctgttggagaatacacacgaatcaatgcacaaatataaaaatata
taagttcttatgttttgggtttatgaattcaacaaatacagactgtgaagaaccaacagt
tttatgcgacaaaaagtcaaaaaccatgacagaaaaacataggaaagcagagtgtcactg
tctacatacaaccgagtggtggtgttattatcttatggaagtaagagtggagaacattcg
ggcaatagacatgttcaaagcaaagatgaaaaaccgtataagaagtagcaagtgctatag
aaatgctacactgatccttattggattaacagcattaagtatggcacttaatattttttt
aatcattgattatgcaatattaaaaaacatgaccaaagtggaacactgtgttaatatgcc
gccggtagaaccaagcaagaagactccaatgacctctgcagtagacttaaacaccaaact
caatccacagcaggcaacacagctgaccacagaggattcaacatctccagcagcaacccc
agaggaccacccacacacagggacaactccaacaccagatgcaacagtctcccagcaaac
cgcagacgagcacacaacactgctgagatcaatcaacagacagaccacccaaacaaccat
ggatccattttgtgaatccactgtcaatgtttatcttcctgactcatatctcaaaggagt
aatatctttcagtgaaaccaatgcaattggctcatgccttttgaaaagaccctatctaaa
gaaagataacactgctaaagttgctgtagaaaaccctgttgttgaacatgtcagacttag
aaatgcagtcatgaccaaaatgaaaatatcagattataaagtggttgaaccaattaatat
gcagcatgaaataatgaaaaatatacacagttgtgagctcacattattaaaacaattctt
aacaagaagtaaaaacattagctctctaaaattaagtatgatatgtgattggttacagtt
aaaacccacctcagataacacatcaattcttaattttatagatgtggagtttatacccgt
ttgggtgagcaattggtttagtaactggtataatctcaataaattaatcttagagtttag
aagagaggaagtaataagaactggttcaattttatgtagatcactaggcaagttagtttt
cattgtatcatcttatgggtgtgtagtaaaaagcaacaaaagtaaaagagtaagtttttt
cacatataaccaactgttaacatggaaagatgtgatgttaagtaggttcaatgcaaactt
ttgtatatgggtaagtaacaatctgaacaaaaatcaagaaggactaggatttagaagtaa
tctgcaaggtatgttaaccaataaattatatgaaactgttgattatatgttaagtctatg
tagtaatgaagggttctcactagtgaaagagttcgaaggctttattatgagtgaaattct
taaaattactgagcatgctcaattcagtactaggtttaggaatactttattaaatgggtt
gactgaacaattatcaatgttgaaagctaaaaacagatctagagttcttggcactatatt
agaaaacaatgattaccccatgtatgaagtagtacttaaattattaggggacactttgaa
aagtataaaattattaattaacaagaatttagaaaatgctgcagaattatattatatatt
cagaatttttggacaccctatggtagatgagagggaagcaatggatgctgttaaattaaa
taatgagattacaaaaattcttaaactggagagcttaacagaactaagaggagcatttat
attaagaattataaaagggtttgtagataataataaaagatggcctaaaattaagaattt
aaaagtgctcagtaaaagatggattatgtatttcaaagccaaaagttaccctagccaact
tgagctaagtgtacaagattttttagaacttgctgcagtacaattcgaacaggaattttc
tgtccctgaaaaaaccaaccttgagatggtattaaatgataaagcaatatctcctccaaa
aaagttaatatggtcggtatatccaaaaaattatctacctgaaattataaaaaatcaata
tttagaagaggtcttcaatgcaagtgacagtcaaagaacgaggagagtcttagaatttta
cttaaaagattgcaaatttgatcaaaaagaccttaaacgttatgtaactagacaagagta
tctaaatgacaaagaccacattgtctcattaactgggaaagaaagagaattaagtgtagg
caggatgtttgcaatgcagccgggcaaacaaagacaaatacagatactagctgagaaact
tttagctgataatattgtaccctttttcccagaaactttaacaaagtatggtgacttgga
tctccaaagaattatggaaatgaaatcagaactttcttccattaaaactaggaagaatga
tagttacaacaattatattgcaagagcctccatagtaacagacctaagtaaattcaacca
agcctttagatatgaaaccacagctatctgtgcagatgtagcagatgagttacatggtac
gcaaagcttattttgttggttacatcttattgttcccatgaccacaatgatatgtgcata
cagacatgcaccaccagaaacaaagggggagtatgacatagacaaaatagaagagcaaag
tgggctatacagatatcatatgggagggattgaagggtggtgtcagaagttatggacaat
ggaagcgatatccttgttagatgtagtatctgttaagactcgttgtcagatgacctctct
attaaacggagacaatcaatcaatagatgtcagcaaaccagtaaaattgtctgaaggtac
agatgaagtaaaagcagattatagcttagcaattaaaatgcttaaagagataagagatgc
ctataaaaacattggccataaactcaaagaaggtgaaacatatatatcaagagatctcca
atttataagtaaggtgattcaatctgagggggtcatgcatcctacccccataaaaaagat
attaagggtaggtccctggataaatacaatactagatgacattaaaaccagtgcagaatc
aatagggagtctgtgtcaagaactagagttcagaggagaaagtatactagttagcttgat
attaaggaatttctggctgtataacttatacatgcatgagtcaaaacagcatccgttagc
tggaaaacaactgtttaagcaactgaacaaaacactaacatctgtgcaaagattttttga
gctgaagaaagaaaatgatgtggttgacctatggatgaatataccaatgcagtttggagg
gggagacccagtagttttttacagatctttttacagaaggactcctgatttcctgactga
agcaatcagccatgtggatttactgttaaaagtttcgaacaatattaaaaatgagactaa
gatacgattctttaaagccttattatctatagaaaagaatgaacgtgctacattaacaac
actaatgagagacccccaggcggtaggatcggaaagacaagctaaggtaacaagtgatat
aaatagaacagcagttactagcatactgagtctatctccgaatcagctcttttgtgatag
tgctatacactatagcagaaatgaagaagaagtagggatcattgcagacaacataacacc
tgtttatcctcacggattgagagtgctatatgaatcactaccttttcataaggctgaaaa
ggttgtcaatatgatatcaggtacaaagtctataaccaacctattgcagagaacatctgc
tatcaatggtgaagacattgacagagcagtgtctatgatgttagagaacttagggttgtt
atctaggatattgtcagtaataattaatagtatagaaataccaattaagtccaatggcag
attgatatgctgtcaaatttctaagactttgagagaaaaatcatggaacaatatggaaat
agtgggagtgacatctccaagtattgtaacatgtatggatgttgtgtatgcaactagttc
tcatttaaaaggaataattattgaaaaattcagtactgacaagaccacaagaggtcagag
gggaccaaaaagcccctgggtaggatcaagcactcaagagaaaaaattagttcctgttta
taacagacaaattctttcaaaacaacaaaaagagcaactggaagcaataggaaaaatgag
gtgggtgtataaaggaactccagggctaagaagattgctcaataagatttgcataggaag
tttaggtattagctataaatgtgtaaaacctctattaccaagattcatgagtgtaaactt
cttacataggttatctgttagtagcagacccatggaattcccagcttctgttccagctta
taggacaacaaattaccactttgacactagtccaatcaaccaagcattaagtgagaggtt
cgggaacgaagacattaatctagtgttccaaaatgcaatcagctgcggaattagtataat
gagtgttgtagaacagttaaccggtagaagcccaaaacaattagtcttaatcccccaatt
agaagagatagatattatgcctcctcctgtatttcaaggaaaattcaattataaactagt
tgataaaataacctctgatcaacacatcttcagtcctgacaaaatagacatattaacact
aggaaagatgcttatgcctactataaaaggtcaaaaaactgatcagttcttaaataagag
agaaaactatttccatggaaataatttaattgaatctttatctgcagcacttgcatgcca
ctggtgtggaatattaacagaacagtgtgtagaaaacaatatctttaggaaagactgggg
tgatgggttcatatcagatcatgccttcatggatttcaagatatttttatgtgtatttaa
aaccaaacttttatgtagttggggatcccaagggaaaaatgtaaaagatgaagatataat
agatgaatccattgacaaattattaagaattgacaacactttttggagaatgttcagcaa
agtcatgtttgaatcaaaggtcaaaaaaagaataatgttatatgatgtaaaattcctatc
attagtaggttatataggatttaaaaactggtttatagagcagttaagagtagtagaatt
gcatgaagtaccctggattgtcaatgctgaaggggagctagttgaaattaaaccaatcaa
aatttatttgcagttaatagaacaaagtctatccttaagaataactgttttgaattatac
agacatggcacatgctcttacacgattaattaggaagaaattgatgtgtgataatgcact
cttcaatccaagttcatcaccaatgtttagtctaactcaagttatcgatcctacagcaca
gctagactattttcctaaagtaatatttgaaaggttaaaaagttatgataccagttcaga
ctacaacaaagggaagttaacaagaaattacatgacattattaccatggcagcacgtaaa
caggtataattttgtctttagctcaacaggatgtaaaatcagcttgaagacatgcatcgg
gaaattgataaaggacttaaaccctaaggttctttactttattggagaaggagcaggtaa
ctggatggcaagaacagcatgtgagtatcctgacataaaatttgtatataggagtttaaa
ggatgatcttgaccaccattacccattagaatatcaaagggtaataggtgatttaaatag
ggtaatagatggtggtgaaggactatcaatggagaccacagatgcaactcaaaagactca
ttgggacttgatacacagaataagtaaagatgctttattgataacattgtgtgatgcaga
attcaaaaacagagatgatttctttaaaatggtaattctttggagaaaacatgtattatc
atgtagaatctgtacagcttatggaacagatctttacttatttgcaaagtatcatgcgac
ggactgcaatataaaattaccattttttgtaaggtctgtagctacttttatcatgcaagg
aagtaaattgtcagggtcagaatgttacatacttttaacattaggtcatcacaataatct
gccatgtcatggagaaatacaaaattccaaaatgagaatagcagtgtgtaatgatttcca
tgcctcaaaaaaactagacaacaaatcaattgaagcaaactgcaaatctcttctatcagg
attaagaataccaataaacaaaaaagagttaaatagacaaaagaaactgttaacactaca
aagcaatcattcttccatagcaacagttggcggcagtaagattatagaatccaaatggtt
aaagaataaagcaagtacaataattgattggttagagcatatcttgaattctccaaaagg
tgaattaaactatgatttctttgaagcattagagaacacataccccaatatgatcaagct
tatagataatctgggaaatgcagagataaaaaaactaatcaaagttaccgggtatatgct
tgtgagtaagaag
>KC562228-1997.144
ctgtcatataaacatgctatattaaaagagtctcaatacacaataaaaagagatgtaggc
accacaactgcagtgacaccttcatcattgcagcaagagataacacttttgtgtggagag
attctttacactaaacatactgattacaaatatgctgcagagatagggatacaatatatt
tgcacggctctaggatcagaaagagtacaacagattttaagaaattcaggcagtgaagtt
caggtggttctaaccaagacatactctttagggaaaggtaaaaatagtaaaggggaagag
ttgcaaatgttagatatacatggagtggaaaagagttgggtagaagaaatagacaaagag
gcaagaaaaacaatggtgactttgctaaaggaatcatcaggtaacatcccacaaaaccag
aggccttcagcaccagacacaccaataattttattatgtgtaggtgctttaatattcact
aaactagcatcaacaatagaagttggactagagactacagttagaagagctaacagagtg
ctaagtgatgcgctcaaaagataccctagggtagatataccaaagattgctagatctttc
tatgaactatttgagcagaaagtgtattacaggagtctattcattgagtatgggaaagct
ttaggctcatcttcaacaggaagcaaagcagaaagtttgtttgtaaatatatttatgcaa
gcttatggagccggtcaaacaatgctaaggtggggtgtcattgccagatcatctaacaac
ataatgctagggcatgtatctgtgcaagctgaattgaagcaagtcacagaggtttatgat
ttggtgagagaaatgggtcctgaatctgggcttttacatctaagacaaagtccaaaggca
ggactgttatcgttggccaattgccccaattttgctagtgttgttcttggtaatgcttca
ggtctaggtataatcggaatgtacagaggaagagtgccaaacacagagctattttctgca
gcagaaagttatgccagaagcttaaaagaaagcaacaaaatcaacttctcctcattaggg
ctcacagacgaagaaaaagaagctgcagaacacttcttaaacatgagtgatgacaatcaa
gatgattatgagatgtcattccctgaaggaaaagatatcctgttcatgggtaatgaagca
gcaaaaatagcagaagctttccagaaatcactaaaaagatcaggtcacaaaagaacccag
tctattgtaggggaaaaagtaaacactatatcagaaactctagagctacctaccatcagc
aaacctgcacgatcatctacactgctagagccaaaattggcatgggcagacagcagcgga
gccaccaaaaccacagagaaacaaacaaccaaaacaacagatcctgttgaagaagaggaa
ctcaatgaaaagaagatatcaccttctagtgatgggaagactcctgcagagaaaaaatca
aagtctccaaccaatgtaaaaaagGCCaaagtttccttcacatcaaatgaaccagggaaa
tataccaaactagaaaaagatgccctagatttgctctcagacaatgaggaagaagacgca
gagtcctcaatcctaacctttgaagagagagacacatcatcactaagcattgaggctaga
ctagaatcaatagaagagaagctaagcatgatattaggactgcttcgtacacttaacatt
gcaacagcaggaccaacagctgcaagagatggaatcagagatgcaatgattggtataaga
gaagaactaatagcagaaataataaaagaagcaaagggaaaagcagctgaaatgatggaa
gaggaaatgaatcaaaggtcaaaaataggtaatggcagtgtaaaactaaccgagaaggca
aaagaacttaataaaattgttgaagacgagagcacaagcggtgaatcagaagaagaagaa
gaaccaaaagaaactcaggataacaatcaaggagaagatatttaccagttaatcatgatg
gagtcctatctagtggacacttatcaaggcattccctacacagctgctgttcaagttgat
ctggtagaaaaagacttactaccagcaagtttgacaatatggtttcctctattccaagcc
aacacaccaccagcggttttgctcgatcagctaaaaaccttgacaataacaactctgtat
gctgcatcacagaatggtccaatactcaaggtaaatgcatcagctcagggtgctgctatg
tcggtacttcccaaaaaattcgaagtaaatgcaactgtggcacttgatgaatacagcaaa
cttgactttgataagttaacggtttgcgatgttaaaacagtttatttgacaaccatgaaa
ccatatgggatggtgtcaaaatttgtgagttcagccaaatcagttggcaaaaagacacat
gatctaattgcactgtgtgacttcatggacctagagaaaaatatacctgtgacaatacca
gcattcataaagtcagtttcaatcaaagagagtgagtcagccactgttgaagctgcaata
agcagtgaggccgaccaagcattaacacaagccaaaattgcaccctatgcaggactaatc
atgatcatgaccatgaacaatccaaaaggtatattcaagaaactaggagctggaacacaa
gtgatagtagagctaggggcatatgttcaagccgagagcatcagcaggatctgcaagagc
tggagtcaccaaggaacaagatatgtactaaaatccagaatgtcttggaaagtgatgatt
atcatttcgttactcataacacctcagcacggactaaaagaaagttatttagaagaatca
tgtagtactataactgaaggatatctcagtgttttaagaacaggttggtacaccaatgtc
tttacattagaagttggtgatgttgaaaatcttacatgtactgatggacctagcttaatc
aaaacagaacttgacctaaccaaaagtgctctaagagaactcaaaacagtttctgctgat
cagttagcgagagaagaacaaattgaaaatcccagacaatcaaggtttgtcctaggtgca
atagctcttggtgttgccacagcagcagcagtcacagcaggcattgcgatagccaaaacc
ataaggcttgagagtgaagtgaatgcaatcaaaggtgctctcaaaacaaccaacgaggca
gtatccacactaggaaatggagtgcgagtcctagccaccgcagtaagagagctgaaagaa
tttgtgagcaaaaacctgactagtgcaattaacaagaacaaatgtgacattgctgatctg
aagatggctgtcagcttcagtcaattcaacagaagattcctaaatgttgtgcggcagttt
tcagacaatgcagggataacaccagcaatatcattggacctaatgactgatgctgagctg
gccagagctgtatcatacatgccaacatctgcaggacagataaaactaatgttagagaac
cgtgcaatggtgaggagaaaaggatttggaatcttgataggggtctacggaagctccgtg
atttacatggtccagctgccgatctttggtgtcatagatacaccttgttggataatcaag
gcagctccctcttgttcagaaaaagatggaaattatgcttgcctcctaagagaggatcaa
gggtggtattgtaaaaatgcaggatccactgtttactacccaaatgaaaaagactgcgaa
acaagaggtgatcatgttttttgtgacacagcagcagggatcaatgttgctgagcaatca
agagaatgcaacatcaacatatctacaaccaactacccatgcaaagtcagcacaggaaga
caccctatcagcatggttgcactatcacctctcggtgctttggtagcttgctacaaaggg
gttagctgttcgattggcagtaatcgggttggaataatcaaacaactacctaaaggctgc
tcatacataactaaccaggacgcagacactgtaacaattgacaacactgtgtatcaacta
agcaaagttgagggtgaacagcatgtaataaaagggagaccagtttcaagcagtttcgat
ccaatcaagtttcctgaggatcagttcaatgttgcgcttgatcaagtctttgaaagcatt
gaaaacagtcaagcactagtggaccagtcaaacaaaattctgaacagtgcagaaaaagga
aacactggcttcattattgtaataattttgattgctgttcttgggttaaccatgatttca
gtgagcatcatcatcataatcaaaaaaacaaggaaacccacaggggcacctccagagctg
aatggtgttaccaacggcggttttataccgcatagtatgtctcgtaaagctccatgcaaa
tatgaagtacggggcaagtgcaacaggggaagtgagtgcaaattcaaccacaattactgg
agttggcctgataggtatttattgttaagatcaaattatctcttgaatcagcttttaaga
aacactgataaggctgatggtttgtcaataatatcaggagcaggtagagaagacaggact
caagactttgttcttggttctactaatgtggttcaagggtacattgatgacaatcaagga
ataacaaaggctgcagcttgctatagtctacataacataataaaacagctacaagaaata
gaagtaagacaggccagagataataagctttctgacagcaaacatgtggcacttcacaac
ttgatattatcctatatggagatgagcaaaactcctgcatccctgattaataacctaaag
aaactaccaagagagaaactgaaaaaattagcgaaattaataattgatttatcagcagga
actgataatgactcttcatatgccttgcaagacagtgaaagcactaatcaagtgcagtaa
gcatggtcccaaattcattaccatagaggcagatgatatgatatggacacacaaagaatt
aaaggagacactgtctgatgggatagtaaaatcacacaccaatatatacagttgttattt
agaaaatatagaaataatatatgttaaagcttacttaagttagatgaaaacattagatgt
cataaaaagtgacggatcctcagaaacatgtaatcaactcaaaaaaataataaaaaagca
ctcaggtaaattgcttattgcattaaaactgatattggccttattgacgtttttcacagt
aacaattactgttaactatataaaagtagaaaataatttgcaggcatgtcaattaaaaaa
tgagtcagacaaaaaggacacaaagctaaatactacatcaacaacaatcagacccattcc
tgatctaaatgcagtacagtacttgaaaaggctgattcagaaacacaccaactttgtcat
aaaagacagagatacctgttggagagtacacacgaatcaatgcacaaatataaaaatata
caagttcttatgttttgggtttatgaattcaacaaatacagactgtgaagaactaacagt
tttatgcgacaaaaagtcaaaaaccatgacagaaaaacataggaaagcagagtgtcactg
tctacatacaaccgagtggtggtgttattatcttatggaagtaagagtggagaacattcg
ggcaattgacatgttcaaagcaaagatgaaaaaccgtataagaagtagcaagtgctatag
aaatgctacactgatccttattggattatcagcactaagtatggcacttaatattttttt
aatcattgattatgcaacatcaaaaaacatgaccagagtggaacactgtgttaatatgcc
gccggtggaaccaagcaagaagaccccaatgacctctgcagtagacctaaacaccaaacc
caatccacagcgggcaacacagttgaccacagaggattcaacatctctagcagcaaccct
agaggaccatccacacacagggacaactccaacaccagatgcaacagtctctcagcaaac
cacagacgagcacacaacaccgccgagaccaaccaacagacagaccacccaaacaaccat
ggatccgttttgtgaatccactgtcaatgtctatcttcctgattcatacctcaaaggagt
aatatctttcagtgaaaccaatgcaattggctcatgccttttgaaaagaccctatctaaa
aaaagataacactgctaaagttgctgtagaaaaccctgttgttgaacatgtcagacttag
aaatgcagtcatgaccaaaatgaagatatcagattataaagtggttgaaccaattaatat
gcagcatgaaataatgaaaaatatacacagttgtgagctcacattattaaaacaattctt
aacaagaagtaaaaacattagctctctaaaattaagtatgatatgtgattggttacagtt
aaaatccacctcagataacacatcaattcttaattttatagatgtggagtttatacctgt
ttgggtgagcaattggtttagtaactggtataacctcaataaattaatcttagagtttag
aagagaggaagtaataagaactggttcaattttatgcagatcactaggcaagttagtttt
cattgtatcatcttatgggtgtgtagtaaaaagcaacaaaagtaaaagagtaagtttttt
cacatataaccaactgttaacatggaaagatgtgatgttaagtaggttcaatgcaaactt
ttgtatatgggtaagtaacaacctgaacaaaaatcaagaaggactaggatttagaagtaa
tctacaaggtatgttaaccaataagttatatgaaactgttgattatatgttaagtctatg
tagcaatgaagggttctcactagtgaaagagttcgaaggctttattatgagtgaaattct
taaaattactgagcatgctcaattcagtactaggtttaggaatactttattaaatgggtt
gactgaacaattatcaatgttgaaagctaaaaacagatctagagttcttggcactatatt
agaaaacaatgattaccccatgtatgaagtagtacttaaattattaggggacaccttgaa
aagtataaaattattaattaacaagaatttagaaaatgctgcagaattatattatatatt
cagaatttttggacaccctatggtagatgagagggaagcaatggatgctgttaaattaaa
taatgagattacaaaaattcttaaactggagagcttaacagaactaaggggagcatttat
actaagaattataaaagggtttgtagataataataaaagatggcctaaaattaagaattt
aaaagtgctcagcaaaagatgggttatgtatttcaaagctaaaagttaccctagccaact
tgagctaggtgtacaagattttttagaacttgctgcagtacaattcgaacaggaattttc
tgtccctgaaaaaaccaatcttgagatggtattaaatgataaagcaatatctccaccaaa
aaagttaatatggtcggtatatccaaaaaattatctacctgaaattataaaaaatcaata
tttagaagaggtcttcaatgcaagtgacagtcaaagaacaaggagagtcttagaatttta
cttaaaagattgcaaatttgatcaaaaagacctcaaacgttatgtaactaaacaagagta
tctaaatgacaaagaccacattgtctcattaactgggaaagaaagagaattaagtgtagg
caggatgtttgcaatgcaacctggcaaacaaagacaaatacagatactagctgagaaact
tttagctgataatattgtaccctttttcccagaaactttaacaaagtatggtgacttgga
tctccaaagaattatggaaatgaaatcagaactttcttccattaaaactaggaagaatga
tagttacaacaattatattgcaagagcctccatagtaacagacctaagtaaattcaatca
agcctttagatatgaaaccacagctatctgtgcagatgtagcagatgagttacatggtac
gcaaagcttattttgttggttacatcttattgttcccatgaccacaatgatatgtgcata
cagacatgcaccaccagaaacaaagggggagtatgatatagacaaaatagaagagcaaag
tgggctatacagataccatatgggagggattgaagggtggtgtcagaagttatggacaat
ggaggcgatatccttgttagatgtagtatctgttaagactcgttgtcagatgacctctct
attaaacggagacaatcaatcaatagatgtcagtaaaccagtaaaattgtctgaaggtat
agatgaagtaaaagcagattatagcttagcaattaaaatgctgaaagagataagagatgc
ctataaaaacattggccataaactcaaagaaggtgaaacatatatatcaagagatctcca
atttataagtaaggtgattcaatctgagggagtcatgcatcctacccccataaaaaagat
attaagggtaggtccctggataaatacaatactagatgacattaaaaccagtgcagaatc
aatagggagtctgtgtcaagaactagagttcagaggagaaagtatactagttagcttgat
attaaggaatttctggctgtataacttatacatgcatgagtcaaaacagcatccgttagc
tggaaaacaactgtttaaacaattgaacaaaacactaacatctgtgcaaagattttttga
gctgaagaaagaaaatgatgtggttgacctatggatgaatataccaatgcagtttggagg
gggagacccagtagttttttacagatctttttacagaaggactcctgatttcctgactga
agcaatcagccatgtggatttactgttaaaagtttcaaacaatattaaaaatgagactaa
gatacgattctttaaagccttattatctatagaaaagaatgaacgtgctacattaacaac
actaatgagagacccccaggcggtaggatcggaaagacaagctaaggtaacaagtgatat
aaatagaacagcagttactagcatactgagtctatctccgaatcagctcttttgtgatag
tgctatacactatagcagaaatgaagaagaagtagggatcattgcagacaacataacacc
tgtttatcctcacggattgagagtgctctatgaatcactaccttttcataaggctgaaaa
ggttgttaatatgatatcaggtacaaagtctataactaacctattgcagagaacatctgc
tatcaatggtgaagatattgatagagcagtgtctatgatgttagagaacttagggttgtt
atctaggatattgtcagtaataattaatagtatagaaataccaattaagtccaatggcag
attgatatgctgtcaaatttctaagactttgagagaaaaatcatggaacaatatggaaat
agtaggggtgacatctccaagtattgtaacatgtatggatgttgtgtatgcaactagttc
tcatttaaaaggaataattattgaaaaattcagtactgacaagaccacaagaggtcagag
aggaccaaaaagcccctgggtaggatcaagcactcaagagaaaaaattagttcctgttta
taacagacaaattctttcaaaacaacaaaaagagcaactggaagcaatagggaaaatgag
gtgggtgtataaaggaactccagggctaagaagattgctcaataagatttgcataggaag
tttaggtattagctataaatgtgtaaaacctctattaccaagatttatgagtgtaaactt
cttacataggttatctgttagtagcagacccatggaattcccagcttctgttccagctta
taggacaacaaattaccactttgacactagtccaatcaaccaagcattaagtgagaggtt
cgggaacgaagacattaatctagtgttccaaaatgcaatcagctgcggaattagtataat
gagtgttgtagaacagttaactggtagaagcccaaaacaattagtcttaatcccccaatt
agaagagatagatattatgcctcctcctgtatttcaaggaaaattcaattataaactagt
tgataaaataacctccgatcaacacatcttcagtcctgacaaaatagacatattaacact
agggaagatgcttatgcctactataaaaggtcaaaaaactgatcagttcttaaataagag
agaaaactatttccatggaagtaatttaattgaatctttatctgcagcacttgcatgcca
ttggtgtggaatattaacagaacagtgtgtagaaaacaatatctttaggaaagactgggg
tgatgggttcatatcagatcatgccttcatggatttcaagatatttctatgtgtatttaa
aaccaaacttttatgtagttggggatcccaagggaaaaatgtaaaagatgaagatataat
agatgaatccattgacaaattattaagaattgacaacactttttggagaatgttcagcaa
agtcatgtttgaatcaaaggtcaaaaaaagaataatgttatatgatgtaaaattcttatc
attagtaggttatataggatttaaaaactggtttatagagcagttaagagtagtagaatt
gcatgaagtaccctggattgtcaatgctgaaggggagctagttgaaattaaaccaatcaa
aatttatttgcagttaatagaacaaagtctatctttaagaataactgttttgaattatac
agacatggcacatgctcttacacgattaattaggaagaaattgatgtgtgataatgcact
ctttaatccaagttcatcaccgatgtttagtctaactcaagttattgatcctacaacaca
gctagactattttcctaaggtaatatttgaaaggttaaaaagttatgacaccagttcgga
ctacaacaaagggaagttaacaagaaattacatgacattattaccatggcagcacgtaaa
caggtataattttgtctttagttcaacaggatgtaaaatcagcttgaagacatgtatcga
gaaattgataaaggacttaaaccctaaggttctttattttattggagaaggagcaggtaa
ctggatggcaagaacagcatgtgagtatcctgacataaaatttgtatataggagtttaaa
ggatgatcttgatcaccattacccattagaatatcaaagggtaataggtgatttaaatag
agtgatagatggtggtgaaggattatcaatggagaccacagatgcaactcaaaagactca
ttgggacttgatacacagaataagtaaagatgctttattgataacattgtgtgatgcaga
attcaaaaacagagatgatttctttaaaatggtaattctttggagaaaacatgtattatc
atgtagaatctgtacagcttatggaacagatctttacttatttgcaaagtatcatgcgac
ggactgcaatataaaattaccattttttgtaaggtctgtagctacttttattatgcaagg
aagcaaattgtcaggatcagaatgttacatacttttaacattaggtcatcacaataatct
gccatgtcacggagaaatacaaaattccaaaatgagaatagcagtgtgtaatgatttcca
tgcctcaaaaaaactagacaacaaatcaattgaagcaaactgcaaatctcttctatcagg
attaagaataccaataaacaaaaaagagttaaatagacaaaagaaactgttaacactaca
aagcaatcattcttccatagcaacagttggcggcagtaagattatagaatccaaatggtt
aaagaataaagcaagtacaataattgattggttagagcatatcttgaattctccaaaagg
tgaattaaactatgatttctttgaagcattagagaacacatatcccaatatgatcaagct
tatagataacctgggaaatgcagagataaaaaaactaatcaaagttaccgggtatatgct
tgtgagtaagaag
>KC562230-2004.183
ctgtcatataaacatgctatattaaaagagtctcaatacacaataaaaagagatgtaggc
accacaactgcagtgacaccttcatcattgcaacaagaaataacacttttgtgtggggaa
attctttacactaaacacactgattacaaatatgctgctgagataggaatgcaatatatt
tgcacagctctaggatcagaaagagtacaacagattttgagaaactcaggtagtgaagtt
caggtggttctaaccaaaacatactccttagggaaaggcaaaaacagtaaaggggaagag
ctgcagatgttagatatacatggagtggaaaagagttgggtagaagaaatagacaaagag
gcaagaaagacaatggtaactttgcttaaggagtcatcaggtaacatcccacaaaaccag
agaccttcagcaccagacacaccaataattttattatgtgtaggtgccctaatattcact
aaactagcatcaacaattgaagttggattagagactacagttagaagagctaatagagtg
ctaagtgatgcactcaaaagataccctagggtagatataccaaagattgctagatctttt
tatgaactatttgaacaaaaagtgtactacagaagtttattcattgagtatggaaaagct
ttaggctcatcttcaacaggaagcaaagcagaaagtttgtttgtaaatatatttatgcaa
gcttatggagctggtcaaacactgctaaggtggggtgtcattgccagatcatccaacaac
ataatgctagggcatgtatctgtgcaatctgaattgaagcaagttacagaggtttatgac
ttggtgagagaaatgggtcctgaatctgggcttttacatctaagacaaagtccaaaggca
gggctgttatcactggccaattgccctaattttgccagtgttgttcttggcaatgcttca
ggtctaggcataatcggaatgtacagagggagagtaccaaacacagagctattttctgca
gcagaaagttatgccagaagcttaaaagagagcaataaaatcaatttctcttcgttaggg
cttacagatgaagaaaaagaagctgcagaacacttcttaaacatgagtggtgacaatcaa
gatgattatgagatgtcattccctgaaggaaaggatatcctgttcatgggtaatgaagca
gcaaaaatagccgaagctttccagaaatcactaaaaaaatcaggtcacaagagaactcaa
tctattgtaggggaaaaagtaagcactatatcagaaactctagaactacccaccatcagc
aaacccgcacgatcatctacactgctggaaccaaaattagcatgggcagacaacagcgga
atcaccaaaatcacagaaaaatcagcaaccaaaacagcagatcctgttgaagaagaggaa
ttcaatgaaaagaaagtattgccttccagtgatgggaagactcccgcagaaaaaaaatca
aagtcttcaaccagtgtaaaaaagGCCaaagtttcctttacatcaaatgaaccagggaaa
tacaccaaactagagaaagatgctctagacttgctctcagacaatgaggaagaagacgca
gaatcctcaatcttaacctttgaggagaaagacacatcatcgctaagtattgaagctaga
ctagaatctatagaagagaagttgagcatgatattaggactgcttcgtacacttaacatt
gcaacagcaggaccaacagctgcacgagatggaatcagagatgcaatgattggtataaga
gaagaactaatagcagagataattaaggaagccaagggaaaagcagctgaaatgatggaa
gaagagatgaatcaaagatctaaaataggaaatggcagtgtaaaactaaccgagaaggca
aaagagctcaacaaaattgttgaagacgagagcacaagcggtgaatcagaagaagaagaa
gaaccaaaagaaactcaggacaacaatcagggagaagatatttatcagttaatcatgatg
gagtcctatctagtagacacttatcaaggcattccatatacagctgctgttcaagttgac
ctggtagaaaaagatttactgccagcaagtttgacaatatggtttcctttatttcaggcc
aacacaccaccagcagttttgcttgatcagctaaaaaccttgacaataacaactctgtat
gctgcatcacagaatggtccaatactcaaggtaaatgcatctgcccaaggtgctgccatg
tctgtacttcccaaaaaattcgaagtaaatgcaactgtagcacttgatgaatacagtaaa
cttgattttgacaagctgacggtttgtgatgttaaaacagtttatttaacaactatgaaa
ccgtacgggatggtgtcaaaatttgtgagctcagccaaatcagttggcaaaaagacacat
gatctaattgcactatgtgacttcatggacctagagaaaaatatacctgtgacaatacca
gcattcataaagtcagtttcaatcaaagagagtgagtcagccactgttgaagctgcaata
agcagcgaagccgaccaagccttgacacaagccaagattgcaccctatgcaggactaatt
atgatcatgaccatgaacaatccaaaaggtatattcaagaaactaggggctggaacacaa
gtgatagtagagctgggggcatatgttcaggctgagagcatcagtagaatctgcaagagc
tggagtcaccaaggaacaagatacgtactaaaatctagaatgtcttggaaagtgatgatc
atcatttcgttactcataacaccccagcacgggctaaaggagagttatttggaagaatca
tgcagtactataactgagggatacctcagtgttttaagaacaggctggtacactaatgtt
ttcacattagaagttggtgatgttgaaaatcttacatgtactgatggacctagcttaatc
aaaacagaacttgacctaacaaaaagtgctttaagggaactcaaaacagtctctgctgat
cagttagcaagagaggagcaaattgaaaatcccagacaatcaagatttgtcctaggtgca
atagctctcggagttgctacagcagcagcagtcacagcaggcattgcaatagccaaaacc
ataaggcttgaaagtgaggtgaatgcaattaaaggtgctctcaaacaaactaatgaagca
gtatccacattaggaaatggtgtgcgggtcctagccactgcagtgagagagctaaaagaa
tttgtgagcaaaaatctgactagtgcaatcaacaagaacaaatgtgacattgctgatctg
aagatggctgtcagcttcagtcaattcaacagaagatttctaaatgttgtgcggcagttt
tcagacaatgcagggataacaccagcaatatcattggacctaatgactgatgctgaattg
gccagagctgtatcatacatgccaacatctgcaggacagataaaactgatgttggagaac
cgcgcaatggtaaggagaaaaggatttggaatcctaataggggtctacggaagctctgtg
atttacatggttcaattgccgatctttggtgtcatagatacaccttgttggataatcaag
gcagctccctcttgctcagaaaaaaacgggaattatgcttgcctcctaagagaggatcaa
gggtggtattgtaaaaatgcaggatccactgtttactacccaaatgaaaaagactgtgaa
acaagaggtgatcatgttttttgtgacacagcagcagggatcaatgttgctgagcaatca
agagaatgcaacatcaacatatctactaccaactacccatgcaaagtcagcacaggaaga
caccctataagcatggttgcactatcacctctcggtgctttggtggcttgctacaaaggg
gtaagctgctcgattggcagcaatcgggttggaatcatcaaacaattacccaaaggctgc
tcatacataactaaccaggatgcagacactgtaacaattgacaataccgtgtatcaatta
agcaaagttgaaggtgaacagcatgtaataaaagggagaccagtttcaagcagttttgat
ccaatcaggtttcctgaggatcagttcaatgttgcgcttgatcaagtcttcgaaagcatt
gagaacagtcaggcactggtggaacagtcaaacaaaattctaaacagtgcagaaaaagga
aacactggtttcattattgtaataattttggttgctgttcttggtttaaccatgatttca
gtgagcatcatcatcataatcaagaaaacaaggaagcccacaggagcacctccagagctg
aatggtgtcaccaacggcggtttcataccacatagtatgtctcgtaaggctccatgcaaa
tatgaagtgcggggcaaatgcaacagagggagtgattgcaaattcaatcacaattactgg
agttggcctgatagatatttattgttaagatcaaattatctcttaaatcagcttttaaga
aacacagataaggctgatggtttgtcaataatatcaggagcaggtagagaagatagaact
caagactttgttcttggttctactaatgtggttcaagggtacattgatgacaatcaagga
ataaccaaggctgcagcttgctatagtctacacaacataatcaagcaactacaagaaaca
gaagtaagacaggctagagacaacaagctttctgatagcaaacatgtggcgctccataac
ttgatattatcatatatggagatgagcaaaactcctgcatctctaattaataacctaaag
aaactaccaagggaaaaactgaagaaattagcaagattaataattgatttatcagcagga
actgacaatgacccttcatatgccttgcaagacagtgaaagcactaatcaagtgcagtaa
acatggtcccaaattcattaccatagaggcagatgatatgatatggactcacaaagaatt
aaaagaaacactatctgatgggatagtaaaatcacacaccaatatttatagttgttactt
agaaaacatagaaataatatatgttaaaacttacttaagttagatgaaaacattagatgt
cataaaaagtgatggatcctcagaaacgtgtaatcaactcaaaaaaacaataaaaaaaca
ctcgggtaaagtgcttattgtactaaaactgatattggctttactgacatttttcacagt
aacaattactgttaactatataaaagtagaaaacaatttgcaggcatgtcaatcaaaaaa
tgaatcagacaaaaaggtcacaaagttaaatactacatcaacaacaattagacccatacc
tgatctaactgtagtacattatttgaaaagactgattcagagacacaccaactttgtcat
aaaagacagtgacacttgttggaaaatacacaagaatcaatgtacaaatataaaaatata
caagttcttatgctttgggttcataaattcaacaggtacagattgtgaggaactaacaac
cttatgcgacaaaaagttaaaaaccatggtagaaaaacatagaaaggcagaatgtcactg
tctacatataaccgagtgggggtgctattatcctatggaagtaagagtggagaacattcg
agcgatagacatgttcaaagcaaagataaagaaccgtataagaagcagcaggtgctatag
aaatgccacactgatccttattggactaacagcattaagcatggcacttaatattttcct
gatcattgatcatgcaacattaagaaacatgatcaaaacagaaaactgtgctaacatgcc
gtcggcagaaccaagcaaaaagaccccaatgacctctacagcaggcacaagcaccaaacc
taatccacagcaagcaacacagtggaccacagagaactcaacatctccggcagcaacctc
agagggccatccatacacagggacaacccaaacaccagacacaacagctccccagcaaac
cacagacaaacacacagcactgccaaaatcaaccaatgaacagatcaaccagacagccat
ggatcccttttgtgagtctactgtcaatgtttatctccctgattcatatctcaaaggagt
aatatcttttagtgaaaccaacgcaattggatcatgtcttttgaaaagaccctatctaaa
aaatgataacactgccaaagttgctgtagaaaaccctgttgttgaacatgtaaggcttag
aaatgcagtcatgaccaaaatgaagatatcagattataaagtggttgaaccagttaatat
gcagcatgaaataatgaaaaatatgcatagttgtgagcttacattattaaaacaattctt
aacgagaagcaaaaacattagctctctaaaattaaatatgatatgtgattggttacagtt
aaaatccacttcagataacacatcaattctcaattttatagatgtggagttcatacccgt
ttgggttagcaattggttcagtaactggtataatctcaataaattaatcttagagtttag
aagagaagaagtaataagaactggttcaattttatgtagatcactaggcaagttagtttt
tattgtatcatcttatggatgtgtagtaaaaagcaacaaaagtaaaagagtgagcttttt
cacctataaccaactgttaacatggaaagatgtgatgttaagtagattcaatgcaaactt
ttgtatatgggtaagtaacaacctgaacaaaaatcaagaaggactaggacttagaagcaa
tctgcaaggtatgttaaccaataaattatacgaaactgttgattacatgctaagcctatg
ctgcaatgaaggattctctctggtgaaagagttcgaaggatttattatgagtgaaattct
aaaaattactgagcatgctcagttcagtactaggtttaggaatactttattgaatgggtt
aactgaacaattatcagtgttgaaagctaagaacagatctagagttcttggaactatatt
agaaaacaataattaccctatgtatgaagtagtacttaaattattaggggacaccttgaa
aagcataaagttattaattaacaagaatttagaaaatgctgcagaattatattatatatt
cagaatttttggacaccctatggtagatgagagagaagcaatggatgctgttaaattaaa
caatgagattacaaaaattcttaaattagagagtttaacagaactaagaggagcatttat
actaagaattataaaagggtttgtagacaataataaaagatggcctaaaattaagaattt
aaaagtgctcagcaaaagatgggctatgtatttcaaagctaaaagttaccctagccaact
tgagctaagtgtacaagattttttagaacttgctgcagtgcaatttgagcaggaattctc
tgtacctgaaaaaaccaaccttgagatggtattaaatgataaagcaatatcacctccaaa
aaagctaatatggtctgtgtatccaaaaaactacctgcctgaaactataaaaaatcagta
tttagaagaggctttcaatgcaagtgacagccaaagaacaaggagagtcttagaatttta
cttaaaagattgtaattttgatcaaaaagaacttaaacgttatgtaattaaacaagagta
tttaaatgacaaagaccacattgtctcgttaactgggaaggaaagagaattaagtgtagg
taggatgtttgcaatgcaaccaggaaaacaaagacaaatacagatattagctgagaaact
tctagctgataacattgtacctttttttccagaaactttaacaaagtatggtgacttaga
tctccaaagaattatggaaataaaatcagaactttcctccattaaaactagaaagaatga
tagctacaacaattatattgcaagagcctctatagtaacagacttaagtaagtttaatca
ggcctttagatatgaaaccacagctatatgtgcagatgtagctgatgagttacatgggac
acaaagcttattctgttggttacatcttattgttcccatgactacaatgatatgtgcata
cagacatgcaccaccagaaacaaaaggggagtatgatatagacaaaatacaagagcaaag
cggattatacagatatcatatgggagggattgaagggtggtgccagaagttatggacaat
ggaagcaatatccttgttagatgtagtatctgtgaagactcgctgccagatgacctctct
attaaacggagacaatcagtcaatagatgttagtaaaccagtaaaattgtctgaaggtat
agatgaagtaaaagcagactatagcttagcaattagaatgcttaaagaaataagagatgc
ttataaaaacattggtcataaactcaaagaaggtgagacatatatatcaagggatctcca
atttataagtaaggtgattcaatctgaaggggtcatgcatcctacccctataaaaaagat
attaagagtaggtccttggataaatacaatactagatgatattaaaaccagtgcagaatc
aatagggagtctatgtcaagaactagaattcagaggggagagtatactagttagcttgat
attaaggaatttctggctgtataacttgtacatgtatgagtcaaaacagcacccgttagc
tgggaagcaactattcaagcaattgaacaaaacattaacatctgtgcagagattttttga
actgaagaaagaaaatgatgtagttgacctatggatgaatataccaatgcagtttggagg
gggagatccagtagttttttacagatctttttacaggaggactcccgatttcctaactga
agcaatcagccatgtggatttactgttaaaagtgtcaaacaatatcaaagatgagactaa
gatacgatttttcaaagccttattatctatagaaaagaatgaacgtgctacattaacaac
actaatgagagaccctcaggcagtaggatcagaacgacaagctaaggtaacaagtgatat
aaatagaacagcagttaccagcatactaagtctatctcctaatcagctcttctgtgatag
tgctatacattatagtagaaatgaagaagaagttgggatcattgcagacaacataacacc
tgtctatcctcatgggttgagagtgctctatgaatcactaccttttcataaggctgaaaa
ggttgtcaatatgatatcaggcacaaagtctatcactaatctattacagagaacatctgc
tatcaatggtgaagatattgatagagcagtgtctatgatgttagagaacttaggattgtt
atctagaatattgtcagtaataattaatagtatagaaataccaatcaagtccaatggcag
attgatatgctgtcaaatttctaagaccttgagagaaaaatcatggaacaatatggaaat
agtaggagtgacatctcctagtattgtgacatgtatggatgttgtgtatgcaactagttc
tcatttaaaaggaataattattgaaaaattcagtactgacaagaccacaagaggtcagag
gggaccaaaaagcccctgggtaggatcaagcactcaagagaaaaaattggttcctgttta
taatagacaaattctttcaaaacaacaaaaagagcaactggaagcaataggaaaaatgag
gtgggtgtacaaaggaactccagggctaagaagattgctcaacaagatttgcataggaag
tttaggtattagctataaatgtgtaaaacctttattaccaagattcatgagtgtaaactt
cttacataggttatctgttagtagtagacccatggaattcccagcttctgttccagctta
caggacaacaaattaccattttgacactagtccaattaaccaagcattaagtgagaggtt
cgggaacgaagacattaatctagtgttccaaaatgcaatcagctgcggaattagtataat
gagtgttgtagaacagttaactggtagaagcccaaaacaattagtcttaatccctcaatt
agaagagatagatattatgcctcctcctgtatttcaaggaaaattcaattataaactagt
tgataagataacctctgatcaacacatcttcagtcctgacaaaatagacatattaacact
agggaagatgcttatgcctaccataaaaggtcaaaaaactgatcagttcttaaataagag
agaaaactattttcatggaaataatttaattgaatctttatctgcagcacttgcatgcca
ctggtgtggaatattaacagaacagtgtatagaaaacaatatctttaggaaagattgggg
tgatgggttcatctcagatcatgccttcatggatttcaaggtatttctatgtgtatttaa
aaccaaacttttatgtagttggggatctcaaggaaagaatgtaaaagatgaagatataat
agatgaatccattgacaaattattaagaattgacaacaccttttggagaatgttcagcaa
agtcatgtttgaatcaaaagtcaaaaaaagaataatgttatatgatgtgaaattcctatc
attagtaggttatataggatttaaaaactggtttatagaacagttaagagtggtagaatt
gcatgaggtaccttggattgtcaatgctgaaggagagttagttgaaattaaatcaatcaa
aatttatctgcagttaatagaacaaagtctatctttgagaataactgtattgaattatac
agatatggcacatgctcttacacgattaattaggaaaaaattgatgtgtgataatgcact
cttcaatccaagttcatcaccaatgtttaatctaacccaggttattgatcctacaacaca
actagactattttcctaggataatatttgagaggttaaaaagttatgataccagttcaga
ctacaacaaagggaagttaacaaggaattacatgacattattaccatggcaacacgtaaa
caggtacaattttgtctttagttctacaggttgtaaaatcagtttgaagacatgcatcgg
gaaattgataaaagatttaaatcctaaagttctttactttattggagaaggagcaggtaa
ctggatggcaagaacagcatgtgaatatcctgatataaaatttgtatataggagtttaaa
agatgaccttgatcaccattacccattagaatatcaaagggtaataggtgatctaaatag
ggtgatagatagtggtgaaggattatcaatggaaaccacagatgcaactcaaaaaaccca
ttgggacttgatacacagaataagtaaagatgccttattgataacattgtgtgatgcaga
attcaaaaacagagatgacttctttaagatggtaatcctttggagaaaacatgtattatc
ttgtagaatctgtacagcttatggaacagatctttacttatttgcgaagtatcatgcggt
agactgcaatataaaattaccattttttgtaagatctgtagctacttttattatgcaagg
aagcaaattatcagggtcagaatgttacatacttttaacattaggtcatcacaataatct
accctgtcatggagaaatacaaaattccaaaatgagaatagcagtgtgtaatgatttcta
tgcttcaaagaaactggacaacaaatcaattgaagcaaactgcaaatctcttctatcagg
attgagaatacctataaacaaaaaggagttgaatagacaaaagaaattgttaacactaca
aagtaaccattcttctatagcaacagttgggggcagtaagattatagaatccaaatggtt
aaagaataaagcaagtacaataattgattggttagagcatattttgaattctccaaaagg
tgaattaaactatgatttctttgaagcattagagaacacataccccaatatgatcaagct
tatagataatttgggaaatgcagaaataaagaaactaatcaaggtcactgggtatatgct
tgtgagtaagaag
>KC562231-2004.574
ctgtcatataaacatgctatattaaaagagtctcaatacacaaaaaaaagagatgtaggc
accacaactgcagtgacaccttcatcattgcagcaagagataacacttttgtgtggagag
attctttacactaaacatactgattacaaatatgctgcagagatagggatacaatatatt
tgcacggctctaggatcagaaagagtacaacagattttaagaaattcaggcagtgaagtt
caggtggttctaaccaagacatactctttagggaaaggtaaaaacagcaaaggggaagag
ttgcaaatgttagatatacatggagtggaaaagagttgggtagaagaaatagacaaagag
gcaagaaaaacaatggtgactttgctaaaggaatcatcaggtaacatcccacaaaaccag
aggccttcagcaccagacacaccaataattttattatgtgtaggtgctttaatattcact
aaactagcatcaacaatagaagttggactagagactacagttagaagagctaacagagtg
ctaagtgatgcgctcaaaagataccctagggtagatataccaaagattgctagatctttc
tatgaactatttgagcagaaagtgtattacaggagtctattcattgagtatgggaaagct
ttaggctcatcttcaacaggaagcaaagcagaaagtttgtttgtaaatatatttatgcaa
gcttatggagccggtcaaacaatgctaaggtggggtgtcattgccagatcatccaacaac
ataatgctagggcatgtatctgtgcaagctgaattgaaacaagtcacagaggtttatgat
ttggtgagagaaatgggtcctgaatctgggcttttacatctaagacaaagtccaaaggca
ggactgttatcgttggccaattgccccaattttgctagtgttgttcttggtaatgcttca
ggtctaggtataatcggaatgtacagaggaagagtgccaaacacagagctattttctgca
gcagaaagttatgccagaagcttaaaagaaagcaacaaaatcaacttctcctcattaggg
ctcacagacgaagaaaaagaagctgcagaacacttcttaaacatgagtgatgacaatcaa
gatgattatgagatgtcattccctgaaggaaaagatatcctgttcatgggtaatgaagca
gcaaaaatagcagaagctttccagaaatcactaaaaagatcaggtcacaaaagaacccag
tctattgtaggggaaaaagtaaacactatatcagaaactctagagctacctaccatcagc
aaacctgcacgatcatctacactgctagagccaaaattggcatgggcagacagcagcgga
gccaccaaaaccacagaaaaacaaacaaccaaaacaacagatcctgttgaagaagaggaa
ctcaatgaaaagaaggtatcaccttccagtgatgggaagactcctgcagagaaaaaatca
aaatctccaaccaatgcaaaaaagGCCagagtttccttcacatcaaatgaaccagggaaa
tataccaaactagaaaaagatgccctagatttgctctcagacaatgaggaagaagacgca
gagtcctcaatcctaacctttgaagagagagacacatcatcactaagcattgaggctaga
ctagaatcaatagaagagaagctaagtatgatattaggactgcttcgtacacttaacatt
gcaacagcaggaccaacagctgcaagagatggaatcagagatgcaatgattggtataaga
gaagaactaatagcagaaataataaaggaagcaaagggaaaagcagctgaaatgatggaa
gaggaaatgaaccaaaggtcaaaaataggcaatggcagtgtaaaactaaccgagaaggca
aaagaacttaataaaattgttgaagacgagagcacaagcggcgaatcagaagaagaggaa
gaaccaaaagaaactcaggataacaatcaaggagaagatatttaccagttaatcatgatg
gagtcctatctagtggacacttatcaaggcattccctacacagctgctgttcaagttgat
ctggtagaaaaagacttactaccagcaagtttgacaatatggtttcctctattccaagcc
aacacaccaccagcggttctgctcgatcagctaaaaaccttgacaataacaactctgtat
gctgcatcacagaatggtccaatactcaaggtaaatgcatcagctcaaggtgctgctatg
tctgtacttcccaaaaaattcgaagtaaatgcaactgtggcacttgatgaatacagcaaa
cttgactttgataagttaacggtttgcgatgttaaaacagtttatttgacaaccatgaaa
ccatatgggatggtgtcaaaatttgtgagttcagccaaatcagttggcaaaaagacacat
gatctaattgcactgtgtgacttcatggacctagagaaaaatatacctgtgacaatacca
gcattcataaagtcagtttcaatcaaagagagtgagtcagccactgttgaagctgcaata
agcagtgaggccgaccaagcattaacacaagccaaaattgcaccctatgcaggactaatc
atgatcatgaccatgaacaatccaaaaggtatattcaagaaactaggagctggaacacaa
gtgatagtagagctaggggcatatgttcaagccgagagcatcagcaggatctgcaagagc
tggagtcaccaaggaacaagatatgtactaaaatccagaatgtcttggaaagtgatgatt
atcatttcgttactcataacacctcagcacggactaaaagaaagttatttagaagaatca
tgtagtactataactgaaggatatctcagtgttttaagaacaggttggtacaccaatgtc
tttacattagaagttggtgatgttgaaaatcttacatgtactgatggacctagcttaatc
aaaacagaacttgacctaaccaaaagtgctctaagagaactcaaaacagtttctgctgat
cagttagcgagagaagaacaaattgaaaatcccagacaatcaaggtttgtcctaggtgca
atagctcttggtgttgccacagcagcagcagtcacagcaggcattgcgatagccaaaacc
ataaggcttgagagtgaagtgaatgcaatcaaaggtgctctcaaaacaaccaacgaggca
gtatccacactaggaaatggagtgcgagtcctagccaccgcagtaagagagctgaaagaa
tttgtgagcaaaaacctgaccagtgcaattaacaagaacaaatgtgacattgctgatctg
aagatggctgtcagcttcagtcaattcaacagaagattcctaaatgttgtgcggcagttt
tcagacaatgcagggataacaccagcaatatcattagacctaatgactgatgctgagctg
gccagagctgtatcatacatgccaacatctgcaggacagataaaactaatgttagagaac
cgtgcaatggtgaggagaaaaggatttggaatcttgataggggtctacggaagctccgtg
atttacatggtccagctgccgatctttggtgtcatagatacaccttgttggataatcaag
gcagctccctcttgttcagaaaaagatggaaattatgcttgcctcctaagagaggatcaa
gggtggtattgtaaaaatgcaggatccactgtttactacccaaatgaaaaagactgcgaa
acaagaggtgatcatgttttttgtgacacagcagcagggatcaatgttgctgagcaatca
agagaatgcaacatcaacatatctacaaccaactacccatgcaaagtcagcacaggaaga
caccccatcagcatggttgcactatcacctctcggtgctttggtagcttgctacaaaggg
gttagttgttcgattggcagtaatcgggttggaataatcaaacaactacccaaaggctgc
tcatacataactaaccaggacgcagacactgtaacaattgacaacactgtgtatcaacta
agcaaagttgagggtgaacagcatgtaataaaagggagaccagtttcaagcagtttcgat
ccaatcaagtttcccgaggatcagttcaatgttgcgcttgatcaagtctttgaaagcatt
gaaaacagtcaagcactagtggaccagtcaaacaaaattctgaacagtgcagaaaaagga
aacactggcttcattattgtaataattttgattgctgttcttgggttaaccatgatttca
gtgagcatcatcatcataatcaaaaaaacaaggaaacccacaggggcacctccagagctg
aatggtgttaccaacggcggttttataccgcatagtatgtctcgtaaagctccatgcaaa
tatgaagtacggggcaagtgcaacaggggaagtgagtgcaaattcaaccacaattactgg
agttggcctgataggtatttattgttaagatcaaattatctcttgaatcagcttttaaga
aacactgataaggctgatggtttgtcaataatatcaggagcaggtagagaagacaggact
caagactttgttcttggttctactaatgtggttcaagggtacattgatgacaatcaagga
ataacaaaggctgcagcttgctatagtctacataacataataaaacagctacaagaaata
gaagtaagacaggccagagataataagctttctgacagcaaacatgtggcacttcacaac
ttgatattatcctatatggagatgagcaaaactcctgcatctctgattaataacctaaag
aaactaccaagagagaaactgaaaaaattagcgaaattaataattgatttatcagcagga
actgataatgactcttcatatgccttgcaagacagtgaaagcactaatcaagtgcagtaa
gcatggtcccaaattcattaccatagaggcagatgatatgatatggacacacaaagaatt
aaaggagacactgtctgatgggatagtaaaatcacacaccaatatatacagttgttattt
agaaaatatagaaataatatatgttaaagcttacttaagttagatgaaaacattagatgt
cataaaaagtgatgggtcctcagaaacatgtaatcaaatcaaaaaaataataaaaaagca
ctcaggtaaactgctcattgcattgaaactgatattggccttattgacgtttttcacagt
aacaattactgttaactatataaaagtagaaaataatttgcaggcatgtcaattaaaaaa
tgaatcagacaaaaaggacacaaagctaaatactacatcaacaacaatcagacccattcc
tgatctaaatgcagtacagtacttgaaaaggctgattcagaaacacaccaactttgtcat
aaaagacagagatacctgttggagagtacacacgaatcaatgcacaaatataaaaatata
caagttcttatgttttgggtttatgaattcaacaaatacagactgtgaagaactaacagc
tttatgcgacaaaaagtcaaaaaccatgacagaaaaacataggaaagcagagtgtcactg
cctacatacaaccgagtggtggtgtcattatcttatggaagtaagagtggagaacattcg
ggcaatagacatgttcaaagcaaagatgaaaaaccgtataagaagtagcaagtgctatag
aaatgctacactgatccttattggattatcagcactaagtatggcacttaatattttttt
aatcattgattatgcaaaatcaaaaaacatgaccaaggtggaacactgtgttaatatgcc
gccggtagaaccaagcaagaagaccccaatgacctctgcagtagacttaaacaccaaacc
caatccacagtgggcaacacagtcgaccacagaggattcaacatccctagcagcaaccct
ggagggccatctacacacagggacaactccaacaccagatgcaacagtctctcagcaaac
cacagacgagcacacaacactgctgagatcagccaacagacagaccactcaaacaaccat
ggatccgttttgtgaatccactgtcaatgtctatcttcctgattcatatctcaaaggagt
aatatctttcagtgaaaccaatgcaattggctcatgccttttgaaaagaccctatctaaa
aaaagataacactgctaaagttgctgtagaaaaccctgttgttgaacatgtcagacttag
aaatgcagtcatgaccaaaatgaagatatcagattataaagtggttgaaccaattaatat
gcagcatgaaataatgaaaaatatacacagttgtgagctcacattattaaaacaattctt
aacaagaagtaaaaacattagctctctaaaattaagtatgatatgtgattggttacagtt
aaaatccacctcagataacacatcaattcttaattttatagatgtggagtttatacccgt
ttgggtgagcaattggtttagtaactggtataatctcaataaattaatcttagagtttag
aagagaggaagtaataagaactggttcaattttatgcagatcactaggcaagttagtttt
cattgtatcatcttatgggtgtgtagtaaaaagcaacaaaagtaaaagagtaagtttttt
cacatataaccaactgttaacatggaaagatgtgatgttaagtaggttcaatgcaaactt
ttgtatatgggtaagtaacaacctgaacaaaaatcaagaaggactaggatttagaagtaa
tctacaaggtatgttaaccaataagttatatgaaactgttgattatatgttaagtctatg
tagcaatgaagggttctcactagtgaaagagttcgaaggctttattatgagtgaaattct
taaaattactgagcatgctcaattcagtactaggtttaggaatactttattaaatgggtt
gactgaacaattatcaatgttgaaagctaaaaacagatctagagttcttggcactatatt
agaaaacaatgattaccccatgtatgaagtagtacttaaattattaggagacactttgaa
aagtataaaattattaattaacaagaatttagaaaatgctgcagaattatattatatatt
cagaatttttggacaccctatggtagatgagagggaagcaatggatgctgttaaattaaa
taatgagattacaaaaattcttaaactggagagcttaacagaactaaggggagcatttat
actaagaattataaaagggtttgtagataataataaaagatggcctaaaattaagaattt
aaaagtgctcagtaaaagatgggttatgtatttcaaagctaaaagttaccccagccaact
tgagctaagtgtacaagattttttagaacttgctgcagtacaattcgaacaggaattttc
tgtccctgaaaaaaccaatcttgagatggtattaaatgataaagcaatatctccaccaaa
aaagttaatatggtcggtatatccaaaaaattatctacctgaaattataaaaaatcaata
tttagaagaggtctttaatgcaagtgacagtcaaagaacaaggagagtcttagaatttta
cttaaaggattgcaaatttgatcaaaaagacctcaaacgttatgtaactaaacaagagta
tctaaatgacaaagaccatattgtctcattaactgggaaagaaagagaattaagtgtagg
caggatgtttgcaatgcaacctggcaaacaaagacaaatacagatactagctgagaaact
tttagctgataatattgtaccctttttcccagaaactttaacaaagtatggtgacttgga
tctacaaagaattatggaaatgaaatcggaactttcttctattaaaactaggaagaatga
tagttacaacaattatattgcaagagcctccatagtaacagacctaagtaaattcaatca
agcctttagatatgaaaccacagctatctgtgcagatgtggcagatgagttacatggtac
gcaaagcttattttgttggttacatcttattgttcccatgaccacaatgatatgtgcata
cagacatgcaccaccagaaacaaagggggagtatgatatagacaaaatagaagagcaaag
tgggctatacagataccatatgggagggattgaagggtggtgtcagaagttatggacaat
ggaggcgatatccttgttagatgtagtatctgttaagactcgttgtcagatgacctctct
attaaacggagacaatcaatcaatagatgtcagtaaaccagtaaaattgtctgaaggtat
agatgaagtaaaagcagattatagcttagcaattaaaatgctgaaagagataagagatgc
ctataaaaacattggccataaactcaaagaaggtgaaacatatatatcaagagatctcca
atttataagtaaggtgattcaatctgagggagtcatgcatcctacccccataaaaaagat
attaagggtaggtccctggataaatacaatactagatgacattaaaaccagtgcagaatc
aatagggagtctgtgtcaagaactagagttcagaggagaaagtatactagttagcttgat
attaaggaatttctggctgtataacttatacatgcatgagtcgaaacagcatccgttagc
tggaaaacaactgtttaaacaattgaacaaaacactaacatctgtgcaaagattttttga
gctgaagaaagaaaatgatgtggttgacctatggatgaatataccaatgcagtttggagg
gggagacccagtagttttttacagatctttttacagaaggactcctgatttcctgactga
agcaatcagtcatgtggatttactgttaaaagtttcaaacaatattaaaaatgagactaa
gatacgattctttaaagccttattatctatagaaaagaatgaacgtgctacattaacaac
actaatgagagacccccaggcggtaggatcggaaagacaagctaaggtaacaagtgatat
aaatagaacagcagttactagcatactgagtctatctccgaatcagctcttttgtgatag
tgctatacactatagcagaaatgaagaagaagtagggatcattgcagacaacataacacc
tgtttatcctcacggattgagagtgctctatgaatcactaccttttcataaggctgaaaa
ggttgttaatatgatatcaggtacaaagtctataactaacttattgcagagaacatctgc
tatcaatggtgaagatattgatagagcagtgtctatgatgttagagaacttagggttatt
atctagaatattgtcagtaataattaatagtatagaaataccaattaagtccaatggcag
attgatatgctgtcaaatttctaagacattgagagaaaaatcatggaacaatatggaaat
agtaggggtgacatctccaagtattgtaacatgtatggatgttgtgtatgcaactagttc
tcatttaaaaggaataattattgaaaaattcagtactgacaagaccacaagaggtcagag
gggaccaaaaagcccctgggtaggatcaagcactcaagagaaaaaattagttcctgttta
taacagacaaattctttcaaaacaacaaaaagagcaactggaagcaatagggaaaatgag
gtgggtgtataaaggaactccagggctaagaagattgctcaataagatttgcataggaag
cttaggtattagctataaatgtgtaaaacctctattaccaagatttatgagtgtaaattt
cttacataggttatctgttagtagcagacccatggaattcccagcttctgttccagctta
taggacaacaaattaccactttgacactagtccaatcaaccaagcattaagtgagaggtt
cgggaacgaagatattaatctagtgttccaaaatgcaatcagctgcggaatcagtataat
gagtgttgtagaacagttaactggtagaagcccaaaacaattagtcttaatcccccaatt
agaagagatagatattatgcctcctcctgtatttcaaggaaaattcaattataaactagt
tgataaaataacctccgatcaacacatcttcagtcctgacaaaatagacatattaacatt
agggaagatgcttatgcctactataaaaggtcaaaaaactgatcagttcttaaataagag
agaaaactatttccatggaaataatttaattgaatctttatctgcagcacttgcatgcca
ttggtgtggaatattaacagaacagtgtgtagaaaacaatatctttaggaaagactgggg
tgatgggttcatatcagatcatgccttcatggatttcaagatatttctatgtgtatttaa
aaccaaacttttatgtagttggggatcccaagggaaaaatgtaaaagatgaagatataat
agatgaatccattgacaaattattaagaattgacaacactttttggagaatgttcagcaa
agtcatgtttgaatcaaaggtcaaaaaaagaataatgttatatgatgtaaaattcttatc
attagtaggttatataggatttaaaaactggtttatagagcagttaagagtagtagaatt
gcatgaagtaccctggattgtcaatgctgaaggggagctagttgaaattaaaccaatcaa
aatttatttgcagttaatagaacaaagtctatctttaagaataactgttttgaattatac
agacatggcacatgctcttacacgattaattaggaagaaattgatgtgtgataatgcact
ctttaatccaagttcatcaccgatgtttagtctaactcaagttattgatcctacaacaca
gctagactattttcctaaggtaatatttgaaaggttaaaaagttatgacatcagttcgga
ttacaacaaagggaagttgacaagaaattacatgacattattaccatggcagcacgtaaa
caggtataattttgtctttagttcaacaggatgtaaaatcagcttgaagacatgcatcgg
gaaattgataaaggacttaaaccctaaggttctttactttattggagaaggagcaggtaa
ctggatggcaagaacagcatgtgagtatcctgacataaaatttgtatataggagtttaaa
ggatgatcttgatcaccattacccattagaatatcaaagggtaataggtgatttaaatag
agtgatagatggtggtgaaggattatcaatggagaccacagatgcaactcaaaagactca
ttgggacttgatacacaggataagtaaagatgctttattgataacattgtgtgatgcaga
attcaaaaacagagatgatttctttaaaatggtaattctttggagaaaacatgtattatc
atgtagaatctgtacagcttatggaacagatctttacttatttgcaaagtatcatgcgac
ggactgcaatataaaattaccattttttgtaaggtctgtagctacttttattatgcaagg
aagcaaattgtcaggatcagaatgttacatacttttaacattaggtcatcacaataatct
gccatgtcacggagaaatacaaaattccaaaatgagaatagcagtgtgtaatgatttcca
tgcctcaaaaaaactagacaacaaatcaattgaagcaaactgcaaatctcttctatcagg
attaagaataccaataaacaaaaaagagttaaatagacaaaagaaactgttaacactaca
aagcaatcattcttccatagcaacagttggcggcagtaagattatagaatccaaatggtt
aaagaataaagcaagtacaataattgattggttagagcatatcttgaattctccaaaagg
tgaattaaattatgatttctttgaagcattagagaacacatatcctaatatgatcaagct
tatagataacctgggaaatgcagagataaaaaaactaatcaaagttaccgggtatatgct
tgtgagtaagaag
>KC562232-2001.096
ctgtcatataaacatgctatattaaaagagtctcaatacacaataaaaagagatgtaggc
accacaactgcagtgacaccttcatcattgcagcaagagataacacttttgtgtggagag
attctttacactaaacatactgattacaaatatgctgcagagatagggatacaatatatt
tgcacggctctaggatcagaaagagtacaacagattttaagaaattcaggcagtgaagtt
caggtggttctaaccaagacatactctttagggaaaggtaaaaatagtaaaggggaagag
ttgcaaatgttagatatacatggagtggaaaagagttgggtagaagaaatagacaaagag
gcaagaaaaacaatggtgactttgctaaaggaatcatcaggtaacatcccacaaaaccag
aggccttcagcaccagacacaccaataattttattatgtgtaggtgctttaatattcact
aaactagcatcaacaatagaagttggactagagactacagttagaagagctaacagagtg
ctaagtgatgcgctcaaaagataccctagggtagatataccaaagattgctagatctttc
tatgaactatttgagcagaaagtgtattacaggagtctattcattgagtatgggaaagct
ttaggctcatcttcaacaggaagcaaagcagaaagtttgtttgtaaatatatttatgcaa
gcttatggagccggtcaaacaatgctaaggtggggtgtcattgccagatcatctaacaac
ataatgctagggcatgtatctgtgcaagctgaattgaagcaagtcacagaggtttatgat
ttggtgagagaaatgggtcctgaatctgggcttttacatctaagacaaagtccaaaggca
ggactgttatcgttggccaattgccccaattttgctagtgttgttcttggtaatgcttca
ggtctaggtataatcggaatgtacagaggaagagtgccaaacacagagctattttctgca
gcagaaagttatgccagaagcttaaaagaaagcaacaaaatcaacttctcctcattaggg
ctcacagacgaagaaaaagaagctgcagaacacttcttaaacatgagtgatgacaatcaa
gatgattatgagatgtcattccctgaaggaaaagatatcctgttcatgggtaatgaagca
gcaaaaatagcagaagctttccagaaatcactaaaaagatcaggtcacaaaagaacccag
tctattgtaggggaaaaagtaaacactatatcagaaactctagagctacctaccatcagc
aaacctgcacgatcatctacactgctagagccaaaattggcatgggcagacagcagcgga
gccaccaaaaccacagagaaacaaacaaccaaaacaacagatcctgttgaagaagaggaa
ctcaatgaaaagaagatatcaccttctagtgatgggaagactcctgcagagaaaaaatca
aagtctccaaccaatgtaaaaaagGCCaaagtttccttcacatcaaatgaaccagggaaa
tataccaaactagaaaaagatgccctagatttgctctcagacaatgaggaagaagacgca
gagtcctcaatcctaacctttgaagagagagacacatcatcactaagcattgaggctaga
ctagaatcaatagaagagaagctaagcatgatattaggactgcttcgtacacttaacatt
gcaacagcaggaccaacagctgcaagagatggaatcagagatgcaatgattggtataaga
gaagaactaatagcagaaataataaaagaagcaaagggaaaagcagctgaaatgatggaa
gaggaaatgaatcaaaggtcaaaaataggtaatggcagtgtaaaactaaccgagaaggca
aaagaacttaataaaattgttgaagacgagagcacaagcggtgaatcagaagaagaagaa
gaaccaaaagaaactcaggataacaatcaaggagaagatatttaccagttaatcatgatg
gagtcctatctagtggacacttatcaaggcattccctacacagctgctgttcaagttgat
ctggtagaaaaagacttactaccagcaagtttgacaatatggtttcctctattccaagcc
aacacaccaccagcggttttgctcgatcagctaaaaaccttgacaataacaactctgtat
gctgcatcacagaatggtccaatactcaaggtaaatgcatcagctcagggtgctgctatg
tcggtacttcccaaaaaattcgaagtaaatgcaactgtggcacttgatgaatacagcaaa
cttgactttgataagttaacggtttgcgatgttaaaacagtttatttgacaaccatgaaa
ccatatgggatggtgtcaaaatttgtgagttcagccaaatcagttggcaaaaagacacat
gatctaattgcactgtgtgacttcatggacctagagaaaaatatacctgtgacaatacca
gcattcataaagtcagtttcaatcaaagagagtgagtcagccactgttgaagctgcaata
agcagtgaggccgaccaagcattaacacaagccaaaattgcaccctatgcaggactaatc
atgatcatgaccatgaacaatccaaaaggtatattcaagaaactaggagctggaacacaa
gtgatagtagagctaggggcatatgttcaagccgagagcatcagcaggatctgcaagagc
tggagtcaccaaggaacaagatatgtactaaaatccagaatgtcttggaaagtgatgatt
atcatttcgttactcataacacctcagcacggactaaaagaaagttatttagaagaatca
tgtagtactataactgaaggatatctcagtgttttaagaacaggttggtacaccaatgtc
tttacattagaagttggtgatgttgaaaatcttacatgtactgatggacctagcttaatc
aaaacagaacttgacctaaccaaaagtgctctaagagaactcaaaacagtttctgctgat
cagttagcgagagaagaacaaattgaaaatcccagacaatcaaggtttgtcctaggtgca
atagctcttggtgttgccacagcagcagcagtcacagcaggcattgcgatagccaaaacc
ataaggcttgagagtgaagtgaatgcaatcaaaggtgctctcaaaacaaccaacgaggca
gtatccacactaggaaatggagtgcgagtcctagccaccgcagtaagagagctgaaagaa
tttgtgagcaaaaacctgactagtgcaattaacaagaacaaatgtgacattgctgatctg
aagatggctgtcagcttcagtcaattcaacagaagattcctaaatgttgtgcggcagttt
tcagacaatgcagggataacaccagcaatatcattggacctaatgactgatgctgagctg
gccagagctgtatcatacatgccaacatctgcaggacagataaaactaatgttagagaac
cgtgcaatggtgaggagaaaaggatttggaatcttgataggggtctacggaagctccgtg
atttacatggtccagctgccgatctttggtgtcatagatacaccttgttggataatcaag
gcagctccctcttgttcagaaaaagatggaaattatgcttgcctcctaagagaggatcaa
gggtggtattgtaaaaatgcaggatccactgtttactacccaaatgaaaaagactgcgaa
acaagaggtgatcatgttttttgtgacacagcagcagggatcaatgttgctgagcaatca
agagaatgcaacatcaacatatctacaaccaactacccatgcaaagtcagcacaggaaga
caccctatcagcatggttgcactatcacctctcggtgctttggtagcttgctacaaaggg
gttagctgttcgattggcagtaatcgggttggaataatcaaacaactacctaaaggctgc
tcatacataactaaccaggacgcagacactgtaacaattgacaacactgtgtatcaacta
agcaaagttgagggtgaacagcatgtaataaaagggagaccagtttcaagcagtttcgat
ccaatcaagtttcctgaggatcagttcaatgttgcgcttgatcaagtctttgaaagcatt
gaaaacagtcaagcactagtggaccagtcaaacaaaattctgaacagtgcagaaaaagga
aacactggcttcattattgtaataattttgattgctgttcttgggttaaccatgatttca
gtgagcatcatcatcataatcaaaaaaacaaggaaacccacaggggcacctccagagctg
aatggtgttaccaacggcggttttataccgcatagtatgtctcgtaaagctccatgcaaa
tatgaagtacggggcaagtgcaacaggggaagtgagtgcaaattcaaccacaattactgg
agttggcctgataggtatttattgttaagatcaaattatctcttgaatcagcttttaaga
aacactgataaggctgatggtttgtcaataatatcaggagcaggtagagaagacaggact
caagactttgttcttggttctactaatgtggttcaagggtacattgatgacaatcaagga
ataacaaaggctgcagcttgctatagtctacataacataataaaacagctacaagaaata
gaagtaagacaggccagagataataagctttctgacagcaaacatgtggcacttcacaac
ttgatattatcctatatggagatgagcaaaactcctgcatccctgattaataacctaaag
aaactaccaagagagaaactgaaaaaattagcgaaattaataattgatttatcagcagga
actgataatgactcttcatatgccttgcaagacagtgaaagcactaatcaagtgcagtaa
gcatggtcccaaattcattaccatagaggcagatgatatgatatggacacacaaagaatt
aaaggagacactgtctgatgggatagtaaaatcacacaccaatatatacagttgttattt
agaaaatatagaaataatatatgttaaagcttacttaagttagatgaaaacattagatgt
cataaaaagtgacggatcctcagaaacatgtaatcaactcaaaaaaataataaaaaagca
ctcaggtaaattgcttattgcattaaaactgatattggccttattgacgtttttcacagt
aacaattactgttaactatataaaagtagaaaataatttgcaggcatgtcaattaaaaaa
tgagtcagacaaaaaggacacaaagctaaatactacatcaacaacaatcagacccattcc
tgatctaaatgcagtacagtacttgaaaaggctgattcagaaacacaccaactttgtcat
aaaagacagagatacctgttggagagtacacacgaatcaatgcacaaatataaaaatata
caagttcttatgttttgggtttatgaattcaacaaatacagactgtgaagaactaacagt
tttatgcgacaaaaagtcaaaaaccatgacagaaaaacataggaaagcagagtgtcactg
tctacatacaaccgagtggtggtgttattatcttatggaagtaagaatggagaacattcg
ggcaattgacatgttcaaagcaaagatgaaaaaccgtataagaagtagcaagtgctatag
aaatgctacactgatccttattggattatcagcactaagtatggcacttaatattttttt
aatcattgattatgcaacatcaaaaaacatgaccagagtggaacactgtgttaatatgcc
gccggtggaaccaagcaagaagaccccaatgacctctgcagtagacctaaacaccaaacc
caatccacagcgggcaacacagttgaccacagaggattcaacatctctagcagcaaccct
agaggaccatctacacacagggacaactccaacaccagatgcaacagtctctcagcaaac
cacagacgagcacacaacactgctgagatcaaccaacagacagaccacccaaacaaccat
ggatccgttttgtgaatccactgtcaatgtctatcttcctgattcatacctcaaaggagt
aatatctttcagtgaaaccaatgcaattggctcatgccttttgaaaagaccctatctaaa
aaaagataacactgctaaagttgctgtagaaaaccctgttgttgaacatgtcagacttag
aaatgcagtcatgaccaaaatgaagatatcagattataaagtggttgaaccaattaatat
gcagcatgaaataatgaaaaatatacacagttgtgagctcacattattaaaacaattctt
aacaagaagtaaaaacattagctctctaaaattaagtatgatatgtgattggttacagtt
aaaatccacctcagataacacatcaattcttaattttatagatgtggagtttatacctgt
ttgggtgagcaattggtttagtaactggtataacctcaataaattaatcttagagtttag
aagagaggaagtaataagaactggttcaattttatgcagatcactaggcaagttagtttt
cattgtatcatcttatgggtgtgtagtaaaaagcaacaaaagtaaaagagtaagtttttt
cacatataaccaactgttaacatggaaagatgtgatgttaagtaggttcaatgcaaactt
ttgtatatgggtaagtaacaacctgaacaaaaatcaagaaggactaggatttagaagtaa
tctacaaggtatgttaaccaataagttatatgaaactgttgattatatgttaagtctatg
tagcaatgaagggttctcactagtgaaagagttcgaaggctttattatgagtgaaattct
taaaattactgagcatgctcaattcagtactaggtttaggaatactttattaaatgggtt
gactgaacaattatcaatgttgaaagctaaaaacagatctagagttcttggcactatatt
agaaaacaatgattaccccatgtatgaagtagtacttaaattattaggggacaccttgaa
aagtataaaattattaattaacaagaatttagaaaatgctgcagaattatattatatatt
cagaatttttggacaccctatggtagatgagagggaagcaatggatgctgttaaattaaa
taatgagattacaaaaattcttaaactggagagcttaacagaactaaggggagcatttat
actaagaattataaaagggtttgtagataataataaaagatggcctaaaattaagaattt
aaaagtgctcagcaaaagatgggttatgtatttcaaagctaaaagttaccctagccaact
tgagctaggtgtacaagattttttagaacttgctgcagtacaattcgaacaggaattttc
tgtccctgaaaaaaccaatcttgagatggtattaaatgataaagcaatatctccaccaaa
aaagttaatatggtcggtatatccaaaaaattatctacctgaaattataaaaaatcaata
tttagaagaggtcttcaatgcaagtgacagtcaaagaacaaggagagtcttagaatttta
cttaaaagattgcaaatttgatcaaaaagacctcaaacgttatgtaactaaacaagagta
tctaaatgacaaagaccacattgtctcattaactgggaaagaaagagaattaagtgtagg
caggatgtttgcaatgcaacctggcaaacaaagacaaatacagatactagctgagaaact
tttagctgataatattgtaccctttttcccagaaactttaacaaagtatggtgacttgga
tctccaaagaattatggaaatgaaatcagaactttcttccattaaaactaggaagaatga
tagttacaacaattatattgcaagagcctccatagtaacagacctaagtaaattcaatca
agcctttagatatgaaaccacagctatctgtgcagatgtagcagatgagttacatggtac
gcaaagcttattttgttggttacatcttattgttcccatgaccacaatgatatgtgcata
cagacatgcaccaccagaaacaaagggggagtatgatatagacaaaatagaagagcaaag
tgggctatacagataccatatgggagggattgaagggtggtgtcagaagttatggacaat
ggaggcgatatccttgttagatgtagtatctgttaagactcgttgtcagatgacctctct
attaaacggagacaatcaatcaatagatgtcagtaaaccagtaaaattgtctgaaggtat
agatgaagtaaaagcagattatagcttagcaattaaaatgctgaaagagataagagatgc
ctataaaaacattggccataaactcaaagaaggtgaaacatatatatcaagagatctcca
atttataagtaaggtgattcaatctgagggagtcatgcatcctacccccataaaaaagat
attaagggtaggtccctggataaatacaatactagatgacattaaaaccagtgcagaatc
aatagggagtctgtgtcaagaactagagttcagaggagaaagtatactagttagcttgat
attaaggaatttctggctgtataacttatacatgcatgagtcaaaacagcatccgttagc
tggaaaacaactgtttaaacaattgaacaaaacactaacatctgtgcaaagattttttga
gctgaagaaagaaaatgatgtggttgacctatggatgaatataccaatgcagtttggagg
gggagacccagtagttttttacagatctttttacagaaggactcctgatttcctgactga
agcaatcagccatgtggatttactgttaaaagtttcaaacaatattaaaaatgagactaa
gatacgattctttaaagccttattatctatagaaaagaatgaacgtgctacattaacaac
actaatgagagacccccaggcggtaggatcggaaagacaagctaaggtaacaagtgatat
aaatagaacagcagttactagcatactgagtctatctccgaatcagctcttttgtgatag
tgctatacactatagcagaaatgaagaagaagtagggatcattgcagacaacataacacc
tgtttatcctcacggattgagagtgctctatgaatcactaccttttcataaggctgaaaa
ggttgttaatatgatatcaggtacaaagtctataactaacctattgcagagaacatctgc
tatcaatggtgaagatattgatagagcagtgtctatgatgttagagaacttagggttgtt
atctaggatattgtcagtaataattaatagtatagaaataccaattaagtccaatggcag
attgatatgctgtcaaatttctaagactttgagagaaaaatcatggaacaatatggaaat
agtaggggtgacatctccaagtattgtaacatgtatggatgttgtgtatgcaactagttc
tcatttaaaaggaataattattgaaaaattcagtactgacaagaccacaagaggtcagag
aggaccaaaaagcccctgggtaggatcaagcactcaagagaaaaaattagttcctgttta
taacagacaaattctttcaaaacaacaaaaagagcaactggaagcaatagggaaaatgag
gtgggtgtataaaggaactccagggctaagaagattgctcaataagatttgcataggaag
tttaggtattagctataaatgtgtaaaacctctattaccaagatttatgagtgtaaactt
cttacataggttatctgttagtagcagacccatggaattcccagcttctgttccagctta
taggacaacaaattaccactttgacactagtccaatcaaccaagcattaagtgagaggtt
cgggaacgaagacattaatctagtgttccaaaatgcaatcagctgcggaattagtataat
gagtgttgtagaacagttaactggtagaagcccaaaacaattagccttaatcccccaatt
agaagagatagatattatgcctcctcctgtatttcaaggaaaattcaattataaactagt
tgataaaataacctccgatcaacacatcttcagtcctgacaaaatagacatattaacact
agggaagatgcttatgcctactataaaaggtcaaaaaactgatcagttcttaaataagag
agaaaactatttccatggaagtaatttaattgaatctttatctgcagcacttgcatgcca
ttggtgtggaatattaacagaacagtgtgtagaaaacaatatctttaggaaagactgggg
tgatgggttcatatcagatcatgccttcatggatttcaagatatttctatgtgtatttaa
aaccaaacttttatgtagttggggatcccaagggaaaaatgtaaaagatgaagatataat
agatgaatccattgacaaattattaagaattgacaacactttttggagaatgttcagcaa
agtcatgtttgaatcaaaggtcaaaaaaagaataatgttatatgatgtaaaattcttatc
attagtaggttatataggatttaaaaactggtttatagagcagttaagagtagtagaatt
gcatgaagtaccctggattgtcaatgctgaaggggagctagttgaaattaaaccaatcaa
aatttatttgcagttaatagaacaaagtctatctttaagaataactgttttgaattatac
agacatggcacatgctcttacacgattaattaggaagaaattgatgtgtgataatgcact
ctttaatccaagttcatcaccgatgtttagtctaactcaagttattgatcctacaacaca
gctagactattttcctaaggtaatatttgaaaggttaaaaagttatgacaccagttcgga
ctacaacaaagggaagttaacaagaaattacatgacattattaccatggcagcacgtaaa
caggtataattttgtctttagttcaacaggatgtaaaatcagcttgaagacatgtatcgg
gaaattgataaaggacttaaaccctaaggttctttattttattggagaaggagcaggtaa
ctggatggcaagaacagcatgtgagtatcctgacataaaatttgtatataggagtttaaa
ggatgatcttgatcaccattacccattagaatatcaaagggtaataggtgatttaaatag
agtgatagatggtggtgaaggattatcaatggagaccacagatgcaactcaaaagactca
ttgggacttgatacacagaataagtaaagatgctttattgataacattgtgtgatgcaga
attcaaaaacagagatgatttctttaaaatggtaattctttggagaaaacatgtattatc
atgtagaatctgtacagcttatggaacagatctttacttatttgcaaagtatcatgcgac
ggactgcaatataaaattaccattttttgtaaggtctgtagctacttttattatgcaagg
aagcaaattgtcaggatcagaatgttacatacttttaacattaggtcatcacaataatct
gccatgtcacggagaaatacaaaattccaaaatgagaatagcagtgtgtaatgatttcca
tgcctcaaaaaaactagacaacaaatcaattgaagcaaactgcaaatctcttctatcagg
attaagaataccaataaacaaaaaagagttaaatagacaaaagaaactgttaacactaca
aagcaatcattcttccatagcaacagttggcggcagtaagattatagaatccaaatggtt
aaagaataaagcaagtacaataattgattggttagagcatatcttgaattctccaaaagg
tgaattaaactatgatttctttgaagcattagagaacacatatcccaatatgatcaagct
tatagataacctgggaaatgcagagataaaaaaactaatcaaagttaccgggtatatgct
tgtgagtaagaag
>KC562233-2003.652
ctatcatacaagcatgctatattaaaagagtctcagtacacaataaagagagatgtaggc
acaacaacagcagtaacaccctcatcattgcaacaagaaataacactgttgtgtggagaa
attctatatgctaagcatactgattacaaatatgctgcagaaataggaatacaatatatt
agcacagctctagggtcagagagagtacagcagattctaagaaactcaggcagtgaagtc
caagcggttttaaccagaacgtactctttggggaaagttaaaaacaacaaaggagaagat
ttacagatgttagacatacatggagtagaaaaaagctgggtggaagagatagacaaagaa
gcaagaaaaacaatggcaactttacttaaagaatcatcaggtaatattccacaaaatcag
aggccttcagcaccagacacacctataatcttattatgtgtaggtgccttaatatttacc
aaactagcatcaactatagaagtgggattagagaccacagtcagaagagctaaccgtgta
ctaagtgatgcactcaaaagataccctagaatggacataccaaaaattgctagatccttc
tatgacttatttgaacaaaaagtgtatcacagaagtttgttcattgagtatggcaaagca
ttaggctcatcctctacaggcagcaaagcagaaagtttattcgttaatatattcatgcaa
gcttatggtgctggtcaaacaatgctgaggtggggggtcatcgccaggtcatctaacaat
ataatgttaggacatgtatctgtacaagccgagttgaaacaggtcacagaagtctatgac
ctagtgcgagaaatgggccctgaatctgggctcctacatttaaggcaaagcccaaaagct
ggactgttatccttagccaattgtcccaactttgcaagtgttgttctcggcaatgcctca
ggcttaggcataataggtatgtatcgagggagagtgccaaacacagaactattttcagca
gcagaaagctatgccaagagtttgaaagaaagtaataaaatcaacttttcctcattagga
ctcacagatgaagaaaaagaggctgcagaacacttcctaaatgtgagtgatgacagtcaa
aatgattatgagatgtcgttccctgaaggaaaagatattcttttcatgggtaatgaagca
gcaaaattggcggaagctttccagaaatcattaagaaaacctagtcataagagatctcaa
tctattataggagaaaaagtgaacactgtatctgaaacattggaattacctactatcagt
agacctaccaaaccaactatattgtcagagccgaagttagcatggacagacaaaggtggg
gcaatcaaaactgaagtaaagcaaacgatcaaaattatggatcctattgaagaggaagag
tctactgagaagaaggtgctgccctctagtgatgggaaaactcctgcagaaaagaagttg
aaaccatcaaccaacacaaaaaagGCCaaagtttcatttacaccaaatgaaccaggaaaa
tatacaaagttggagaaagatgctctagacttgctttcagataacgaagaggaagatgca
gaatcctcaatcttaaccttcgaagaaagagatacttcatcattaagcattgaagccaga
ctagaatcgattgaggagaaattaagcatgatactagggctattaagaacactcaacatt
gctacagcaggacccacagcagcaagagatgggatcagagatgcaatgattggcataagg
gaagaactaatagcagacataataaaagaagccaagggaaaagcagcagaaatgatggaa
gaggaaatgaaccagcggacaaaaataggaaacggtagtgtaaaattaactgaaaaggca
aaggagctcaacaaaattgttgaagatgaaagcacaagtggagaatctgaagaagaagaa
gaactaaaagacatacaggaaaataatcaagaagatgacatttaccagttaattatgatg
gagtcctatctggtagacacctatcagggcatcccttacacagcagctgttcaagttgac
ctagtagaaaaggatctgttacctgcaagcctaacaatatggttccctttgtttcaggcc
aatacaccaccagcagttctgcttgatcagctaaagactctgacaataactactctgtat
gctgcatcacaaagtggtccaatactaaaagtgaatgcatcagcccaaggtgcagcaatg
tctgtacttcctaaaaggtttgaagtcaatgcgactgtagcacttgacgaatatagcaaa
ttagaatttgacaaactcacagtctgtgaggtaaaaacagtttacctaacaaccatgaaa
ccatatgggatggtatcaaaatttgtgagctcagcaaaatcagttggcaaaaaaacacat
gatctaatcgcattgtgtgattttatggatctagaaaagaacacaccagttacaatacca
gcatttatcaaatcagtttctatcaaagagagtgaatcagccactgttgaagctgcaata
agcagtgaagcagaccaagctctaacacaagccaaaattgcaccttatgcgggactgatc
atgattatgaccatgaacaatcccaaaggcatattcaagaagcttggagctgggactcaa
gttatagtagaactaggagcatatgtccaggccgaaagcataagtaaaatatgcaagact
tggagccatcaagggacaagatatgtgctgaagtccagaatgtcttggaaagtggtgatc
attttttcattgctaataacacctcaacacggtcttaaagagagctacttagaagaatca
tgtagcactataactgagggatatctcagtgttctgaggacaggttggtataccaacgtt
tttacattagaggtgggtgatgtagaaaacctcacatgtgctgatggacctagcctaata
aaaacagaattagatctgaccaaaagtgcactaagagagctcaaaacagtttctgctgac
caattggcaagagaggaacaaattgaaaatcccagacaatctagatttgttctaggagca
atagcactcggtgttgcgacagcagctgcagttacagcaggtgttgcaattgccaaaacc
atccggcttgagagtgaagttacagcaattaagaatgcccttaaaaagactaatgaagca
gtatctacattggggaatggagttcgagtgttagcaactgcagtgagggaactgaaagat
tttgtgagtaagaatttaactcgtgcaatcaacaaaaacaagtgcgacattgatgaccta
aaaatggccgttagcttcagtcaattcaacagaaggtttctaaatgttgtgcggcaattt
tcagacaatgctggaataacaccagcaatatctttagacttaatgacagatgctgaacta
gccagggccgtttccaacatgccgacatctgcaggacaaataaaattgatgttggaaaat
cgtgcaatggtgcgaaggaaggggttcggaatcctgataggggtctatgggagctccgta
atctacatggtgcagctgccaatctttggcgttatagacacgccttgctggatagtaaaa
gcagccccctcttgttccgaaaaaaagggaaactatgcttgcctcttaagagaagaccaa
gggtggtattgtcagaatgcagggtcaactgtttactacccaaatgagaaggactgtgaa
acaagaggagaccatgtcttttgcgacacagcagcaggaattaatgttgctgagcaatca
aaggagtgcaacatcaacatatccaccacaaattatccgtgcaaagtcagcacaggaagg
catcctatcagtatggttgcactgtcccctctcggggctctggttgcctgttacaaagga
gtaagctgttccattggcagcaatagagtagggatcatcaagcagctgaacaaaggttgc
tcttatataaccaaccaagatgcagacacagtgacaatagataacactgtatatcagcta
agcaaagttgagggtgaacagcatgttataaaaggcagaccagtgtcaagcagctttgat
ccagtcaagtttcctgaagatcaattcaatgttgcacttgaccaagtttttgaaaacatt
gaaaacagccaggccttggtagatcaatcaaacagaatcctaagcagtgcagagaaaggg
aacactggcttcatcattgtgataattctaattgctgtccttggctccagcatgatccta
gtgagcgtcttcattataatcaagaaaacaaagaaaccaacaggagcacctccagagctg
agtggtgtcacaaacaatggcttcataccgcacagtatgtctcgtaaggctccatgcaaa
tatgaagtgcggggcaaatgcaatagaggaagtgagtgtaagtttaaccacaattactgg
agttggccagatagatacttattaataagatcaaattatctattaaatcagcttttaagg
aacactgatagagctgacggcctatcaataatatcaggcgcaggcagagaagacagaacg
caagattttgttctaggttccaccaatgtggttcaaggttatattgatgataaccaaagc
ataacaaaggctgcagcctgctacagtctacacaacataatcaagcaactacaagaagtt
gaagttaggcaggctagagataacaaactatctgacagcaagcatgtggcactccataac
ttaatcttatcttacatggagatgagcaaaactcccgcatctttaattaacaatcttaaa
agactgccaagagaaaaactgaaaaaattagcaaagctgataattgacttatcagcaggc
gctgacaatgacccttcatatgccctgcaagacagtgaaagcattaatcaagtgcagtga
gcatggtcctgttttcattactatagaggttgatgatatgatatggactcaaaaagaatt
aaaagaagctttatccgatgggattgtgaagtctcacactaacatttacaattgttattt
agaaaacatagaaattatatatgtcaaggcttacctaagttagatgataacattggatgt
cattaaaaatgatgggtcttcaaaaacatgtactcaccttaaaaaaataatcaaagacca
ctctggtaaagtgcttattgcacttaagttaatattagctttactaacatttttcacagt
aacaatcactataaattacattaaagtagaaaacaatctgcaaatatgccagtcaaaaac
tgagtcagacaaagaagactcaccatcaaataccacatctgtcacaaccaagaccactct
aaaccatgatataacacagtattttaaaagattgattcaaaggtatacagattctgtaat
aGCCaacaaggacacatgctggaaaataagcagaaatcaatgcacaaatataacaacata
taaatttttatgttttaaacctgaagactcaaaaatcaacagttgtgataaactaacaga
tttatgcagaaacaaatcaaactcagcagttgaagcatatcacacagtagaatgccattg
tatatacacaatcgaatggaaatgctatcattatatggaggtgaaagtagagaacattcg
agcaatagacatgctcaaagcaagagtgaaaaatcgtgtggcacgcagcaaatgctttaa
aaatgcttctttaatcctcataggaataactactctgagtatagccctcaatatctatct
gatcataaactacacaatacaaaaaaccacatctgaatcagaacaccacactagctcacc
acccacagaatctaacaaagaaacttcaacaatccctatagacaacccagacatcaatcc
aaactcacagcatccaactcaacagtccacagaaagcctcacactctaccccgcatcctc
ggtgagcttatcagaaacagaaccagcatcaacaccaggcataacaaaccgcctgtcctc
cgcagacagatccacaacacaaccaagtaaaagcagaacaaatacaactccgacagtcat
ggatcctcttaatgaatccactgttaatgtctatctccctgattcgtaccttaaaggagt
gatttcttttagtgaaactaatgcaattggttcatgtctcttaaaaagaccttacttaaa
aaatgacaacactgcaaaagttgccatagagaatcctgttattgagcatgttagactcaa
aaatgcagtcaattctaaaatgaaaatatcagattacaaggtagtagaaccagtaaacat
gcaacatgaaataatgaagaatgtacacagttgtgagctcacactattgaaacagttctt
aacaaggagtaaaaacattagcactctcaaattaaatatgatatgtgattggttgcaatt
aaaatctacatcagacgatacctcaatcctaagttttatagatgtagaatttatacccag
ttgggtaagcaactggtttagtaattggtacaatctcaataagttaattttagaattcag
gagagaggaagtaataagaaccggttcaatcttgtgcaggtcattgggtaaattagtttt
tattgtatcatcatatggatgtatcgtcaagagcaacaaaagcaaaagagtaagcttctt
cacatacaatcaactgttaacatggaaagatgtgatgttaagtcgattcaatgcgaattt
ttgtatatgggtgagcaacagtctaaatgaaaatcaggaagggctagggttgagaagcaa
tctgcaaggtatgctaaccaataaactatatgaaactgtagattatatgctaagtttatg
ttgcaatgaaggtttttcacttgtgaaagagttcgaaggtttcattatgagtgaaatcct
taggattactgaacatgctcaattcagtactagatttagaaatactttattaaatggatt
aacagatcaattaataaaattaaaaaataaaaacaggatcagagttcatggtaccgtatt
ggaaaataatgattatccaatgtatgaagttgtacttaaattattaggagatactctgag
atgcatcaaattattaatcaataaaaacttagagaatgctgcagaattatactatatatt
cagaatttttggtcacccaatggtagatgaaagagatgcaatggatgctgtcaaactaaa
caatgaaatcacaaagatccttaggttggagagcttgacagaactaagaggagcattcat
attaaggattatcaaaggatttgtggacaacaacaaaaggtggcccaaaattaaaaactt
aaaagtgcttagcaaaagatggactatgtacttcaaagcaaaaaattaccccagtcaact
cgaattaagtgaacaagactttctagagcttgctgcaatacaatttgaacaagagttttc
tgttcctgaaaaaaccaatcttgagatggtattaaatgacaaagctatatcacctcctaa
aagattaatatggtctgtgtatccaaagaattacttacctgaaacgataaaaaatcgata
tctagaagaaactttcaatgcaagtgatagtctcaaaacaagaagagtgctagagtacta
tttgaaagacaataaatttgatcaaaaggaactcaaaagttatgttgttagacaagaata
tttaaatgataaggaacacattgtctcgttaactggaaaagaaagagaattaagtgtagg
tagaatgtttgctatgcaaccagggaaacagcgacaaatacaaatattggcagagaaatt
gttagctgataacattgtacctttcttcccagaaactttaacaaagtatggtgatctaga
tcttcagagaataatggaaatcaaatcggagctttcttctattaaaaccagaagaaatga
cagttataataattacattgcaagagcatccatagtaactgatttaagcaagttcaacca
agcctttagatatgaaactacagcaatctgcgcagatgtagcagacgaattacatggaac
acaaagcttattctgttggttacatcttatcgttcctatgactacaatgatatgtgccta
cagacatgcaccaccagaaacaaaaggtgaatatgatatagataagatagaagagcaaag
tggtttatatagatatcatatgggtggtattgaaggatggtgtcaaaaactctggacaat
ggaagctatatctttattggatgttgtatctgtaaagacacggtgtcaaatgacatcttt
attaaacggtgataaccaatcaatagatgtaagtaaaccagtcaagttatctgaaggttt
ggatgaagtgaaggcagattatcgcttggcaataaaaatgctaaaggaaataagagatgc
atacagaaatataggccataaacttaaagaaggggaaacatatatatcaagggaccttca
gttcataagcaaggtgattcaatctgaaggagtaatgcatcctacccctataaaaaagat
cttaagagtaggaccatggataaacacaatattagatgacattaaaactagtgctgagtc
aatagggagtttatgtcaagaattagaatttaggggagaaagcataatagttagtctgat
attaagaaatttctggttgtataacttatacatgcatgaatcaaaacaacatcctctggc
agggaagcagttattcaaacaactaaataaaacattaacatcagtgcagagattttttga
aatcaaaaaggaaaatgaagtagtagatctatggatgaacataccaatgcaatttggagg
aggagatccagtagtcttctatagatctttctatagaaggactcctgattttttaactga
ggcaatcagccatgtggatattctgttaaaaatatcagctaacataaaaaatgaaacgaa
aataagttttttcaaagccttactatcaatagaaaaaaatgaacgtgctacactgacaac
actaatgagagatcctcaggctgttggatcagaacgacaagcaaaagtaacaagtgatat
caatagaacagcagttaccagtatcttaagtctttccccaaatcaacttttcagtgatag
tgctatacactacagcagaaatgaagaagaagtaggaatcattgcagaaaacataacacc
cgtttatcctcatgggctgagagttttatatgaatcattaccctttcacaaagctgaaaa
agttgtaaacatgatatcagggacaaaatctataactaacctattacagagaacatctgc
tatcaatggtgaagatattgacagggctgtatctatgatgttggagaatctaggattatt
gtctagaatattgtcagtagttgttgatagtatagaaattctaaccaaatctaatggtag
gctgatatgttgtcaaatctctaggactttaagagagacatcatggaataatatggaaat
agttggagtaacatctcctagcatcactacatgcatggatgtcatatatgcaactagttc
tcatttgaaggggataattattgaaaagttcagcactgacagaactacaaggggtcaaag
aggtccaaaaagcccttgggtaggatcgagtactcaagagaaaaaattagtacctgttta
taacagacaaattctctcaaaacaacaaagagaacagctagaagcaattggaaaaatgag
atgggtgtataaagggacaccaggcttgcggcgattactcaacaagatctgtcttgggag
tttaggcattagttacaagtgtgtaaaacctttattacctagatttatgagtgtaaattt
cttacatagattatctgtcagtagtagacctatggaattcccagcatcagttccagctta
tagaacaacaaattaccattttgacactagtcctattaatcaagcactaagtgagagatt
tgggaatgaagatattaacttggtcttccaaaatgcaatcagctgtggaattagcataat
gagtgtagtagaacaattaacaggtagaagcccaaaacagttagttttaataccccaatt
agaggaaatagacattatgccaccaccggtgtttcaagggaaattcaattataaactggt
ggataagataacttctgatcaacatatcttcagtccggacaaaatagatatgttaacact
agggaaaatgctcatgcccactataaagggtcagaaaacagatcagttcttaaataagag
agagaattatttccatggaaacaatcttattgagtctttatcagcagcattagcatgtca
ttggtgtgggatattaacagaacaatgcatagaaaataatattttcaagaaagactgggg
tgacgggtttatatcagatcatgcctttatggacttcaaaatcttcctatgtgtctttaa
aaccaaacttttatgtagttggggatcccaagggaaaaacattaaagatgaagatgtagt
agatgagtcaatagataaattgttaaggattgacaatactttttggagaatgttcagcaa
ggttatgtttgaaccaaaagttaagaaaaggataatgttatatgatgtaaagttcctatc
attagtaggttacatagggtttaagaactggtttatagagcagttgagatcagctgagtt
gcatgaaataccttggattgtcaatgccgagggtgatttggttgagatcaaatcaattaa
aatctatttgcaactgatagaacaaagcttatttttgagaataactgttctgaactatac
agatatggcacatgctctcacacgattaatcagaaagaagttgatgtgtgataatgcact
gttaaccccaatttcatccccaatggttaacttaactcaagttattgatcccacaacaca
attagattacttccctaagataacattcgaaaggctaaaaaattatgacacaagttcaaa
ttatgctaaagggaagctaacaagaaattacatgatactgttgccatggcagcatgttaa
tagatataactttgtctttagttctactggatgtaaagttagtctgaaaacatgtattgg
aaaacttatgaaagacttaaatcctaaagttttgtactttattggagaaggagcaggaaa
ttggatggccagaacagcatgtgaatatcctgatattaagtttgtatatagaagtttgaa
agatgatcttgatcatcattatcctttggaataccagagagtgataggtgaattaagcag
aatcatagatagtggtgaagggctttcaatggaaacaacagacgcaactcaaaaaactca
ttgggatttgatacacagggtaagcaaagatgctttattaataactttatgtgatgcaga
atttaaggacagagatgatttttttaagatggtaattctatggagaaaacatgtattatc
atgcagaatttgcactacttatgggacagacctctatttattcgcaaagtatcatgctaa
agactgcaatgtaaaattacctttttttgtgagatcagttgctacttttattatgcaggg
tagtaagctgtcaggctcagaatgctacatactcttaacactaggccaccacaacagttt
accttgccatggagaaatacaaaattctaagatgaaaatagcagtgtgtaatgattttta
tgctgcaaaaaaactcgacaataaatcaattgaagctaattgtaaatcacttttatcagg
gctaagaatacctataaataagaaggaactagatagacagagaaaattattaacactaca
aagcaatcattcttctgtagcaacagttggtggcagtaagatcatagagtctaaatggtt
aacaaacaaagcaagtacaataattgattggttagaacatattttaaattctccaaaggg
cgaattaaattatgatttttttgaagcattagagaacacttaccctaatatgattaagct
aatagataacctagggaatgcagagattaaaaaactgatcaaagtaacaggatacatgct
tgtaagtaaaaaa
>KC562235-2004
ctgtcatataaacatgctatattaaaagagtctcaatacacaataaaaagagatgtaggc
accacaactgcagtgacaccttcatcattgcaacaagaaataacacttttgtgtggggaa
attctttacactaaacacactgattacaaatatgctgctgagataggaatgcaatatatt
tgcacagctctaggatcagaaagagtacaacagattttgagaaactcaggtagtgaagtt
caggtggttttaaccaaaacatactccttagggaaaggcaaaaacagtaaaggggaagag
ctgcagatgttagatatacatggagtggaaaagagttgggtagaagaaatagacaaagag
gcaagaaagacaatggtgactttgcttaaggagtcatcaggtaacattccacaaaaccag
agaccttcagcaccagacacaccaataattttattatgtgtaggtgccctaatatttact
aaactagcatcaacaatagaagttggattagagactacagttagaagagctaatagagtg
ctaagtgatgcactcaaaagataccctagggtagatataccaaagattgctagatctttt
tatgaactatttgaacaaaaagtgtactacagaagtttattcattgagtacggaaaagct
ttaggctcatcttcaacaggaagcaaagcagaaagtttgtttgtaaatatatttatgcaa
gcttatggagctggtcaaacactgctaagatggggtgtcattgccagatcatccaacaac
ataatgctagggcatgtatctgtgcaatctgaattgaagcaagttacagaggtttatgac
ttggtgagagaaatgggtcctgaatctgggcttttacatctaagacaaagtccaaaggca
gggctgttatcattggccaattgccccaattttgccagtgttgttcttggcaatgcttca
ggtctaggcataatcggaatgtacagagggagagtaccaaacacagagctattttctgca
gcagaaagttatgccagaagcttaaaagagagcaataaaatcaatttctcttcgttaggg
cttacagatgaagaaaaagaagctgcagaacacttcttaaacatgagtggtgacaatcaa
gatgattatgagatgtcattccctgaaggaaaggatatcctgttcatgggtaatgaagca
gcaaaaatagccgaagctttccagaaatcactaaaaaaatcaggtcacaagagaactcaa
tccattgtaggggaaaaagtaaacactatatcagaaactctagaactacccaccatcagc
aagcccgcacgatcatctacactgctggaaccaaaattggcatgggcagacaacagcgga
atcaccaaaatcacagaaaaaccagcaaccaaaacaacagatcctgttgaagaagaggaa
ttcaatgaaaagaaagtattgccttccagtgatgggaagactcccgcagagaaaaaatca
aagttttcaaccagtgtaaaaaagGCCaaagtttcctttacatcaaatgaaccagggaaa
tataccaaactagagaaagatgccctagacctgctctcagacaatgaggaagaagacgca
gaatcctcaatcttaacctttgaggagaaagacacatcatcactaagcattgaagctaga
ctagaatctatagaagagaagttgagcatgatattaggactgcttcgtacacttaacatt
gcaacagcaggaccaacagctgcacgagatggaatcagagatgcaatgattggtataaga
gaagaactaatagcagagataattaaggaagccaagggaaaagcagctgaaatgatggaa
gaagagatgaatcaaagatctaaaataggaaatggcagtgtaaaactaaccgagaaggca
aaagagctcaacaaaattgttgaagacgagagcacaagcggtgaatcagaagaagaagaa
gaaccaaaagaaactcaggacaacaatccgggagaagatatttatcagttaatcatgatg
gagtcctatctagtagacacttatcaaggcattccatatacagctgctgttcaagttgac
ctggtagaaaaagatttactgccagcaagtttgacaatatggtttcctttatttcaggcc
aacacaccaccagcagttttgcttgatcagctaaaaaccttgacaataacaactctgtat
gctgcatcacagaatggtccaatactcaaggtaaatgcatctgcccaaggtgctgccatg
tctgtacttcccaaaaaattcgaagtaaatgcaactgtagcacttgatgaatacagtaaa
cttgattttgacaagctgacggtttgtgatgttaaaacagtttatttgacaactatgaaa
ccgtacgggatggtgtcaaaatttgtgagttcagccaaatcagttggcaaaaagacacat
gatctaattgcactatgcgacttcatggacctagagaaaaatatacctgtgacaatacca
gcattcataaagtcagtttcaatcagagagagtgagtcagccactgttgaagctgcaata
agcagcgaagccgaccaagccttgacacaagctaagattgcaccctatgcaggactaatt
atgatcatgaccatgaacaatccaaaaggtatattcaagaaactaggggctggaacacaa
gtgatagtagagctgggggcatatgttcaggctgagagcatcagtagaatctgcaagagc
tggagtcaccaaggaacaagatacgtactaaaagccagaatgtcttggaaagtgatgatc
atcatttcgttactcataacaccccagcacgggctaaaggagagttatttggaagaatca
tgcagtactataactgagggatacctcagtgttttaagaacaggctggtacaccaatgtc
ttcacattagaagttggtgatgttgaaaatcttacatgtactgatggacctagcttaatc
aaaacagaacttgacctaacaaaaagtgctttaagggaactcaaaacagtttctgctgat
cagttagcgagagaggagcaaattgaaaatcccagacaatcaagatttgtcctaggtgca
atagctctcggagttgctacagcagcagcagtcacagcaggcattgcaatagccaaaacc
ataaggcttgagagtgaggtgaatgcaattaaaggtgctctcaaacaaactaatgaagca
gtatccacattaggaaatggtgtgcgggtcctagccactgcagtgagagagctaaaagaa
tttgtgagcaaaaatctgactagtgcaatcaacaggaacaaatgtgacattgctgatctg
aagatggctgtcagcttcagtcaattcaacagaagatttctaaatgttgtgcggcagttt
tcagacaatgcagggataacaccagcaatatcattggacctaatgactgatgctgaattg
gccagagctgtatcatacatgccaacatctgcaggacagataaaactgatgttggagaac
cgcgcaatggtaaggagaaaaggatttggaatcctaataggggtctacggaagctctgtg
atttacatggttcaattgccgatctttggtgtcatagatacaccttgttggataatcaag
gcagctccctcttgctcagaaaaaaacgggaattatgcttgcctcctaagagaggatcaa
gggtggtattgtaaaaatgcaggatccactgtttactacccaaacgaaaaagactgtgaa
acaagaggtgatcatgttttttgtgacacagcagcagggatcaatgttgctgagcaatca
agagaatgcaacatcaacatatctactaccaactacccatgcaaagtcagcacaggaaga
caccctataagcatggttgcactatcacctctcggtgctttggtggcttgctataaaggg
gtaagctgctcaattggcagcaatcgggttggaatcatcaaacaattacctaaaggctgc
tcatacataactaaccaggatgcagacactgtaacaattgacaataccgtgtatcaacta
agcaaagttgaaggtgaacagcatgtaataaaagggagaccagtttcaagcagttttgac
ccaatcaggtttcctgaggatcagttcaatgttgcacttgatcaagtcttcgaaagcatt
gagaacagtcaggcactggtggaacagtcaaacaaaattctaaacagtgcagaaaaagga
aacactggcttcattattgtaataatattggttgctgttcttggtttaaccatgatttca
gtgagcatcatcatcataatcaagaaaacaaggaagcccacaggagcacctccagagctg
aatggtgtcaccaacggcggtttcataccacatagtatgtctcgtaaggctccatgcaaa
tatgaagtgcggggcaaatgcaacagagggagtgattgcaaattcaatcacaattactgg
agttggcctgatagatatttattgttaagatcaaattatctcttaaatcagcttttaaga
aatacagataaggctgatggtttgtcaataatatcaggagcaggtagagaagatagaact
caagactttgttcttggctctactaatgtggttcaagggtacattgatgataatcaagga
ataaccaaggctgcagcttgctatagtctacacaacataatcaagcaactacaagaaaca
gaagtaagacaggctagagacaacaagctttctgatagcaaacatgtggcgctccacaac
ttgatattatcatatatggagatgagcaaaactcctgcatctctaattaataacctaaag
aaactaccaagggaaaaactgaagaaattagcaagattaataattgatttatcagcagga
actgacaatgacccttcatatgccttgcaagacagtgaaagcactaatcaagtgcagtaa
acatggtcccaaattcattaccatagaggcagatgatatgatatggactcacaaagaatt
aaaagaaacactatctgatgggatagtaaaatcacacaccaatatttatagttgttactt
agaaaacatagaaataatatatgttaaaacttacttaagttagatgaaaacattagatgt
cataaaaagtgatggatcttcagaaacgtgtaatcaactcaaaaaaacaataaaaaaaca
ctcgggtaaagtgcttattgtactaaaactgatattggctttactgacatttttcacagt
aacaattactgttaactatataaaagtagaaaacaatttgcaggcatgtcaatcaaaaaa
tgaatcagacaaaaaggtcacaaagttaaatactacatcaacaacaattagacccatacc
tgatctaactgtagtacattatttgaaaagactgattcagagacacaccaactttgtcat
aaaagacagtgacacttgttggagaatacacaagaatcaatgtacaaatataaaaatata
caagttcttatgctttgggttcataaattcaacaggtacagattgtgaggaactaacaac
cttatgcgacaaaaagttaaaaaccatgatagaaaaacatagaaaggcagaatgtcactg
tctacatataaccgagtgggggtgctattatcttatggaagtaagagtggagaacattcg
agcgatagacatgttcaaagcaaagataaagaaccgtataagaggcagcaggtgctatag
aaatgctacactgatccttattggactaacagcactaagcatggcacttaatattttcct
gatcattgatcatgcaacattaagaaacatgatcaaaacagaaaactgtgctaacatgcc
gtcggcagaaccaagcaaaaagaccctaatgacctctacagcaggcccaagcaccaaacc
taatccacagcaagcaacacagtggaccacagagaactcaacatcttcggcagcaaccct
agagggccatccatacacagagacaactcaaacaccagacacaacagctccccagcaaac
cacagacaaacatacagcactgccaaaatcaaccaatgaacagatcacccagacaaccat
ggatcccttttgtgagtctactgttaatgtttatctccctgattcatatctcaaaggagt
aatatcttttagtgaaaccaacgcaattggctcatgcctcttgaaaagaccctatctaaa
aaatgataacactgccaaagttgctgtagaaaaccctgttgttgaacatgtaaggcttag
aaatgcagtcatgaccaaaatgaagatatcagattataaagtggttgaaccagttaatat
gcagcatgaaataatgaaaaatatgcatagttgtgagcttacattattaaaacaattctt
aacgagaagcaaaaacattagctctctaaaattaaatatgatatgtgattggttacagtt
aaaatccacttcagataacacatcaattctcaattttatagatgtggagttcatacccgt
ttgggttagcaattggttcagtaactggtataatctcaataaattaatcttagagtttag
aagggaagaagtaataagaactggttcaattttatgtagatcactaggcaagttagtttt
tattgtatcatcttatggatgtgtagtaaaaagcaacaaaagtaaaagagtgagcttttt
cacctataaccaactgttaacatggaaagatgtgatgttaagtagattcaatgcaaactt
ttgtatatgggtaagtaacaacctgaacaaaaatcaagaaggactaggacttagaagcaa
tctgcaaggtatgttaaccaataaattatacgaaactgttgattacatgctaagcctatg
ctgcaatgaaggattctctctggtgaaagagttcgaaggatttattatgagtgaaatttt
aaaaattactgagcatgctcagttcagtactaggtttaggaatactttattgaatgggtt
aactgaacaattatcagggttgaaagctaagaacagatctagagttcttggaactatatt
agaaaacaataattaccctatgtatgaagtagtacttaaattattaggggacaccttgaa
aagtataaagttattaattaacaagaatttagaaaatgctgcagaattatattatatatt
cagaatttttggacaccctatggtagatgagagagaagcaatggatgctgttaaattaaa
caacgagattacaaaaattcttaaattagagagtttaacagaactaagaggagcatttat
actaagaattataaaagggtttgtagacaataataaaagatggcctaaaattaagaattt
aaaagtgctcagcaaaagatgggctatgtattttaaagctaaaagttaccctagccaact
tgagctaagtgtacaagattttttagaacttgctgcagtgcaatttgagcaggaattctc
tgtacctgaaaaaaccaaccttgagatggtattaaatgataaagcaatatcacctccaaa
aaagctaatatggtctgtatatccaaaaaactacctgcctgaaaccataaaaaatcagta
tttagaagaggctttcaatgcaagtgacagccaaagaacaaggagagtcttagaatttta
cttaaaagattgtaattttgatcaaaaagaacttaaacgttatgtaattaaacaagagta
tctaaacgacaaagaccacattgtctcgttaactgggaaagaaagagaattaagtgtagg
taggatgtttgcaatgcaaccaggaaaacaaagacaaatacagatattagctgagaaact
tctagctgataacattgtaccttttttcccagaaactttaacaaagtatggtgacttaga
tctccaaagaattatggaaataaaatcagaactttcctctattaaaactagaaagaatga
tagctacaacaattatattgcaagagcctctatagtaacagacttaagtaagtttaatca
ggcctttagatatgaaaccacagctatatgtgcagatgtagctgatgagttacatgggac
acaaagcttattctgttggttacatcttattgttcccatgactacaatgatatgtgcata
cagacatgcaccaccagaaacaaaaggggagtatgatatagacaaaatacaagagcaaag
cggattatacagatatcatatgggagggattgaagggtggtgccagaagttatggacaat
ggaagcaatatccttgttagatgtagtatctgtgaagacacgctgccagatgacttctct
attaaacggagacaatcagtcaatagatgttagtaaaccagtaaagctgtctgaaggtgt
agatgaagtaaaagcagactatagcttagcaattagaatgcttaaagaaataagagatgc
ttataaaaacattggtcataaactcaaagaaggtgagacatatatatcaagggatctcca
atttataagtaaggtgattcaatctgaaggggtcatgcatcctacccctataaaaaagat
attaagagtaggtccttggataaatacaatactagatgatattaaaaccagtgcagaatc
aatagggagtctatgtcaagaactagaattcagaggggagagtatactagttagcttgat
attaaggaatttctggctgtataacttgtacatgtatgagtcaaaacagcacccgttagc
tgggaagcaactattcaagcaattgaacaaaacattaacatctgtgcaaagattttttga
actgaagaaagaaaatgatgtggttgacctatggatgaatataccaatgcagtttggagg
gggagatccagtagttttttacagatctttttacagaaggactcccgatttcctaactga
agcaatcagccatgtggatttactgttaaaagtgtcaaacaatatcaaagatgagactaa
gatacgatttttcaaagccttattatctatagaaaagaatgaacgtgctacattaacaac
actaatgagagaccctcaagcagtaggatcagaacgacaagctaaggtaacaagtgatat
aaatagaacagcagttaccagcatactaagtctatctcctaatcagctcttctgtgatag
tgctatacattatagtagaaatgaagaagaagttgggatcattgcagacaacataacacc
tgtctatcctcatgggttgagagtgctctatgaatcactaccttttcataaggctgaaaa
ggttgtcaatatgatatcaggcacaaagtctatcactaatctattacaaagaacatctgc
tatcaatggtgaagatattgatagagcagtgtctatgatgttagagaacttagggttgtt
atctaggatattgtcaataataattaatagtatagaaataccaatcaagtccaatggcag
attgatatgctgtcaaatttccaagaccttgagagaaaaatcatggaacaatatggaaat
agtgggagtgacatctcctagtattgtgacatgtatggatgttgtgtatgcaactagttc
tcatttaaaaggaataattattgaaaaatttagtactgacaagaccacaagaggtcagag
gggaccaaaaagcccctgggtaggatcaagcactcaagagaaaaaattggttcctgttta
taatagacaaattctttcaaaacaacaaaaagagcaactggaagcaataggaaaaatgag
gtgggtgtataaaggaactccagggctaagaagattgcttaacaagatttgcataggaag
tttaggtattagctataaatgtgtaaaacctttattaccaagattcatgagtgtaaactt
cttacataggttatctgttagtagtagacccatggaattcccagcttctgttccagctta
caggacaacaaattaccattttgacactagtccaatcaaccaagcattaagtgagaggtt
cgggaacgaagacattaatctagtgttccaaaatgcaatcagctgcggaattagtataat
gagtgttgtagaacagttaactggtagaagcccaaaacaattagtcttaatccctcaatt
agaagagatagatattatgcctcctcctgtatttcaaggaaaattcaattataaactagt
tgataagataacctctgatcaacacatcttcagtcctgacaaaatagacatattaacact
agggaagatgcttatgcctaccataaaaggtcaaaaaactgatcagttcttaaataagag
agaaaactattttcatggaaataatttaattgaatctttatctgcagcacttgcatgcca
ctggtgtggaatattaacagaacagtgtatagaaaacaatatctttaggaaagattgggg
tgatgggttcatctcagatcatgccttcatggatttcaaggtttttctatgtgtatttaa
aaccaaacttttatgtagttggggatctcaaggaaagaatgtaaaagatgaagatataat
agatgaatccattgacaaattattaagaattgacaacaccttttggagaatgttcagcaa
agtcatgtttgaatcaaaagtcaaaaaaagaataatgttatatgatgtgaaattcctatc
attagtaggttatataggatttaaaaactggtttatagaacagttaagagtggtagaatt
gcatgaggtaccttggattgtcaatgctgaaggagagttagttgaagttaaatcaatcaa
aatttatctgcagttaatagaacaaagtctatctttgagaataactgtattgaattatac
agatatggcacatgctcttacacgattaattaggaaaaaattgatgtgtgataatgcact
cttcaatccaagttcatcaccaatgtttaatctaacccaggttattgatcctacaacaca
actagactattttcctaggataatatttgagagattaaaaagttatgataccagttcaga
ctacaacaaagggaagttaacaaggaattacatgacattattaccatggcaacacgtaaa
caggtacaattttgtctttagttctacaggttgtaaaatcagtttgaagacatgcatcgg
gaaattgataaaggatttaaatcctaaagttctttactttattggagaaggagcaggtaa
ctggatggcaagaacagcatgtgaatatcctgatataaaatttgtatataggagtttaaa
agatgaccttgatcaccattacccattagaatatcaaagggtaataggtgatctaaatag
ggtgatagatagtggtgaaggattatcaatggaaaccacagatgcaactcaaaaaaccca
ttgggacttgatacacagaataagtaaagatgccttattgataacattgtgtgatgcaga
attcaaaaacagagatgacttctttaagatggtaatcctttggagaaaacatgtattatc
ttgtagaatctgtacagcttatggaacagatctctacctatttgcaaagtatcatgcggt
ggactgcaacataaaattaccattttttgtaagatctgtagctacttttattatgcaagg
aagcaaattatcagggtcagaatgttacatacttttaacattaggtcatcacaataatct
accctgtcatggagaaatacaaaattccaaaatgagaatagcagtgtgtaatgatttcta
tgcctcaaagaaactggacaacaaatcaattgaagcaaactgcaaatctcttctatcagg
attgagaatacctataaacaaaaaggagttgaatagacaaaagaaattgttaacactaca
aagtaaccattcttctatagcaacagttgggggcagtaagattatagaatccaaatggtt
aaagaataaagcaagtacaataattgattggttagagcatattttgaattctccaaaagg
tgaattaaactatgatttctttgaagcattagagaacacataccccaatatgatcaagct
tatagataatttgggaaatgcagaaataaagaaactaatcaaggtcactgggtatatgct
tgtgagtaagaag
>KC562238-1996.205
ctgtcatataaacatgctatattaaaagagtctcaatacacaataaaaagagatgtaggc
accacaactgcagtgacaccttcatcattgcagcaagagataacacttttgtgtggagag
attctttacactaaacatactgattacaaatatgctgcagagatagggatacaatatatt
tgtacggctctaggatcagaaagagtacaacagattttaagaaattcaggtagtgaagtt
caggtggttctaaccaagacatactctttagggaaaggtaaaaatagtaaaggggaagag
ttgcaaatgttagatatacatggagtggaaaagagttgggtagaagaaatagacaaagag
gcaagaaaaacaatggtgactttgctaaaggaatcatcaggtaacatcccacaaaaccag
aggccttcagcaccagacacaccaataattttattatgtgtaggtgctttaatattcact
aaactagcatcaacaatagaagttggactagagactacagttagaagagctaacagagtg
ctaagtgatgcgctcaaaagataccctagggtagatataccaaagattgctagatctttt
tatgaactatttgagcagaaagtgtattacaggagtctattcattgagtatgggaaagct
ttaggctcatcttcaacaggaagcaaagcagaaagtttgtttgtaaatatatttatgcaa
gcttatggagccggtcaaacaatgctaaggtggggtgtcattgccagatcatctaacaac
ataatgctagggcatgtatctgtgcaagctgaattgaaacaagtcacagaggtttatgat
ttggtgagagaaatgggtcctgaatctgggcttttacatctaagacaaagtccaaaggca
ggactgttatcgttggctaattgccccaattttgctagtgttgttctcggtaatgcttca
ggtctaggtataatcgggatgtacagaggaagagtgccaaacacagagctattttctgca
gcagaaagttatgccagaagcttaaaagaaagcaacaaaatcaacttctcctcattaggg
ctcacagacgaagaaaaagaagctgcagaacacttcttaaacatgagtgatgacaatcaa
gatgattatgagatgtcattccctgaaggaaaagatatcctgttcatgggtaatgaagca
gcaaaaatagcagaagctttccagaaatcactaaaaagatcaggtcacaaaagaacccag
tctattgtaggggaaaaagtaaacactatatcagaaactctagagctacctaccatcagc
aaacctgcacgatcatctacactgttagagccaaaattggcatgggcagacagtagcgga
gccaccaaaaccacagaaaaacaaacaaccaaaacaacagatcctgttgaagaagaggaa
ctcaatgaaaagaaggtatcaccttccagtgatgggaagactcctgcagagaaaaaatca
aaatctccaaccaatgtaaaaaagGCCaaagtttccttcacatcaaatgaaccagggaaa
tatactaaactagaaaaagatgccctagatttgctctcagacaacgaggaagaagacgca
gagtcctcaatcctaacctttgaagagagagacacatcatcactaagcattgaggctaga
ctagaatcaatagaagagaagctaagcatgatattaggactgcttcgtacacttaacatt
gcaacagcaggaccaacggctgcaagagatggaatcagagatgcaatgattggtataaga
gaagaactaatagcagaaataataaaagaagcaaagggaaaagcagccgaaatgatggaa
gaggaaatgaatcaaaggtcaaaaataggtaatggcagtgtaaaactaaccgagaaggca
aaagaacttaataaaattgttgaagacgagagcacaagcggtgaatcagaagaagaagaa
gaaccaaaagaaactcaggataacaatcaaggagaagatatctaccagttaatcatgatg
gagtcctatctagtggacacttatcaaggcattccctacacagctgctgttcaagttgat
ctggtagaaaaagacttactaccagcaagtttgacaatatggtttcctctattccaagcc
aacacaccaccagcggttctgctcgatcagctaaaaaccttgacaataacaactctgtat
gctgcatcacagaatggtccaatactcaaggtaaatgcatcagctcagggtgctgctatg
tctgtacttcccaaaaaattcgaagtaaatgcaactgtggcacttgatgaatacagcaaa
cttgactttgacaagttagcagtttgcgatgttaaaacagtttatttgacaaccatgaag
ccatatgggatggtgtcaaaatttgtgagttcagccaaatcagttggtaaaaaaacacat
gatctaattgcactgtgtgacttcatggacctagagaaaaatatacctgtaacaatacca
gcattcataaagtcagtttcaatcaaagagagcgagtcagctactgttgaagctgcaata
agcagtgaggccgaccaagcattaacacaagccaaaattgcaccctatgcaggactaatc
atgatcatgaccatgaacaatccaaaaggtatattcaagaaactaggagctggaacacaa
gtgatagtagagctaggggcatatgttcaagccgagagcatcagcaggatctgcaagagc
tggagtcaccaaggaacaagatatgtactgaaatccagaatgtcttggaaagtgatgatt
atcatttcgttactcataacacctcagcacggactaaaagaaagttatttagaagaatca
tgtagtactataactgaaggatatctcagtgttttaagaacaggttggtacaccaatgtc
tttacattagaagttggtgatgttgaaaatcttacatgtactgatggacctagcttaatc
aaaacagaacttgacctaaccaaaagtgctctaagagaactcaaaacagtttctgctgat
cagttagcgagagaagaacaaattgaaaatcccagacaatcaaggtttgtcctaggtgca
atagctcttggagttgccacagcagcagcagtcacagcaggcattgcaatagccaaaacc
ataaggcttgagagtgaagtgaatgcaatcaaaggtgctctcaaaacaaccaacgaggca
gtatccacactaggaaatggagtgcgggtcctagccactgcagtaagagagctgaaagaa
tttgtgagcaaaaacctgactagtgcgatcaacaagaacaaatgtgacattgctgatctg
aagatggctgtcagcttcagtcagttcaacagaagattcttaaatgttgtgcggcagttt
tcagacaatgcagggataacaccagcaatatcattggacctaatgactgatgctgagctg
gccagagctgtatcatacatgccaacatctgcaggacagataaaactaatgttagagaac
cgtgcaatggtgaggagaaaaggatttggaatcttgataggggtctacggaagctctgtg
atttacatggtccagctgccgatctttggtgtcatagatacaccttgttggataatcaag
gcagccccctcttgttcagaaaaagatggaaattatgcttgcctcctaagagaggatcaa
gggtggtattgtaaaaatgcaggatccactgtttactacccaaatgaaaaagactgcgaa
acaagaggtgatcatgttttttgtgacacagcagcagggatcaatgttgctgagcaatca
agggaatgcaacattaacatatctaccaccaactacccatgcaaagtcagcacaggaaga
caccctattagcatggttgcactatcacctctcggtgctttggtagcttgctacaaaggg
gttagctgctcgattggcagtaatcgggttggaataatcaaacaactacctaaaggctgc
tcatacataactaaccaggacgcagacactgtaacaattgacaacactgtatatcaacta
agcaaagttgagggtgaacagcatgtaataaaagggagaccagtttcaagcagttttgat
ccaatcaggtttcctgaggatcagttcaatgttgcgcttgatcaagtctttgaaagcatt
gaaaacagtcaggcactagtggaccagtcaaacaaaattctgaacagtgcagaaaaagga
aacactggtttcattattgtaataattttgattgctgttcttgggttagccatgatttca
gtgagcatcatcatcataatcaaaaaaacaaggaagcccacaggggcacctccagagctg
aatggtgttaccaacggcggttttataccgcatagtatgtctcgtaaagctccatgcaaa
tatgaagtacggggcaagtgcaacaggggaagtgagtgcaaattcaaccacaactactgg
agttggcctgataggtatttattgttaagatcaaattatctcttgaatcagcttttaaga
aacactgataaggctgatggtttgtcaataatatcaggagcaggtagagaagatagaact
caagactttgttcttggttctactaatgtggttcaagggtatattgatgacaatcaggga
ataacaaaggctgcagcttgctatagtctacataacataataaaacagctacaagaaata
gaagtaagacaggctagagataataagctttctgacagcaaacatgtggcacttcacaac
ttgatattatcctatatggagatgagcaaaactcctgcatccctgattaataacctaaag
aaactaccaagagaaaaactgaagaaattagcgaaattaatcattgatttatcagcagga
actgataatgactcttcatatgccttgcaagacagtgaaagcactaatcaagtgcagtaa
gcatggtcccaagttcattaccatagaggcagataatatgatatggacacacaaagaatt
aaaggagacactgtctgatgggatagtaaaatcacacaccaatatttacagttgttattt
agaaaatatagaaataatatatgttaaagcttacttaagttagatgaaaacattagatgt
cataaaaagtgatggatcctcagaaacatgtaatcaactcaaaaaaataataaaaaaaca
ctcaggtaaattgcttattgcattaaaactgatattggccttattgactttttttacagt
aacaattactgttaactatataaaagtagaaaacaatttgcaggcatgtcaattaaaaaa
tgaatcagacaaaaaggacacaaagctaaataccacatcaacaacaatcagacccattcc
tgatccaaatgcagtacagtacttgaaaaggctgattcagaaacacaccaaccctgtcat
aaaagacagagatacctgttggagaatacacacgaatcaatgcacaaatataaaaatata
taagttcttatgttttgggtctatgaattcaacaaatacagactgcgaagaaccaacagt
tttatgcgacaaaaagtcaaaaaccatgacagaaaaacataggaaagcagagtgtcactg
tctacatacaaccgagtggtggtgttattatcttatggaagtaagagtggagaacattcg
ggcaatagacatgttcaaagcaaagatgaaaaaccgtataagaagtagcaagtgccacag
aaatgctacactgatccccattggatcaacagcattaagtatggcacttaatattttttt
aatcattgattatgcaatattaaaaaacatgaccaaagtggaacactgtgttaatatgcc
gccggcagaaccaagcaagaagactccaatgacctctgcagtagacctaaacaccaaact
caatccacagcaggcaacacagctgaccacagaggattcaacatctccagcagcaacccc
agaggaccacccacacacagggacaactccaacaccagatgcaacagtctcccagcaaac
cgcagacgagcacacaacactgctgagatcaatcaacagacagaccacccaaacaaccat
ggatccattttgtgaatccactgtcaatgtttatcttcctgactcatatctcaaaggagt
aatatctttcagtgaaaccaatgcaattggctcatgccttttgaaaagaccctatctaaa
gaaagataacactgctaaagttgctgtagaaaaccctgttgttgaacatgtcagacttag
aaatgcagtcatgaccaaaatgaaaatatcagattataaagtggttgaaccaattaatat
gcagcatgaaataatgaaaaatatacacagttgtgagctcacattattaaaacaattctt
aacaagaagtaaaaacattagctctctaaaattaagtatgatatgtgattggttacagtt
aaaacccacctcagataacacatcaattcttaattttatagatgtggagtttatacccgt
ttgggtgagcaattggtttagtaactggtataatctcaataaattaatcttagagtttag
aagagaggaagtaataagaactggttcaattttatgtagatcactaggcaagttagtttt
cattgtatcatcttatgggtgtgtagtaaaaagcaacaaaagtaaaagagtaagtttttt
cacatataaccaactgttaacatggaaagatgtgatgttaagtaggttcaatgcaaactt
ttgtatatgggtaagtaacaatctgaacaaaaatcaagaaggactaggatttagaagtaa
tctgcaaggtatgttaaccaataaattatatgaaactgttgattatatgttaagtctatg
tagtaatgaagggttctcactagtgaaagagttcgaaggctttattatgagtgaaattct
taaaattactgagcatgctcaattcagtactaggtttaggaatactttattaaatgggtt
gactgaacaattatcaatgttgaaagctaaaaacagatctagagttcttggcactatatt
agaaaacaatgattaccccatgtatgaagtagtacttaaattattaggggacactttgaa
aagtataaaattattaattaacaagaatttagaaaatgctgcagaattatattatatatt
cagaatttttggacaccctatggtagatgagagggaagcaatggatgctgttaaattaaa
taatgagattacaaaaattcttaaactggagagcttaacagaactaagaggagcatttat
attaagaattataaaagggtttgtagataataataaaagatggcctaaaattaagaattt
aaaagtgctcagtaaaagatggattatgtatttcaaagccaaaagttaccctagccaact
tgagctaagtgtacaagattttttagaacttgctgcagtacaattcgaacaggaattttc
tgtccctgaaaaaaccaaccttgagatggtattaaatgataaagcaatatctcctccaaa
aaagttaatatggtcggtatatccaaaaaattatctacctgaaattataaaaaatcaata
tttagaagaggtcttcaatgcaagtgacagtcaaagaacgaggagagtcttagaatttta
cttaaaagattgcaaatttgatcaaaaagaccttaaacgttatgtaactagacaagagta
tctaaatgacaaagaccacattgtctcattaactgggaaagaaagagaattaagtgtagg
caggatgtttgcaatgcagccgggcaaacaaagacaaatacagatactagctgagaaact
tttagctgataatattgtaccctttttcccagaaactttaacaaagtatggtgacttgga
tctccaaagaattatggaaatgaaatcagaactttcttccattaaaactaggaagaatga
tagttacaacaattatattgcaagagcctccatagtaacagacctaagtaaattcaacca
agcctttagatatgaaaccacagctatctgtgcagatgtagcagatgagttacatggtac
gcaaagcttattttgttggttacatcttattgttcccatgaccacaatgatatgtgcata
cagacatgcaccaccagaaacaaagggggagtatgacatagacaaaatagaagagcaaag
tgggctatacagatatcatatgggagggattgaagggtggtgtcagaagttatggacaat
ggaagcgatatccttgttagatgtagtatctgttaagactcgttgtcagatgacctctct
attaaacggagacaatcaatcaatagatgtcagcaaaccagtaaaattgtctgaaggtac
agatgaagtaaaagcagattatagcttagcaattaaaatgcttaaagagataagagatgc
ctataaaaacattggccataaactcaaagaaggtgaaacatatatatcaagagatctcca
atttataagtaaggtgattcaatctgagggggtcatgcatcctacccccataaaaaagat
attaagggtaggtccctggataaatacaatactagatgacattaaaaccagtgcagaatc
aatagggagtctgtgtcaagaactagagttcagaggagaaagtatactagttagcttgat
attaaggaatttctggctgtataacttatacatgcatgagtcaaaacagcatccgttagc
tggaaaacaactgtttaagcaactgaacaaaacactaacatctgtgcaaagattttttga
gctgaagaaagaaaatgatgtggttgacctatggatgaatataccaatgcagtttggagg
gggagacccagtagttttttacagatctttttacagaaggactcctgatttcctgactga
agcaatcagccatgtggatttactgttaaaagtttcgaacaatattaaaaatgagactaa
gatacgattctttaaagccttattatctatagaaaagaatgaacgtgctacattaacaac
actaatgagagacccccaggcggtaggatcggaaagacaagctaaggtaacaagtgatat
aaatagaacagcagttactagcatactgagtctatctccgaatcagctcttttgtgatag
tgctatacactatagcagaaatgaagaagaagtagggatcattgcagacaacataacacc
tgtttatcctcacggattgagagtgctatatgaatcactaccttttcataaggctgaaaa
ggttgtcaatatgatatcaggtacaaagtctataaccaacctattgcagagaacatctgc
tatcaatggtgaagacattgacagagcagtgtctatgatgttagagaacttagggttgtt
atctaggatattgtcagtaataattaatagtatagaaataccaattaagtccaatggcag
attgatatgctgtcaaatttctaagactttgagagaaaaatcatggaacaatatggaaat
agtgggagtgacatctccaagtattgtaacatgtatggatgttgtgtatgcaactagttc
tcatttaaaaggaataattattgaaaaattcagtactgacaagaccacaagaggtcagag
gggaccaaaaagcccctgggtaggatcaagcactcaagagaaaaaattagttcctgttta
taacagacaaattctttcaaaacaacaaaaagagcaactggaagcaataggaaaaatgag
gtgggtgtataaaggaactccagggctaagaagattgctcaataagatttgcataggaag
tttaggtattagctataaatgtgtaaaacctctattaccaagattcatgagtgtaaactt
cttacataggttatctgttagtagcagacccatggaattcccagcttctgttccagctta
taggacaacaaattaccactttgacactagtccaatcaaccaagcattaagtgagaggtt
cgggaacgaagacattaatctagtgttccaaaatgcaatcagctgcggaattagtataat
gagtgttgtagaacagttaaccggtagaagcccaaaacaattagtcttaatcccccaatt
agaagagatagatattatgcctcctcctgtatttcaaggaaaattcaattataaactagt
tgataaaataacctctgatcaacacatcttcagtcctgacaaaatagacatattaacact
aggaaagatgcttatgcctactataaaaggtcaaaaaactgatcagttcttaaataagag
agaaaactatttccatggaaataatttaattgaatctttatctgcagcacttgcatgcca
ctggtgtggaatattaacagaacagtgtgtagaaaacaatatctttaggaaagactgggg
tgatgggttcatatcagatcatgccttcatggatttcaagatatttttatgtgtatttaa
aaccaaacttttatgtagttggggatcccaagggaaaaatgtaaaagatgaagatataat
agatgaatccattgacaaattattaagaattgacaacactttttggagaatgttcagcaa
agtcatgtttgaatcaaaggtcaaaaaaagaataatgttatatgatgtaaaattcctatc
attagtaggttatataggatttaaaaactggtttatagagcagttaagagtagtagaatt
gcatgaagtaccctggattgtcaatgctgaaggggagctagttgaaattaaaccaatcaa
aatttatttgcagttaatagaacaaagtctatccttaagaataactgttttgaattatac
agacatggcacatgctcttacacgattaattaggaagaaattgatgtgtgataatgcact
cttcaatccaagttcatcaccaatgtttagtctaactcaagttatcgatcctacagcaca
gctagactattttcctaaagtaatatttgaaaggttaaaaagttatgataccagttcaga
ctacaacaaagggaagttaacaagaaattacatgacattattaccatggcagcacgtaaa
caggtataattttgtctttagctcaacaggatgtaaaatcagcttgaagacatgcatcgg
gaaattgataaaggacttaaaccctaaggttctttactttattggagaaggagcaggtaa
ctggatggcaagaacagcatgtgagtatcctgacataaaatttgtatataggagtttaaa
ggatgatcttgaccaccattacccattagaatatcaaagggtaataggtgatttaaatag
ggtaatagatggtggtgaaggactatcaatggagaccacagatgcaactcaaaagactca
ttgggacttgatacacagaataagtaaagatgctttattgataacattgtgtgatgcaga
attcaaaaacagagatgatttctttaaaatggtaattctttggagaaaacatgtattatc
atgtagaatctgtacagcttatggaacagatctttacttatttgcaaagtatcatgcgac
ggactgcaatataaaattaccattttttgtaaggtctgtagctacttttatcatgcaagg
aagtaaattgtcagggtcagaatgttacatacttttaacattaggtcatcacaataatct
gccatgtcatggagaaatacaaaattccaaaatgagaatagcagtgtgtaatgatttcca
tgcctcaaaaaaactagacaacaaatcaattgaagcaaactgcaaatctcttctatcagg
attaagaataccaataaacaaaaaagagttaaatagacaaaagaaactgttaacactaca
aagcaatcattcttccatagcaacagttggcggcagtaagattatagaatccaaatggtt
aaagaataaagcaagtacaataattgattggttagagcatatcttgaattctccaaaagg
tgaattaaactatgatttctttgaagcattagagaacacataccccaatatgatcaagct
tatagataatctgggaaatgcagagataaaaaaactaatcaaagttaccgggtatatgct
tgtgagtaagaag
>KC562239-1995.833
ctgtcatataaacatgctatattaaaagagtctcaatacacaataaaaagagatgtaggc
accacaactgcagtgacaccttcatcattgcagcaagagataacacttttgtgtggagag
attctttacactaaacatactgattacaaatatgctgcagagatagggatacaatatatt
tgtacggctctaggatcagaaagagtacaacagattttaagaaattcaggtagtgaagtt
caggtggttctaaccaagacatactctttagggaaaggtaaaaatagtaaaggggaagag
ttgcaaatgttagatatacatggagtggaaaagagttgggtagaagaaatagacaaagag
gcaagaaaaacaatggtgactttgctaaaggaatcatcaggtaacatcccacaaaaccag
aggccttcagcaccagacacaccaataattttattatgtgtaggtgctttaatattcact
aaactagcatcaacaatagaagttggactagagactacagttagaagagctaacagagtg
ctaagtgatgcgctcaaaagataccctagggtagatataccaaagattgctagatctttt
tatgaactatttgagcagaaagtgtattacaggagtctattcattgagtatgggaaagct
ttaggctcatcttcaacaggaagcaaagcagaaagtttgtttgtaaatatatttatgcaa
gcttatggagccggtcaaacaatgctaaggtggggtgtcattgccagatcatctaacaac
ataatgctagggcatgtatctgtgcaagctgaattgaaacaagtcacagaggtttatgat
ttggtgagagaaatgggtcctgaatctgggcttttacatctaagacaaagtccaaaggca
ggactgttatcgttggctaattgccccaattttgctagtgttgttctcggtaatgcttca
ggtctaggtataatcgggatgtacagaggaagagtgccaaacacagagctattttctgca
gcagaaagttatgccagaagcttaaaagaaagcaacaaaatcaacttctcctcattaggg
ctcacagacgaagaaaaagaagctgcagaacacttcttaaacatgagtgatgacaatcaa
gatgattatgagatgtcattccctgaaggaaaagatatcctgttcatgggtaatgaagca
gcaaaaatagcagaagctttccagaaatcactaaaaagatcaggtcacaaaagaacccag
tctattgtaggggaaaaagtaaacactatatcagaaactctagagctacctaccatcagc
aaacctgcacgatcatctacactgttagagccaaaattggcatgggcagacagtagcgga
gccaccaaaaccacagaaaaacaaacaaccaaaacaacagatcctgttgaagaagaggaa
ctcaatgaaaagaaggtatcaccttccagtgatgggaagactcctgcagagaaaaaatca
aaatctccaaccaatgtaaaaaagGCCaaagtttccttcacatcaaatgaaccagggaaa
tatactaaactagaaaaagatgccctagatttgctctcagacaacgaggaagaagacgca
gagtcctcaatcctaacctttgaagagagagacacatcatcactaagcattgaggctaga
ctagaatcaatagaagagaagctaagcatgatattaggactgcttcgtacacttaacatt
gcaacagcaggaccaacggctgcaagagatggaatcagagatgcaatgattggtataaga
gaagaactaatagcagaaataataaaagaagcaaagggaaaagcagccgaaatgatggaa
gaggaaatgaatcaaaggtcaaaaataggtaatggcagtgtaaaactaaccgagaaggca
aaagaacttaataaaattgttgaagacgagagcacaagcggtgaatcagaagaagaagaa
gaaccaaaagaaactcaggataacaatcaaggagaagatatctaccagttaatcatgatg
gagtcctatctagtggacacttatcaaggcattccctacacagctgctgttcaagttgat
ctggtagaaaaagacttactaccagcaagtttgacaatatggtttcctctattccaagcc
aacacaccaccagcggttctgctcgatcagctaaaaaccttgacaataacaactctgtat
gctgcatcacagaatggtccaatactcaaggtaaatgcatcagctcagggtgctgctatg
tctgtacttcccaaaaaattcgaagtaaatgcaactgtggcacttgatgaatacagcaaa
cttgactttgacaagttagcagtttgcgatgttaaaacagtttatttgacaaccatgaag
ccatatgggatggtgtcaaaatttgtgagttcagccaaatcagttggtaaaaaaacacat
gatctaattgcactgtgtgacttcatggacctagagaaaaatatacctgtaacaatacca
gcattcataaagtcagtttcaatcaaagagagcgagtcagctactgttgaagctgcaata
agcagtgaggccgaccaagcattaacacaagccaaaattgcaccctatgcaggactaatc
atgatcatgaccatgaacaatccaaaaggtatattcaagaaactaggagctggaacacaa
gtgatagtagagctaggggcatatgttcaagccgagagcatcagcaggatctgcaagagc
tggagtcaccaaggaacaagatatgtactgaaatccagaatgtcttggaaagtgatgatt
atcatttcgttactcataacacctcagcacggactaaaagaaagttatttagaagaatca
tgtagtactataactgaaggatatctcagtgttttaagaacaggttggtacaccaatgtc
tttacattagaagttggtgatgttgaaaatcttacatgtactgatggacctagcttaatc
aaaacagaacttgacctaaccaaaagtgctctaagagaactcaaaacagtttctgctgat
cagttagcgagagaagaacaaattgaaaatcccagacaatcaaggtttgtcctaggtgca
atagctcttggagttgccacagcagcagcagtcacagcaggcattgcaatagccaaaacc
ataaggcttgagagtgaagtgaatgcaatcaaaggtgctctcaaaacaaccaacgaggca
gtatccacactaggaaatggagtgcgggtcctagccactgcagtaagagagctgaaagaa
tttgtgagcaaaaacctgactagtgcgatcaacaagaacaaatgtgacattgctgatctg
aagatggctgtcagcttcagtcagttcaacagaagattcttaaatgttgtgcggcagttt
tcagacaatgcagggataacaccagcaatatcattggacctaatgactgatgctgagctg
gccagagctgtatcatacatgccaacatctgcaggacagataaaactaatgttagagaac
cgtgcaatggtgaggagaaaaggatttggaatcttgataggggtctacggaagctctgtg
atttacatggtccagctgccgatctttggtgtcatagatacaccttgttggataatcaag
gcagccccctcttgttcagaaaaagatggaaattatgcttgcctcctaagagaggatcaa
gggtggtattgtaaaaatgcaggatccactgtttactacccaaatgaaaaagactgcgaa
acaagaggtgatcatgttttttgtgacacagcagcagggatcaatgttgctgagcaatca
agggaatgcaacattaacatatctaccaccaactacccatgcaaagtcagcacaggaaga
caccctattagcatggttgcactatcacctctcggtgctttggtagcttgctacaaaggg
gttagctgctcgattggcagtaatcgggttggaataatcaaacaactacctaaaggctgc
tcatacataactaaccaggacgcagacactgtaacaattgacaacactgtatatcaacta
agcaaagttgagggtgaacagcatgtaataaaagggagaccagtttcaagcagttttgat
ccaatcaggtttcctgaggatcagttcaatgttgcgcttgatcaagtctttgaaagcatt
gaaaacagtcaggcactagtggaccagtcaaacaaaattctgaacagtgcagaaaaagga
aacactggtttcattattgtaataattttgattgctgttcttgggttagccatgatttca
gtgagcatcatcatcataatcaaaaaaacaaggaagcccacaggggcacctccagagctg
aatggtgttaccaacggcggttttataccgcatagtatgtctcgtaaagctccatgcaaa
tatgaagtacggggcaagtgcaacaggggaagtgagtgcaaattcaaccacaactactgg
agttggcctgataggtatttattgttaagatcaaattatctcttgaatcagcttttaaga
[truncated: 872,542 more chars]
