# Supplementary material for: Genome-Wide Analysis of Human Metapneumovirus Evolution
Source: PLoS One. 2016 Apr 5;11(4):e0152962. doi: 10.1371/journal.pone.0152962 (PMC4821609; doi:10.1371/journal.pone.0152962)
Supplement: S1 Data — (ZIP) [file pone.0152962.s001.zip › Data S1/HMPV_1N_main.fas]

>FJ168778-1994.019
ctgtcatataaacatgctatattaaaagagtctcaatacacaataaaaagagatgtaggcaccacaactgcagtgacaccttcatcattgcagcaagagataacacttttgtgtggagagattctttacactaaacatactgattacaaatatgctgcagagatagggatacaatatatttgcacagctctaggatcagaaagagtacaacagattttaagaaattcaggtagtgaggttcaggtggttctaaccaagacatactctttagggaaaggtaaaaatagtaaaggggaagagttgcaaatgttagatatacatggagtggaaaagagttgggtagaagaaatagacaaagaggcaagaaaaacaatggtgactttgctaaaggaatcatcaggcaacatcccacaaaaccagaggccttcagcaccagacacaccaataattttattgtgtgtaggtgctttaatattcactaaactagcatcaacaatagaagttggactagagactacagttagaagggctaacagagtgttaagtgatgcgctcaaaagataccctagggtagatataccaaagattgctagatctttttatgaactatttgagcagaaagtgtattacaggagtctattcattgagtatgggaaagctttaggctcatcttcaacaggaagcaaagcagaaagtttgtttgtaaatatatttatgcaagcttatggagccggtcagacaatgctaaggtggggtgtcattgccagatcatctaacaacataatgctagggcatgtatctgtgcaagctgaattgaaacaagttacagaggtttatgatttggtaagagaaatgggtcctgaatctgggcttttacatctaagacaaagtccaaaggcaggactgttatcgttggctaattgccccaattttgctagtgttgttcttggtaatgcttcaggtctaggtataatcggaatgtacaggggaagagtgccaaacacagagctattttctgcagcagaaagttatgccagaagcttaaaagaaagcaacaaaatcaacttctcctcattagggctcacagacgaagaaaaagaagctgcagaacacttcttaaacatgagtgatgacaatcaagatgattatgag
>FJ168779-2000.255
ctatcatacaagcatgctatattaaaagagtctcagtatacaataaagagagatgtaggcacaacaaccgcagtgacaccctcatcattgcaacaagaaataacactattgtgtggagaaattctatatgctaagcatgctgattacaaatatgctgcagaaataggaatacaatatattagcacagctctaggatcagagagagtacagcagattctaagaaactcaggtagtgaagtccaagtggttttaaccagaacgtactccttggggaaagttaaaaacaacaaaggagaagatttacagatgttagacatacacggagtagagaaaagctgggtggaagagatagacaaagaagcaagaaaaacaatggcaactttgcttaaagaatcatcaggcaatattccacaaaatcagaggccttcagcaccagacacacccataatcttattatgtgtaggtgccttaatatttaccaaactagcatcaactatagaagtgggattagagaccacagtcagaagagctaaccgtgtactaagtgatgcactcaaaagataccctaggatggacataccaaaaatcgctagatctttctatgacttatttgaacaaaaagtgtattacagaagtttgttcattgagtatggcaaagcattaggctcatcctctacaggcagcaaagcagaaagtttattcgttaatatattcatgcaagcttacggtgctggtcaaacaatgctgaggtggggagtcattgccaggtcatctaacaatataatgttaggacatgtatctgttcaagctgagttaaaacaagtcacagaagtctatgacctggtgcgagaaatgggccctgaatctgggctcctacatttaaggcaaagcccaaaagctggactgttatcactagccaattgtcccaactttgctagtgttgttctcggcaatgcctcaggcttaggcataataggtatgtatcgcgggagagtgccaaacacagaactattttcagcagcagaaagctatgccaagagtttgaaagaaagcaataaaattaacttttcttcattaggactcacagatgaagaaaaagaggctgcagaacacttcctaaatgtgagtgacgacagtcaaaatgattatgag
>GQ153651-2008.99
ctatcatacaagcatgctatattaaaagagtctcagtacacaataaagagagatgtaggcacaacaacagcagtgacaccctcatcattgcaacaagaaataacactgttgtgtggagaaattctatatgctaagcatactgattacaaatatgctgcagaaataggaatacaatatatcagcacagctctagggtcagagagagtacagcagattctaagaaactcaggcagtgaagttcaagcggttttaaccagaacatactctttggggaaagttaaaaacaataaaggagaagatttacagatgttagacatacatggagtagagaaaagctgggtggaagagatagacaaagaagcaagaaaaacaatggcaactttacttaaagaatcatcaggcaatattccacaaaatcagaggccttcagcaccagacacacctataatcttattatgtgtaggtgccttaatatttaccaaactagcatcaactatagaagtaggattagagaccacagtcagaagagctaaccgtgtgctaagtgatgcactcaaaagataccctagaatggacataccaaaaatcgctagatccttctatgacttatttgaacaaaaagtgtattacagaagtttgttcattgagtatggcaaagcattaggctcatcctctacaggcagcaaagcagaaagtttattcgttaatatattcatgcaagcttatggtgctggtcaaacaatgctgaggtggggggtcatcgccaggtcatctaacaatataatgttaggacatgtatctgtacaggctgagttgaaacaggtcacagaagtctatgatctagtgcgagaaatgggcccagaatctgggctcctacatttaaggcaaagcccaaaagctggactgttatccctagccaattgtcccaactttgcaagtgttgttctcggcaatgcctcaggcttaggcataataggtatgtatcgagggagagtgccaaacacagaactattttcagcagcagaaagctatgccaagagtttgaaagaaagtaacaaaatcaacttttcttcattaggactcacagatgaagaaaaggaggctgcagaacacttcctaaatgtgagtgacgacagtcaaaatgattatgag
>JN184399-1999.99
ttatcatacaagcatgctatattaaaagagtctcagtacacaataaaaagggatgtgggtacaacaactgcagtgacaccctcatcattgcaacaagaaataacgctgttgtgtggagaaattctgtatgctaaacatgctgattacaaatatgctgcagaaataggaatacaatatattagcacagctttaggatcagagagagtgcagcagattctgaggaactcaggcagtgaagtccaagtggtcttaaccagaacgtactctctggggaaaattaaaaacaataaaggagaagatttacagatgttagacatacacggggtagagaagagctgggtagaagagatagacaaagaagcaaggaaaacaatggcaaccttgcttaaagaatcatcaggtaatatcccacaaaatcagaggccctcagcaccagacacacccataatcttattatgtgtaggtgccttaatatttactaaactagcatcaaccatagaagtgggactagagaccacagtcagaagggctaaccgtgtactaagtgacgcactcaaaagataccctagaatggacataccaaaaattgccagatccttctatgacttatttgaacaaaaagtgtatcacagaagtttgttcattgagtatggcaaagcattaggctcatcatctacaggcagcaaagcagaaagtctatttgttaatatattcatgcaagcttatggagccggtcaaacaatgctaaggtggggggtcattgccaggtcatccaacaatataatgttaggacatgtatccgtccaagctgagttaaaacaggtcacagaagtctatgacttggtgcgagaaatgggccctgaatctggacttctacatttaaggcaaagcccaaaagctggactgttatcactagccaactgtcccaactttgcaagtgttgttctcggaaatgcctcaggcttaggcataatcggtatgtatcgtgggagagtaccaaacacagaattattttcagcagcagaaagttatgccaaaagcttgaaagaaagcaataaaatcaatttctcttcattaggacttacagatgaagagaaagaggctgcagaacatttcttaaatgtgagtgacgacagtcaaaatgattatgag
>JN184400-1994.33
ctatcatacaagcatgctatactaaaagagtctcagtacacaataaagagagatgtaggcacgacaaccgcagtgacaccctcatcattgcaacaagaaataacactattgtgtggagaaattctatatgctaagcatactgattacaaatatgctgcagaaataggaatacaatatattagcacagctctaggatcagagagagtacagcagattctaagaaactcaggcagtgaagtccaagtggttttaaccagaacgtactctttggggaaagttaaaaacaataaaggagaagatttacagatgttagacatacacggagtagagaaaagctgggtggaagagatagacaaagaagcaagaaaaacaatggcaactttgcttaaagaatcatcaggcaacattccacaaaatcagaggccttcagcaccagacacacctataattttattatgtgtaggtgccttaatatttaccaaactagcatcaactatagaagtgggattagagaccacagtcagaagagctaaccgtgtactaagtgatgcactcaaaagataccctagaatggacataccaaaaatcgctagatccttctatgacttatttgaacaaaaagtgtattacagaagtttgttcattgagtatggcaaagcattaggctcatcctctacaggcagcaaagcagaaagtttatttgttaatatattcatgcaagcttatggtgctggtcaaacaatgctgaggtggggagtcatcgccaggtcatctaacaacataatgttaggacatgtatctgtccaagctgagttaaaacaagtcacagaagtctatgacctggtgcgagaaatgggccctgaatctgggctcctacatttaaggcaaagcccaaaagctggactgttatcactagccaattgtcccaactttgcaagtgttgttctcggcaacgcctcaggcttaggtataataggtatgtatcgagggagagtgccaaacacagaactattttcagcagcagaaagctatgccaagagtttgaaagaaagcaataaaatcaacttttcttcattaggactcacagacgaagaaaaagaggctgcagaacacttcctaaatgtaagtgacgacagtcaaaatgattatgag
>JN184401-1998.17
ctatcatataaacatgctatattaaaagagtctcaatacacaataaaaagagatgtaggcactacaactgcagtgacaccttcatcattgcaacaagaaataacacttttgtgtggggaaattctttacactaaacacactgattacaaatatgctgctgagataggaatacaatatatttgcacagctctaggatcagaaagagtacaacagattttgagaaactcaggtagtgaagttcaggtgattctaaccaaaacatactctttagggaaaggcaaaaacagcaaaggggaagagttgcagatgttagatatacatggagtggaaaagagttgggtagaagaaatagacaaagaggcaagaaagacaatggtaactttgcttaaggaatcatcaggtaacattccacaaaaccagagaccttcagcaccagacacaccaataattttattatgtgtaggtgccctaatattcaccaaactagcatcaacaatagaagttggattagagactacagttagaagagctaatagagtgctaagtgatgcactcaaaagataccctagagtagatataccaaagattgctagatctttttatgaactatttgagcaaaaagtgtactacagaagtttattcattgagtatggaaaagctttaggctcatcttcaacaggaagcaaagcagaaagtttgtttgtaaatatatttatgcaagcttatggagctggtcaaacattgctaaggtggggtgtcattgccagatcatccaataacataatgctagggcatgtatctgtgcaatctgaattgaagcaggttacagaggtttatgacttggtgagagaaatgggtcctgaatctgggcttttacatctaagacaaagtccaaaggcagggctgttatcgttggccaattgccccaattttgctagtgttgttcttggcaatgcttcaggtctgggcataatcggaatgtacagagggagagtaccaaacacagagctattttctgcagcagaaagttatgccagaagcttaaaagaaagcaataaaatcaacttctcctcgttagggcttacagatgaagaaaaagaagctgcagaacacttcttaaacatgagtggtgacaatcaagatgattatgag
>JN184402-1999.33
ctgtcatataaacatgctatattaaaagagtctcaatacacaataaaaagagatgtaggcaccacaactgcagtgacaccttcatcattgcagcaagagataacacttttgtgtggagagattctttacactaaacatactgattacaaatatgctgcagagatagggatacaatatatttgcacggctctaggatcagaaagagtacaacagattttaagaaattcaggcagtgaagttcaggtggttctaaccaagacatactctttagggaaaggtaaaaatagtaaaggggaagagttgcaaatgttagatatacatggagtggaaaagagttgggtagaagaaatagacaaagaggcaagaaaaacaatggtgactttgctaaaggaatcatcaggtaacatcccacaaaaccagaggccttcagcaccagacacaccaataattttattatgtgtaggtgctttaatattcactaaactagcatcaacaatagaagttggactagagactacagttagaagagctaacagagtgctaagtgatgcgctcaaaagataccctagggtagatataccaaagattgctagatctttctatgaactatttgagcagaaagtgtattacaggagtctattcattgagtatgggaaagctttaggctcatcttcaacaggaagcaaagcagaaagtttgtttgtaaatatatttatgcaagcttatggagccggtcaaacaatgctaaggtggggtgtcattgccagatcatctaacaacataatgctagggcatgtatctgtgcaagctgaattgaagcaagtcacagaggtttatgatttggtgagagaaatgggtcctgaatctgggcttttacatctaagacaaagtccaaaggcaggactgttatcgttggccaattgccccaattttgctagtgttgttcttggtaatgcttcaggtctaggtataatcggaatgtacagaggaagagtgccaaacacagagctattttctgcagcagaaagttatgccagaagcttaaaagaaagcaacaaaatcaacttctcctcattagggctcacagacgaagaaaaagaagctgcagaacacttcttaaacatgagtgatgacaatcaagatgattatgag
>KC403971-1991.191
ctgtcatataaacatgctatattaaaagagtctcaatacacaataaaaagagatgtaggcaccacaactgcagtgacaccttcatcattgcagcaagagataacacttttgtgtggagagattctttacactaaacatactgattacaaatatgctgcagagatagggatacaatatatttgtacggctctaggatcagaaagagtacaacagattttaagaaattcaggtagtgaagttcaggtggttctaaccaagacatactctttagggaaaggtaaaaatagtaaaggggaagagttgcaaatgttagatatacatggagtggaaaagagttgggtagaagaaatagacaaagaggcaagaaaaacaatggtgactttgctaaaggaatcatcaggtaacatcccacaaaaccagaggccttcagcaccagacacaccaataattttattatgtgtaggtgctttaatattcactaaactagcatcaacaatagaagttggactagagactacagttagaagagctaacagagtgctaagtgatgcgctcaaaagataccctagggtagatataccaaagattgctagatctttttatgaactatttgagcagaaagtgtattacaggagtctattcattgagtatgggaaagctttaggctcatcttcaacaggaagcaaagcagaaagtttgtttgtaaatatatttatgcaagcttatggagccggtcaaacaatgctaaggtggggtgtcattgccagatcatctaacaacataatgctagggcatgtatctgtgcaagctgaattgaaacaagtcacagaggtttatgatttggtgagagaaatgggtcctgaatctgggcttttacatctaagacaaagtccaaaggcaggactgttatcgttggctaattgccccaattttgctagtgttgttctcggtaatgcttcaggtctaggtataatcgggatgtacagaggaagagtgccaaacacagagctattttctgcagcagaaagttatgccagaagcttaaaagaaagcaacaaaatcaacttctcctcattagggctcacagacgaagaaaaagaagctgcagaacacttcttaaacatgagtgatgacaatcaagatgattatgag
>KC403972-1991.202
ctgtcatataaacatgctatattaaaagagtctcaatacacaataaaaagagatgtaggcaccacaactgcagtgacaccttcatcattgcagcaagagataacacttttgtgtggagagattctttacactaaacatactgattacaaatatgctgcagagatagggatacaatatatttgtacggctctaggatcagaaagagtacaacagattttaagaaattcaggtagtgaagttcaggtggttctaaccaagacatactctttagggaaaggtaaaaatagtaaaggggaagagttgcaaatgttagatatacatggagtggaaaagagttgggtagaagaaatagacaaagaggcaagaaaaacaatggtgactttgctaaaggaatcatcaggtaacatcccacaaaaccagaggccttcagcaccagacacaccaataattttattatgtgtaggtgctttaatattcactaaactagcatcaacaatagaagttggactagagactacagttagaagagctaacagagtgctaagtgatgcgctcaaaagataccctagggtagatataccaaagattgctagatctttttatgaactatttgagcagaaagtgtattacaggagtctattcattgagtatgggaaagctttaggctcatcttcaacaggaagcaaagcagaaagtttgtttgtaaatatatttatgcaagcttatggagccggtcaaacaatgctaaggtggggtgtcattgccagatcatctaacaacataatgctagggcatgtatctgtgcaagctgaattgaaacaagtcacagaggtttatgatttggtgagagaaatgggtcctgaatctgggcttttacatctaagacaaagtccaaaggcaggactgttatcgttggctaattgccccaattttgctagtgttgttctcggtaatgcttcaggtctaggtataatcgggatgtacagaggaagagtgccaaacacagagctattttctgcagcagaaagttatgccagaagcttaaaagaaagcaacaaaatcaacttctcctcattagggctcacagacgaagaaaaagaagctgcagaacacttcttaaacatgagtgatgacaatcaagatgattatgag
>KC403976-1983.686
ttatcatacaagcatgctatattaaaagagtctcagtacacaataaaaagggatgtgggtacaacaactgcagtgacaccctcatcattgcaacaagaaataacgctgttgtgtggagaaattctgtatgctaaacatgctgattacaaatatgctgcagaaataggaatacaatatattagcacagctttaggatcagagagagtgcagcagattctgaggaactcaggcagtgaagtccaagtggtcttaaccagaacgtactctctggggaaaattaaaaacaataaaggagaagatttacagatgttagacatacacggggtagagaagagctgggtagaagagatagacaaagaagcaaggaaaacaatggcaaccttgcttaaagaatcatcaggtaatatcccacaaaatcagaggccctcagcaccagacacacccataatcttattatgtgtaggtgccttaatatttactaaactagcatcaaccatagaagtgggactagagaccacagtcagaagggctaaccgtgtactaagtgacgcactcaaaagataccctagaatggacataccaaaaattgccagatccttctatgacttatttgaacaaaaagtgtatcacagaagtttgttcattgagtatggcaaagcattaggctcatcatctacaggcagcaaagcagaaagtctatttgttaatatattcatgcaagcttatggagccggtcaaacaatgctaaggtggggggtcattgccaggtcatccaacaatataatgttaggacatgtatccgtccaagctgagttaaaacaggtcacagaagtctatgacttggtgcgagaaatgggccctgaatctggacttctacatttaaggcaaagcccaaaagctggactgttatcactagccaactgtcccaactttgcaagtgttgttctcggaaatgcctcaggcttaggcataatcggtatgtatcgtgggagagtaccaaacacagaattattttcagcagcagaaagttatgccaaaagcttgaaagaaagcaataaaatcaatttctcttcattaggacttacagatgaagagaaagaggctgcagaacatttcttaaatgtgagtgacgacagtcaaaatgattatgag
>KC403977-2003.612
ttatcatacaagcatgctatattaaaagagtctcagtacacaataaaaagagatgtgggtacaacaactgcagtgacaccctcatcattgcaacaagaaataacgctgctgtgtggagaaattctgtatgctaaacatgctgattacaaatatgctgcagaaataggaatacaatatattagcacagctttaggatcagagagagtgcagcagattctgaggaattcaggcagtgaagtccaagtggtcttaaccagaacgtattctctggggaaaattaaaaacaataaaggagaagatttacagatgttagacatacacggggtagagaagagctgggtagaagagatagacaaagaagcaaggaaaacaatggcaaccttgcttaaggaatcatcaggtaatatcccacaaaatcagaggccctcagcaccagacacacccataatcttattatgtgtaggtgccttaatatttactaaactagcatcaaccatagaagtgggactagagaccacagtcagaagagctaaccgtgtactaagtgatgcactcaagagataccctagaatggacataccaaaaattgccagatccttctatgacttatttgaacaaaaagtgtatcacagaagtttgttcattgagtatggtaaagcattaggctcatcatctacaggcagcaaagcagaaagtctatttgttaatatattcatgcaagcttatggagccggtcaaacaatgctaaggtggggggtcattgccaggtcatccaacaatataatgttaggacatgtatccgtccaggctgagttaaaacaggtcacagaagtctatgacttggtgcgagaaatgggccctgaatctggacttctacatttaaggcaaagcccaaaagctggactgttatcactagccaactgtcccaactttgcaagtgttgttctcggaaatgcctcaggcttaggcataatcggtatgtatcgtgggagagtaccaaacacagaattattttcagcagcagaaagttatgccaaaagtttgaaagaaagcaataaaatcaatttctcttcattaggacttacagatgaagagaaagaggctgcagaacatttcttaaatgtgagtgacgacagtcaaaatgattatgag
>KC403978-2004.617
ctatcatacaaacatgctatattaaaagagtctcagtacacaataaagagagatgtaggcacaacaacagcagtaacaccctcatcattgcaacaagaaataacactgttgtgtggagaaattctatatgctaagcatactgattacaaatatgctgcagaaataggaatacaatatattagcacagctctagggtcagagagagtacagcagattctaagaaactcaggcagtgaagtccaagcggttttaaccagaacgtactctttggggaaagttaaaaacaataaaggagaagatttacagatgttagacatacatggagtagaaaaaagctgggtggaagagatagacaaagaagcaagaaaaacaatggcaactttacttaaagaatcatcaggcaatattccacaaaatcagaggccttcagcaccagacacacctataatcttattatgtgtaggtgccttaatatttaccaaactagcatcaactatagaagtgggattagagaccacagtcagaagagctaaccgtgtactaagtgatgcactcaaaagataccctagaatggacataccaaaaattgctagatccttctatgacttatttgaacaaaaagtgtatcacagaagtttgttcattgagtatggcaaagcattaggctcatcctctacaggcagcaaagcagaaagtttattcgtcaacatattcatgcaagcttatggtgctggtcaaacaatgctgaggtggggggttatcgccaggtcatctaacaatataatgttaggacatgtatctgtacaagccgagttgaaacaggtcacagaagtctatgacctagtgcgagaaatgggccctgaatctgggctcctacatttaaggcaaagcccaaaagctggactgttatcccttgcaaattgtcccaactttgcaagtgttgttctcggcaatgcctcaggcttaggcataataggtatgtatcgagggagagtgccaaacacagaactattttcagcagcagaaagctatgccaagagtttgaaagagagtaataaaatcaacttttcttcattaggactcacagatgaagaaaaagaggctgcagagcacttcctaaatgtgagtgacgacagtcaaaatgattatgag
>KC403979-2003.678
ctatcatacaagcatgctatattaaaagagtctcagtatacaataaagagagatgtaggcacaacaaccgcagtgacaccctcatcattgcaacaagaaataacactattgtgtggagaaattctatatgctaagcatgctgattacaaatatgctgcagaaataggaatacaatatattagcacagctctaggatcagagagagtacagcagattctaagaaactcaggcagtgaagtccaagtggttttaaccagaacgtactccttggggaaagtaaaaaacaacaaaggagaagatttacagatgttagacatacacggagtagagaaaagctgggtggaagagatagacaaagaagcaagaaaaacaatggcaactttgcttaaagaatcatcaggcaatattccacaaaatcagaggccttcagcaccagacacacccataatcttattatgtgtaggtgccttaatatttaccaaactagcatcaactatagaagtgggattagagaccacagtcagaagagctaaccgtgtactaagtgatgcactcaaaagatatccaaggatggacataccaaaaatcgctagatctttctatgacttatttgaacaaaaagtgtattacagaagtttgttcattgagtatggcaaagcattaggctcatcctctacaggcagcaaagcagaaagtttattcgttaatatattcatgcaagcttacggtgctggtcaaacaatgctgaggtggggagtcattgccaggtcatctaacaatataatgttaggacatgtatctgtccaagctgagttaaaacaagtcacagaagtctatgacctggtgcgagaaatgggccctgaatctgggctcctacacctaaggcaaagcccaaaagctggactgttatcactagccaattgtcccaactttgcaagtgttgttctcggcaatgcctcaggtttaggcataataggtatgtatcgcgggagagtgccaaacacagaactattttcagcagcagaaagctatgccaagagtttgaaagaaagcaataaaattaacttttcttcattaggactcacagatgaagaaaaagaggctgcagaacacttcctaaatgtgagtgacgacagtcaaaatgattatgag
>KC403980-2003.431
ttatcatacaagcatgccatattaaaagagtctcagtacacaataaaaagagatgtgggtacaacaactgcagtgacaccctcatcattgcaacaagaaataacactgttgtgtggagaaattctgtatgctaaacatgctgattacaaatatgctgcagaaataggaatacaatatattagcacagctttaggatcagagagagtgcagcagattctgaggaactcaggcagtgaagtccaagtggtcttaaccagaacgtactctctggggaaagttaaaaacaataaaggagaagatttacagatgttagacatacatggggtagagaagagctgggtagaagagatagacaaagaagcaaggaaaacaatggcaaccttgcttaaggaatcatcaggtaatatcccacaaaatcagaggccctcagcaccagacacacccataatcttattatgtgtaggtgccttaatatttactaaactagcatcaaccatagaagtgggactagagaccacagtcagaagggctaaccgtgtactaagtgatgcactcaagagataccctagaatggacatcccaaaaattgccagatccttctatgatttatttgaacaaaaagtgtatcacagaagtttgttcattgagtatggcaaagcattaggctcatcatctacaggcagcaaagcagaaagtctatttgttaatatattcatgcaagcttatggagccggtcaaacaatgctaaggtggggggtcattgccaggtcatccaacaatataatgttaggacatgtatccgtccaagctgagttaaaacaggtcacagaagtctatgacttggtgcgagaaatgggtcctgaatctggacttctacatttaaggcaaagcccaaaagctggactgttatcactagccaactgtcccaactttgcaagtgttgttctcggaaatgcctcaggcttaggcataatcggtatgtatcgtgggagagtaccaaacacagaattattttcagcagcagaaagttatgccaaaagtttgaaagaaagcaataaaatcaatttctcttcattaggacttacagatgaagagaaagaggctgcagaacatttcttaaatgtgagtgacgacagtcaaaatgattatgag
>KC403981-2003.782
ctatcatacaagcatgctatattaaaagagtctcagtatacaataaagagagatgtaggcacaacaactgcagtgacaccctcatcattgcaacaagaaataacactattgtgtggagaaattctatatgctaagcatgctgattacaaatatgctgcagaaataggaatacaatatattagcacagctctaggatcagagagagtacagcagattctaagaaactcaggcagtgaagtccaagtggttttaaccagaacgtactccttggggaaagttaaaaacaacaaaggagaagatttacagatgttagacatacacggagtagagaaaagctgggtggaagagatagacaaagaagcaagaaaaacaatggcaactttgcttaaagaatcatcaggcaatattccacaaaatcagaggccttcagcaccagacacacctataatcttattatgtgtaggtgccttaatatttaccaaactagcatcaactatagaagtgggattagagaccacagtcagaagagctaaccgtgtactaagtgatgcactcaaaagataccctaggatggacataccaaaaatcgctagatctttctatgacttatttgaacaaaaagtgtattacagaagcttgttcattgagtatggcaaagcattaggctcatcctctacaggcagcaaagcagaaagtttattcgttaatatattcatgcaagcttacggtgctggtcaaacaatgctgaggtggggagtcattgccaggtcatctaacaatataatgttaggacatgtatctgtccaagctgagttaaaacaagtcacagaagtctatgacctggtgcgagaaatgggccctgaatctgggctcctacatttaaggcaaagcccaaaagctggactgttgtcactagccaattgtcccaactttgcaagtgttgttctcggcaatgcctcaggcttaggcataataggtatgtatcgcgggagagtgccaaacacagaactattttcagcagcagaaagctatgccaagagtttgaaagaaagcaataaaattaacttttcttcattaggactcacagatgaagaaaaggaggctgcagaacactttctaaatgtgagtgacgacagtcaaaatgattatgag
>KC403982-2003.769
ctatcatacaagcatgctatattaaaagagtctcagtatacaataaagagagatgtaggcacaacaaccgcagtgacaccctcatcattgcaacaagaaataacactattgtgtggagaaattctatatgctaagcatgctgattacaaatatgctgcagaaataggaatacaatatattagcacagctctaggatcagagagagtacagcagattctaagaaactcaggcagtgaagtccaagtggttttaaccagaacgtattccttggggaaagtaaaaaacaacaaaggagaagatttacagatgttagacatacacggagtagagaaaagctgggtggaagagatagacaaagaagcaagaaaaacaatggcaactttgcttaaagaatcatcaggcaatattccacaaaatcagaggccttcagcaccagacacacccataatcttattatgtgtaggtgccttaatatttaccaaactagcatcaactatagaagtgggattagagaccacagtcagaagagctaaccgtgtactaagtgatgcactcaaaagatacccaaggatggacataccaaaaatcgctagatctttctatgacttatttgaacaaaaagtgtattacagaagtttgttcattgagtatggcaaagcattaggctcatcctctacaggcagcaaagcagaaagtttattcgttaatatattcatgcaagcttacggtgctggtcaaacaatgctgaggtggggagtcattgccaggtcatctaacaatataatgttaggacatgtatctgtccaagctgagttaaaacaagtcacagaagtctatgacctggtgcgagaaatgggccctgaatctgggctcctacacctaaggcaaagcccaaaagctggactgttatcactagccaattgtcccaactttgcaagtgttgttctcggcaatgcctcaggcttaggcataataggtatgtatcgcgggagagtgccaaacacagaactattttcagcagcagaaagctatgccaagagtttgaaagaaagcaataaaattaacttttcttcattaggactcacagatgaagaaaaagaggctgcagaacactttctaaatgtgagtgacgacagtcaaaatgattatgag
>KC403983-2004.745
ctatcatacaagcatgctatattaaaagagtctcagtacacaataaagagagatgtaggcacaacaacagcagtaacaccctcatcattgcaacaagaaataacactgttgtgtggagaaattctatatgctaagcatactgattacaaatatgctgcagaaataggaatacaatatattagcacagctctagggtcagagagagtacagcagattctaagaaactcaggcagtgaagtccaagcggttttaaccagaacgtactctttggggaaagttaaaaacaataaaggagaagatttacagatgttagacatacatggagtagaaaaaagctgggtggaagaaatagacaaagaagcaagaaaaacaatggcaactttacttaaagaatcatcaggcaatattccacaaaatcagaggccttcagcaccagacacacctataatcttattatgtgtaggtgccttaatatttaccaaactagcatcaactatagaagtgggattagagaccacagtcagaagagctaaccgtgtactaagtgatgcactcaaaagataccctagaatggacataccaaaaattgctagatccttctatgacttatttgaacaaaaagtgtatcacagaagtttgttcattgagtatggcaaagcattaggctcatcctctacaggcagcaaagcagaaagtttattcgtcaacatattcatgcaagcttatggtgctggtcaaacaatgctgaggtggggggttatcgccaggtcatctaacaatataatgttaggacatgtatctgtacaagccgagctgaaacaggtcacagaagtctatgacctagtgcgggaaatgggccctgaatctgggctcctacatttaaggcaaagcccaaaagctggactgttatcccttgcaaattgtcccaactttgcaagtgttgttctcggcaatgcctcaggcctaggcataataggtatgtatcgagggagagtgccaaacacagaactattttcagcagcagaaagctatgccaagagtttgaaagagagtaataaaatcaacttttcttcattaggactcacagatgaagaaaaagaggctgcagaacacttcctaaatgtgagtgacgacagtcaaaatgattatgag
>KC403984-2004.787
ctatcatacaagcatgctatattaaaagagtctcagtacacaataaagagagatgtaggcacaacaacagcagtaacaccctcatcattgcaacaagaaataacactgttgtgtggagaaattctatatgctaagcatactgattacaaatatgctgcagaaataggaatacaatatattagcacagctctagggtcagagagagtacagcagattctaagaaactcaggcagtgaagtccaagcggttttaaccagaacgtactctttggggaaagttaaaaacaataaaggagaagatttacagatgttagacatacatggagtagaaaaaagctgggtggaagaaatagacaaagaagcaagaaaaacaatggcaactttacttaaagaatcatcaggcaatattccacaaaatcagaggccttcagcaccagacacacctataatcttattatgtgtaggtgccttaatatttaccaaactagcatcaactatagaagtgggattagagaccacagtcagaagagctaaccgtgtactaagtgatgcactcaaaagataccctagaatggacataccaaaaattgctagatccttctatgacttatttgaacaaaaagtgtatcacagaagtttgttcattgagtatggcaaagcattaggctcatcctctacaggcagcaaagcagaaagtttattcgtcaacatattcatgcaagcttatggtgctggtcaaacaatgctgaggtggggggttatcgccaggtcatctaacaatataatgttaggacatgtatctgtacaagccgagctgaaacaggtcacagaagtctatgacctagtgcgggaaatgggccctgaatctgggctcctacatttaaggcaaagcccaaaagctggactgttatcccttgcaaattgtcccaactttgcaagtgttgttctcggcaatgcctcaggcctaggcataataggtatgtatcgagggagagtgccaaacacagaactattttcagcagcagaaagctatgccaagagtttgaaagaaagtaataaaatcaacttttcttcattaggactcacagatgaagaaaaagaggctgcagaacacttcctaaatgtgagtgacgacagtcaaaatgattatgag
>KC562219-2005
ctgtcatataaacatgctatattaaaagagtctcaatacacaataaaaagagatgtaggcaccacaactgcagtgacaccttcatcattgcaacaagaaataacacttttgtgtggggaaattctttacactaaacacactgattacaaatatgctgctgagataggaatgcaatatatttgcacagctctaggatcagaaagagtacaacagattttgagaaactcaggtagtgaagttcaggtggttttaaccaaaacatactccttagggaaaggcaaaaacagtaaaggggaagagctgcagatgttagatatacatggagtggaaaagagttgggtagaagaaatagacaaagaggcaagaaagacaatggtgactttgcttaaggagtcatcaggtaacatcccacaaaaccagagaccttcagcaccagacacaccaataattttattatgtgtaggtgccctaatattcactaaactagcatcaacaatagaagttggattagagactacagttagaagagctaatagagtgctaagtgatgcactcaaaagataccctagggtagatataccaaagattgctagatccttttatgaactatttgaacaaaaagtgtactacagaagtttattcattgagtacggaaaagctttaggctcatcttcaacaggaagcaaagcagaaagtttgtttgtaaatatatttatgcaagcttatggagctggtcaaacactgctaaggtggggtgtcattgccagatcatccaacaacataatgctagggcatgtatctgtgcaatctgaattgaagcaagttacagaggtttatgacttggtgagagaaatgggtcctgaatctgggcttttacatctaagacaaagtccaaaggcagggctgttatcattggccaattgccccaattttgccagtgttgttcttggcaatgcttcaggtctaggcataatcggaatgtacagagggagagtaccaaacacagagctattttctgcagcagaaagttatgccagaagcttaaaagagagcaataaaatcaatttctcttcgttagggcttacagatgaagaaaaagaagctgcagaacacttcttaaacatgagtggtgacaatcaagatgattatgag
>KC562220-2005
ctatcatacaagcatgctatattaaaagagtctcagtacacaataaagagagatgtaggcacaacaacagcagtgacaccctcatcattgcaacaagaaataacactgttgtgtggagaaattctatatgctaagcatactgattacaaatatgctgcagaaataggaatacaatatattagcacagctctagggtcagagagagtacagcagattctaagaaactcaggcagtgaagtccaaacggttttaaccagaacgtactctttggggaaagttaaaaacaataaaggagaagatttacagatgttagacatacacggagtagaaaaaagctgggtggaagagatagacaaagaagcaagaaagacaatggcaactttacttaaagaatcatcaggcaatattccacaaaatcagaggccttcagcaccagacacacctataatcttattatgtgtaggtgccttaatatttaccaaactagcatcaactatagaagtgggattagagaccacagtcagaagagctaaccgtgtactaagtgatgcactcaaaagataccctagaatggacataccaaaaattgctagatccttctatgacttatttgaacaaaaagtgtattacagaagtttgttcattgagtatggcaaagcattaggctcatcctctacaggcagcaaagcagaaagtttattcgtcaatatattcatgcaagcttatggtgctggtcaaacaatgctgaggtggggggtcatcgccaggtcatctaacaatataatgttaggacatgtatctgtgcaagccgagttgaaacaggtcacagaagtctatgacctagtgcgagagatgggccctgaatctgggctcctacatttaaggcaaagcccaaaagctggactgttatccttagccaattgtcccaactttgcaagtgttgttctcggcaatgcctcaggcttaggtataataggtatgtatcgagggagagtgccaaacacagaactattctcagcagcagaaagctatgccaagagtttgaaagaaagcaacaaaatcaacttttcttcattaggactcacagatgaagaaaaagaggctgcagaacacttcctaaatgtgagtgacgacagtcaaaatgattatgag
>KC562221-2004
ctatcatacaagcatgctatattaaaagagtctcagtacacaataaagagagatgtaggcacaacaacagcagtgacaccctcatcattgcaacaagaaataacactgttgtgtggagaaattctatatgctaagcatactgattacaaatatgctgcagaaataggaatacaatatattagcacagctctagggtcagagagagtacagcagattctaagaaactcaggcagtgaagtccaaacggttttaaccagaacgtactctttggggaaagttaaaaacaataaaggagaagatttacagatgttagacatacacggagtagaaaaaagctgggtggaagagatagacaaagaagcaagaaagacaatggcaactttacttaaagaatcatcaggcaatattccacaaaatcagaggccttcagcaccagacacacctataatcttattatgtgtaggtgccttaatatttaccaaactagcatcaactatagaagtgggattagagaccacagtcagaagagctaaccgtgtactaagtgatgcactcaaaagataccctagaatggacataccaaaaattgctagatccttctatgacttatttgaacaaaaagtgtattacagaagtttgttcattgagtatggcaaagcattaggctcatcctctacaggcagcaaagcagaaagtttattcgtcaatatattcatgcaagcttatggtgctggtcaaacaatgctgaggtggggggtcatcgccaggtcatctaacaatataatgttaggacatgtatctgtgcaagccgagttgaaacaggtcacagaagtctatgacctagtgcgagagatgggccctgaatctgggctcctacatttaaggcaaagcccaaaagctggactgttatccttagccaattgtcccaactttgcaagtgttgttctcggcaatgcctcaggcttaggtataataggtatgtatcgagggagagtgccaaacacagaactattctcagcagcagaaagctatgccaagagtttgaaagaaagcaacaaaatcaacttttcttcattaggactcacagatgaagaaaaagaggctgcagaacacttcctaaatgtgagtgacgacagtcaaaatgattatgag
>KC562224-2003.678
ctatcatacaaacatgctatattaaaagagtctcagtacacaataaagagagatgtaggcacaacaacagcagtaacaccctcatcattgcaacaagaaataacactgttgtgtggagaaattctatatgctaagcatactgattacaaatatgctgcagaaataggaatacaatatattagcacagctctagggtcagagagagtacagcagattctaagaaactcaggcagtgaagtccaagcggttttaaccagaacgtactctttggggaaagttaaaaacaataaaggagaagatttacagatgttagacatacatggagtagaaaaaagctgggtggaagagatagacaaagaagcaagaaaaacaatggcaactttacttaaagaatcatcaggcaatattccacaaaatcagaggccttcagcaccagacacacctataatcttattatgtgtaggtgccttaatatttaccaaactagcatcaactatagaagtgggattagagaccacagtcagaagagctaaccgtgtactaagtgatgcactcaaaagataccctagaatggacataccaaaaattgctagatccttctatgacttatttgaacaaaaagtgtatcacagaagtttgttcatcgagtatggcaaagcattaggctcatcctctacaggcagcaaagcagaaagtttattcgtcaacatattcatgcaagcttatggtgctggtcaaacaatgctgaggtggggggttatcgccaggtcatctaacaatataatgttaggacatgtatctgtacaagccgagttgaaacaggtcacagaagtctatgacctagtgcgggaaatgggccctgaatctgggctcctacatttaaggcaaagcccaaaagctggactgttatcccttgcaaattgtcccaactttgcaagtgttgttctcggcaatgcctcaggcttaggcataataggtatgtatcgagggagagtgccaaacacagaactattttcagcagcagaaagctatgccaagagtttgaaagaaagtaataaaatcaacttttcttcattaggactcacagatgaagaaaaagaggctgcagaacacttcctaaatgtgagtgacgacagtcaaaatgattatgag
>KC562225-2003.673
ctatcatacaagcatgctatattaaaagagtctcagtacacaataaagagagatgtaggcacaacaacagcagtaacaccctcatcattgcaacaagaaataacactattgtgtggagaaattctatatgctaagcatactgattacaaatatgctgcagaaataggagtacaatatattagcacagctctagggtcagagagagtacagcagattctaagaaactcaggcagtgaagtccaagcggttttaaccagaacgtactctttagggaaagttaaaaacaacaaaggagaagatttacagatgttagacatacacggagtagaaaaaagctgggtggaagagatagacaaagaagcaagaaaaacaatggcaactttacttaaagaatcatcaggtaatattccacaaaatcagaggccttcagcaccagacacacctataatcttattatgtgtaggtgccttaatatttaccaaactagcatcaactatagaagtgggattagagaccacagtcagaagagctaaccgtgtactaagtgatgcactcaaaagataccctagaatggacataccaaaaattgctagatccttctatgacttatttgaacaaaaagtgtatcacagaagtttgttcattgagtatggcaaagcattaggctcatcctctacaggcagcaaagcagaaagtttattcgttaatatattcatgcaagcttatggtgctggtcaaacaatgctgaggtggggggtcatcgccaggtcatctaacaatataatgttaggacatgtatctgtacaagccgagttgaaacaggtcacagaagtctatgacctagtgcgagaaatgggccctgaatctgggctcctacatttaaggcaaagcccaaaagctggactgttatccttagccaattgtcccaactttgcaagtgttgttctcggcaatgcctcaggcttaggcataataggtatgtatcgagggagagtgccaaacacagaactattttcagcagcagaaagctatgccaagagtttgaaagaaagtaataaaatcaacttttcctcattaggactcacagatgaagaaaaagaggctgcagaacacttcctaaatgtgagtgatgacagtcaaaatgattatgag
>KC562226-2003.763
ctatcatacaagcatgctatattaaaagagtctcagtacacaataaaaagagatgtgggtacaacaactgcagtgacaccctcatcattgcaacaagaaataacgctgttgtgtggagaaattctgtatgctaaacatgctgattacaaatatgctgcagaaataggaatacaatatattagcacagctttaggatcagagagagtgcagcagattctgaggaactcaggcagtgaagtccaagtggtcttaaccagaacgtactctctggggaaagttaaaaacaataaaggagaagatttacagatgttagacatacacggggtagagaagagttgggtagaagagatagacaaagaagcaaggaaaacaatggcaaccttgcttaaggagtcatcaggtaatatcccacaaaatcagaggccctcagcaccagacacacccataatcttattatgtgtaggtgccttaatatttactaaactagcatcaaccatagaagtgggactagagaccacagtcagaagggctaaccgtgtactaagtgatgcactcaagagataccctagaatggacatcccaaaaattgccagatccttctatgacttatttgaacaaaaagtgtatcacagaagtttgttcattgagtatggcaaagcattaggctcatcatctacaggcagcaaagcagaaagtctatttgttaatatattcatgcaagcttatggagccggtcaaacaatgctaaggtggggggtcattgccaggtcatccaacaatataatgttaggacatgtatccgtccaagctgagttaaaacaggtcacagaagtctatgacttggtgcgagaaatgggtcctgaatctggacttctacatttaaggcaaagcccaaaagctggactgttatcactagccaactgtcccaactttgcaagtgttgttctcggaaatgcctcaggcttaggcataatcggtatgtaccgtgggagagtaccaaacacagaattattttcagcagcagaaagttatgccaaaagcttgaaagagagcaataaaatcaatttctcttcattaggacttacagatgaagagaaagaggctgcagaacatttcttaaatgtgagtgacgacagtcaaaatgattatgag
>KC562227-1996
ctgtcatataaacatgctatattaaaagagtctcaatacacaataaaaagagatgtaggcaccacaactgcagtgacaccttcatcattgcagcaagagataacacttttgtgtggagagattctttacactaaacatactgattacaaatatgctgcagagatagggatacaatatatttgtacggctctaggatcagaaagagtacaacagattttaagaaattcaggtagtgaagttcaggtggttctaaccaagacatactctttagggaaaggtaaaaatagtaaaggggaagagttgcaaatgttagatatacatggagtggaaaagagttgggtagaagaaatagacaaagaggcaagaaaaacaatggtgactttgctaaaggaatcatcaggtaacatcccacaaaaccagaggccttcagcaccagacacaccaataattttattatgtgtaggtgctttaatattcactaaactagcatcaacaatagaagttggactagagactacagttagaagagctaacagagtgctaagtgatgcgctcaaaagataccctagggtagatataccaaagattgctagatctttttatgaactatttgagcagaaagtgtattacaggagtctattcattgagtatgggaaagctttaggctcatcttcaacaggaagcaaagcagaaagtttgtttgtaaatatatttatgcaagcttatggagccggtcaaacaatgctaaggtggggtgtcattgccagatcatctaacaacataatgctagggcatgtatctgtgcaagctgaattgaaacaagtcacagaggtttatgatttggtgagagaaatgggtcctgaatctgggcttttacatctaagacaaagtccaaaggcaggactgttatcgttggctaattgccccaattttgctagtgttgttctcggtaatgcttcaggtctaggtataatcgggatgtacagaggaagagtgccaaacacagagctattttctgcagcagaaagttatgccagaagcttaaaagaaagcaacaaaatcaacttctcctcattagggctcacagacgaagaaaaagaagctgcagaacacttcttaaacatgagtgatgacaatcaagatgattatgag
>KC562228-1997.144
ctgtcatataaacatgctatattaaaagagtctcaatacacaataaaaagagatgtaggcaccacaactgcagtgacaccttcatcattgcagcaagagataacacttttgtgtggagagattctttacactaaacatactgattacaaatatgctgcagagatagggatacaatatatttgcacggctctaggatcagaaagagtacaacagattttaagaaattcaggcagtgaagttcaggtggttctaaccaagacatactctttagggaaaggtaaaaatagtaaaggggaagagttgcaaatgttagatatacatggagtggaaaagagttgggtagaagaaatagacaaagaggcaagaaaaacaatggtgactttgctaaaggaatcatcaggtaacatcccacaaaaccagaggccttcagcaccagacacaccaataattttattatgtgtaggtgctttaatattcactaaactagcatcaacaatagaagttggactagagactacagttagaagagctaacagagtgctaagtgatgcgctcaaaagataccctagggtagatataccaaagattgctagatctttctatgaactatttgagcagaaagtgtattacaggagtctattcattgagtatgggaaagctttaggctcatcttcaacaggaagcaaagcagaaagtttgtttgtaaatatatttatgcaagcttatggagccggtcaaacaatgctaaggtggggtgtcattgccagatcatctaacaacataatgctagggcatgtatctgtgcaagctgaattgaagcaagtcacagaggtttatgatttggtgagagaaatgggtcctgaatctgggcttttacatctaagacaaagtccaaaggcaggactgttatcgttggccaattgccccaattttgctagtgttgttcttggtaatgcttcaggtctaggtataatcggaatgtacagaggaagagtgccaaacacagagctattttctgcagcagaaagttatgccagaagcttaaaagaaagcaacaaaatcaacttctcctcattagggctcacagacgaagaaaaagaagctgcagaacacttcttaaacatgagtgatgacaatcaagatgattatgag
>KC562230-2004.183
ctgtcatataaacatgctatattaaaagagtctcaatacacaataaaaagagatgtaggcaccacaactgcagtgacaccttcatcattgcaacaagaaataacacttttgtgtggggaaattctttacactaaacacactgattacaaatatgctgctgagataggaatgcaatatatttgcacagctctaggatcagaaagagtacaacagattttgagaaactcaggtagtgaagttcaggtggttctaaccaaaacatactccttagggaaaggcaaaaacagtaaaggggaagagctgcagatgttagatatacatggagtggaaaagagttgggtagaagaaatagacaaagaggcaagaaagacaatggtaactttgcttaaggagtcatcaggtaacatcccacaaaaccagagaccttcagcaccagacacaccaataattttattatgtgtaggtgccctaatattcactaaactagcatcaacaattgaagttggattagagactacagttagaagagctaatagagtgctaagtgatgcactcaaaagataccctagggtagatataccaaagattgctagatctttttatgaactatttgaacaaaaagtgtactacagaagtttattcattgagtatggaaaagctttaggctcatcttcaacaggaagcaaagcagaaagtttgtttgtaaatatatttatgcaagcttatggagctggtcaaacactgctaaggtggggtgtcattgccagatcatccaacaacataatgctagggcatgtatctgtgcaatctgaattgaagcaagttacagaggtttatgacttggtgagagaaatgggtcctgaatctgggcttttacatctaagacaaagtccaaaggcagggctgttatcactggccaattgccctaattttgccagtgttgttcttggcaatgcttcaggtctaggcataatcggaatgtacagagggagagtaccaaacacagagctattttctgcagcagaaagttatgccagaagcttaaaagagagcaataaaatcaatttctcttcgttagggcttacagatgaagaaaaagaagctgcagaacacttcttaaacatgagtggtgacaatcaagatgattatgag
>KC562231-2004.574
ctgtcatataaacatgctatattaaaagagtctcaatacacaaaaaaaagagatgtaggcaccacaactgcagtgacaccttcatcattgcagcaagagataacacttttgtgtggagagattctttacactaaacatactgattacaaatatgctgcagagatagggatacaatatatttgcacggctctaggatcagaaagagtacaacagattttaagaaattcaggcagtgaagttcaggtggttctaaccaagacatactctttagggaaaggtaaaaacagcaaaggggaagagttgcaaatgttagatatacatggagtggaaaagagttgggtagaagaaatagacaaagaggcaagaaaaacaatggtgactttgctaaaggaatcatcaggtaacatcccacaaaaccagaggccttcagcaccagacacaccaataattttattatgtgtaggtgctttaatattcactaaactagcatcaacaatagaagttggactagagactacagttagaagagctaacagagtgctaagtgatgcgctcaaaagataccctagggtagatataccaaagattgctagatctttctatgaactatttgagcagaaagtgtattacaggagtctattcattgagtatgggaaagctttaggctcatcttcaacaggaagcaaagcagaaagtttgtttgtaaatatatttatgcaagcttatggagccggtcaaacaatgctaaggtggggtgtcattgccagatcatccaacaacataatgctagggcatgtatctgtgcaagctgaattgaaacaagtcacagaggtttatgatttggtgagagaaatgggtcctgaatctgggcttttacatctaagacaaagtccaaaggcaggactgttatcgttggccaattgccccaattttgctagtgttgttcttggtaatgcttcaggtctaggtataatcggaatgtacagaggaagagtgccaaacacagagctattttctgcagcagaaagttatgccagaagcttaaaagaaagcaacaaaatcaacttctcctcattagggctcacagacgaagaaaaagaagctgcagaacacttcttaaacatgagtgatgacaatcaagatgattatgag
>KC562232-2001.096
ctgtcatataaacatgctatattaaaagagtctcaatacacaataaaaagagatgtaggcaccacaactgcagtgacaccttcatcattgcagcaagagataacacttttgtgtggagagattctttacactaaacatactgattacaaatatgctgcagagatagggatacaatatatttgcacggctctaggatcagaaagagtacaacagattttaagaaattcaggcagtgaagttcaggtggttctaaccaagacatactctttagggaaaggtaaaaatagtaaaggggaagagttgcaaatgttagatatacatggagtggaaaagagttgggtagaagaaatagacaaagaggcaagaaaaacaatggtgactttgctaaaggaatcatcaggtaacatcccacaaaaccagaggccttcagcaccagacacaccaataattttattatgtgtaggtgctttaatattcactaaactagcatcaacaatagaagttggactagagactacagttagaagagctaacagagtgctaagtgatgcgctcaaaagataccctagggtagatataccaaagattgctagatctttctatgaactatttgagcagaaagtgtattacaggagtctattcattgagtatgggaaagctttaggctcatcttcaacaggaagcaaagcagaaagtttgtttgtaaatatatttatgcaagcttatggagccggtcaaacaatgctaaggtggggtgtcattgccagatcatctaacaacataatgctagggcatgtatctgtgcaagctgaattgaagcaagtcacagaggtttatgatttggtgagagaaatgggtcctgaatctgggcttttacatctaagacaaagtccaaaggcaggactgttatcgttggccaattgccccaattttgctagtgttgttcttggtaatgcttcaggtctaggtataatcggaatgtacagaggaagagtgccaaacacagagctattttctgcagcagaaagttatgccagaagcttaaaagaaagcaacaaaatcaacttctcctcattagggctcacagacgaagaaaaagaagctgcagaacacttcttaaacatgagtgatgacaatcaagatgattatgag
>KC562233-2003.652
ctatcatacaagcatgctatattaaaagagtctcagtacacaataaagagagatgtaggcacaacaacagcagtaacaccctcatcattgcaacaagaaataacactgttgtgtggagaaattctatatgctaagcatactgattacaaatatgctgcagaaataggaatacaatatattagcacagctctagggtcagagagagtacagcagattctaagaaactcaggcagtgaagtccaagcggttttaaccagaacgtactctttggggaaagttaaaaacaacaaaggagaagatttacagatgttagacatacatggagtagaaaaaagctgggtggaagagatagacaaagaagcaagaaaaacaatggcaactttacttaaagaatcatcaggtaatattccacaaaatcagaggccttcagcaccagacacacctataatcttattatgtgtaggtgccttaatatttaccaaactagcatcaactatagaagtgggattagagaccacagtcagaagagctaaccgtgtactaagtgatgcactcaaaagataccctagaatggacataccaaaaattgctagatccttctatgacttatttgaacaaaaagtgtatcacagaagtttgttcattgagtatggcaaagcattaggctcatcctctacaggcagcaaagcagaaagtttattcgttaatatattcatgcaagcttatggtgctggtcaaacaatgctgaggtggggggtcatcgccaggtcatctaacaatataatgttaggacatgtatctgtacaagccgagttgaaacaggtcacagaagtctatgacctagtgcgagaaatgggccctgaatctgggctcctacatttaaggcaaagcccaaaagctggactgttatccttagccaattgtcccaactttgcaagtgttgttctcggcaatgcctcaggcttaggcataataggtatgtatcgagggagagtgccaaacacagaactattttcagcagcagaaagctatgccaagagtttgaaagaaagtaataaaatcaacttttcctcattaggactcacagatgaagaaaaagaggctgcagaacacttcctaaatgtgagtgatgacagtcaaaatgattatgag
>KC562235-2004
ctgtcatataaacatgctatattaaaagagtctcaatacacaataaaaagagatgtaggcaccacaactgcagtgacaccttcatcattgcaacaagaaataacacttttgtgtggggaaattctttacactaaacacactgattacaaatatgctgctgagataggaatgcaatatatttgcacagctctaggatcagaaagagtacaacagattttgagaaactcaggtagtgaagttcaggtggttttaaccaaaacatactccttagggaaaggcaaaaacagtaaaggggaagagctgcagatgttagatatacatggagtggaaaagagttgggtagaagaaatagacaaagaggcaagaaagacaatggtgactttgcttaaggagtcatcaggtaacattccacaaaaccagagaccttcagcaccagacacaccaataattttattatgtgtaggtgccctaatatttactaaactagcatcaacaatagaagttggattagagactacagttagaagagctaatagagtgctaagtgatgcactcaaaagataccctagggtagatataccaaagattgctagatctttttatgaactatttgaacaaaaagtgtactacagaagtttattcattgagtacggaaaagctttaggctcatcttcaacaggaagcaaagcagaaagtttgtttgtaaatatatttatgcaagcttatggagctggtcaaacactgctaagatggggtgtcattgccagatcatccaacaacataatgctagggcatgtatctgtgcaatctgaattgaagcaagttacagaggtttatgacttggtgagagaaatgggtcctgaatctgggcttttacatctaagacaaagtccaaaggcagggctgttatcattggccaattgccccaattttgccagtgttgttcttggcaatgcttcaggtctaggcataatcggaatgtacagagggagagtaccaaacacagagctattttctgcagcagaaagttatgccagaagcttaaaagagagcaataaaatcaatttctcttcgttagggcttacagatgaagaaaaagaagctgcagaacacttcttaaacatgagtggtgacaatcaagatgattatgag
>KC562238-1996.205
ctgtcatataaacatgctatattaaaagagtctcaatacacaataaaaagagatgtaggcaccacaactgcagtgacaccttcatcattgcagcaagagataacacttttgtgtggagagattctttacactaaacatactgattacaaatatgctgcagagatagggatacaatatatttgtacggctctaggatcagaaagagtacaacagattttaagaaattcaggtagtgaagttcaggtggttctaaccaagacatactctttagggaaaggtaaaaatagtaaaggggaagagttgcaaatgttagatatacatggagtggaaaagagttgggtagaagaaatagacaaagaggcaagaaaaacaatggtgactttgctaaaggaatcatcaggtaacatcccacaaaaccagaggccttcagcaccagacacaccaataattttattatgtgtaggtgctttaatattcactaaactagcatcaacaatagaagttggactagagactacagttagaagagctaacagagtgctaagtgatgcgctcaaaagataccctagggtagatataccaaagattgctagatctttttatgaactatttgagcagaaagtgtattacaggagtctattcattgagtatgggaaagctttaggctcatcttcaacaggaagcaaagcagaaagtttgtttgtaaatatatttatgcaagcttatggagccggtcaaacaatgctaaggtggggtgtcattgccagatcatctaacaacataatgctagggcatgtatctgtgcaagctgaattgaaacaagtcacagaggtttatgatttggtgagagaaatgggtcctgaatctgggcttttacatctaagacaaagtccaaaggcaggactgttatcgttggctaattgccccaattttgctagtgttgttctcggtaatgcttcaggtctaggtataatcgggatgtacagaggaagagtgccaaacacagagctattttctgcagcagaaagttatgccagaagcttaaaagaaagcaacaaaatcaacttctcctcattagggctcacagacgaagaaaaagaagctgcagaacacttcttaaacatgagtgatgacaatcaagatgattatgag
>KC562239-1995.833
ctgtcatataaacatgctatattaaaagagtctcaatacacaataaaaagagatgtaggcaccacaactgcagtgacaccttcatcattgcagcaagagataacacttttgtgtggagagattctttacactaaacatactgattacaaatatgctgcagagatagggatacaatatatttgtacggctctaggatcagaaagagtacaacagattttaagaaattcaggtagtgaagttcaggtggttctaaccaagacatactctttagggaaaggtaaaaatagtaaaggggaagagttgcaaatgttagatatacatggagtggaaaagagttgggtagaagaaatagacaaagaggcaagaaaaacaatggtgactttgctaaaggaatcatcaggtaacatcccacaaaaccagaggccttcagcaccagacacaccaataattttattatgtgtaggtgctttaatattcactaaactagcatcaacaatagaagttggactagagactacagttagaagagctaacagagtgctaagtgatgcgctcaaaagataccctagggtagatataccaaagattgctagatctttttatgaactatttgagcagaaagtgtattacaggagtctattcattgagtatgggaaagctttaggctcatcttcaacaggaagcaaagcagaaagtttgtttgtaaatatatttatgcaagcttatggagccggtcaaacaatgctaaggtggggtgtcattgccagatcatctaacaacataatgctagggcatgtatctgtgcaagctgaattgaaacaagtcacagaggtttatgatttggtgagagaaatgggtcctgaatctgggcttttacatctaagacaaagtccaaaggcaggactgttatcgttggctaattgccccaattttgctagtgttgttctcggtaatgcttcaggtctaggtataatcgggatgtacagaggaagagtgccaaacacagagctattttctgcagcagaaagttatgccagaagcttaaaagaaagcaacaaaatcaacttctcctcattagggctcacagacgaagaaaaagaagctgcagaacacttcttaaacatgagtgatgacaatcaagatgattatgag
>KC562240-2003.529
ctatcatacaagcatgctatattaaaagagtctcagtacacaataaagagagatgtaggcacaacaacagcagtgacaccctcatcattgcaacaagaaataacactgttgtgtggagaaattctatatgctaagcatactgattacaaatatgctgcagaaataggaatacaatatattagcacagctctagggtcagagagagtacagcagattctaagaaactcaggcagtgaagtccaaacggttttaaccagaacgtactctttggggaaagttaaaaacaataaaggagaagatttacagatgttagacatacacggagtagaaaaaagctgggtggaagagatagacaaagaagcaagaaaaacaatggcaactttacttaaagaatcatcaggcaatattccacaaaatcagaggccttcagcaccagacacacctataatcttattatgtgtaggtgccttaatatttaccaaactagcatcaactatagaagtgggattagagaccacagtcagaagagctaaccgtgtactaagtgatgcactcaaaagataccctagaatggacataccaaaaattgctagatccttctatgacttatttgaacaaaaagtgtattacagaagtttgttcattgagtatggcaaagcattaggctcatcctctacaggcagcaaagcagaaagtttattcgttaatatattcatgcaagcttatggtgctggtcaaacaatgctgaggtggggggtcatcgccaggtcatctaacaatataatgttaggacatgtatctgtgcaagccgagttgaaacaggtcacagaagtctatgacctagtgcgagagatgggccctgaatctgggctcctacatttaaggcaaagtccaaaagctggactgttatccttagccaattgtcccaactttgcaagtgttgttctcggcaatgcctcaggcttaggcataataggtatgtatcgagggagagtgccaaacacagaactattttcagcagccgaaagctatgccaagagtttgaaagaaagtaataaaatcaacttttcttcattaggactcacagatgaagaaaaagaggctgcagaacacttcctaaatgtgagtgacgacagtcaaaatgattatgag
>KC562241-2003.612
ctatcatacaagcatgctatattaaaagagtctcagtacacaataaaaagagatgtaggtacaacaactgcagtgacaccctcatcattgcaacaagaaataacgctgttgtgtggagaaattctgtatgctaaacatgctgattacaaatatgctgcagaaataggaatacaatatattagcacagctttaggatcagagagagtgcagcagattctgaggaactcaggcagtgaagtccaagtggtcttaaccagaacgtactctctggggaaagttaaaaacaataaaggagaggatttacagatgttagacatacacggggtagagaagagctgggtagaagagatagacaaagaagcaaggaaaacaatggcaaccttgcttaaggaatcatcaggtaatatcccacaaaatcagaggccctcagcaccagacacacccataatcttattatgtgtaggtgccttaatatttactaaactagcatcaaccatagaagtgggactagaaaccacagtcagaagggctaaccgtgtactaagtgatgcactcaagagataccctagaatggacatcccaaaaattgccagatccttctatgacttatttgaacaaaaagtgtatcacagaagtttgttcattgagtatggcaaagcattaggctcatcatctacaggcagcaaagcagaaagtctatttgttaatatattcatgcaagcttatggagccggtcaaacaatgctaaggtggggggtcattgccaggtcatccaacaatataatgttaggacatgtatccgtccaagctgagttaaaacaggtcacagaagtctatgacttggtgcgagaaatgggtcctgaatctggacttctacatttaaggcaaagcccaaaagctggactgttatcactagccaactgtcccaactttgcaagcgttgttctcggaaacgcctcaggcttaggcataatcggtatgtatcgtgggagagtaccaaacacagaattattttcagcagcagaaagttatgccaaaagtttgaaagagagcaataaaatcaatttctcttcattaggacttacagatgaagagaaagaggctgcagaacatttcttaaatgtgagtgacgacagtcaaaatgattatgag
>KC562242-2004
ctgtcatataaacatgctatattaaaagagtctcaatacacaataaaaagagatgtaggcaccacaactgcagtgacaccttcatcattgcaacaagaaataacacttttgtgtggggaaattctttacactaaacacactgattacaaatatgctgctgagataggaatgcaatatatttgcacagctctaggatcagaaagagtacaacagattttgagaaactcaggtagtgaagttcaggtggttctaaccaaaacatactccttagggaaaggcaaaaacagtaaaggggaagagctgcagatgttagatatacatggagtagaaaagagttgggtagaagaaatagacaaagaggcaagaaagacaatggtaactttgcttaaggagtcatcaggtaacatcccacaaaaccagagaccttcagcaccagacacaccaataattttattatgtgtaggtgccctaatattcactaaactagcatcaacaatagaagttggattagagactacagtcagaagagccaatagagtgctaagtgatgcactcaaaagataccctagggtagatataccaaagattgctagatctttttatgaactatttgaacaaaaagtgtactacagaagcttattcattgagtacggaaaagctttaggctcatcttcaacaggaagcaaagcagaaagtttgtttgtaaatatatttatgcaagcttatggagctggtcaaacactgctaaggtggggtgtcattgccagatcatccaacaacataatgctagggcatgtatctgtgcaatctgaattgaagcaagttacagaggtttatgacttggtgagagaaatgggtcctgaatctgggctcttacatctaagacaaagtccaaaggcagggctgttatcattggccaattgccccaattttgccagtgttgttcttggcaatgcttcaggtctaggcataatcggaatgtacagagggagagtaccaaacacagagttattttctgcagcagaaagttatgccagaagcttaaaagagagcaataaaatcaatttctcttcgttagggcttacagatgaagaaaaagaagctgcagaacacttcttaaacatgagtggtgacaatcaagatgattatgag
>KC562244-1983.955
ctgtcatataaacatgctatattaaaagagtctcaatacacaataaaaagagatgtaggcaccacaactgcagtgacaccttcatcattgcagcaagagataacacttttgtgtggagagattctttacactaaacatactgattacaaatatgctgcagagatagggatacaatatatttgtacggctctaggatcagaaagagtacaacagattttaagaaattcaggtagtgaagttcaggtggttctaaccaagacatactctttagggaaaggtaaaaatagtaaaggggaagagttgcaaatgttagatatacatggagtggaaaagagttgggtagaagaaatagacaaagaggcaagaaaaacaatggtgactttgctaaaggaatcatcaggtaacatcccacaaaaccagaggccttcagcaccagacacaccaataattttattatgtgtaggtgctttaatattcactaaactagcatcaacaatagaagttggactagagactacagttagaagagctaacagagtgctaagtgatgcgctcaaaagataccctagggtagatataccaaagattgctagatctttttatgaactatttgagcagaaagtgtattacaggagtctattcattgagtatgggaaagctttaggctcatcttcaacaggaagcaaagcagaaagtttgtttgtaaatatatttatgcaagcttatggagccggtcaaacaatgctaaggtggggtgtcattgccagatcatctaacaacataatgctagggcatgtatctgtgcaagctgaattgaaacaagtcacagaggtttatgatttggtgagagaaatgggtcctgaatctgggcttttacatctaagacaaagtccaaaggcaggactgttatcgttggctaattgccccaattttgctagtgttgttctcggtaatgcttcaggtctaggtataatcgggatgtacagaggaagagtgccaaacacagagctattttctgcagcagaaagttatgccagaagcttaaaagaaagcaacaaaatcaacttctcctcattagggctcacagacgaagaaaaagaagctgcagaacacttcttaaacatgagtgatgacaatcaagatgattatgag
>KF516922-2011.51
ctgtcatataaacatgctatattaaaagagtctcaatacacaataaaaagagatgtaggcaccacaactgcagtgacaccttcatcattgcaacaagaaataacacttttgtgtggggaaattctttacactaaacacactgattacaaatatgctgctgagataggaatgcaatatatttgcacagctctaggatcagaaagagtacaacagattttgagaaactcaggtagtgaagttcaggtggttctaaccaaaacatactccttagggaagggcaaaaacagtaaaggggaagagctgcagatgttagatatacatggggtagaaaagagttgggtagaagaaatagacaaagaggcaagaaagacaatggtaactttgcttaaggagtcatcaggtaacatcccacaaaaccagagaccttcagcaccagacacaccaataattttattatgtgtaggtgccctaatattcactaaactagcgtcaacaatagaagttggattagagactacagttagaagagctaatagagtgctaagtgatgcactcaaaagatatcctagggtagatataccaaagattgctaggtctttttatgaactatttgaacaaaaagtgtactacagaagcttattcattgagtacggaaaagctttaggctcatcttcaacaggaagcaaagcagaaagtttgtttgtaaatatatttatgcaagcttatggagctggtcaaacactgctaaggtggggtgtcattgccagatcatccaacaacataatgctagggcatgtatctgtgcaatctgaattgaagcaagttacagaggtttatgacttggtgagagaaatgggtcctgaatctgggctcttacatctaagacaaagtccaaaagcagggctgttatcattggccaattgccccaattttgccagtgttgttcttggcaatgcttcaggtctaggcataatcggaatgtacagagggagagtaccaaacacagagttattttctgcagcagaaagttatgccagaagcttaaaagagagcaataaaatcaatttctcttcgttagggcttacagatgaagaaaaagaagctgcagaacacttcttaaacatgagtggtgacaatcaagatgattatgag
>KF530163-2004.526
ctgtcatataaacatgctatattaaaagagtctcaatacacaataaaaagagatgtaggcaccacaactgcagtgacaccttcatcattgcaacaagaaataacacttttgtgtggggaaattctttacactaaacacactgattacaaatatgctgctgagataggaatgcaatatatttgcacagctctaggatcagaaagagtacaacagattttgagaaactcaggtagtgaagttcaggtggttctaaccaaaacatactccttagggaaaggcaaaaacagtaaaggggaagagctgcagatgttagatatacatggagtggaaaagagttgggtagaagaaatagacaaagaggcaagaaagacaatggtaactttgcttaaggagtcatcaggtaacatcccacaaaaccagagaccttcagcaccagacacaccaataattttattatgtgtaggtgccctaatattcactaaactagcatcaacaatagaagttggattagagactacagttagaagagccaatagagtgctaagtgatgcactcaaaagataccctagggtagatataccaaagattgctagatctttttatgaactatttgaacaaaaagtgtactacagaagtttattcattgagtacggaaaagctttaggctcatcttcaacaggaagcaaagcagaaagtttgtttgtaaatatatttatgcaagcttatggagctggtcaaacactgctaaggtggggtgtcattgccagatcatccaacaacataatgctagggcatgtatctgtgcaatctgaattgaagcaagttacagaggtttatgacttggtgagagaaatgggtcctgaatctgggcttttacatctaagacaaagtccaaaggcagggctgttatcattggccaattgccctaattttgccagtgttgttcttggcaatgcttcaggtctaggcataatcggaatgtacagagggagagtaccaaacacagagctattttctgcagcagaaagttatgccagaagcttaaaagagagcaataaaatcaatttctcttcgttagggcttacagatgaagaaaaagaagctgcagaacacttcttaaacatgagtggtgacaatcaagatgattatgag
>KF530164-2004.631
ctgtcatataaacatgctatattaaaagagtctcaatacacaataaaaagagatgtaggcaccacaactgcagtgacaccttcatcattgcaacaagaaataacacttttgtgtggggaaattctctacactaaacacgctgattacaaatatgctgctgagataggaatgcaatatatttgcacagctctaggatcagaaagagtacaacagattttgagaaactcaggtagtgaagttcaggtggttctaaccaaaacatactccttagggaaaggcaaaaacagtaaaggggaagagctgcagatgttagatatacatggagtagaaaagagttgggtagaagaaatagacaaagaggcaagaaagacaatggtaactttgcttaaggagtcatcaggtaacatcccacaaaaccagagaccttcagcaccagacacaccaataattttattatgtgtaggtgccctaatattcactaaactagcatcaacaatagaagttggattagagactacagttagaagagctaatagagtgctaagtgatgcactcaaaagataccctagggtagatataccaaagattgctagatctttttatgaactatttgaacaaaaagtgtactacagaagcttattcattgagtacggaaaagctttaggctcatcttcaacaggaagcaaagcagaaagtttgtttgtaaatatatttatgcaagcttatggagctggtcaaacactgctaaggtggggtgtcattgccagatcatccaacaacataatgctagggcatgtatctgtgcaatctgaattgaagcaagttacagaggtttatgacttggtgagagaaatgggtcctgaatctgggctcttacatctaagacaaagtccaaaggcagggctgttatcattggccaattgccccaattttgccagtgttgttcttggcaatgcttcaggtctaggcataatcggaatgtacagagggagagtaccgaacacagagttattttctgcagcagaaagttatgccagaagcttaaaagagagcaataaaatcaatttctcttcgttagggcttacagatgaagaaaaagaagctgcagaacacttcttaaacatgagtagtgacaatcaagatgattatgag
>KF530167-2004.659
ctgtcatataaacatgctatattaaaagagtctcaatacacaataaaaagagatgtaggcaccacaactgcagtgacaccttcatcattgcaacaagaaataacacttttgtgtggggaaattctctacactaaacacgctgattacaaatatgctgctgagataggaatgcaatatatttgcacagctctaggatcagaaagagtacaacagattttgagaaactcaggtagtgaagttcaggtggttctaaccaaaacatactccttagggaaaggcaaaaacagtaaaggggaagagctgcagatgttagatatacatggagtagaaaagagttgggtagaagaaatagacaaagaggcaagaaagacaatggtaactttgcttaaggagtcatcaggtaacatcccacaaaaccagagaccttcagcaccagacacaccaataattttattatgtgtaggtgccctaatattcactaaactagcatcaacaatagaagttggattagagactacagttagaagagctaatagagtgctaagtgatgcactcaaaagataccctagggtagatataccaaagattgctagatctttttatgaactatttgaacaaaaagtgtactacagaagcttattcattgagtacggaaaagctttaggctcatcttcaacaggaagcaaagcagaaagtttgtttgtaaatatatttatgcaagcttatggagctggtcaaacactgctaaggtggggtgtcattgccagatcatccaacaacataatgctagggcatgtatctgtgcaatctgaattgaagcaagttacagaggtttatgacttggtgagagaaatgggtcctgaatctgggctcttacatctaagacaaagtccaaaggcagggctgttatcattggccaattgccccaattttgccagtgttgttcttggcaatgcttcaggtctaggcataatcggaatgtacagagggagagtaccgaacacagagttattttctgcagcagaaagttatgccagaagcttaaaagagagcaataaaatcaatttctcttcgttagggcttacagatgaagaaaaagaagctgcagaacacttcttaaacatgagtagtgacaatcaagatgattatgag
>KF530171-2004.479
ctgtcatataaacatgctatattaaaagagtctcaatacacaataaaaagagatgtaggcaccacaactgcagtgacaccttcatcattgcaacaagaaataacacttttgtgtggggaaattctctacactaaacacgctgattacaaatatgctgctgagataggaatgcaatatatttgcacagctctaggatcagaaagagtacaacagattttgagaaactcaggtagtgaagttcaggtggttctaaccaaaacatactccttagggaaaggcaaaaacagtaaaggggaagagctgcagatgttagatatacatggagtagaaaagagttgggtagaagaaatagacaaagaggcaagaaagacaatggtaactttgcttaaggagtcatcaggtaacatcccacaaaaccagagaccttcagcaccagacacaccaataattttattatgtgtaggtgccctaatattcactaaactagcatcaacaatagaagttggattagagactacagttagaagagctaatagagtgctaagtgatgcactcaaaagataccctagggtagatataccaaagattgctagatctttttatgaactatttgaacaaaaagtgtactacagaagcttattcattgagtacggaaaagctttaggctcatcttcaacaggaagcaaagcagaaagtttgtttgtaaatatatttatgcaagcttatggagctggtcaaacactgctaaggtggggtgtcattgccagatcatccaacaacataatgctagggcatgtatctgtgcaatctgaattgaagcaagttacagaggtttatgacttggtgagagaaatgggtcctgaatctgggctcttacatctaagacaaagtccaaaggcagggctgttatcattggccaattgccccaattttgccagtgttgttcttggcaatgcttcaggtctaggcataatcggaatgtacagagggagagtaccgaacacagagttattttctgcagcagaaagttatgccagaagcttaaaagagagcaataaaatcaatttctcttcgttagggcttacagatgaagaaaaagaagctgcagaacacttcttaaacatgagtagtgacaatcaagatgattatgag
>KF530173-2004.526
ctgtcatataaacatgctatattaaaagagtctcaatacacaataaaaagagatgtaggcaccacaactgcagtgacaccttcatcattgcaacaagaaataacacttttgtgtggggaaattctctacactaaacacgctgattacaaatatgctgctgagataggaatgcaatatatttgcacagctctaggatcagaaagagtacaacagattttgagaaactcaggtagtgaagttcaggtggttctaaccaaaacatactccttagggaaaggcaaaaacagtaaaggggaagagctgcagatgttagatatacatggagtagaaaagagttgggtagaagaaatagacaaagaggcaagaaagacaatggtaactttgcttaaggagtcatcaggtaacatcccacaaaaccagagaccttcagcaccagacacaccaataattttattatgtgtaggtgccctaatattcactaaactagcatcaacaatagaagttggattagagactacagttagaagagctaatagagtgctaagtgatgcactcaaaagataccctagggtagatataccaaagattgctagatctttttatgaactatttgaacaaaaagtgtactacagaagcttattcattgagtacggaaaagctttaggctcatcttcaacaggaagcaaagcagaaagtttgtttgtaaatatatttatgcaagcttatggagctggtcaaacactgctaaggtggggtgtcattgccagatcatccaacaacataatgctagggcatgtatctgtgcaatctgaattgaagcaagttacagaggtttatgacttggtgagagaaatgggtcctgaatctgggctcttacatctaagacaaagtccaaaggcagggctgttatcattggccaattgccccaattttgccagtgttgttcttggcaatgcttcaggtctaggcataatcggaatgtacagagggagagtaccgaacacagagttattttctgcagcagaaagttatgccagaagcttaaaagagagcaataaaatcaatttctcttcgttagggcttacagatgaagaaaaagaagctgcagaacacttcttaaacatgagtagtgacaatcaagatgattatgag
>KF530178-2004.779
ctgtcatataaacatgctatattaaaagagtctcaatacacaataaaaagagatgtaggcaccacaactgcagtgacaccttcatcattgcagcaagagataacacttttgtgtggagagattctttacactaaacatactgattacaaatatgctgcagagatagggatacaatatatttgcacggctctaggatcagaaagagtacaacagattttaagaaattcaggcagtgaagttcaggtggttctaaccaagacatactctttagggaaaggtaaaaatagtaaaggggaagagttgcaaatgttagatatacatggagtggaaaagagttgggtagaagaaatagacaaagaggcaagaaaaacaatggtgactttgctaaaggaatcatcaggtaacatcccacaaaaccagaggccttcagcaccagacacaccaataattttattatgtgtaggtgctttaatattcactaaactagcatcaacaatagaagttggactagagactacagttagaagagctaacagagtgctaagtgatgcgctcaaaagataccctagggtagatataccaaagattgctagatctttctatgaactatttgagcagaaagtgtattacaggagtctattcattgagtatgggaaagctttaggttcatcttcaacaggaagcaaagcagaaagtttgtttgtaaatatatttatgcaagcttatggagccggtcaaacaatgctaaggtggggtgtcattgccagatcatctaacaacataatgctagggcatgtatctgtgcaagctgaattgaagcaagtcacagaggtttatgatttggtgagagaaatgggtcctgaatctgggcttttacatctaagacaaagtccaaaggcaggactgttatcgttggccaattgccccaattttgctagtgttgttcttggtaatgcttcaggtctaggcataatcggaatgtacagaggaagagtgccaaacacagagctattttctgcagcagaaagttatgccagaagcttaaaagaaagcaacaaaatcaacttctcctcattagggctcacagacgaagaaaaagaagctgcagaacacttcttaaacatgagtgatgacaatcaagatgattatgag
>KF530179-2003.609
ctgtcatacaaacatgctatattaaaagagtctcaatacacaataaaaagagatgtaggcaccacaactgcagtgacaccttcatcattgcaacaagaaataacacttttgtgtggggaaattctttacactaaacacactgattacaaatatgctgctgagataggaatgcaatatatttgcacagctctaggatcagaaagagtacaacagattttgagaaactcaggtagtgaagttcaggtggttctaaccaaaacatactccttagggaaaggcaaaaacagtaaaggggaagagctgcagatgttagatatacatggagtggaaaagagttgggtagaagaaatagacaaagaggcaagaaagacaatggtaactttgcttaaggagtcatcaggtaacatcccacaaaaccagagaccttcagcaccagacacaccaataattttattatgtgtaggtgccctaatattcactaaactagcatcaacaatagaaattggattagagactacagttagaagagctaatagagtgctaagtgatgcactcaaaagataccctagggtagatataccaaagattgctagatctttttatgaactatttgaacaaaaagtgtactacagaagtttattcattgagtacggaaaagctttaggctcatcttcaacaggaagcaaagcagaaagtttgtttgtaaatatatttatgcaagcttatggagctggtcaaacactgctaaggtggggtgtcattgccagatcatccaacaacataatgctagggcatgtatctgtgcaatctgaattgaagcaagttacagaggtttatgacttggtgagagaaatgggtcctgaatctgggcttttacatctaagacaaagtccaaaggcagggctgttatcattggccaattgccccaattttgccagtgttgttcttggcaatgcttcaggtttaggcataatcggaatgtacagagggagagtaccaaacacagagctattttctgcagcagaaagttatgccagaagcttgaaagagagcaataaaatcaatttctcttcgttagggcttacagatgaagaaaaagaagctgcagaacacttcttaaacatgagtggtgacaatcaagatgattatgag
>KF686742-2002
ctatcatacaagcatgctatattaaaagagtctcagtatacaataaagagagatgtaggcacaacaaccgcagtgacaccctcatcattgcaacaagaaataacactattgtgtggagaaattctatatgctaagcatgctgattacaaatatgctgcagaaataggaatacaatatattagcacagctctaggatcagagagagtacagcagattctaagaaactcaggcagtgaagtccaagtggttttaaccagaacgtactccttggggaaagtaaaaaacaacaaaggagaagatttacagatgttagacatacacggagtagagaaaagctgggtggaagagatagacaaagaagcaagaaaaacaatggcaaccttgcttaaagaatcatcaggcaatattccacaaaatcagaggccttcagcaccagacacacccataatcttattatgtgtgggtgccttaatatttaccaaactagcatcaactatagaagtgggattagagaccacagtcagaagagctaaccgtgtactaagtgatgcactcaaaagataccctaggatggacataccaaaaatcgctagatctttctatgacttatttgaacaaaaagtgtattacagaagtttgttcattgagtatggcaaagcattaggctcatcctctacaggcagcaaagcagaaagtttattcgttaatatattcatgcaagcttacggtgctggtcaaacaatgctgaggtggggagtcattgccaggtcatctaacaatataatgttaggacatgtatctgtccaagctgagttaaaacaagtcacagaagtctatgacctggtgcgagaaatgggccctgaatctgggctcctacacctaaggcaaagcccaaaagctggactgttatcactagccaattgtcccaactttgcaagtgttgttctcggcaatgcctcaggcttaggcataataggtatgtatcgcgggagagtgccaaacacagaactattttcagcagcagaaagctatgccaagagtttgaaagaaagcaataaaattaacttttcttcattaggactcacagatgaagaaaaagaggctgcagaacactttctaaatgtgagtgacgacagtcaaaatgattatgag
>KJ627377-2010.394
ctatcatacaaacatgctatattaaaagagtctcagtacacaataaagagagatgtaggcaccacaacagcagtaacaccctcatcattgcaacaagaaataacactgttgtgtggagaaattctatatgctaagcatactgattacaaatatgctgcagaaataggaatacaatacattagcacagctctagggtcagagagagtacagcagattctaagaaactcaggcagtgaagtccaatcagttttaaccagaacgtactctttggggaaagttaaaaacaataaaggggaagatttacagatgttagacatacatggagtagaaaaaagctgggtggaagagatagacaaagaagcaagaaaaacaatggcaactttacttaaagaatcatcaggcaatattccacaaaatcagaggccttcagcatcagacacacctataatcttattatgtgtaggtgccttaatatttaccaaactagcatcaactatagaagtgggattagagaccactgtcagaagagctaaccgtgtactaagtgatgcactcaaaagataccctagaatggacataccaaaaattgctagatccttctatgacttatttgaacaaaaagtgtatcacagaagtttgttcattgagtatggcaaagcattaggctcatcctctacaggcagcaaagcagaaagtttattcgtcaacatattcatgcaagcttatggtgctggtcaaacaatgctgaggtggggggttatcgccaggtcatctaacaatataatgttagggcatgtatctgtacaagccgagttgaaacaggtcacagaagtctatgacctagtgcgggaaatgggccctgaatctgggctcctacatttaaggcaaagcccaaaagctggactgttatcccttgcaaattgtcccaactttgcaagtgttgttctcggcaatgcctcaggcttaggcataataggtatgtatcgagggagagtgccaaacacagaactattttcagcagcagaaagctatgccaagagtttgaaagagagtaataaaatcaacttttcttcattaggactcacagatgaagaaaaagaggctgcagaacacttcctaaatgtgagtgacgacaatcaaaatgattatgag
>KJ627379-2009.999
ttatcatacaagcatgctatattaaaagagtctcagtacacaataaaaagagatgtaggaacaacaacagcagtgacaccctcatcattgcaacaagaaataacactgttgtgtggagaaattctatatgctaagcatactgattacaaatatgctgcagaaataggaatacaatatattagcacagctctagggtcagagagagtacagcagattctaagaaattcaggcagtgaagtccaagcggttttaaccagaacgtactctttggggaaagttaaaaacaataaaggagaagatttacagatgctggacatacacggagtagaaaaaagctgggtggaagagatagacaaagaagcaagaaaaacaatggcaactttactcaaagaatcatcaggcaatattccacaaaatcagagaccttcagcaccagacacacctataatcttattatgcgtaggtgccttaatatttaccaaactagcatcaactatagaagtgggattagagaccacagtcagaagagctaaccgtgtactaagtgatgcacttaaaagataccctagaatggacataccaaaaattgctagatccttctatgacttatttgaacaaaaagtgtatcacaggagtctgttcattgagtatggcaaagcattaggctcatcctctacaggcagcaaagcagaaagtttattcgttaacatattcatgcaagcttatggtgctggtcaaacaatgctgaggtggggggtcatcgccaggtcatctaacaatataatgttaggacatgtatctgtacaagccgaattgaaacaggtcacagaagtctatgacctagtgcgagaaatgggccctgaatctgggctcctacatttaagacaaagcccaaaagctggactgttatccttagccaattgtcccaactttgcaagtgttgttctcggcaatgcctcaggcttaggcataataggtatgtatcgagggagagtgccaaacacagaactattttcagcagcagaaagctatgccaagagtttgaaagaaagtaataaaatcaacttttcttcattaggactcacagatgaagaaaaagaggctgcagaacacttcctaaatgtgagtgaagacagtcaaaatgattatgag
>KJ627380-2010.441
ctatcatacaaacatgctatattaaaagagtctcagtacacaataaagagagatgtaggcacaacaacagcagtaacaccctcatcattgcaacaagaaataacactgttgtgtggagaaattctatatgctaagcatactgattacaaatatgctgcagaaataggaatacaatacattagcacagctctagggtcagagagagtacagcagattctaagaaactcaggcagtgaagtccaagcagttttaaccagaacgtactctttggggaaagttaaaaacaataaaggggaagatttacagatgttagacatacatggagtagaaaaaagctgggtggaagagatagacaaagaagcaagaaaaacaatggcaactttacttaaagaatcatcaggcaatattccacaaaatcagaggccttcagcaccagacacacctataatcttattatgtgtaggtgccttaatatttaccaaactagcatcaactatagaagtgggattagagaccacagtcagaagagctaaccgtgtactaagtgatgcactcaaaagataccctagaatggatataccaaaaattgctagatccttctatgacttatttgaacaaaaagtgtatcacagaagtttgttcattgagtatggcaaagcattaggctcatcctctacaggcagcaaagcagaaagtttattcgtcaacatattcatgcaagcttatggtgctggtcaaacaatgctaaggtggggggttatcgccaggtcatctaacaatataatgttagggcatgtatctgtacaagccgagttgaaacaggtcacagaagtctatgacctagtgcgggaaatgggccctgaatctgggcttctacatttaaggcaaagcccaaaagctggactgttatctcttgcaaattgtcccaactttgcaagtgttgttctcggtaatgcctcaggcttaggcataataggtatgtatcgagggagagtgccaaacacagaactattttcagcagcagaaagctatgccaagagtttgaaagagagtaataaaatcaacttttcttcattaggactcacagatgaagaaaaagaggctgcagaacacttcctaaatgtgagtgacgacagtcaaaatgattatgag
>KJ627381-2010.460
ctatcatacaaacatgctatattaaaagagtctcagtacacaataaagagagatgtaggcacaacaacagcagtaacaccctcgtcattgcaacaagaaataacactgttgtgtggagaaattctatatgctaagcatactgattacaaatatgctgcagaaataggaatacaatacattagcacagctctagggtcagagagagtacagcagattctaagaaactcaggcagtgaagtccaagcagttttaaccaaaacgtactctttggggaaagttaaaaacaataaaggagaagatttacagatgttagacatacatggagtagaaaaaagttgggtggaagagatagacaaagaagcaagaaaaacaatggcaaccttacttaaagaatcatcaggcaatattccacaaaatcagaggccttcagcaccagacacacctataatcttattatgcgtaggtgccttaatatttaccaaactagcatcaactatagaagtgggattagagaccacagtcagaagagctaaccgtgtactaagtgatgcactcaaaagataccctagaatggacataccaaaaattgctagatccttctatgacttatttgaacaaaaagtgtatcacagaagtttgttcattgagtatggcaaagcattaggctcatcctctacaggcagcaaagcagaaagtttattcgtcaacatattcatgcaagcttatggtgctggtcaaacaatgctgaggtggggggttattgccaggtcatctaacaatataatgttaggacatgtatctgtacaagctgagttgaaacaggtcacagaagtctatgacctagtgcgggaaatgggccctgaatctgggctcctacatttaaggcaaagcccaaaagctggactgttatcccttgcaaattgtcccaactttgcaagtgttgttctcggcaatgcctcaggcttaggcataataggtatgtatcgagggagagtgccaaacacagaactattttcagcagcagagagctatgccaagagtttgaaagagagtaataaaatcaacttttcttcattaggactcacagatgaagaaaaagaggctgcagaacacttcctaaatgtgagtgatgacagtcaaaatgattatgag
>KJ627382-2011.048
ctatcatacaagcatgctatattaaaagagtctcagtacacaataaagagagatgtaggaacaacaacagcagtgacaccctcatcattgcaacaagaaataacactgttgtgtggagaaattctatatgctaagcatactgattacaaatatgctgcagaaataggaatacaatatattagcacagctctagggtcagagagagtacagcagattctaagaaactcaggcagtgaagtccaagcggttttaaccagaacgtactctctggggaaagttaaaaacaataaaggggaagatttacagatgctggacatacacggagtagaaaaaagctgggtggaagagatagacaaagaagcaagaaaaacaatggcaactttactcaaagaatcatcaggcaatattccacaaaatcagagaccttcagcaccagacacacctataatcttattatgtgtaggtgccttaatatttaccaaattagcatcaactatagaagtgggattagagaccacagtcagaagagctaaccgtgtactaagtgatgcactcaaaagataccctagaatggacataccaaaaattgctagatccttctatgacttatttgaacaaaaagtgtatcacaggagtctgttcattgagtatggcaaagcattaggctcatcctctacaggcagcaaagcagaaagtttattcgttaacatattcatgcaagcttatggtgctggtcaaacaatgctgaggtggggagtcatcgccaggtcatctaacaatataatgttaggacatgtatctgtacaagccgaattgaaacaggtcacagaagtctatgacctagtgcgagaaatgggccctgaatctgggctcctacatttaagacaaagcccaaaagctggactgttatccttagccaattgtcccaactttgcaagtgttgttctcggcaatgcctcaggtttaggcataataggtatgtatcgagggagagtgccaaacacagaactattttcagcagcagaaagctatgccaagagtttgaaagaaagtaataaaatcaacttttcttcattaggactcacagatgaagaaaaagaggctgcagaacacttcctaaatgtgagtgaagacagtcaaaatgattatgag
>KJ627383-2008.889
ctgtcatataaacatgctatattaaaagagtctcaatacacaataaaaagagatgtaggcaccacaactgcagtgacaccttcatcattgcaacaagaaataacacttttgtgtggggaaattctttacactaaacacactgattacaaatatgccgctgagataggaatgcaatatatttgcacagccctaggatcagaaagagtacaacagatcttgagaaactcaggcagtgaagttcaggtggttctaaccaaaacatactccttagggaaaggcaaaaacagtaaaggggaagagctgcagatgttagatatacatggagtagaaaagagttgggtagaagaaatagacaaagaggcaagaaagacaatggtaactttgcttaaggagtcatcaggtaacatcccacaaaaccagagaccttcagcaccagacacaccaataattttattatgtgtaggtgccctaatattcaccaaactagcatcaacaatagaagttggattagagactacagttagaagagctaatagagtgctaagtgatgcactcaaaagataccctagggtagatataccaaagattgctagatctttttatgaactatttgaacaaaaagtgtactacagaagcttattcattgagtacggaaaagctttaggctcatcttcaacaggaagcaaagcagaaagtttgtttgtaaatatatttatgcaagcttatggagctggtcaaacactgctaaggtggggtgtcattgccagatcatccaacaacataatgctagggcatgtatctgtgcaatctgaattgaagcaagttacagaggtttatgacttggtgagagaaatgggtcctgaatctgggctcttacatctaagacaaagtccaaaagcagggctgttatcattggccaattgccccaattttgccagtgttgttcttggcaatgcttcaggtctaggcataatcggaatgtacagagggagagtaccaaacacagagttattttctgcagcagaaagttatgccagaagcttaaaagagagcaataaaattaatttctcttcgttagggcttacagatgaagaaaaagaagctgcagaacacttcttaaacatgagtggtgacaatcaagatgattatgag
>KJ627384-2010.101
ctatcatacaaacatgctatattaaaagagtctcagtacacaataaagagagatgtaggcacaacaacagcagtaacaccctcatcattgcaacaagaaataacactgttgtgtggagaaattctatatgctaagcatactgattacaaatatgctgcagaaataggaatacaatacattagcacagctctagggtcagagagagtacagcagattctaagaaactcaggcagtgaagtccaagcagttttaaccagaacgtactctttggggaaagttaaaaacaataaaggggaagatttacagatgttagacatacatggagtagaaaaaagctgggtggaagagatagacaaagaagcaagaaaaacaatggcaactttacttaaagaatcatcaggcaatattccacaaaatcagaggccttcagcaccagacacacctataatcttattatgtgtaggtgccttaatatttaccaaactagcatcaactatagaagtgggattagagaccacagtcagaagagctaaccgtgtactaagtgatgcactcaaaagataccctagaatggatataccaaaaattgctagatccttctatgacttatttgaacaaaaagtgtatcacagaagtttgttcattgagtatggcaaagcattaggctcatcctctacaggcagcaaagcagaaagtttattcgtcaacatattcatgcaagcttatggtgctggtcaaacaatgctaaggtggggggttatcgccaggtcatctaacaatataatgttagggcatgtatctgtacaagccgagttgaaacaggtcacagaagtctatgacctagtgcgggaaatgggccctgaatctgggcttctacatttaaggcaaagcccaaaagctggactgttatcccttgcaaattgtcccaactttgcaagtgttgttctcggcaatgcctcaggcttaggcataataggtatgtatcgagggagagtgccaaacacagaactattttcagcagcagaaagctatgccaagagtttgaaagagagtaataaaatcaacttttcttcattaggactcacagatgaagaaaaagaggctgcagaacacttcctaaatgtgagtgacgacagtcaaaatgattatgag
>KJ627385-2009.886
ctatcatacaagcatgctatattaaaagagtctcagtacacaataaaaagagatgtaggaacaacaacagcagtgacaccctcatcattgcaacaagaaataacactgttgtgtggagaaattctatatgctaagcatactgattacaaatatgctgcagaaataggaatacaatatattagcacagctctagggtcagagagagtacagcagattctaagaaattcaggcagtgaagtccaagcggttttaaccagaacgtactctttggggaaagttaaaaacaataaaggagaagatttacagatgctggacatacacggagtagaaaaaagctgggtggaagagatagacaaagaagcaagaaaaacaatggcaactttactcaaagaatcatcaggcaatattccacaaaatcagagaccttcagcaccagacacacctataatcttattatgtgtaggtgccttaatatttaccaaactagcatcaactatagaagtgggattagagaccacagtcagaagagctaaccgtgtactaagtgatgcacttaaaagataccctagaatggacataccaaaaattgctagatccttctatgacttatttgaacaaaaagtgtatcacaggagtctgttcattgagtatggcaaagcattaggctcatcctctacaggcagcaaagcagaaagtttattcgttaacatattcatgcaagcttatggtgctggtcaaacaatgctgaggtggggggtcatcgccaggtcatctaacaatataatgttaggacatgtatctgtacaagccgaattgaaacaagtcacagaagtctatgacctagtgcgagaaatgggccctgaatctgggctcctacatttaagacaaagcccaaaagctggactgttatccttagccaattgtcccaactttgcaagtgttgttctcggcaatgcctcaggcttaggcataataggtatgtatcgagggagagtgccaaacacagaactattttcagcagcagaaagctatgccaagagtttgaaagaaagtaataaaatcaacttttcttcattaggactcacagatgaagaaaaagaggctgcagaacacttcctaaatgtgagtgaagacagtcaaaatgattatgag
>KJ627386-2008.678
ctatcatacaaacatgctatattgaaagagtctcagtacacaataaagagagatgtaggcacaacaacagcagtaacaccctcatcattgcaacaagaaataacactgttgtgtggagaaattctatatgctaagcatactgattacaaatatgctgcagaaataggaatacaatacattagcacagctctagggtcagagagagtacagcagattctaagaaactcaggcagtgaagttcaagcagttttaaccagaacgtactctttggggaaagttaaaaacaataaaggggaggatttacagatgttagacatacatggagtagaaaaaagctgggtggaagagatagacaaagaagcaagaaaaacaatggcaactttacttaaagaatcatcaggcaatattccacaaaatcagaggccttcagcaccagacacacctataatcttattatgtgtaggtgccttaatatttaccaaactagcatcaactatagaagtgggattagagaccacagtcagaagagctaaccgtgtactaagtgatgcactcaaaagataccctagaatggacataccaaaaattgctagatccttctatgacttatttgaacaaaaagtgtatcacagaagtttgttcattgagtatggcaaagcattaggttcatcctctacaggcagcaaagcagaaagcttattcgtcaacatattcatgcaagcttatggtgctggtcaaacaatgctgaggtggggggttatcgccaggtcatctaacaatataatgttagggcatgtatctgtacaagccgagttgaaacaggtcacagaagtctatgacctagtgcgggaaatgggccctgaatctgggctcctacatttaaggcaaagcccaaaagctggactgttatcccttgcaaattgtcccaactttgcaagtgttgttctcggcaatgcctcaggcttaggcataataggtatgtatcgagggagagtgccaaacacagaactattttcagcagcagaaagctatgccaagagtttgaaagagagtaataaaatcaacttttcttcattaggactcacagatgaagaaaaagaggctgcagaacacttcctaaatgtgagtgacgacagtcaaaatgattatgag
>KJ627387-2010.037
ctatcatacaaacatgctatattaaaagagtctcagtacacaataaagagagatgtaggcacaacaacagcagtaacaccctcatcattgcaacaagaaataacactgttgtgtggagaaattctatatgctaagcatactgattacaaatatgctgcagaaataggaatacaatacattagcacagctctggggtcagagagagtacagcagattctaagaaactcaggcagtgaagtccaagcagttttaaccagaacgtactctttggggaaagttaaaaacaataaaggggaagatttacagatgttagacatacatggagtagaaaaaagctgggtggaagagatagacaaagaagcaagaaaaacaatggcaactttacttaaagaatcatcaggcaatattccacaaaatcagaggccttcagcaccagacacacctataatcttattatgtgtaggtgccttaatatttaccaaactagcatcaactatagaagtgggattagagaccacagtcagaagagctaaccgtgtactaagtgatgcactcaaaagataccctagaatggacataccaaaaattgctagatccttctatgacttatttgaacaaaaagtgtatcacagaagtttgttcattgagtatggcaaagcattaggctcatcctctacaggcagcaaagcagaaagtttattcgtcaacatattcatgcaagcttatggtgctggtcaaacaatgctgaggtggggggttatcgccaggtcatctaacaatataatgttagggcatgtatctgtacaagccgagctgaaacaggtcacagaagtctatgacctagtgcgggaaatgggccctgaatctgggctcctacatttaaggcaaagcccaaaagctggactgttatcccttgcaaattgtcccaactttgcaagtgttgttctcggcaatgcctcaggcttaggcataataggtatgtatcgagggagagtgccaaacacagaactattttcagcagcagaaagctatgccaagagtttgaaagagagtaataaaatcaacttttcttcattaggactcacagatgaagaaaaagaggctgcagaacacttcctaaatgtgagtgacgacagtcaaaatgattatgag
>KJ627388-2011.279
ctatcatacaagcatgctatattaaaagagtctcagtatacaataaagagagatgtaggcacaacaaccgcagtgacaccctcatcattgcaacaagaaataacactattgtgtggagaaattctatatactaagcatgctgattacaaatatgctgcagaaataggaatacaatatattagcacagctctaggatcagagagagtacagcagattctaagaaactcaggcagtgaagtccaagtggttttaaccagaacgtactccttggggaaagttaaaaacaacaaaggagaagatttacagatgttagacatacacggagtagagaaaagctgggtggaagagatagacaaagaagcaagaaaaacaatggcaactttgcttaaagaatcatcaagcaatattccacaaaatcagaggccttcagcaccagacacacctataatcttattatgtgtaggtgccttaatatttaccaaactagcatcaactatagaagtgggattagagaccacagtcagaagagccaaccgtgtactaagtgatgcactcaaaagataccctaggatggacataccaaaaattgctagatctttctatgacttatttgaacaaaaagtgtattacagaagcttgttcattgagtatggcaaagcattaggctcatcctctacaggcagcaaagcagaaagtttattcgttaatatattcatgcaagcttacggtgctggtcaaacaatgctgaggtggggagtcattgccaggtcatctaacaatataatgttaggacatgtatctgttcaagctgagttaaaacaagtcacagaagtctatgacctggtgcgagaaatgggccctgaatctgggcttctacatttaaggcaaagcccaaaagctggactgttgtcactagccaactgtcccaactttgcaagtgttgttctcggcaatgcctcaggcttaggcataataggtatgtatcgcgggagagtgccaaacacagaactattttcagcagcagaaagctatgccaagagcttgaaagaaagcaataaaattaacttttcttcattaggactcacagatgaagaaaaagaggctgcagagcactttctaaatgtgagtgacgacagtcaaaatgattatgag
>KJ627389-2010.399
ctatcatacaaacatgctatattaaaagagtctcagtacacaataaagagagatgtaggcacaacaacagcagtaacaccctcgtcattgcaacaagaaataacactgttgtgtggagaaattctatatgctaagcatactgattacaaatatgctgcagaaataggaatacaatacattagcacagctctagggtcagagagagtacagcagattctaagaaactcaggcagtgaagtccaagcagttttaaccaaaacgtactctttggggaaagttaaaaacaataaaggagaagatttacagatgttagacatacatggagtagaaaaaagttgggtggaagagatagacaaagaagcaagaaaaacaatggcaaccttacttaaagaatcatcaggcaatattccacaaaatcagaggccttcagcaccagacacacctataatcttattatgcgtaggtgccttaatatttaccaaactagcatcaactatagaagtgggattagagaccacagtcagaagagctaaccgtgtactaagtgatgcactcaaaagataccctagaatggacataccaaaaattgctagatccttctatgacttatttgaacaaaaagtgtatcacagaagtttgttcattgagtatggcaaagcattaggctcatcctctacaggcagcaaagcagaaagtttattcgtcaacatattcatgcaagcttatggtgctggtcaaacaatgctgaggtggggggttattgccaggtcatctaacaatataatgttaggacatgtatctgtacaagctgagttgaaacaggtcacagaagtctatgacctagtgcgggaaatgggccctgaatctgggctcctacatttaaggcaaagcccaaaagctggactgttatcccttgcaaattgtcccaactttgcaagtgttgttctcggcaatgcctcaggcttaggcataataggtatgtatcgagggagagtgccaaacacagaactattttcagcagcagagagctatgccaagagtttgaaagagagtaataaaatcaacttttcttcattaggactcacagatgaagaaaaagaggctgcagaacacttcctaaatgtgagtgatgacagtcaaaatgattatgag
>KJ627390-2009.963
ctatcatacaagcatgctatattaaaagagtctcagtatacaataaagagagatgtaggcacaacaaccgcagtgacaccctcatcattgcaacaagaaataacactattgtgtggagaaattctatatgctaagcatgctgattacaaatatgctgcagaaataggaatacaatatattagcacagctctaggatcagagagagtacagcagattctaagaaactcaggcagtgaagtccaagtggttttaaccagaacgtactccttggggaaagttaaaaacaacaaaggagaagatttacagatgttagacatacacggagtagagaaaagctgggtggaagagatagacaaagaagcaagaaaaacaatggcaactttgcttaaagaatcatcaggcaatattccacaaaatcagaggccttcagcaccagacacacctataatcttattatgtgtaggtgccttaatatttaccaaactagcatcaactatagaagtgggattagagaccacagtcagaagagccaaccgtgtactaagtgatgcactcaaaagataccctaggatggacataccaaaaattgctagatctttctatgacttatttgaacaaaaagtgtattacagaagcttgttcattgagtatggcaaagcattaggctcatcctctacaggcagcaaagcagaaagtttattcgttaatatattcatgcaagcttacggtgctggtcaaacaatgctgaggtggggagtcattgccaggtcatctaacaatataatgttaggacatgtatctgtccaagctgagttaaaacaagtcacagaagtctatgacctggtgcgagaaatgggccctgaatctgggcttctacatttaaggcaaagcccaaaagctggactgttgtcactagccaactgtcccaactttgcaagtgttgttctcggcaatgcctcaggcttaggcataataggtatgtatcgcgggagagtgccaaacacagaactattttcagcagcagaaagctatgccaagagcttgaaagaaagcaataaaattaacttttcttcattaggactcacagatgaagaaaaagaggctgcagagcactttctaaatgtgagtgacgacagtcaaaatgattatgag
>KJ627392-2008.790
ctatcatacaagcatgctatattaaaagagtctcagtacacaataaagagagatgtaggaacaacaacagcagtgacaccctcatcattgcaacaagaaataacactgttgtgtggagaaattctatatgctaagcatactgattacaaatatgctgcagaaataggaatacaatatattagcacagctctagggtcagagagagtacagcagattctaagaaactcaggcagtgaagtccaagcggttttaaccagaacgtactctttggggaaagttaaaaacaataaaggggaagatttacagatgctggacatacacggagtagaaaaaagctgggtggaagagatagacaaagaagcaagaaaaacaatggcaactttactcaaagaatcatcaggcaatattccacaaaatcagagaccttcagcaccagacacacctataatcttattatgtgtaggtgccttaatatttaccaaactagcatcaactatagaagtgggattagagaccacagtcagaagagctaaccgtgtactaagtgatgcactcaaaagataccctagaatggacataccaaaaattgctagatccttctatgacttatttgaacaaaaagtgtatcacaggagtctgttcattgagtatggcaaagcattaggctcatcctctacaggcagcaaagcagaaagtttattcgttaacatattcatgcaagcttatggtgctggtcaaacaatgctgaggtggggggtcatcgccaggtcatctaacaatataatgttaggacatgtatctgtacaagccgaattgaaacaggtcacagaagtctatgacctagtgcgagaaatgggccctgaatctgggctcctacatttaagacaaagcccaaaagctggactgttatccttagccaattgtcccaactttgcaagtgttgttctcggcaatgcctcaggtttaggcataataggtatgtatcgagggagagtgccaaacacagaactattttcagcagcagaaagctatgccaagagtttgaaagaaagtaataaaatcaacttttcttcattaggactcacagatgaagaaaaagaggctgcagaacacttcctaaatgtgagtgaagacagtcaaaatgattatgag
>KJ627393-2009.899
ctatcatacaaacatgctatattgaaagagtctcagtacacaataaagagagatgtaggcacaacaacagcagtaacaccctcatcattgcaacaagaaataacactgttgtgtggagaaattctatatgctaagcatactgattacaaatatgctgcagaaataggaatacaatacattagcacagctctagggtcagagagagtacagcagattctaagaaactcaggcagtgaagttcaagcagttttaaccagaacgtactctttggggaaagttaaaaacaataaaggggaggatttacagatgttagacatacatggagtagaaaaaagctgggtggaagagatagacaaagaagcaagaaaaacaatggcaactttacttaaagaatcatcaggcaatattccacaaaatcagaggccttcagcaccagacacacctataatcttattatgtgtaggtgccttaatatttaccaaactagcatcaactatagaagtgggattagagaccacagtcagaagagctaaccgtgtactaagtgatgcactcaaaagataccctagaatggacataccaaaaattgctagatccttctatgacttatttgaacaaaaagtgtatcacagaagtttgttcattgagtatggcaaagcattaggctcatcctctacaggcagcaaagcagaaagcttattcgtcaacatattcatgcaagcttatggtgctggtcaaacaatgctgaggtggggggttatcgccaggtcatctaacaatataatgttagggcatgtatctgtacaagccgagttgaaacaggtcacagaagtctatgacctagtgcgggaaatgggccctgaatctgggctcctacatttaaggcaaagcccaaaagctggactgttatcccttgcaaattgtcccaactttgcaagtgttgttctcggcaatgcctcaggcttaggcataataggtatgtatcgagggagagtgccaaacacagaactattttcagcagcagaaagctatgccaagagtttgaaagagagtaataaaatcaacttttcttcattaggactcacagatgaagaaaaagaggctgcagaacacttcctaaatgtgagtgacgacagtcaaaatgattatgag
>KJ627394-2011.452
ctatcatacaagcatgctatattaaaagagtctcagtatacaataaagagagatgtaggcacaacaaccgcagtgacaccctcatcattgcaacaagaaataacactattgtgtggagaaattctatatgctaagcatgctgattacaaatatgctgcagaaataggaatacaatatattagcacagctctaggatcagagagagtacagcagattctaagaaactcaggcagtgaagtccaagtggttttaaccagaacgtactccttggggaaagttaaaaacaacaaaggagaagatttacagatgttagacatacacggagtagagaaaagctgggtggaagagatagacaaagaagcaagaaaaacaatggcaactttgcttaaagaatcatcaggcaatattccacaaaatcagaggccttcagcaccagacacacctataatcttattatgtgtaggtgccttaatatttaccaaactagcatcaactatagaagtgggattagagaccacagtcagaagagccaaccgtgtactaagtgatgcactcaaaagataccctaggatggacataccaaaaattgctagatctttctatgacttatttgaacaaaaagtgtattacagaagcttgttcattgagtatggcaaagcattaggctcatcctctacaggcagcaaagcagaaagtttattcgttaatatattcatgcaagcttacggtgctggtcaaacaatgctgaggtggggagtcattgccaggtcatctaacaatataatgttaggacatgtatctgttcaagctgagttaaaacaagtcacagaagtctatgacctggtgcgagaaatgggccctgaatctgggcttctacatttaaggcaaagcccaaaagctggactgttgtcactagccaactgtcccaactttgcaagtgttgttctcggcaatgcctcaggcttaggcataataggtatgtatcgcgggagagtgccaaacacagaactattttcagcagcagaaagctatgccaagagcttgaaagaaagcaataaaattaacttttcttcattaggactcacagatgaagaaaaagaggctgcagagcacttcttaaatgtgagtgacgacagtcaaaatgattatgag
>KJ627396-2010.405
ctatcatacaaacatgctatattaaaagagtctcagtacacaataaagagagatgtaggcacaacaacagcagtaacaccctcgtcattgcaacaagaaataacactgttgtgtggagaaattctatatgctaagcatactgattacaaatatgctgcagaaataggaatacaatacattagcacagctctagggtcagagagagtacagcagattctaagaaactcaggcagtgaagtccaagcagttttaaccaaaacgtactctttggggaaagttaaaaacaataaaggagaagatttacagatgttagacatacatggagtagaaaaaagttgggtggaagagatagacaaagaagcaagaaaaacaatggcaaccttacttaaagaatcatcaggcaatattccacaaaatcagaggccttcagcaccagacacacctataatcttattatgcgtaggtgccttaatatttaccaaactagcatcaactatagaagtgggattagagaccacagtcagaagagctaaccgtgtactaagtgatgcactcaaaagataccctagaatggacataccaaaaattgctagatccttctatgacttatttgaacaaaaagtgtatcacagaagtttgttcattgagtatggcaaagcattaggctcatcctctacaggcagcaaagcagaaagtttattcgtcaacatattcatgcaagcttatggtgctggtcaaacaatgctgaggtggggggttattgccaggtcatctaacaatataatgttaggacatgtatctgtacaagctgagttgaaacaggtcacagaagtctatgacctagtgcgggaaatgggccctgaatctgggctcctacatttaaggcaaagcccaaaagctggactgttatcccttgcaaattgtcccaactttgcaagtgttgttctcggcaatgcctcaggcttaggcataataggtatgtatcgagggagagtgccaaacacagaactattttcagcagcagagagctatgccaagagtttgaaagagagtaataaaatcaacttttcttcattaggactcacagatgaagaaaaagaggctgcagaacacttcctaaatgtgagtgatgacagtcaaaatgattatgag
>KJ627397-2010.965
ctgtcatataaacatgctatattaaaagagtctcaatacacaataaaaagagatgtaggcaccacaactgcagtgacaccttcatcattgcagcaagagattacacttttgtgtggagagattctttacactaaacatactgattacaaatatgctgcagaggtagggatacaatatatttgcacggctctaggatcagaaagagtacaacagattttaagaaattcaggtagtgaagttcaggtggttctaaccaagacatactccttagggaaaggcaaaaatagtaaaggggaagagttgcaaatgttagatatacatggagtggaaaagagctgggtagaagaaatagacaaagaagcaagaaagacaatggtgactttgctaaaggaatcatcaggcaacatcccacaaaaccagaggccttcagcaccagacacaccaataattttattgtgtgtaggtgctttaatattcactaaactagcatcaacaatagaagttggactagagactacagttagaagagccaacagagtgctaagtgatgcgctcaaaagataccctagggtagatataccaaagattgctagatctttttatgaactatttgagcagaaagtgtattacaggagtctattcattgagtacgggaaagctttaggctcatcttcaacaggaagcaaagcagaaagtttatttgtaaatatatttatgcaagcttatggagcgggtcaaacaatgctaaggtggggtgtcattgccagatcatctaacaacataatgctagggcatgtatctgtgcaagctgaactgaaacaagttacagaggtttatgatttggtgagagaaatgggtcctgaatctgggcttttacatctaagacaaagtccaaaggcaggactgttatcgttggctaattgccccaattttgctagtgttgttcttggcaatgcttcaggtctaggtataatcggaatgtacagaggaagagtgccaaacacagagctattttctgcagcagaaagttatgctaggagcttaaaagaaagtaacaaaatcaacttctcctcactagggctcacagacgaagaaaaagaagctgcagaacacttcttaaacatgagtgatgacaatcaagatgattatgag
>KJ627398-2011.346
ctatcatacaagcatgctatattaaaagagtctcagtatacaataaagagagatgtaggcacaacaaccgcagtgacaccctcatcattgcaacaagaaataacactattgtgtggagaaattctatatgctaagcatgctgattacaaatatgctgcagaaataggaatacaatatattagcacagctctaggatcagagagagtacagcagattctaagaaactcaggcagtgaagtccaagtggttttaaccagaacgtactccttggggaaagttaaaaacaacaaaggagaagatttacagatgttagacatacacggagtagagaaaagctgggtggaagagatagacaaagaagcaagaaaaacaatggcaactttgcttaaagaatcatcaggcaatattccacaaaatcagaggccttcagcaccagacacacctataatcttattatgtgtaggtgccttaatatttaccaaactagcatcaactatagaagtgggattagagaccacagtcagaagagccaaccgtgtactaagtgatgcactcaaaagataccctaggatggacataccaaaaattgctagatctttctatgacttatttgaacaaaaagtgtattacagaagcttgttcattgagtatggcaaagcattaggctcatcctctacaggcagcaaagcagaaagtttattcgttaatatattcatgcaagcttacggtgctggtcaaacaatgctgaggtggggagtcattgccaggtcatctaacaatataatgttaggacatgtatctgtccaagctgagttaaaacaagtcacagaagtctatgacctggtgcgagaaatgggccctgaatctgggcttctacatttaaggcaaagcccaaaagctggactgttgtcactagccaactgtcccaactttgcaagtgttgttctcggcaatgcctcaggcttaggcataataggtatgtatcgcgggagagtgccaaacacagaactattttcagcagcagaaagctatgccaagagcttgaaagaaagcaataaaattaacttttcttcattaggactcacagatgaagaaaaagaggctgcagagcactttctaaatgtgagtgacgacagtcaaaatgattatgag
>KJ627399-2010.779
ctatcatacaaacatgctatattaaaagagtctcagtacacaataaagagagatgtaggcacaacaacagcagtaacaccctcatcattgcaacaagaaataacactgttgtgtggagaaattctatatgctaagcatactgattacaaatatgctgcagaaataggaatacaatacattagcacagctctggggtcagagagagtacagcagattctaagaaactcaggcagtgaagtccaagcagttttaaccagaacgtactctttggggaaagttaaaaacaataaaggggaagatttacagatgttagacatacatggagtagaaaaaagctgggtggaagagatagacaaagaagcaagaaaaacaatggcaactttacttaaagaatcatcaggcaatattccacaaaatcagaggccttcagcaccagacacacctataatcttattatgtgtaggtgccttaatatttaccaaactagcatcaactatagaagtgggattagagaccacagtcagaagagctaaccgtgtactaagtgatgcactcaaaagataccctagaatggacataccaaaaattgctagatccttctatgacttatttgaacaaaaagtgtatcacagaagtttgttcattgagtatggcaaagcattaggctcatcctctacaggcagcaaagcagaaagtttattcgtcaacatattcatgcaagcttatggtgctggtcaaacaatgctgaggtggggggttatcgccaggtcatctaacaatataatgttagggcatgtatctgtacaagccgagctgaaacaggtcacagaagtctatgacctagtgcgggaaatgggccctgaatctgggctcctacatttaaggcaaagcccaaaagctggactgttatcccttgcaaattgtcccaactttgcaagtgttgttctcggcaatgcctcaggcttaggcataataggtatgtatcgagggagagtgccaaacacagaactattttcagcagcagaaagctatgccaagagtttgaaagagagtaataaaatcaacttttcttcattaggactcacagatgaagaaaaagaggctgcagaacacttcctaaatgtgagtgacgacagtcaaaatgattatgag
>KJ627400-2010.571
ctgtcatataaacatgctatattaaaagagtctcaatacacaataaaaagagatgtaggcaccacaactgcagtgacaccttcatcgttgcagcaagagataacactcttgtgtggagagattctttacactaaacatactgattacaaatatgctgcagagatagggatacaatatatttgcacggctctaggatcagaaagagtacaacagattttaagaaattcaggtagtgaagttcaggtggttctaaccaagacatactctttagggaaaggtaaaaatagtaaaggggaagagttgcaaatgttagatatacatggagtggaaaagagctgggtagaagaaatagacaaagaggcaagaaagacaatggtgactttgctaaaggaatcatcaggcaacatcccacaaaaccagaggccttcagcaccagacacaccaataattttattatgtgtaggtgctttaatattcactaaactagcatcaacaatagaagttggactagagactacagttagaagagccaacagagtgctaagtgatgcgctcaaaagataccctagggtagatataccaaagattgctagatccttttatgaactatttgagcagaaagtgtattacaggagtctattcattgagtatgggaaagctttaggttcatcttcaacaggaagcaaagcagagagtttatttgtaaatatatttatgcaagcttatggagccggtcaaacaatgctaaggtggggtgtcattgccagatcatctaacaacataatgctagggcatgtatctgtgcaagctgaactgaaacaagttacagaggtttatgatttggtgagagaaatgggtcctgaatctgggcttttacatctaagacaaagtccaaaggcaggactgttatcgttggctaattgccccaattttgctagtgttgttcttggtaatgcttcaggtctaggtataatcggaatgtacagaggaagagtgccaaacacagagctattttctgcagcagaaagttatgccaggagcttaaaagaaagtaacaaaatcaacttctcctcactagggctcacagacgaagaaaaagaagctgcagaacacttcttaaacatgagtgatgacaatcaagatgattatgag
>KJ627401-2011.107
ctatcatacaagcatgctatattaaaagagtctcagtacacaataaagagagatgtaggaacaacaacagcagtgacaccctcatcattgcaacaagaaataacactgttgtgtggagaaattctatatgctaagcatactgattacaaatatgctgcagaaataggaatacaatatattagcacagctctagggtcagagagagtacagcagattctaagaaactcaggcagtgaagtccaagcggttttaaccagaacgtactctctggggaaagttaaaaacaataaaggggaagatttacagatgctggacatacacggagtagaaaaaagctgggtggaagagatagacaaagaagcaagaaaaacaatggcaactttactcaaagaatcatcaggcaatattccacaaaatcagagaccttcagcaccagacacacctataatcttattatgtgtaggtgccttaatatttaccaaattagcatcaactatagaagtgggattagagaccacagtcagaagagctaaccgtgtactaagtgatgcactcaaaagataccctagaatggacataccaaaaattgctagatccttctatgacttatttgaacaaaaagtgtatcacaggagtctgttcattgagtatggcaaagcattaggctcatcctctacaggcagcaaagcagaaagtttattcgttaacatattcatgcaagcttatggtgctggtcaaacaatgctgaggtggggagtcatcgccaggtcatctaacaatataatgttaggacatgtatctgtacaagccgaattgaaacaggtcacagaagtctatgacctagtgcgagaaatgggccctgaatctgggctcctacatttaagacaaagcccaaaagctggactgttatccttagccaattgtcccaactttgcaagtgttgttctcggcaatgcctcaggtttaggcataataggtatgtatcgagggagagtgccaaacacagaactattttcagcagcagaaagctatgccaagagtttgaaagaaagtagtaaaatcaacttttcttcattaggactcacagatgaagaaaaagaggctgcagaacacttcctaaatgtgagtgaagacagtcaaaatgattatgag
>KJ627402-2009.346
ctatcatacaagcatgctatattaaaagagtctcagtacacaataaaaagagatgtaggaacaacaacagcagtgacaccctcatcattgcaacaagaaataacactgttgtgtggagaaattctatatgctaagcatactgattacaaatatgctgcagaaataggaatacaatatattagcacagctctagggtcagagagagtacagcagattctaagaaattcaggcagtgaagtccaagcggttttaaccagaacgtactctttggggaaagttaaaaacaataaaggagaagatttacagatgctggacatacacggagtagaaaaaagctgggtggaagagatagacaaagaagcaagaaaaacaatggcaactttactcaaagaatcatcaggcaatattccacaaaatcagagaccttcagcaccagacacacctataatcttattatgtgtaggtgccttaatatttaccaaactagcatcaactatagaagtgggattagagaccacagtcagaagagctaaccgtgtactaagtgatgcacttaaaagataccctagaatggacataccaaaaattgctagatccttctatgacttatttgaacaaaaagtgtatcacaggagtctgttcattgagtatggcaaagcattaggctcatcctctacaggcagcaaagcagaaagtttattcgttaacatattcatgcaagcttatggtgctggtcaaacaatgctgaggtggggggtcatcgccaggtcatctaacaatataatgttaggacatgtatctgtacaagccgaattgaaacaggtcacagaagtctatgacctagtgcgagaaatgggccctgaatctgggctcctacatttaagacaaagcccaaaagctggactgttatccttagccaattgtcccaactttgcaagtgttgttctcggcaatgcctcaggcttaggcataataggtatgtatcgagggagagtgccaaacacagaactattttcagcagcagaaagctatgccaagagtttgaaagaaagtaataaaatcaacttttcttcattaggactcacagatgaagaaaaagaggctgcagaacacttcctaaatgtgagtgaagacagtcaaaatgattatgag
>KJ627403-2009.995
ctatcatacaaacatgctatattgaaagagtctcagtacacaataaagagagatgtaggcacaacaacagcagtaacaccctcatcattgcaacaagaaataacactgttgtgtggagaaattctatatgctaagcatactgattacaaatatgctgcagaaataggaatacaatacattagcacagctctagggtcagagagagtacagcagattctaagaaactcaggcagtgaagttcaagcagttttaaccagaacgtactctttggggaaagttaaaaacaataaaggggaggatttacagatgttagacatacatggagtagaaaaaagctgggtggaagagatagacaaagaagcaagaaaaacaatggcaactttacttaaagaatcatcaggcaatattccacaaaatcagaggccttcagcaccagacacacctataatcttattatgtgtaggtgccttaatatttaccaaactagcatcaactatagaagtgggattagagaccacagtcagaagagctaaccgtgtactaagtgatgcactcaaaagataccctagaatggacataccaaaaattgctagatccttctatgacttatttgaacaaaaagtgtatcacagaagtttgttcattgagtatggcaaagcattaggttcatcctctacaggcagcaaagcagaaagcttattcgtcaacatattcatgcaagcttatggtgctggtcaaacaatgctgaggtggggggttatcgccaggtcatctaacaatataatgttagggcatgtatctgtacaagccgagttgaaacaggtcacagaagtctatgacctagtgcgggaaatgggccctgaatctgggctcctacatttaaggcaaagcccaaaagctggactgttatcccttgcaaattgtcccaactttgcaagtgttgttctcggcaatgcctcaggcttaggcataataggtatgtatcgagggagagtgccaaacacagaactattttcagcagcagaaagctatgccaagagtttgaaagagagtaataaaatcaacttttcttcattaggactcacagatgaagaaaaagaggctgcagaacacttcctaaatgtgagtgacgacagtcaaaatgattatgag
>KJ627404-2008.909
ctatcatacaaacatgctatattgaaagagtctcagtacacaataaagagagatgtaggcacaacaacagcagtaacaccctcatcattgcaacaagaaataacactgttgtgtggagaaattctatatgctaagcatactgattacaaatatgctgcagaaataggaatacaatacattagcacagctctagggtcagagagagtacagcagattctaagaaactcaggcagtgaagttcaagcagttttaaccagaacgtactctttggggaaagttaaaaacaataaaggggaggatttacagatgttagacatacatggagtagaaaaaagctgggtggaagagatagacaaagaagcaagaaaaacaatggcaactttacttaaagaatcatcaggcaatattccacaaaatcagaggccttcagcaccagacacacctataatcttattatgtgtaggtgccttaatatttaccaaactagcatcaactatagaagtgggattagagaccacagtcagaagagctaaccgtgtactaagtgatgcactcaaaagataccctagaatggacataccaaaaattgctagatccttctatgacttatttgaacaaaaagtgtatcacagaagtttgttcattgagtatggcaaagcattaggctcatcctctacaggcagcaaagcagaaagcttattcgtcaacatattcatgcaagcttatggtgctggtcaaacaatgctgaggtggggggttatcgccaggtcatctaacaatataatgttagggcatgtatctgtacaagccgagttgaaacaggtcacagaagtctatgacctagtgcgggaaatgggccctgaatctgggctcctacatttaaggcaaagcccaaaagctggactgttatcccttgcaaattgtcccaactttgcaagtgttgttctcggcaatgcctcaggcttaggcataataggtatgtatcgagggagagttccaaacacagaactattttcagcagcagaaagctatgccaagagtttgaaagagagtaataaaatcaacttttcttcattaggactcacagatgaagaaaaagaggctgcagaacacttcctaaatgtgagtgacgacagtcaaaatgattatgag
>KJ627405-2010.072
ttatcatacaagcatgctatattaaaagagtctcagtacacaataaaaagagatgtaggaacaacaacagcagtgacaccctcatcattgcaacaagaaataacactgttgtgtggagaaattctatatgctaagcatactgattacaaatatgctgcagaaataggaatacaatatattagcacagctctagggtcagagagagtacagcagattctaagaaattcaggcagtgaagtccaagcggttttaaccagaacgtactctttggggaaagttaaaaacaataaaggagaagatttacagatgctggacatacacggagtagaaaaaagctgggtggaagagatagacaaagaagcaagaaaaacaatggcaactttactcaaagaatcatcaggcaatattccacaaaatcagagaccttcagcaccagacacacctataatcttattatgtgtaggtgccttaatatttaccaaactagcatcaactatagaagtgggattagagaccacagtcagaagagctaaccgtgtactaagtgatgcacttaaaagataccctagaatggacataccaaaaattgctagatccttctatgacttatttgaacaaaaagtgtatcacaggagtctgttcattgagtatggcaaagcattaggctcatcctctacaggcagcaaagcagaaagtttattcgttaacatattcatgcaagcttatggtgctggtcaaacaatgctgaggtggggggtcatcgccaggtcatctaacaatataatgttaggacatgtatctgtacaagccgaattgaaacaggtcacagaagtctatgacctagtgcgagaaatgggccctgaatctgggctcctacatttaagacaaagcccaaaagctggactgttatccctagccaattgtcccaactttgcaagtgttgttctcggcaatgcctcaggcttaggcataataggtatgtatcgagggagagtgccaaacacagaactattttcagcagcagaaagctatgccaagagtttgaaagaaagtaataaaatcaacttttcttcattaggactcacagatgaagaaaaagaggctgcagaacacttcctaaatgtgagcgaagacagtcaaaatgattatgag
>KJ627406-2010.144
ctatcatacaaacatgctatattaaaagagtctcagtacacaataaaaagagatgtaggcacaacaacagcagtaacaccctcatcattgcaacaagaaataacactgttgtgtggagaaattctatatgctaagcatactgattacaaatatgctgcagaaataggaatacaatacattagcacagctctagggtcagagagagtacagcagattctaagaaactcaggcagtgaagtccaagcagttttaaccagaacgtactctttggggaaagttaaaaacaataaaggggaagatttacagatgttagacatacatggagtagaaaaaagctgggtggaagagatagacaaagaagcaagaaaaacaatggcaactttacttaaagaatcatcaggcaatattccacaaaatcagaggccttcagcaccagacacacctataatcttattatgtgtaggtgccttaatatttaccaaactagcatcaactatagaagtgggattagagaccacagtcagaagagctaaccgtgtactaagtgatgcactcaaaagataccctagaatggacataccaaaaattgctagatccttctatgacttatttgaacaaaaagtgtatcacagaagtttgttcattgagtatggcaaagcattaggctcatcctctacaggcagcaaagcagaaagtttattcgtcaacatattcatgcaagcttatggtgctggtcaaacaatgctgaggtggggggttatcgccaggtcatctaacaatataatgttagggcatgtatctgtacaagccgagttgaaacaggtcacagaagtctatgacctagtgcgggaaatgggccctgaatctgggctcctacatttaaggcaaagcccaaaagctggactgttatcccttgcaaattgtcccaactttgcaagtgttgttctcggcaatgcctcaggcttaggcataataggtatgtatcgagggagagtgccaaacacagaactattttcagcagcagaaagctatgccaagagtttgaaagagagtaataaaatcaacttttcttcattaggactcacagatgaagaaaaagaggctgcagaacacttcctaaatgtgagtgacgacagtcaaaatgattatgag
>KJ627407-2011.261
ctatcatacaagcatgctatattaaacgagtctcagtatacaataaagagagatgtaggcacaacaaccgcagtgacaccctcatcattgcaacaagaaataacactattgtgtggagaaattctatatactaagcatgctgattacaaatatgctgcagaaataggaatacaatatattagcacagctctaggatcagagagagtacagcagattctaagaaactcaggcagtgaagtccaagtggttttaaccagaacgtactccttggggaaagttaaaaacaacaaaggagaagatttacagatgttagacatacacggagtagagaaaagctgggtggaagagatagacaaagaagcaagaaaaacaatggcaactttgcttaaagaatcatcaagcaatattccacaaaatcagaggccttcagcaccagacacacctataatcttattatgtgtaggtgccttaatatttaccaaactagcatcaactatagaagtgggattagagaccacagtcagaagagccaaccgtgtactaagtgatgcactcaaaagataccctaggatggacataccaaaaattgctagatctttctatgacttatttgaacaaaaagtgtattacagaagcttgttcattgagtatggcaaagcattaggctcatcctctacaggcagcaaagcagaaagtttattcgttaatatattcatgcaagcttacggtgctggtcaaacaatgctgaggtggggagtcattgccaggtcatctaacaatataatgttaggacatgtatctgttcaagctgagttaaaacaagtcacagaagtctatgacctggtgcgagaaatgggccctgaatctgggcttctacatttaaggcaaagcccaaaagctggactgttgtcactagccaactgtcccaactttgcaagtgttgttctcggcaatgcctcaggcttaggcataataggtatgtatcgcgggagagtgccaaacacagaactattttcagcagcagaaagctatgccaagagcttgaaagaaagcaataaaattaacttttcttcattaggactcacagatgaagaaaaagaggctgcagagcactttctaaatgtgagtgacgacagtcaaaatgattatgag
>KJ627408-2010.457
ctatcatacaaacatgctatattaaaagagtctcagtacacaataaagagagatgtaggcacaacaacagcagtaacaccctcatcattgcaacaagaaataacactgttgtgtggagaaattctatatgctaagcatactgattacaaatatgctgcagaaataggaatacaatacattagcacagctctagggtcagagagagtacagcagattctaagaaactcaggcagtgaagtccaagcagttttaaccagaacgtactctttggggaaagttaaaaacaataaaggggaagatttacagatgttagacatacatggagtagaaaaaagctgggtggaagagatagacaaagaagcaagaaaaacaatggcaactttacttaaagaatcatcaggcaatattccacaaaatcagaggccttcagcaccagacacacctataatcttattatgtgtaggtgccttaatatttaccaaactagcatcaactatagaagtgggattagagaccacagtcagaagagctaaccgtgtactaagtgatgcactcaaaagataccctagaatggatataccaaaaattgctagatccttctatgacttatttgaacaaaaagtgtatcacagaagtttgttcattgagtatggcaaagcattaggctcatcctctacaggcagcaaagcagaaagtttattcgtcaacatattcatgcaagcttatggtgctggtcaaacaatgctaaggtggggggttatcgccaggtcatctaacaatataatgttagggcatgtatctgtacaagccgagttgaaacaggtcacagaagtctatgacctagtgcgggaaatgggccctgaatctgggcttctacatttaaggcaaagcccaaaagctggactgttatctcttgcaaattgtcccaactttgcaagtgttgttctcggtaatgcctcaggcttaggcataataggtatgtatcgagggagagtgccaaacacagaactattttcagcagcagaaagctatgccaagagtttgaaagagagtaataaaatcaacttttcttcattaggactcacagatgaagaaaaagaggctgcagaacacttcctaaatgtgagtgacgacagtcaaaatgattatgag
>KJ627409-2009.899
ctatcatacaaacatgctatattgaaagagtctcagtacacaataaagagagatgtaggcacaacaacagcagtaacaccctcatcattgcaacaagaaataacactgttgtgtggagaaattctatatgctaagcatactgattacaaatatgctgcagaaataggaatacaatacattagcacagctctagggtcagagagagtacagcagattctaagaaactcaggcagtgaagttcaagcagttttaaccagaacgtactctttggggaaagttaaaaacaataaaggggaggatttacagatgttagacatacatggagtagaaaaaagctgggtggaagagatagacaaagaagcaagaaaaacaatggcaactttacttaaagaatcatcaggcaatattccacaaaatcagaggccttcagcaccagacacacctataatcttattatgtgtaggtgccttaatatttaccaaactagcatcaactatagaagtgggattagagaccacagtcagaagagctaaccgtgtactaagtgatgcactcaaaagataccctagaatggacataccaaaaattgctagatccttctatgacttatttgaacaaaaagtgtatcacagaagtttgttcattgagtatggcaaagcattaggctcatcctctacaggcagcaaagcagaaagcttattcgtcaacatattcatgcaagcttatggtgctggtcaaacaatgctgaggtggggggttatcgccaggtcatctaacaatataatgttagggcatgtatctgtacaagccgagttgaaacaggtcacagaagtctatgacctagtgcgggaaatgggccctgaatctgggctcctacatttaaggcaaagcccaaaagctggactgttatcccttgcaaattgtcccaactttgcaagtgttgttctcggcaatgcctcaggcttaggcataataggtatgtatcgagggagagtgccaaacacagaactattttcagcagcagaaagctatgccaagagtttgaaagagagtaataaaatcaacttttcttcattaggactcacagatgaagaaaaagaggctgcagaacacttcctaaatgtgagtgacgacagtcaaaatgattatgag
>KJ627410-2009.539
ctatcatacaaacatgctatattgaaagagtctcagtacacaataaagagagatgtaggcacaacaacagcagtaacaccctcatcattgcaacaagaaataacactgttgtgtggagaaattctatatgctaagcatactgattacaaatatgctgcagaaataggaatacaatacattagcacagctctagggtcagagagagtacagcagattctaagaaactcaggcagtgaagttcaagcagttttaaccagaacgtactctttggggaaagttaaaaacaataaaggggaggatttacagatgttagacatacatggagtagaaaaaagctgggtggaagagatagacaaagaagcaagaaaaacaatggcaactttacttaaagaatcatcaggcaatattccacaaaatcagaggccttcagcaccagacacacctataatcttattatgtgtaggtgccttaatatttaccaaactagcatcaactatagaagtgggattagagaccacagtcagaagagctaaccgtgtactaagtgatgcactcaaaagataccctagaatggacataccaaaaattgctagatccttctatgacttatttgaacaaaaagtgtatcacagaagtttgttcattgagtatggcaaagcattaggctcatcctctacaggcagcaaagcagaaagcttattcgtcaacatattcatgcaagcttatggtgctggtcaaacaatgctgaggtggggggttatcgccaggtcatctaacaatataatgttagggcatgtatctgtacaagccgagttgaaacaggtcacagaagtctatgacctagtgcgggaaatgggccctgaatctgggctcctacatttaaggcaaagcccaaaagctggactgttatcccttgcaaattgtcccaactttgcaagtgttgttctcggcaatgcctcaggcttaggcataataggtatgtatcgagggagagtgccaaacacagaactattttcagcagcagaaagctatgccaagagtttgaaagagagtaataaaatcaacttttcttcattaggactcacagatgaagaaaaagaggctgcagaacacttcctaaatgtgagtgacgacagtcaaaatgattatgag
>KJ627411-2010.397
ctatcatacaaacatgctatattaaaagagtctcagtacacaataaagagagatgtaggcacaacaacagcagtaacaccctcgtcattgcaacaagaaataacactgttgtgtggagaaattctatatgctaagcatactgattacaaatatgctgcagaaataggaatacaatacattagcacagctctagggtcagagagagtacagcagattctaagaaactcaggcagtgaagtccaagcagttttaaccaaaacgtactctttggggaaagttaaaaacaataaaggagaagatttacagatgttagacatacatggagtagaaaaaagttgggtggaagagatagacaaagaagcaagaaaaacaatggcaaccttacttaaagaatcatcaggcaatattccacaaaatcagaggccttcagcaccagacacacctataatcttattatgcgtaggtgccttaatatttaccaaactagcatcaactatagaagtgggattagagaccacagtcagaagagctaaccgtgtactaagtgatgcactcaaaagataccctagaatggacataccaaaaattgctagatccttctatgacttatttgaacaaaaagtgtatcacagaagtttgttcattgagtatggcaaagcattaggctcatcctctacaggcagcaaagcagaaagtttattcgtcaacatattcatgcaagcttatggtgctggtcaaacaatgctgaggtggggggttattgccaggtcatctaacaatataatgttaggacatgtatctgtacaagctgagttgaaacaggtcacagaagtctatgacctagtgcgggaaatgggccctgaatctgggctcctacatttaaggcaaagcccaaaagctggactgttatcccttgcaaattgtcccaactttgcaagtgttgttctcggcaatgcctcaggcttaggcataataggtatgtatcgagggagagtgccaaacacagaactattttcagcagcagagagctatgccaagagtttgaaagagagtaataaaatcaacttttcttcattaggactcacagatgaagaaaaagaggctgcagaacacttcctaaatgtgagtgatgacagtcaaaatgattatgag
>KJ627412-2009.707
ttatcatacaagcatgctatattaaaagagtctcagtacacaataaaaagagatgtaggaacaacaacagcagtgacaccctcatcattgcaacaagaaataacactgttgtgtggagaaattctatatgctaagcatactgattacaaatatgctgcagaaataggaatacaatatattagcacagctctagggtcagagagagtacagcagattctaagaaattcaggcagtgaagtccaagcggttttaaccagaacgtactctttggggaaagttaaaaacaataaaggagaagatttacagatgctggacatacacggagtagaaaaaagctgggtggaagagatagacaaagaagcaagaaaaacaatggcaactttactcaaagaatcatcaggcaatattccacaaaatcagagaccttcagcaccagacacacctataatcttattatgtgtaggtgccttaatatttaccaaactagcatcaactatagaagtgggattagagaccacagtcagaagagctaaccgtgtactaagtgatgcacttaaaagataccctagaatggacataccaaaaattgctagatccttctatgacttatttgaacaaaaagtgtatcacaggagtctgttcattgagtatggcaaagcattaggctcatcctctacaggcagcaaagcagaaagtttattcgttaacatattcatgcaagcttatggtgctggtcaaacaatgctgaggtggggggtcatcgccaggtcatctaacaatataatgttaggacatgtatctgtacaagccgaattgaaacaggtcacagaagtctatgacctagtgcgagaaatgggccctgaatctgggctcctacatttaagacaaagcccaaaagctggactgttatccctagccaattgtcccaactttgcaagtgttgttctcggcaatgcctcaggcttaggcataataggtatgtatcgagggagagtgccaaacacagaactattttcagcagcagaaagctatgccaagagtttgaaagaaagtaataaaatcaacttttcttcattaggactcacagatgaagaaaaagaggctgcagaacacttcctaaatgtgagtgaagacagtcaaaatgattatgag
>KJ627413-2012.229
ctatcatacaagcatgctatattaaaagagtctcagtatacaataaagagagatgtaggcacaacaaccgcagtgacaccctcatcattgcaacaagaaataacactattgtgtggagaaattctatatgctaagcatgctgattacaaatatgctgcagaaataggaatacaatatattagcacagctctaggatcagagagagtacagcagattctaagaaactcaggcagtgaagtccaagtggttttaaccagaacgtactccttggggaaagttaaaaacaacaaaggagaagatttacagatgttagacatacacggagtagagaaaagctgggtggaagagatagacaaagaagcaagaaaaacaatggcaactttgcttaaagaatcatcaggcaatattccacaaaatcagaggccttcagcaccagacacacctataatcttattatgtgtaggtgccttaatatttaccaaactagcatcaactatagaagtgggattagagaccacagtcagaagagccaaccgtgtactaagtgatgcactcaaaagataccctaggatggacataccaaaaattgctagatctttctatgacttatttgaacaaaaagtgtattacagaagcttgttcattgagtatggcaaagcattaggctcatcctctacaggcagcaaagcagaaagtttattcgttaatatattcatgcaagcttacggtgctggtcaaacaatgctgaggtggggagtcattgccaggtcatctaacaatataatgttaggacatgtatctgttcaagctgagttaaaacaagtcacagaagtctatgacctggtgcgagaaatgggccctgaatctgggcttctacatttaaggcaaagcccaaaagctggactgttgtcactagccaactgtcccaactttgcaagtgttgttctcggcaatgcttcaggcttaggcataataggtatgtatcgcgggagagtgccaaacacagaactattttcagcagcagaaagctatgccaagagcttgaaagaaagcaataaaattaacttttcttcattaggactcacagatgaagaaaaagaggctgcagagcactttctaaatgtgagtgatgacagtcaaaatgattatgag
>KJ627414-2010.596
ctgtcatataaacatgctatattaaaagagtctcaatacacaataaaaagagatgtaggcaccacaactgcagtgacaccttcatcgttgcagcaagagataacactcttgtgtggagagattctttacactaaacatactgattacaaatatgctgcagagatagggatacaatatatttgcacggctctaggatcagaaagagtacaacagattttaagaaattcaggtagtgaagttcaggtggttctaaccaagacatactctttagggaaaggtaaaaatagtaaaggggaagagttgcaaatgttagatatacatggagtggaaaagagctgggtagaagaaatagacaaagaggcaagaaagacaatggtgactttgctaaaggaatcatcaggcaacatcccacaaaaccagaggccttcagcaccagacacaccaataattttattatgtgtaggtgctttaatattcactaaactagcatcaacaatagaagttggactagagactacagttagaagagccaacagagtgctaagtgatgcgctcaaaagataccctagggtagatataccaaagattgctagatccttttatgaactatttgagcagaaagtgtattacaggagtctattcattgagtatgggaaagctttaggttcatcttcaacaggaagcaaagcagagagtttatttgtaaatatatttatgcaagcttatggagccggtcaaacaatgctaaggtggggtgtcattgccagatcatctaacaacataatgctagggcatgtatctgtgcaagctgaactgaaacaagttacagaggtttatgatttggtgagagaaatgggtcctgaatctgggcttttacatctaagacaaagtccaaaggcaggactgttatcgttggctaattgccccaattttgctagtgttgttcttggtaatgcttcaggtctaggtataatcggaatgtacagaggaagagtgccaaacacagagctattttctgcagcagaaagttatgccaggagcttaaaagaaagtaacaaaatcaacttctcctcactagggctcacagacgaagaaaaagaagctgcagaacacttcttaaacatgagtgatgacaatcaagatgattatgag
>KJ627415-2011.128
ctatcatacaagcatgctatattaaaagagtctcagtatacaataaagagagatgtaggcacaacaaccgcagtgacaccctcatcattgcaacaagaaataacactattgtgtggagaaattctatatgctaagcatgctgattacaaatatgctgcagaaataggaatacaatatattagcacagctctaggatcagagagagtacagcagattctaagaaactcaggcagtgaagtccaagtggttttaaccagaacgtactccttggggaaagttaaaaacaacaaaggagaagatttacagatgttagacatacacggagtagagaaaagctgggtggaagagatagacaaagaagcaagaaaaacaatggcaactttgcttaaagaatcatcaggcaatattccacaaaatcagaggccttcagcaccagacacacctataatcttattatgtgtaggtgccttaatatttaccaaactagcatcaactatagaagtgggattagagaccacagtcagaagagccaaccgtgtactaagtgatgcactcaaaagataccctaggatggacgtaccaaaaattgctagatctttctatgacttatttgaacaaaaagtgtattacagaagcttgttcattgagtatggcaaagcattaggctcatcctctacaggcagcaaagcagaaagtttattcgttaatatattcatgcaagcttacggtgctggtcaaacaatgctgaggtggggagtcattgccaggtcatctaacaatataatgttaggacatgtatctgttcaagctgagttaaaacaagtcacagaagtctatgacctggtgcgagaaatgggccctgaatctgggcttctacatttaaggcaaagcccaaaagctggactgttgtcactagccaactgtcccaactttgcaagtgttgttctcggcaatgcctcaggcttaggcataataggtatgtatcgcgggagagtgccaaacacagaactattttcagcagcagaaagctatgccaagagcttgaaagaaagcaataaaattaacttttcttcattaggactcacagatgaagaaaaagaggctgcagagcactttctaaatgtgagtgatgacagtcaaaatgattatgag
>KJ627416-2011.465
ctatcatacaagcatgctatattaaaagagtctcagtatacaataaagagagatgtaggcacaacaaccgcagtgacaccctcatcattgcaacaagaaataacactattgtgtggagaaattctatatgctaagcatgctgattacaaatatgctgcagaaataggaatacaatatattagcacagctctaggatcagagagagtacagcagattctaagaaactcaggcagtgaagtccaagtggttttaaccagaacgtactccttggggaaagttaaaaacaacaaaggagaagatttacagatgttagacatacacggagtagagaaaagctgggtggaagagatagacaaagaagcaagaaaaacaatggcaactttgcttaaagaatcatcaggcaatattccacaaaatcagaggccttcagcaccagacacacctataattttattatgtgtaggtgccttaatatttaccaaactagcatcaactatagaagtgggattagagaccacagtcagaagagccaaccgtgtactaagtgatgcactcaaaagataccctaggatggacataccaaaaattgctagatctttctatgacttatttgaacaaaaagtgtattacagaagcttgttcattgagtatggcaaagcattaggctcatcctctacaggcagcaaagcagaaagtttattcgttaatatattcatgcaagcttacggtgctggtcaaacaatgctgaggtggggagtcattgccaggtcatctaacaatataatgttaggacatgtatctgttcaagctgagttaaaacaagtcacagaagtctatgacctggtgcgagaaatgggccctgaatctgggcttctacatttaaggcaaagcccaaaagctggactgttgtcactagccaactgtcccaactttgcaagtgttgttctcggcaatgcctcaggcttaggcataataggtatgtatcgcgggagagtgccaaacacagaactattttcagcagcagaaagctatgccaagagcttgaaagaaagcaataaaattaacttttcttcattaggactcacagatgaagaaaaagaggctgcagagcactttctaaatgtgagtgacgacagtcaaaatgattatgag
>KJ627418-2011.245
ctatcatacaagcatgctatattaaaagagtctcagtatacaataaaaagagatgtaggcacaacaaccgcagtgacaccctcatcattgcaacaagaaataacactattgtgtggagaaattctatatgctaagcatgctgattacaaatatgctgcagaaataggaatacaatatattagcacagctctaggatcagagagagtacagcagattctaagaaactcaggcagtgaagtccaagtggttttaaccagaacgtactccttggggaaagttaaaaacaacaaaggagaagatttacagatgttagacatacacggagtagagaaaagctgggtggaagagatagacaaagaagcaagaaaaacaatggcaactttgcttaaagaatcatcaggcaatattccacaaaatcagaggccttcagcaccagacacacctataatcttattatgtgtaggtgccttaatatttaccaaactagcatcaactatagaagtgggattagagaccacagtcagaagagccaaccgtgtactaagtgatgcactcaaaagataccctaggatggacataccaaaaattgctagatctttctatgacttatttgaacaaaaagtgtattacagaagcttgttcattgagtatggcaaagcattaggctcatcctctacaggcagcaaagcagaaagtttattcgttaatatattcatgcaagcttacggtgctggtcaaacaatgctgaggtggggagtcattgccaggtcatctaacaatataatgttaggacatgtatctgttcaagctgagttaaaacaagtcacagaagtctatgacctggtgcgagaaatgggccctgaatctgggcttctacatttaaggcaaagcccaaaagctggactgttgtcactagccaactgtcccaactttgcaagtgttgttctcggcaatgcctcaggcttaggcataataggtatgtatcgcgggagagtgccaaacacagaactattttcagcagcagaaagctatgccaagagcttgaaagaaagcaataaaattaacttttcttcattaggactcacagatgaagaaaaagaggctgcagagcactttctaaatgtgagtgacgacagtcaaaatgattatgag
>KJ627419-2011.269
ctatcatacaagcatgctatattaaaagagtctcagtatacaataaagagagatgtaggcacaacaaccgcagtgacaccctcatcattgcaacaagaaataacactattgtgtggagaaattctatatgctaagcatgctgattacaaatatgctgcagaaataggaatacaatatattagcacagctctaggatcagagagagtacagcagattctaagaaactcaggcagtgaagtccaagtggttttaaccagaacgtactccttggggaaagttaaaaacaacaaaggagaagatttacagatgttagacatacacggagtagagaaaagctgggtggaagagatagacaaagaagcaagaaaaacaatggcaactttgcttaaagaatcatcaggcaatattccacaaaatcagaggccttcagcaccagacacacctataatcttattatgtgtaggtgccttaatatttaccaaactagcatcaactatagaagtgggattagagaccacagtcagaagagccaaccgtgtactaagtgatgcactcaaaagataccctaggatggacataccaaaaattgctagatctttctatgacttatttgaacaaaaagtgtattacagaagcttgttcattgagtatggcaaagcattaggctcatcctctacaggcagcaaagcagaaagtttattcgttaatatattcatgcaagcttacggtgctggtcaaacaatgctgaggtggggagtcattgccaggtcatctaacaatataatgttaggacatgtatctgttcaagctgagttaaaacaagtcacagaagtctatgacctggtgcgagaaatgggccctgaatctgggcttctacatttaaggcaaagcccaaaagctggactgttgtcactagccaactgtcccaactttgcaagtgttgttctcggcaatgcctcaggcttaggcataataggtatgtatcgcgggagagtgccaaacacagaactattttcagcagcagaaagctatgccaagagcttgaaagaaagcaataaaattaacttttcttcattaggactcacagatgaagaaaaagaagctgcagagcactttctaaatgtgagtgacgacagtcaaaatgattatgag
>KJ627420-2009.909
ttatcatacaagcatgctatattaaaagagtctcagtacacaataaaaagagatgtaggaacaacaacagcagtgacaccctcatcattgcaacaagaaataacactgttgtgtggagaaattctatatgctaagcatactgattacaaatatgctgcagaaataggaatacaatatattagcacagctctagggtcagagagagtacagcagattctaagaaattcaggcagtgaagtccaagcggttttaaccagaacgtactctttggggaaagttaaaaacaataaaggagaagatttacagatgctggacatacacggagtagaaaaaagctgggtggaagagatagacaaagaagcaagaaaaacaatggcaactttactcaaagaatcatcaggcaatattccacaaaatcagagaccttcagcaccagacacacctataatcttattatgtgtaggtgccttaatatttaccaaactagcatcaactatagaagtgggattagagaccacagtcagaagagctaaccgtgtactaagtgatgcacttaaaagataccctagaatggacataccaaaaattgctagatccttctatgacttatttgaacaaaaagtgtatcacaggagtctgttcattgagtatggcaaagcattaggctcatcctctacaggcagcaaagcagaaagtttattcgttaacatattcatgcaagcttatggtgctggtcaaacaatgctgaggtggggggtcatcgccaggtcatctaacaatataatgttaggacatgtatctgtacaagccgaattgaaacaggtcacagaagtctatgacctagtgcgagaaatgggccctgaatctgggctcctacatttaagacaaagcccaaaagctggactgttatccctagccaattgtcccaactttgcaagtgttgttctcggcaatgcctcaggcttaggcataataggtatgtatcgagggagagtgccaaacacagaactattttcagcagcagaaagctatgccaagagtttgaaagaaagtaataaaatcaacttttcttcattaggactcacagatgaagaaaaagaggctgcagaacacttcctaaatgtgagtgaagacagtcaaaatgattatgag
>KJ627421-2011.279
ctatcatacaagcatgctatattaaaagagtctcagtatacaataaagagagatgtaggcacaacaaccgcagtgacaccctcatcattgcaacaagaaataacactattgtgtggagaaattctatatgctaagcatgctgattacaaatatgctgcagaaataggaatacaatatattagcacagctctaggatcagagagagtacagcagattctaagaaactcaggcagtgaagtccaagtggttttaaccagaacgtactccttggggaaagttaaaaacaacaaaggagaagatttacagatgttagacatacacggagtagagaaaagctgggtggaagagatagacaaagaagcaagaaaaacaatggcaactttgcttaaagaatcatcaggcaatattccacaaaatcagaggccttcagcaccagacacacctataatcttattatgtgtaggtgccttaatatttaccaaactagcatcaactatagaagtgggattagagaccacagtcagaagagccaaccgtgtactaagtgatgcactcaaaagataccctaggatggacataccaaaaattgctagatctttctatgacttatttgaacaaaaagtgtattacagaagcttgttcattgagtatggcaaagcattaggctcatcctctacaggcagcaaagcagaaagtttattcgttaatatattcatgcaagcttacggtgctggtcaaacaatgctgaggtggggagtcattgccaggtcatctaacaatataatgttaggacatgtatctgttcaagctgagttaaaacaagtcacagaagtctatgacctggtgcgagaaatgggccctgaatctgggcttctacatttaaggcaaagcccaaaagctggactgttgtcactagccaactgtcccaactttgcaagtgttgttctcggcaatgcctcaggcttaggcataataggtatgtatcgcgggagagtgccaaacacagaactattttcagcagcagaaagctatgccaagagcttgaaagaaagcaataaaattaacttttcttcattaggactcacagatgaagaaaaagaggctgcagagcacttcttaaatgtgagtgaagacagtcaaaatgattatgag
>KJ627422-2009.849
ttatcatacaagcatgctatattaaaagagtctcagtacacaataaaaagagatgtaggaacaacaacagcagtgacaccctcatcattgcaacaagaaataacactgttgtgtggagaaattctatatgctaagcatactgattacaaatatgctgcagaaataggaatacaatatattagcacagctctagggtcagagagagtacagcagattctaagaaattcaggcagtgaagtccaagcggttttaaccagaacgtactctttggggaaagttaaaaacaataaaggagaagatttacagatgctggacatacacggagtagaaaaaagctgggtggaagagatagacaaagaagcaagaaaaacaatggcaactttactcaaagaatcatcaggcaatattccacaaaatcagagaccttcagcaccagacacacctataatcttattatgtgtaggtgccttaatatttaccaaactagcatcaactatagaagtgggattagagaccacagtcagaagagctaaccgtgtactaagtgatgcacttaaaagataccctagaatggacataccaaaaattgctagatccttctatgacttatttgaacaaaaagtgtatcacaggagtctgttcattgagtatggcaaagcattaggctcatcctctacaggcagcaaagcagaaagtttattcgttaacatattcatgcaagcttatggtgctggtcaaacaatgctgaggtggggggtcatcgccaggtcatctaacaatataatgttaggacatgtatctgtacaagccgaattgaaacaggtcacagaagtctatgacctagtgcgagaaatgggccctgaatctgggctcctacatttaagacaaagcccaaaagctggactgttatccctagccaattgtcccaactttgcaagtgttgttctcggcaatgcctcaggcttaggcataataggtatgtatcgagggagagtgccaaacacagaactattttcagcagcagaaagctatgccaagagtttgaaagaaagtaataaaatcaacttttcttcattaggactcacagatgaagaaaaagaggctgcagaacacttcctaaatgtgagtgaagacagtcaaaatgattatgag
>KJ627423-2012.223
ctatcatacaagcatgctatattaaaagagtctcagtatacaataaagagagatgtaggcacaacaaccgcagtgacaccctcatcattgcaacaagaaataacactattgtgtggagaaattctatatgctaagcatgctgattacaaatatgctgcagaaataggaatacaatatattagcacagctctaggatcagagagagtacagcagattctaagaaactcaggcagtgaagtccaagtggttttaaccagaacgtactccttggggaaagttaaaaacaacaaaggagaagatttacagatgttagacatacacggagtagagaaaagctgggtggaagagatagacaaagaagcaagaaaaacaatggcaactttgcttaaagaatcatcaggcaatattccacaaaatcagaggccttcagcaccagacacacctataatcttattatgtgtaggtgccttaatatttaccaaactagcatcaactatagaagtgggattagagaccacagtcagaagagccaaccgtgtactaagtgatgcactcaaaagataccctaggatggacataccaaaaattgctagatctttctatgacttatttgaacaaaaagtgtattacagaagcttgttcattgagtatggcaaagcattaggctcatcctctacaggcagcaaagcagaaagtttattcgttaatatattcatgcaagcttacggtgctggtcaaacaatgctgaggtggggagtcattgccaggtcatctaacaatataatgttaggacatgtatctgttcaagctgagttaaaacaagtcacagaagtctatgacctggtgcgagaaatgggccctgaatctgggcttctacatttaaggcaaagcccaaaagctggactgttgtcactagccaactgtcccaactttgcaagtgttgttctcggcaatgcttcaggcttaggcataataggtatgtatcgcgggagagtgccaaacacagaactattttcagcagcagaaagctatgccaagagcttgaaagaaagcaataaaattaacttttcttcattaggactcacagatgaagaaaaagaggctgcagagcactttctaaatgtgagtgatgacagtcaaaatgattatgag
>KJ627424-2009.075
ctatcatacaaacatgctatattgaaagagtctcagtacacaataaagagagatgtaggcacaacaacagcagtaacaccctcatcattgcaacaagaaataacactgttgtgtggagaaattctatatgctaagcatactgattacaaatatgctgcagaaataggaatacaatacattagcacagctctagggtcagagagagtacagcagattctaagaaactcaggcagtgaagttcaagcagttttaaccagaacgtactctttggggaaagttaaaaacaataaaggggaggatttacagatgttagacatacatggagtagaaaaaagctgggtggaagagatagacaaagaagcaagaaaaacaatggcaactttacttaaagaatcatcaggcaatattccacaaaatcagaggccttcagcaccagacacacctataatcttattatgtgtaggtgccttaatatttaccaaactagcatcaactatagaagtgggattagagaccacagtcagaagagctaaccgtgtactaagtgatgcactcaaaagataccctagaatggacataccaaaaattgctagatccttctatgacttatttgaacaaaaagtgtatcacagaagtttgttcattgagtatggcaaagcattaggctcatcctctacaggcagcaaagcagaaagcttattcgtcaacatattcatgcaagcttatggtgctggtcaaacaatgctgaggtggggggttatcgccaggtcatctaacaatataatgttagggcatgtatctgtacaagccgagttgaaacaggtcacagaagtctatgacctagtgcgggaaatgggccctgaatctgggctcctacatttaaggcaaagcccaaaagctggactgttatcccttgcaaattgtcccaactttgcaagtgttgttctcggcaatgcctcaggcttaggcataataggtatgtatcgagggagagtgccaaacacagaactattttcagcagcagaaagctatgccaagagtttgaaagagagtaataaaatcaacttttcttcattaggactcacagatgaagaaaaagaggctgcagaacacttcctaaatgtgagtgacgacagtcaaaatgattatgag
>KJ627425-2011.298
ctatcatacaagcatgctatattaaaagagtctcagtatacaataaaaagagatgtaggcacaacaaccgcagtgacaccctcatcattgcaacaagaaataacactattgtgtggagaaattctatatgctaagcatgctgattacaaacatgctgcagaaataggaatacaatatattagcacagctctaggatcagagagagtacagcagattctaagaaactcaggcagtgaagtccaagtggttttaaccagaacgtactccttggggaaagttaaaaacaacaaaggagaagatttacagatgttagacatacacggagtagagaaaagctgggtggaagagatagacaaagaagcaagaaaaacaatggcaactttgcttaaagaatcatcaggcaatattccacaaaatcagaggccttcagcaccagacacacctataatcttattatgtgtaggtgccttaatatttaccaaactagcatcaactatagaagtgggattagagaccacagtcagaagagccaaccgtgtactaagtgatgcactcaaaagataccctaggatggacataccaaaaattgctagatctttctatgatttatttgaacaaaaagtgtattacagaagcttgttcattgagtatggcaaagcattaggctcatcctctacaggcagcaaagcagaaagtttattcgttaatatattcatgcaagcttacggtgctggtcaaacaatgctgaggtggggagtcattgccaggtcatctaacaatataatgttaggacatgtatctgttcaagctgagttaaaacaagtcacagaagtctatgacctggtgcgagaaatgggccctgaatctgggcttctacatttaaggcaaagcccaaaagctggactgttgtcactagccaactgtcccaactttgcaagtgttgttctcggcaatgcctcaggcttaggcataataggtatgtatcgcgggagagtgccaaacacagaactattttcagcagcagaaagctatgccaagagcttgaaagaaagcaataaaattaacttttcttcattaggactcacagatgaagaaaaagaggctgcagagcactttctaaatgtgagtgacgacagtcaaaatgattatgag
>KJ627426-2008.955
ctatcatacaaacatgctatattgaaagagtctcagtacacaataaagagagatgtaggcacaacaacagcagtaacaccctcatcattgcaacaagaaataacactgttgtgtggagaaattttatatgctaagcatactgattacaaatatgctgcagaaataggaatacaatacattagcacagctctagggtcagagagagtacagcagattctaagaaactcaggcagtgaagttcaagcagttttaaccagaacgtactctttggggaaagttaaaaacaataaaggggaggatttacagatgttagacatacatggagtagaaaaaagctgggtggaagagatagacaaagaagcaagaaaaacaatggcaactttacttaaagaatcatcaggcaatattccacaaaatcagaggccttcagcaccagacacacctataatcttattatgtgtaggtgccttaatatttaccaaactagcatcaactatagaagtgggattagagaccacagtcagaagagctaaccgtgtactaagtgatgcactcaaaagataccctagaatggacataccaaaaattgctagatccttctatgacttatttgaacaaaaagtgtatcacagaagtttgttcattgagtatggcaaagcattaggctcatcctctacaggcagcaaagcagaaagcttattcgtcaacatattcatgcaagcttatggtgctggtcaaacaatgctgaggtggggggttatcgccaggtcatctaacaatataatgttagggcatgtatctgtacaagccgagttgaaacaggtcacagaagtctatgacctagtgcgggaaatgggccctgaatctgggcttctacatttaaggcaaagcccaaaagctggactgttatcccttgcaaattgtcccaactttgcaagtgttgttctcggcaatgcctcaggcttaggcataataggtatgtatcgagggagagtgccaaacacagaactattttcagcagcagaaagctatgccaagagtttgaaagagagtaataaaatcaacttttcttcattaggactcacagatgaagaaaaagaggctgcagaacacttcctaaatgtgagtgacgacagtcaaaatgattatgag
>KJ627427-2012.021
ctatcatacaagcatgctatattaaaagagtctcagtatacaataaagagagatgtaggcacaacaaccgcagtgacaccctcatcattgcaacaagaaataacactattgtgtggagaaattctatatgctaagcatgctgattacaaatatgctgcagaaataggaatacaatatattagcacagctctaggatcagagagagtacagcagattctaagaaactcaggcagtgaagtccaagtggttttaaccagaacgtactccttggggaaagttaaaaacaacaaaggagaagatttacagatgttagacatacacggaatagagaaaagctgggtggaagagatagacaaagaagcaagaaaaacaatggcaactttgcttaaagaatcatcaggcaatattccacaaaatcagaggccttcagcaccagacacacctataatcttattatgtgtaggtgccttaatatttaccaaactagcatcaactatagaagtgggattagagaccacagtcagaagagccaaccgtgtactaagtgatgcactcaaaagataccctaggatggacataccaaaaattgctagatctttctatgacttatttgaacaaaaagtgtattacagaagcttgttcattgagtatggcaaagcattaggctcatcctctacaggcagcaaagcagaaagtttattcgttaatatattcatgcaagcttacggtgctggtcaaacaatgctgaggtggggagtcattgccaggtcatctaacaatataatgttaggacatgtatctgttcaagctgagttaaaacaagtcacagaagtctatgacctggtgcgagaaatgggccctgaatctgggcttctacatttaaggcaaagcccaaaagctggactgttgtcactagccaactgtcccaactttgcaagtgttgttctcggcaatgcctcaggcttaggcataataggtatgtatcgcgggagagtgccaaacacagaactattttcagcagcagaaagctatgccaagagcttgaaagaaagcaataaaattaacttttcttcattaggactcacagatgaagaaaaagaggctgcagagcactttctaaatgtgagtgacgacagtcaaaatgattatgag
>KJ627428-2012.298
ctatcatacaagcatgctatattaaaagagtctcagtatacaataaagagagatgtaggcacaacaaccgcagtgacaccctcatcattgcaacaagaaataacactattgtgtggagaaattctatatgctaagcatgctgattacaaatatgctgcagaaataggaatacaatatattagcacagctctaggatcagagagagtacagcagattctaagaaactcaggcagtgaagtccaagtggttttaaccagaacgtactccttggggaaagttaaaaacaacaaaggagaagatttacagatgttagacatacacggagtagagaaaagctgggtggaagagatagacaaagaagcaagaaaaacaatggcaactttgcttaaagaatcatcaggcaatattccacaaaatcagaggccttcagcaccagacacacctataatcttattatgtgtaggtgccttaatatttaccaaactagcatcaactatagaagtgggattagagaccacagtcagaagagccaaccgtgtactaagtgatgcactcaaaagataccctaggatggacataccaaaaattgctagatctttctatgacttatttgaacaaaaagtgtattacagaagcttgttcattgagtatggcaaagcattaggctcatcctctacaggcagcaaagcagaaagtttattcgttaatatattcatgcaagcttacggtgctggtcaaacaatgctgaggtggggagtcattgccaggtcatctaacaatataatgttaggacatgtatctgttcaagctgagttaaaacaagtcacagaagtctatgacctggtgcgagaaatgggccctgaatctgggcttctacatttaaggcaaagcccaaaagctggactgttgtcactagccaactgtcccaactttgcaagtgttgttctcggcaatgcttcaggcttaggcataataggtatgtatcgcgggagagtgccaaacacagaactattttcagcagcagaaagctatgccaagagcttgaaagaaagcaataaaattaacttttcttcattaggactcacagatgaagaaaaagaggctgcagagcactttctaaatgtgagtgatgacagtcaaaatgattatgag
>KJ627429-2011.099
ctatcatacaaacatgctatattaaaagagtctcagtacacaataaagagagatgtaggcacaacaacagcagtaacaccctcatcattgcaacaagaaataacactgttgtgtggagaaattctatatgctaagcatactgattacaaatatgctgcagaaataggaatacaatacattagcacagctctggggtcagagagagtacagcagattctaagaaactcaggcagtgaagtccaagcagttttaaccagaacgtactctttggggaaagttaaaaacaataaaggggaagatttacagatgttagacatacatggagtagaaaaaagctgggtggaagagatagacaaagaagcaagaaaaacaatggcaactttacttaaagaatcatcaggcaatattccacaaaatcagaggccttcagcaccagacacacctataatcttattatgtgtaggtgccttaatatttaccaaactagcatcaactatagaagtgggattagagaccacagtcagaagagctaaccgtgtactaagtgatgcactcaaaagataccctagaatggacataccaaaaattgctagatccttctatgacttatttgaacaaaaagtgtatcacagaagtttgttcattgagtatggcaaagcattaggctcatcctctacaggcagcaaagcagaaagtttattcgtcaacatattcatgcaagcttatggtgctggtcaaacaatgctgaggtggggggttatcgccaggtcatctaacaatataatgttagggcatgtatctgtacaagccgagctgaaacaggtcacagaagtctatgacctagtgcgggaaatgggccctgaatctgggctcctacatttaaggcaaagcccaaaagctggactgttatcccttgcaaattgtcccaactttgcaagtgttgttctcggcaatgcctcaggcttaggcataataggtatgtatcgagggagagtgccaaacacagaactattttcagcagcagaaagctatgccaagagtttgaaagagagtaataaaatcaacttttcttcattaggactcacagatgaagaaaaagaggctgcagaacacttcctaaatgtgagtgacgacagtcaaaatgattatgag
>KJ627430-2009.976
ttatcatacaagcatgctatattaaaagagtctcagtacacaataaaaagagatgtaggaacaacaacagcagtgacaccctcatcattgcaacaagaaataacactgttgtgtggagaaattctatatgctaagcatactgattacaaatatgctgcagaaataggaatacaatatattagcacagctctagggtcagagagagtacagcagattctaagaaattcaggcagtgaagtccaagcggttttaaccagaacgtactctttggggaaagttaaaaacaataaaggagaagatttacagatgctggacatacacggagtagaaaaaagctgggtggaagagatagacaaagaagcaagaaaaacaatggcaactttactcaaagaatcatcaggcaatattccacaaaatcagagaccttcagcaccagacacacctataatcttattatgtgtaggtgccttaatatttaccaaactagcatcaactatagaagtgggattagagaccacagtcagaagagctaaccgtgtactaagtgatgcacttaaaagataccctagaatggacataccaaaaattgctagatccttctatgacttatttgaacaaaaagtgtatcacaggagtctgttcattgagtatggcaaagcattaggctcatcctctacaggcagcaaagcagaaagtttattcgttaacatattcatgcaagcttatggtgctggtcaaacaatgctgaggtggggggtcatcgccaggtcatctaacaatataatgttaggacatgtatctgtacaagccgaattgaaacaggtcacagaagtctatgacctagtgcgagaaatgggccctgaatctgggctcctacatttaagacaaagcccaaaagctggactgttatccctagccaattgtcccaactttgcaagtgttgttctcggcaatgcctcaggcttaggcataataggtatgtatcgagggagagtgccaaacacagaactattttcagcagcagaaagctatgccaagagtttgaaagaaagtaataaaatcaacttttcttcattaggactcacagatgaagaaaaagaggctgcagaacacttcctaaatgtgagtgaagacagtcaaaatgattatgag
>KJ627431-2009.303
ctgtcatataaacatgccatattaaaagagtctcaatacacaataaaaagagatgtaggcaccacaactgcagtgacaccttcatcattgcaacaagaaataacacttttgtgtggggaaattctttacactaaacacactgattacaaatatgctgctgagataggaatgcaatatatttgcacagctctaggatcagaaagagtacaacagattttgagaaactcaggtagtgaagttcaggtggttttaaccaaaacatactccttagggaaaggcaaaaacagtaaaggggaagagctgcagatgttagatatacatggagtggaaaagagttgggtagaagaaatagacaaagaggcaagaaagacaatggtgactttgcttaaggagtcatcaggtaacatcccacaaaaccagagaccttcagcaccagacacaccaataattttattatgtgtaggtgccctaatattcactaaactagcatcaacaatagaagttggattagagactacagttagaagagccaatagagtgctaagtgatgcactcaaaagataccctagggtagatataccaaagattgctagatccttttatgaactatttgaacaaaaagtgtactacagaagtttattcattgagtacggaaaagctttaggctcatcttcaacaggaagcaaagcagaaagtttgtttgtaaatatatttatgcaagcttatggagctggtcaaacactgctaaggtggggtgtcattgccagatcatccaacaacataatgctagggcatgtatctgtgcaatctgaattgaagcaagttacagaggtttatgacttggtgagagaaatgggtcctgaatctgggcttttacatctaagacaaagtccaaaggcagggctgttatcattggccaattgccccaattttgccagtgttgttcttggcaatgcttcaggtctaggcataatcggaatgtacagagggagagtgccaaacacagagctattttctgcagcagaaagttatgccagaagcttaaaagagagcaataaaatcaatttctcttcgttagggcttacagatgaagaaaaagaagctgcagaacacttcttaaacatgagtggtgacaatcaagatgattatgag
>KJ627432-2009.909
ctgtcatataaacatgctatattaaaagagtctcaatacacaataaaaagagatgtaggcaccacaactgcagtgacaccttcatcattgcagcaagagataacacttttgtgtggagagattctttacactaaacatactgattacaaatatgctgcagagatagggatacaatatatttgcacggctctaggatcagaaagagtacaacagattttaagaaattcaggtagtgaagttcaggtggttctaaccaagacatactctttagggaaaggtaaaaatagtaaaggggaagagttgcaaatgttagatatacatggagtggaaaagagctgggtagaagaaatagacaaagaggcaagaaagacaatggtgactttgctaaaggaatcatcaggcaacatcccacaaaaccagaggccttcagcaccagacacaccaataattttattatgtgtaggtgctttaatattcactaaactagcatcaacaatagaagttggactagagactacagttcgaagagccaacagagtgctaagtgatgcgctcaaaagataccctagggtagatataccaaagattgctagatccttttatgaactatttgagcagaaggtgtattacaggagtctattcattgagtatgggaaagctttaggctcatcttcaacaggaagcaaagcagaaagtttatttgtaaatatatttatgcaagcttatggagccggtcaaacaatgctaaggtggggtgtcattgccagatcatctaacaacataatgctagggcatgtatctgtgcaagctgaactgaaacaagttacagaggtttatgatttggtgagagaaatgggtcctgaatctgggcttttacatctaagacaaagtccaaaagcaggactgttatcgttggctaactgccccaattttgctagtgttgttcttggtaatgcttcaggtctaggtataatcggaatgtacagaggaagagtgccaaacacagagctattttctgcagcagaaagttatgccagaagcttaaaagaaagtaacaaaatcaacttctcctcactagggctcacagacgaagaaaaagaagctgcagaacacttcttaaacatgagtgatgacaatcaagatgattatgag
>KJ627433-2012.085
ctatcatacaagcatgctatattaaaagagtctcagtatacaataaagagagatgtaggcacaacaaccgcagtgacaccctcatcattgcaacaagaaataacactattgtgtggagaaattctatatgctaagcatgctgattacaaatatgctgcagaaataggaatacaatatattagcacagctctaggatcagagagagtacagcagattctaagaaactcaggcagtgaagtccaagtggttttaaccagaacgtactccttggggaaagttaaaaacaacaaaggagaagatttacagatgttagacatacacggagtagagaaaagctgggtggaagagatagacaaagaagcaagaaaaacaatggcaactttgcttaaagaatcatcaggcaatattccacaaaatcagaggccttcagcaccagacacacctataatcttattatgtgtaggtgccttaatatttaccaaactagcatcaactatagaagtgggattagagaccacagtcagaagagccaaccgtgtactaagtgatgcactcaaaagataccctaggatggacataccaaaaattgctagatctttctatgacttatttgaacaaaaagtgtattacagaagcttgttcattgagtatggcaaagcattaggctcatcctctacaggcagcaaagcagaaagtttattcgttaatatattcatgcaagcttacggtgctggtcaaacaatgctgaggtggggagtcattgccaggtcatctaacaatataatgttaggacatgtatctgttcaagctgagttaaaacaagtcacagaagtctatgacctggtgcgagaaatgggccctgaatctgggcttctacatttaaggcaaagcccaaaagctggactgttgtcactagccaactgtcccaactttgcaagtgttgttctcggcaatgcctcaggcttaggcataataggtatgtatcgcgggagagtgccaaacacagaactattttcagcagcagaaagctatgccaagagcttgaaagagagcaataaaattaacttttcttcattaggactcacagatgaagaaaaagaggctgcagagcactttctaaatgtgagtgatgacagtcaaaatgattatgag
>KJ627434-2008.933
ctatcatacaaacatgctatattgaaagagtctcagtacacaataaagagagatgtaggcacaacaacagcagtaacaccctcatcattgcaacaagaaataacactgttgtgtggagaaattctatatgctaagcatactgattacaaatatgctgcagaaataggaatacaatacattagcacagctctagggtcagagagagtacagcagattctaagaaactcaggcagtgaagttcaagcagttttaaccagaacgtactctttggggaaagttaaaaacaataaaggggaggatttacagatgttagacatacatggagtagaaaaaagctgggtggaagagatagacaaagaagcaagaaaaacaatggcaactttacttaaagaatcatcaggcaatattccacaaaatcagaggccttcagcaccagacacacctataatcttattatgtgtaggtgccttaatatttaccaaactagcatcaactatagaagtgggattagagaccacagtcagaagagctaaccgtgtactaagtgatgcactcaaaagataccctagaatggacataccaaaaattgctagatccttctatgacttatttgaacaaaaagtgtatcacagaagtttgttcattgagtatggcaaagcattaggctcatcctctacaggcagcaaagcagaaagcttattcgtcaacatattcatgcaagcttatggtgctggtcaaacaatgctgaggtggggggttatcgccaggtcatctaacaatataatgttagggcatgtatctgtacaagccgagttgaaacaggtcacagaagtctatgacctagtgcgggaaatgggccctgaatctgggctcctacatttaaggcaaagcccaaaagctggactgttatcccttgcaaattgtcccaactttgcaagtgttgttctcggcaatgcctcaggcttaggcataataggtatgtatcgagggagagtgccaaacacagaactattttcagcagcagaaagctatgccaagagtttgaaagagagtaataaaatcaacttttcttcattaggactcacagatgaagaaaaagaggctgcagaacacttcctaaatgtgagtgacgacagtcaaaatgattatgag
>KJ627435-2009.389
ctgtcatataaacatgccatattaaaagagtctcaatacacaataaaaagagatgtaggcaccacaactgcagtgacaccttcatcattgcaacaagaaataacacttttgtgtggggaaattctttacactaaacacactgattacaaatatgctgctgagataggaatgcaatatatttgcacagctctaggatcagaaagagtacaacagattttgagaaactcaggtagtgaagttcaggtggttttaaccaaaacatactccttagggaaaggcaaaaacagtaaaggggaagagctgcagatgttagatatacatggagtggaaaagagttgggtagaagaaatagacaaagaggcaagaaagacaatggtgactttgcttaaggagtcatcaggtaacatcccacaaaaccagagaccttcagcaccagacacaccaataattttattatgtgtaggtgccctaatattcactaaactagcatcaacaatagaagttggattagagactacagttagaagagccaatagagtgctaagtgatgcactcaaaagataccctagggtagatataccaaagattgctagatccttttatgaactatttgaacaaaaagtgtactacagaagtttattcattgagtacggaaaagctttaggctcatcttcaacaggaagcaaagcagaaagtttgtttgtaaatatatttatgcaagcttatggagctggtcaaacactgctaaggtggggtgtcattgccagatcatccaacaacataatgctagggcatgtatctgtgcaatctgaattgaagcaagttacagaggtttatgacttggtgagagaaatgggtcctgaatctgggcttttacatctaagacaaagtccaaaggcagggctgttatcattggccaattgccccaattttgccagtgttgttcttggcaatgcttcaggtctaggcataatcggaatgtacagagggagagtgccaaacacagagctattttctgcagcagaaagttatgccagaagcttaaaagagagcaataaaatcaatttctcttcgttagggcttacagatgaagaaaaagaagctgcagaacacttcttaaacatgagtggtgacaatcaagatgattatgag
>KJ627436-2009.949
ctatcatacaaacatgctatattgaaagagtctcagtacacaataaagagagatgtaggcacaacaacagcagtaacaccctcatcattgcaacaagaaataacactgttgtgtggagaaattctatatgctaagcatactgattacaaatatgctgcagaaataggaatacaatacattagcacagctctagggtcagagagagtacagcagattctaagaaactcaggcagtgaagttcaagcagttttaaccagaacgtactctttggggaaagttaaaaacaataaaggggaggatttacagatgttagacatacatggagtagaaaaaagctgggtggaagagatagacaaagaagcaagaaaaacaatggcaactttacttaaagaatcatcaggcaatattccacaaaatcagaggccttcagcaccagacacacctataatcttattatgtgtaggtgccttaatatttaccaaactagcatcaactatagaagtgggattagagaccacagtcagaagagctaaccgtgtactaagtgatgcactcaaaagataccctagaatggacataccaaaaattgctagatccttctatgacttatttgaacaaaaagtgtatcacagaagtttgttcattgagtatggcaaagcattaggttcatcctctacaggcagcaaagcagaaagcttattcgtcaacatattcatgcaagcttatggtgctggtcaaacaatgctgaggtggggggttatcgccaggtcatctaacaatataatgttagggcatgtatctgtacaagccgagttgaaacaggtcacagaagtctatgacctagtgcgggaaatgggccctgaatctgggctcctacatttaaggcaaagcccaaaagctggactgttatcccttgcaaattgtcccaactttgcaagtgttgttctcggcaatgcctcaggcttaggcataataggtatgtatcgagggagagtgccaaacacagaactattttcagcagcagaaagctatgccaagagtttgaaagagagtaataaaatcaacttttcttcattaggactcacagatgaagaaaaagaggctgcagaacacttcctaaatgtgagtgacgacagtcaaaatgattatgag
>KJ627437-2011.566
ctatcatacaaacatgctatattaaaagagtctcagtacacaataaagagagatgtaggcacaacaacagcagtaacaccctcatcattgcaacaagaaataacactgttgtgtggagaaattctatatgctaagcatactgattacaaatatgctgcagaaataggaatacaatacattagcacagctctagggtcagagagagtacagcagattctaagaagctcaggcagtgaagtccaagcagttttaaccagaacgtactctttggggaaagttaaaaacaataaaggagaagatttacagatgttagacatacatggagtagaaaagagctgggtggaagagatagacaaagaagcaagaaaaacaatggcaactttacttaaagaatcatcaggcaatattccacaaaatcagaggccttcagcaccagacacacctataatcttattatgtgtaggtgctttaatatttaccaaactagcatcaactatagaagtgggattagagaccacagtcagaagagctaaccgtgtactaagtgatgcactcaaaagataccctagaatggacataccgaaaattgctagatccttctatgacttatttgaacaaaaagtgtatcacagaagtttgttcattgagtatggcaaagcattaggctcatcctctacaggcagcaaagcagaaagtttattcgtcaacatattcatgcaagcttatggtgctggtcaaacaatgctgaggtggggggttatcgccaggtcatctaacaatataatgttagggcatgtatctgtacaagccgagttgaaacaggtcacagaagtctatgacctagtgcgggaaatgggccctgaatctgggctcttacatttaaggcaaagcccaaaagctggactgttatcccttgcaaattgtcccaactttgcaagtgttgttctcggcaatgcctcaggcttaggcataataggtatgtatcgagggagagtgccaaacacagaactattttcagcagcagaaagctatgccaagagtttgaaagagagtaataaaatcaacttttcttcattaggactcacagatgaagaaaaagaggctgcagaacacttcctaaatgtgagtgacgacagtcaaaatgattatgag
