# Supplementary material for: Genome-Wide Analysis of Human Metapneumovirus Evolution
Source: PLoS One. 2016 Apr 5;11(4):e0152962. doi: 10.1371/journal.pone.0152962 (PMC4821609; doi:10.1371/journal.pone.0152962)
Supplement: S1 Data — (ZIP) [file pone.0152962.s001.zip › Data S1/HMPV_2P_main.fas]

>FJ168778-1994.019
atgtcattccctgaaggaaaagatatcctgttcatgggtaatgaagcagcaaaaatagcagaagctttccagaaatcactaaaaagatcaggtcacaaaagaacccagtctattgtaggggaaaaagtaaacactatatcagaaactctagagctacctaccatcagcaaacctgcacgatcatctacactgctagagccaaaattggcatgggcagacagcagcggagccaccaaaaccacagaaaaacaaacaaccaaaacaacagatcctgttgaagaagaggaactcaatgaaaagaaggtatcaccttccagtgatgggaagactcctgcagagaaaaaatcaaaatctccaaccaatgtaaaaaagGCCaaagtttccttcacatcaaatgaaccagggaaatatactaaactagaaaaagatgccctagatttgctctcagacaatgaggaagaagacgcagagtcctcaatcctaacctttgaagagagagacacatcatcactaagcattgaggctagactagaatcaatagaagagaagctaagcatgatattaggactgcttcgtacacttaacattgcaacagcaggaccaacggctgcaagggatggaatcagagatgcaatgattggtataagagaagaactaatagcagaaataataaaagaagcaaagggaaaagcagccgaaatgatggaagaggaaatgaatcaaaggtcaaaaataggtaatggcagtgtaaaactaaccgagaaggcaaaagaacttaataaaattgttgaagacgagagcacaagtggtgaatcagaagaagaagaagaaccaaaagaaactcaggataacaatcaaggagaagatatctaccagttaatcatg
>FJ168779-2000.255
atgtcattccctgaaggaaaagatattcttttcatgggtaatgaagcagcaaaattggcagaagcttttcaaaaatcattaagaaaacctaatcataaaagatctcaatctattataggagaaaaagtgaacactgtatctgaaacattggaattacctactatcagtagacctaccaaaccgaccatattgtcagagccgaagttagcatggacagacaaaggtggggcaatcaaaactgaagcaaagcaaacaatcaaagttatggatcctattgaagaagaagagtttactgagaaaagggtgctgccctccagtgatgggaaaactcctgcagaaaagaagttgaaaccatcaaccaacactaaaaagGCCaaggtctcatttacaccaaatgaaccaggaaaatacacaaagttggagaaagatgctctagacttgctttcagacaatgaagaagaagatgcagaatcctcaatcttaaccttcgaagaaagagatacttcatcattaagcattgaagccagactagaatcgattgaggagaaattaagcatgatattagggctattaagaacactcaacattgctacagcaggacccacagcagcaagagatgggatcagagatgcaatgattggcataagggaggaactaatagcagacataataaaagaagccaagggaaaagcagcagaaatgatggaagaagaaatgaaccagcggacaaaaataggaaacggtagtgtaaaattaactgaaaaggcaaaggagctcaacaaaattgttgaagacgaaagcacaagtggtgaatccgaagaagaagaagaaccaaaagacacacaggaaaataatcaagaagatgacatttaccagttaattatg
>GQ153651-2008.99
atgccgttccctgagggaaaagatattcttttcatgggtgaggaagcagcaaaattggcagaagctttccagaaatcattaagaaaacctagtcataaaagatctcaatctattataggagaaaaagtgagcactgtatctgaaacattggaattacctactatcagtagacctaccaagccaaccatattgtcagagccgaagttagcatggacagacaaaagtggggcaatcaaaactgaagtaaagcaaacaatcaaaatcatggatcctattgaagaagaagagtctactgagaaaaaggtgctaccctctagtgatgggaaaactcctgcagaaaagaagttgaaactatcaaccaacactaaaaagGCCaaagtttcatttacaccgaatgaaccaggaaaatacacaaagttggagaaagatgctctagacttgctttcagacaatgaagaggaagatgcagaatcctcaatcttaaccttcgaagaaagagatacttcatcattaagcattgaggccagactagaatcgattgaggagaaattaagcatgatactagggctattaagaacactcaacattgccacagcaggacccacagcagcaagagatgggatcagagatgcaatgattggcataagggaagaactaatagcagacataataaaagaagccaagggaaaagcagcagaaatgatggaagaggaaatgaaccaacggacaaaaataggaaatggtagtgtaaaattaactgaaaaggcaaaggagctcaacaaaattgttgaagatgaaagcacaagtggagaatctgaagaagaagaagaactaaaagacatacaggaaaataatcaagaagatgacatttaccagttaattatg
>JN184399-1999.99
atgtctttccctgaaggaaaagatattcttttcatgggtaatgaagcagcgaaattagcagaagctttccagaaatcattaagaaaaccaagtcataaaagatctcaatctattataggagaaaaagtgaatactgtatcagaaacattggaattacctactatcagtagacctgcaaaaccaaccatactgtcagaaccaaagttagcatggactgataaaggtggggcaatcaaaactgaaataaagcaagcaatcaaagtcatggatcctattgaagaagaagagtctactgagaagaaggtgctgccctccagtgatgggaaaacccctgcagaaaagaaactgaaaccatcaactaacaccaaaaagGCCaaggtttcatttacaccaaatgaaccaggaaaatatacaaagttggaaaaagatgctctagatttgctctcagataatgaagaagaagatgcagaatcttcaatcttaacctttgaagaaagagatacttcatcgttaagcattgaggccagattggaatcaatagaagagaaattaagcatgatattagggctattaagaacactcaacattgctacagcaggacccacagcagcaagagatgggatcagagatgcaatgattggcgtaagagaggaattaatagcagacataataaaggaagctaaagggaaagcagcagaaatgatggaagaggaaatgagtcaacgatcaaaaataggaaacggtagtgtaaaattaacagaaaaagcaaaagagcttaacaaaattgttgaagatgaaagcacaagtggagaatctgaagaagaagaagaaccaaaagacatacaagacaatagtcaagaagatgacatttaccagttaattatg
>JN184400-1994.33
atgtcattccctgaaggaaaagatattcttttcatgggtaatgaagcagcaaaattggcagaagctttccagaaatcattaagaaaacctagtcatagaagatctcaatccattataggagaaaaagtgaacactgtatctgaaacattggaattacctactatcagtagacctaccaaaccgaccatattgtcagagccgaaattagcatggacagacaaaggtggggcaatcaaaactgaagtaaagcaaacaatcaaagttatggatcctattgaagaagaagagtctactgagaaaagggtgctgccctctagtgatgggaaaactcctgcagaaaagaagctgagaccatcaaccaacactaaaaagGCCaaggtctcatttacgccaaatgaaccaggaaaatacacaaagttggagaaagatgctctagacttgctttcagacaatgaagaagatgatgcagaatcctcaatcttaaccttcgaagaaagagatacttcatcattaagcattgaagccagactagaatcaattgaggagaaattaagcatgatactagggctattaagaacactcaacattgctacagcaggacccacagcagcaagagatgggatcagagatgcaatgattggcataagggaggaactaatagcggacataataaaagaagctaagggaaaagcagcagaaatgatggaagaggaaatgaaccaacggacaaaaataggaaacggtagtgtaaaattaactgaaaaggcaaaggagctcaacaaaattgttgaagatgaaagcacaagtggagaatctgaagaagaagaagaaccaaaagacatacaggaaagtaatcaagaagatgacatttaccagttaattatg
>JN184401-1998.17
atgtcattccctgaaggaaaggatatcctgttcatgggtaatgaagcagcaaaaatagccgaagctttccagaaatcactaaaaaaatcaggtcacaagagaactcaatctattgtaggggaaaaagtaagcactatatcagaaactctagaattacctaccatcagcaaacctgcacgatcatctacactgctggaaccaaaattggcatgggcagacaacagcggagtcaccaaaatcacagaaaaaccagcaaccaaaacaacagatcctgctgaagaagaggaattcagtgaaaagaaagcattgccttccagtgatggaaagactcctgcagagaaaaaatcaaagttttcaaccagtgtaaaaaagGCCaaagtttcctttacatcaaatgaaccagggaaatataccaagctagagaaagatgccctagatttgctctcagacaatgaggaagaagacgcagaatcctcaatcctaacctttgaggagaaagatacatcatcactaagcattgaagccagactagaatctatagaagagaagttgagcatgatattaggactgcttcgtacacttaacattgcaacagcaggaccaacagctgcacgagatggaatcagagatgcaatgattggtataagagaagaactaatagcagagataattaaggaagccaagggaaaagcagctgaaatgatggaagaagagatgaatcaaagatcaaaaataggaaatggcagtgtaaaactaaccgagaaggcaaaagagctcaacaaaattgttgaagacgagagcacaagcggtgaatcagaagaagaagaagaaccaaaagaaactcaggataacaatcaaggagaagatatttatcagttaatcatg
>JN184402-1999.33
atgtcattccctgaaggaaaagatatcctgttcatgggtaatgaagcagcaaaaatagcagaagctttccagaaatcactaaaaagatcaggtcacaaaagaacccagtctattgtaggggaaaaagtaaacactatatcagaaactctagagctacctaccatcagcaaacctgcacgatcatctacactgctagagccaaaattggcatgggcagacagcagcggagccaccaaaaccacagagaaacaaacaaccaaaacaacagatcctgttgaagaagaggaactcaatgaaaagaagatatcaccttctagtgatgggaagactcctgcagagaaaaaatcaaagtctccaaccaatgtaaaaaagGCCaaagtttccttcacatcaaatgaaccagggaaatataccaaactagaaaaagatgccctagatttgctctcagacaatgaggaagaagacgcagagtcctcaatcctaacctttgaagagagagacacatcatcactaagcattgaggctagactagaatcaatagaagagaagctaagcatgatattaggactgcttcgtacacttaacattgcaacagcaggaccaacagctgcaagagatggaatcagagatgcaatgattggtataagagaagaactaatagcagaaataataaaagaagcaaagggaaaagcagctgaaatgatggaagaggaaatgaatcaaaggtcaaaaataggtaatggcagtgtaaaactaaccgagaaggcaaaagaacttaataaaattgttgaagacgagagcacaagcggtgaatcagaagaagaagaagaaccaaaagaaactcaggataacaatcaaggagaagatatttaccagttaatcatg
>KC403971-1991.191
atgtcattccctgaaggaaaagatatcctgttcatgggtaatgaagcagcaaaaatagcagaagctttccagaaatcactaaaaagatcaggtcacaaaagaacccagtctattgtaggggaaaaagtaaacactatatcagaaactctagagctacctaccatcagcaaacctgcacgatcatctacactgttagagccaaaattggcatgggcagacagtagcggagccaccaaaaccacagaaaaacaaacaaccaaaacaacagatcctgttgaagaagaggaactcaatgaaaagaaggtatcaccttccagtgatgggaagactcctgcagagaaaaaatcaaaatctccaaccaatgtaaaaaagGCCaaagtttccttcacatcaaatgaaccagggaaatatactaaactagaaaaagatgccctagatttgctctcagacaacgaggaagaagacgcagagtcctcaatcctaacctttgaagagagagacacatcatcactaagcattgaggctagactagaatcaatagaagagaagctaagcatgatattaggactgcttcgtacacttaacattgcaacagcaggaccaacggctgcaagagatggaatcagagatgcaatgattggtataagagaagaactaatagcagaaataataaaagaagcaaagggaaaagcagccgaaatgatggaagaggaaatgaatcaaaggtcaaaaataggtaatggcagtgtaaaactaaccgagaaggcaaaagaacttaataaaattgttgaagacgagagcacaagcggtgaatcagaagaagaagaagaaccaaaagaaactcaggataacaatcaaggagaagatatctaccagttaatcatg
>KC403972-1991.202
atgtcattccctgaaggaaaagatatcctgttcatgggtaatgaagcagcaaaaatagcagaagctttccagaaatcactaaaaagatcaggtcacaaaagaacccagtctattgtaggggaaaaagtaaacactatatcagaaactctagagctacctaccatcagcaaacctgcacgatcatctacactgttagagccaaaattggcatgggcagacagtagcggagccaccaaaaccacagaaaaacaaacaaccaaaacaacagatcctgttgaagaagaggaactcaatgaaaagaaggtatcaccttccagtgatgggaagactcctgcagagaaaaaatcaaaatctccaaccaatgtaaaaaagGCCaaagtttccttcacatcaaatgaaccagggaaatatactaaactagaaaaagatgccctagatttgctctcagacaacgaggaagaagacgcagagtcctcaatcctaacctttgaagagagagacacatcatcactaagcattgaggctagactagaatcaatagaagagaagctaagcatgatattaggactgcttcgtacacttaacattgcaacagcaggaccaacggctgcaagagatggaatcagagatgcaatgattggtataagagaagaactaatagcagaaataataaaagaagcaaagggaaaagcagccgaaatgatggaagaggaaatgaatcaaaggtcaaaaataggtaatggcagtgtaaaactaaccgagaaggcaaaagaacttaataaaattgttgaagacgagagcacaagcggtgaatcagaagaagaagaagaaccaaaagaaactcaggataacaatcaaggagaagatatctaccagttaatcatg
>KC403976-1983.686
atgtctttccctgaaggaaaagatattcttttcatgggtaatgaagcagcgaaattagcagaagctttccagaaatcattaagaaaaccaagtcataaaagatctcaatctattataggagaaaaagtgaatactgtatcagaaacattggaattacctactatcagtagacctgcaaaaccaaccatactgtcagaaccaaagttagcatggactgataaaggtggggcaatcaaaactgaaataaagcaagcaatcaaagtcatggatcctattgaagaagaagagtctactgagaagaaggtgctgccctccagtgatgggaaaacccctgcagaaaagaaactgaaaccatcaactaacaccaaaaagGCCaaggtttcatttacaccaaatgaaccaggaaaatatacaaagttggaaaaagatgctctagatttgctctcagataatgaagaagaagatgcagaatcttcaatcttaacctttgaagaaagagatacttcatcgttaagcattgaggccagattggaatcaatagaagagaaattaagcatgatattagggctattaagaacactcaacattgctacagcaggacccacagcagcaagagatgggatcagagatgcaatgattggcgtaagagaggaattaatagcagacataataaaggaagctaaagggaaagcagcagaaatgatggaagaggaaatgagtcaacgatcaaaaataggaaacggtagtgtaaaattaacagaaaaagcaaaagagcttaacaaaattgttgaagatgaaagcacaagtggagaatctgaagaagaagaagaaccaaaagacatacaagacaatagtcaagaagatgacatttaccagttaattatg
>KC403977-2003.612
atgtctttccctgaaggaaaagatattcttttcatgggtaatgaagcagcgaaattagcagaagctttccagaaatcattaagaaaaccaagtcataaaagatctcaatctattataggagaaaaagtgaatactgtatcagaaacattggaattacctactatcagtagacctacaaaaccaaccatactgtcagaaccaaagttagcatggactgataaaggtggggcaatcaaaactgaaataaagcaagcaatcaaagtcatggatcctattgaagaagaagagtctactgagaagaaggtgctgccctccagtgatgggaaaacccctgcagaaaagaaactgaaaccatcaactaacaccaaaaagGCCaaggtttcatttacacaaaatgaaccaggaaaatatacaaagttggaaaaagatgctctagatttgctctcagataatgaagaagaagatgcagaatcttcaatcctaacctttgaagaaagggatacttcatcgttaagcattgaggccagattggaatcaatagaggagaaattaagcatgatattaggactattaagaacactcaacattgctacagcaggacccacagcagcaagagatgggatcagagatgcaatgattggcgtaagagaggaattaatagcagacataataaaagaagctaaagggaaagcagcagaaatgatggaagaggaaatgagtcaacgatcaaaaataggaaacggtagtgtaaaattaacagaaaaagcaaaagagcttaacaaaattgttgaagatgaaagcacaagtggagaatctgaagaagaagaagaaccaaaagacatacaagacaatagtcaagaagatgacatttaccagttaattatg
>KC403978-2004.617
atgtcgttccctgaaggaaaagatattcttttcatgggtaatgaagcagcaaaattggcagaagctttccagaaatcattaagaaaacctagtcataagagatctcaatctattataggagaaaaagtgaacactgtatccgaaacattggaattacctactatcagtagacctaccaaaccaaccatattgtcagagccgaagttagcatggacagacaaaggtggggcaatcaaaactgaagtaaagcaaacaatcaaaattatggaccctattgaagaagaagagtctactgagaaaaaagtgctgccctctagtgatgggaaaactcctgcagaaaagaagttgaaatcatcaaccaacacaaaaaagGCCaaagtttcatttacaccgaatgaaccaggaaaatatacaaagttggagaaagatgctctagacttgctttcagacaatgaagaggaagatgcagaatcctcaatcttaaccttcgaagaaagagatacttcatcattaagcattgaagccagactagaatcgattgaggagaaattaagcatgatactagggctattaagaacactcaacattgccacagcaggacccacagcagcaagagatgggatcagagatgcaatgattggcataagggaggaactaatagcagacataataaaagaggccaagggaaaagcagcagaaatgatggaagaggaaatgaaccaaaggacaaaaataggaaacggtagtgtaaaattaactgaaaaggcaaaggagctcaacaaaattgttgaagatgaaagcacaagtggagaatctgaagaagaagaagaactaaaagacatacaggaaaataatcaagaagatgacatttaccagttaattatg
>KC403979-2003.678
atgtcattccctgaaggaaaagatattcttttcatgggtaatgaagcagcaaaattggcagaagctttccaaaaatcattaagaaaacctagtcataaaagatctcaatctattataggagaaaaagtgaacactgtatctgaaacattggaattacctactatcagtagacctaccaaaccgaccatattgtcagagccgaagttagcatggacagacaaaggtggggcaatcaaagctgaagcaaagcaaacaatcaaagccatggatcctattgaagaagaagagtttactgagaaaagggtgctgccctccagtgatgggaaaactcctgcagaaaagaagttgaaaccatcaaccaacactaaaaagGCCaaggtctcatttacaccaaatgaaccaggaaaatacacaaagttggagaaagatgctctagacttgctttcagacaatgaagaagaagatgcagaatcctcaatcttaaccttcgaagaaagagatacttcatcattaagcattgaagccagactagaatcgattgaggagaaattaagcatgatattagggctattaagaacactcaacattgctacagcaggacccacagcagcaagagatgggatcagagatgcaatgattggcataagggaggaactaatagcagacataataaaagaagccaagggaaaagcagcagaaatgatggaagaagaaatgaaccagcggacaaaaataggaaacggtagtgtaaaattaactgaaaaggcaaaggagctcaacaaaattgttgaagacgaaagcacaagtggtgaatccgaagaagaagaagaaccaaaagacacacaggaaaataatcaagaagatgacatttaccagttaattatg
>KC403980-2003.431
atgtctttccctgaaggaaaagatattcttttcatgggtaatgaagcagcaaaattagcagaagctttccagaaatcattaagaaagccaagtcataaaagatctcaatctattataggggaaaaagtgaacactgtatcagaaacattggaattacctactatcagtagacctgcaaaaccaaccatactgtcagaaccaaagttagcatggactgataaaggtggggcaatcaaaactgaaataaagcaagcaatcaaagtcatggatcctattgaggaagaagagtctactgagaagaaggtgctgccctccagtgacgggaaaacccctgcagaaaagaaactgaaaccatcaactaacaccaaaaagGCCaaagtttcatttacaccaaatgaaccaggaaaatatacaaagttggaaaaagatgctctagatttgctctcagataatgaagaagaagatgcagaatcttcaatcttaacctttgaagaaagagatacttcatcgttaagcattgaggccagattggaatcaatagaagagaaattaagcatgatattagggctattaagaacactcaacattgctacagcaggacccacagcagcaagagatgggatcagagatgcaatgattggcgtaagagaggaattaatagcagacataataaaggaagctaaagggaaagcagcagaaatgatggaagaggaaatgagtcaacgatcaaaaataggaaacggtagtgtaaaactaacagagaaagcaaaagagcttaacaaaattgttgaagatgaaagcacaagcggagaatctgaagaagaagaagaaccaaaagacatacaagacaatagtcaagaagatgacatttaccagttaattatg
>KC403981-2003.782
atgtcattccctgaaggaaaagatattcttttcatgggtaatgaagcagcaaaattggcagaagctttccaaaaatcattaagaaaacctagtcataaaagatctcaatctattataggggaaaaagtgaacactgtatctgaaacattggaattacctactatcagtagacctaccaaaccgaccatattgtcagagccgaagttagcatggacagacaaaggtggggcaatcagaactgaagcaaagcaaataatcaaagttatggatcctgttgaagaagaagagtttactgagaaaagggtgctgccctccagtgatgggaaaactcctgcagaaaagaagttaaaaccatcgaccagcactaaaaagGCCaaggtctcatttacaccaaatgaaccaggaaaatacacaaagttggagaaagatgctctagacttgctttcagacaatgaagaagaagatgcagaatcctcaatcctaaccttcgaagaaagagatacttcatcattaagcattgaagccagactagaatcgattgaagagaaattaagcatgatattagggctattaagaacactcaacattgctacagcaggacccacagcagcaagagatgggatcagagatgcaatgattggcataagagaggaactaatagcagacataataaaagaagccaagggaaaagcagcagaaatgatggaagaagaaatgaaccagcggacaaaaataggaaacggtagtgtaaaattaactgaaaaggcaaaggagctcaacaaaattgttgaagacgaaagcacaagtggtgaatccgaagaagaagaagaaccaaaagacacacaggaaaataatcaagaagatgacatttaccaattaattatg
>KC403982-2003.769
atgtcattccctgaaggaaaagatattcttttcatgggtaatgaagcagcaaaattggcagaagctttccaaaaatcattaagaaaacctagtcataaaagatctcaatctattataggagaaaaggtgaacactgtatctgaaacattggaattacctactatcagtagacctaccaaaccgaccatattgtcagagccgaagttagcatggacagacaaaggtggggcaatcaaagctgaagcaaagcaaacaatcaaagccatggatcctattgaagaagaagagtttactgagaaaagggtgctgccctccagtgatgggaaaactcctgcagaaaagaagttgaaaccatcaaccaacactaaaaagGCCaaggtctcatttacaccaaatgaaccaggaaaatacacaaagttggagaaagatgctctagacttgctttcagacaatgaagaagaagatgcagaatcctcaatcttaaccttcgaagaaagagatacttcatcattaagcattgaagccagactagaatcgattgaggagaaattaagcatgatattagggctattaaggacactcaacattgctacagcaggacccacagcagcaagagatgggatcagagatgcaatgattggcataagggaggaactaatagcagacataataaaagaagccaagggaaaagcagcagaaatgatggaagaagaaatgaaccagcggacaaaaataggaaacggtagtgtaaaattaactgaaaaggcaaaggagctcaacaaaattgttgaagacgaaagcacaagtggtgaatccgaagaagaagaagaaccaaaagacacacaggaaaataatcaagaagatgacatttaccagttaattatg
>KC403983-2004.745
atgtcgttccctgaaggaaaagatattcttttcatgggtaatgaagcagcaaaattggcagaggctttccagaaatcattaagaaaacctagtcataagagatctcaatctattataggagaaaaagtgaacactgtatcagaaacattggaattacctactatcagtagacctaccaaaccaaccatattgtcagagccaaagttagcatggacagacaaaggtggggcaatcaaaactgaagtaaagcaaacaatcaaaattatggatcctattgaagaagaagagtctactgagaaaaaggtgctgccctctagtgatgggaaaactcctgcagaaaagaagttgaaaccatcaaccaacacaaaaaagGCCaaagtttcatttacacagaatgaaccaggaaaatatacaaagttggagaaagatgctctagacttgctttcagacaatgaagaggaagatgcagaatcctcaatcttaaccttcgaagaaagagatacttcatcattaagcattgaagccagactagaatcgattgaggagaaattaagcatgatactagggctattaagaacactcaacattgctacagcaggacccacagcagcaagagatgggatcagagatgcaatgattggcataagggaggaactaatagcagacataataaaagaggccaagggaaaagcagcagaaatgatggaagaggaaatgaaccaaaggacaaaaataggaaacggtagtgtaaaattaactgaaaaggcaaaggagctcaacaaaattgttgaagatgaaagcacaagtggagaatctgaagaagaagaagaactaaaagacatacaggaaaataatcaagaagatgacatttaccagttaattatg
>KC403984-2004.787
atgtcgttccctgaaggaaaagatattcttttcatgggtaatgaggcagcaaaattggcagaggctttccagaaatcattaagaaaacctagtcataagagatctcaatctattataggagaaaaagtgaacactgtatcagaaacattggaattacctactatcagtagacctaccaaaccaaccatattgtcagagccaaagttagcatggacagacaaaggtggggcaatcaaaactgaagtaaagcaaacaatcaaaattatggatcctattgaagaagaagagtctactgagaaaaaggtgctgccctctagtgatgggaaaactcctgcagaaaagaagttgaaaccatcaaccaacacaaaaaagGCCaaagtttcatttacacagaatgaaccaggaaaatatacaaagttggagaaagatgctctagacttgctttcagacaatgaagaggaagatgcagaatcctcaatcttaaccttcgaagaaagagatacttcatcattaagcattgaagccagactagaatcgattgaggagaaattaagcatgatactagggctattaagaacactcaacattgctacagcaggacccacagcagcaagagatgggatcagagatgcaatgattggcataagggaggaactaatagcagacataataaaagaggccaagggaaaagcagcagaaatgatggaagaggaaatgaaccaaaggacaaaaataggaaacggtagtgtaaaattaactgaaaaggcaaaggagctcaacaaaattgttgaagatgaaagcacaagtggagaatctgaagaagaagaagaactaaaagacatacaggaaaataatcaagaagatgacatttaccagttaattatg
>KC562219-2005
atgtcattccctgaaggaaaggatatcctgttcatgggtaatgaagcagcaaaaatagccgaagctttccagaaatcactaaaaaaatcaggtcacaagagaactcaatccattgtaggggaaaaagtaaacactatatcagaaactctagaactacccaccatcagcaaacccgcacgatcatctacactgctggaaccaaaattggcatgggcagacaacagcggaatcaccaaaatcacagaaaaaccagcaaccaaaacaacagatcctgttgaagaagaggaattcaatgaaaagaaagtattgccttccagtgatgggaagactcccgcagagaaaaaatcaaagttttcaaccagtgtaaaaaagGCCaaagtttcctttacatcaaatgaaccagggaaatataccaaactagagaaagatgccctagacttgctctcagacaatgaggaagaagacgcagaatcctcaatcttaacctttgaggagaaagacacatcatcgctaagcattgaagctagactagaatctatagaagagaagttgagcatgatattaggactgcttcgtacacttaacattgcaacagcaggaccaacagctgcacgagatggaatcagagatgcaatgattggtataagagaagaactaatagcagagataattaaggaagccaagggaaaagcagctgaaatgatggaagaagagatgaatcaaagatctaaaataggaaatggcagtgtaaaactaaccgagaaggcaaaagagctcaacaaaattgttgaagacgagagcacaagcggtgaatcagaagaagaagaagaaccaaaagaaactcaggacaacaatcagggagaagatatttatcagttaatcatg
>KC562220-2005
atgtcgttccctgaaggaaaagatattcttttcatgggtaatgaagcagcaaaattggcagaagctttccagaaatcattaagaaaacctggtcataagagatctcaatctattataggagaaaaagtgaacactgtatctgaaacattggaattacctactatcagtaaacctaccaaaccaaccatattgtcagagccgaagttagcatggacagacaaaggtggggcaatcaaaactgaagtaaagcaaacaatcaaaattatggatcctattgaagaagaagagtccactgagaaaaaggtgctgccctctagtgatgggaaaactcctgcagaaaagaagttgaaaccatcaaccaacacaaaaaagGCCaaagtttcatttacaccgaatgaaccaggaaaatatacaaagttggaaaaagatgctctagacttgctttcagacaatgaagaggaagatgcagaatcctcaatcttaaccttcgaagaaagagatacttcatcattaagcattgaagccagactagaatcgattgaggagaaattaagcatgatactagggctattaagaacactcaacattgctacagcaggacccacagcagcaagagatgggataagagatgcaatgattggcataagggaagaactaatagcagacataataaaagaggccaagggaaaagcagcagaaatgatggaagaggaaatgaaccaacggacaaaaataggaaacggtagtgtaaaattaactgaaaaggcaaaggagctcaacaaaattgttgaagatgaaagcacaagtggagaatctgaagaagaagaagaactaaaagacatacaggaaaataatcaagatgatgacatttaccagttaattatg
>KC562221-2004
atgtcgttccctgaaggaaaagatattcttttcatgggtaatgaagcagcaaaattggcagaagctttccagaaatcattaagaaaacctggtcataagagatctcaatctattataggagaaaaagtgaacactgtatctgaaacattggaattacctactatcagtaaacctaccaaaccaaccatattgtcagagccgaagttagcatggacagacaaaggtggggcaatcaaaactgaagtaaagcaaacaatcaaaattatggatcctattgaagaagaagagtccactgagaaaaaggtgctgccctctagtgatgggaaaactcctgcagaaaagaagttgaaaccatcaaccaacacaaaaaagGCCaaagtttcatttacaccgaatgaaccaggaaaatatacaaagttggaaaaagatgctctagacttgctttcagacaatgaagaggaagatgcagaatcctcaatcttaaccttcgaagaaagagatacttcatcattaagcattgaagccagactagaatcgattgaggagaaattaagcatgatactagggctattaagaacactcaacattgctacagcaggacccacagcagcaagagatgggataagagatgcaatgattggcataagggaagaactaatagcagacataataaaagaggccaagggaaaagcagcagaaatgatggaagaggaaatgaaccaacggacaaaaataggaaacggtagtgtaaaattaactgaaaaggcaaaggagctcaacaaaattgttgaagatgaaagcacaagtggagaatctgaagaagaagaagaactaaaagacatacaggaaaataatcaagatgatgacatttaccagttaattatg
>KC562224-2003.678
atgtcgttccctgaaggaaaagatattcttttcatgggtaatgaagcagcaaaattggcagaagctttccagaaatcattaagaaaacctagtcataagagatctcaatctattataggagaaaaagtgaacactgtatccgagacattggaattacctactatcagtagacctaccaaaccaaccatattgtcagagccgaagttagcatggactgacaaaggtggggcaatcaaaactgaagtaaagcaaacaatcaaaattatggatcctattgaagaagaagagtctactgagaaaaaggtgctgccctctagtgatgggaaaactcctgcagaaaagaagttgaaaccatcaaccaacacaaaaaagGCCaaagtttcatttacaccgaatgaaccaggaaaatatacaaagttggagaaagatgctctagacttgctgtcagacaatgaagaggaagatgcagaatcctcaatcttaaccttcgaagaaagagatacttcatcattaagcattgaagccagactagaatcgattgaggagaaattaagcatgatactagggctattaagaacactcaacattgctacagcaggacccacagcagcaagagatgggatcagagatgcaatgattggcataagggaggaactaatagcagacataataaaagaggccaagggaaaagcagcagaaatgatggaagaggaaatgaaccaaaggacaaaaataggaaacggtagtgtaaaattaactgaaaaggcaaaggagctcaacaaaattgttgaagatgaaagcacaagtggagaatctgaagaagaagaagaactaaaagacatacaggaaagtaatcaagaagatgacatttaccagttaattatg
>KC562225-2003.673
atgtcgttccctgaaggaaaagatattcttttcatgggtaatgaagcagcaaaattggcggaagctttccagaaatcattaagaaaacctagtcataagagatctcaatctattataggagaaaaagtgaacactgtatctgaaacattggaattacctactatcagtagacctaccaaaccaactatattgtcagagccgaagttagcatggacagacaaaggtggggcaatcaaaactgaagtaaagcaaacaatcaaaattatggatcctattgaagaggaagagtctactgagaagaaggtgctgccctctagtgatgggaaaactcctgcagaaaagaagttgaaaccatcaaccaacacaaaaaagGCCaaagtttcatttacaccaaatgaaccaggaaaatatacaaagttggagaaagatgctctagacttgctttcagataacgaagaggaagatgcagaatcctcaatcttaaccttcgaagaaagagatacttcatcattaagcattgaagccagactagaatcgattgaggagaaattaagcatgatactagggctattaagaacactcaacattgctacagcaggacccacagcagcaagagatgggatcagagatgcgatgattggcataagggaagaactaatagcagacataataaaagaagccaagggaaaagcagcagaaatgatggaagaggaaatgaaccagcggacaaaaataggaaacggtagtgtaaaattaactgaaaaggcaaaggagctcaacaaaattgttgaggatgaaagcacaagtggagaatctgaagaagaagaagaactaaaagacatacaggaaaataatcaagaagatgacatttaccagttaattatg
>KC562226-2003.763
atgtctttccctgaaggaaaagatattcttttcatgggtaatgaagcagcaaaattagcagaagctttccagaaatcattaagaaaaccaggtcataaaagatctcaatctattataggagaaaaagtgaacactgtatcagaaacattggaattacctactatcagtagacctgcaaaaccaaccatactgtcagaaccaaagttagcatggactgataaaggtggggcaatcaaaactgaaataaagcaagcaatcaaagtcatggatcctattgaggaagaagagtctactgagaagaaggtgctgccctccagtgatgggaaaacccctgcagaaaagaaactgaaaccatcaactaacaccaaaaagGCCaaagtttcatttacaccaaatgaaccaggaaaatatacaaagttggaaaaagatgctctagatttgctctcagataatgaagaagaagatgcagaatcttcaatcttaacctttgaggaaagagacacttcatcgttaagcattgaggccagattggaatcaatagaggagaaattaagcatgatattagggctattaagaacactcaacattgccacagcaggacccacagcagcaagagatgggattagagatgcaatgattggcgtaagagaggaattaatagcagacataataaaggaagctaaagggaaagcagcagaaatgatggaagaggagatgagtcaacgatcaaaaataggaaacggtagtgtaaaactgacagagaaagcaaaagagcttaacaaaattgttgaagatgaaagcacaagtggagaatctgaagaagaagaagaaccaaaagacatacaagacaatagtcaagaagatgacatttaccagttaattatg
>KC562227-1996
atgtcattccctgaaggaaaagatatcctgttcatgggtaatgaagcagcaaaaatagcagaagctttccagaaatcactaaaaagatcaggtcacaaaagaacccagtctattgtaggggaaaaagtaaacactatatcagaaactctagagctacctaccatcagcaaacctgcacgatcatctacactgttagagccaaaattggcatgggcagacagtagcggagccaccaaaaccacagaaaaacaaacaaccaaaacaacagatcctgttgaagaagaggaactcaatgaaaagaaggtatcaccttccagtgatgggaagactcctgcagagaaaaaatcaaaatctccaaccaatgtaaaaaagGCCaaagtttccttcacatcaaatgaaccagggaaatatactaaactagaaaaagatgccctagatttgctctcagacaacgaggaagaagacgcagagtcctcaatcctaacctttgaagagagagacacatcatcactaagcattgaggctagactagaatcaatagaagagaagctaagcatgatattaggactgcttcgtacacttaacattgcaacagcaggaccaacggctgcaagagatggaatcagagatgcaatgattggtataagagaagaactaatagcagaaataataaaagaagcaaagggaaaagcagccgaaatgatggaagaggaaatgaatcaaaggtcaaaaataggtaatggcagtgtaaaactaaccgagaaggcaaaagaacttaataaaattgttgaagacgagagcacaagcggtgaatcagaagaagaagaagaaccaaaagaaactcaggataacaatcaaggagaagatatctaccagttaatcatg
>KC562228-1997.144
atgtcattccctgaaggaaaagatatcctgttcatgggtaatgaagcagcaaaaatagcagaagctttccagaaatcactaaaaagatcaggtcacaaaagaacccagtctattgtaggggaaaaagtaaacactatatcagaaactctagagctacctaccatcagcaaacctgcacgatcatctacactgctagagccaaaattggcatgggcagacagcagcggagccaccaaaaccacagagaaacaaacaaccaaaacaacagatcctgttgaagaagaggaactcaatgaaaagaagatatcaccttctagtgatgggaagactcctgcagagaaaaaatcaaagtctccaaccaatgtaaaaaagGCCaaagtttccttcacatcaaatgaaccagggaaatataccaaactagaaaaagatgccctagatttgctctcagacaatgaggaagaagacgcagagtcctcaatcctaacctttgaagagagagacacatcatcactaagcattgaggctagactagaatcaatagaagagaagctaagcatgatattaggactgcttcgtacacttaacattgcaacagcaggaccaacagctgcaagagatggaatcagagatgcaatgattggtataagagaagaactaatagcagaaataataaaagaagcaaagggaaaagcagctgaaatgatggaagaggaaatgaatcaaaggtcaaaaataggtaatggcagtgtaaaactaaccgagaaggcaaaagaacttaataaaattgttgaagacgagagcacaagcggtgaatcagaagaagaagaagaaccaaaagaaactcaggataacaatcaaggagaagatatttaccagttaatcatg
>KC562230-2004.183
atgtcattccctgaaggaaaggatatcctgttcatgggtaatgaagcagcaaaaatagccgaagctttccagaaatcactaaaaaaatcaggtcacaagagaactcaatctattgtaggggaaaaagtaagcactatatcagaaactctagaactacccaccatcagcaaacccgcacgatcatctacactgctggaaccaaaattagcatgggcagacaacagcggaatcaccaaaatcacagaaaaatcagcaaccaaaacagcagatcctgttgaagaagaggaattcaatgaaaagaaagtattgccttccagtgatgggaagactcccgcagaaaaaaaatcaaagtcttcaaccagtgtaaaaaagGCCaaagtttcctttacatcaaatgaaccagggaaatacaccaaactagagaaagatgctctagacttgctctcagacaatgaggaagaagacgcagaatcctcaatcttaacctttgaggagaaagacacatcatcgctaagtattgaagctagactagaatctatagaagagaagttgagcatgatattaggactgcttcgtacacttaacattgcaacagcaggaccaacagctgcacgagatggaatcagagatgcaatgattggtataagagaagaactaatagcagagataattaaggaagccaagggaaaagcagctgaaatgatggaagaagagatgaatcaaagatctaaaataggaaatggcagtgtaaaactaaccgagaaggcaaaagagctcaacaaaattgttgaagacgagagcacaagcggtgaatcagaagaagaagaagaaccaaaagaaactcaggacaacaatcagggagaagatatttatcagttaatcatg
>KC562231-2004.574
atgtcattccctgaaggaaaagatatcctgttcatgggtaatgaagcagcaaaaatagcagaagctttccagaaatcactaaaaagatcaggtcacaaaagaacccagtctattgtaggggaaaaagtaaacactatatcagaaactctagagctacctaccatcagcaaacctgcacgatcatctacactgctagagccaaaattggcatgggcagacagcagcggagccaccaaaaccacagaaaaacaaacaaccaaaacaacagatcctgttgaagaagaggaactcaatgaaaagaaggtatcaccttccagtgatgggaagactcctgcagagaaaaaatcaaaatctccaaccaatgcaaaaaagGCCagagtttccttcacatcaaatgaaccagggaaatataccaaactagaaaaagatgccctagatttgctctcagacaatgaggaagaagacgcagagtcctcaatcctaacctttgaagagagagacacatcatcactaagcattgaggctagactagaatcaatagaagagaagctaagtatgatattaggactgcttcgtacacttaacattgcaacagcaggaccaacagctgcaagagatggaatcagagatgcaatgattggtataagagaagaactaatagcagaaataataaaggaagcaaagggaaaagcagctgaaatgatggaagaggaaatgaaccaaaggtcaaaaataggcaatggcagtgtaaaactaaccgagaaggcaaaagaacttaataaaattgttgaagacgagagcacaagcggcgaatcagaagaagaggaagaaccaaaagaaactcaggataacaatcaaggagaagatatttaccagttaatcatg
>KC562232-2001.096
atgtcattccctgaaggaaaagatatcctgttcatgggtaatgaagcagcaaaaatagcagaagctttccagaaatcactaaaaagatcaggtcacaaaagaacccagtctattgtaggggaaaaagtaaacactatatcagaaactctagagctacctaccatcagcaaacctgcacgatcatctacactgctagagccaaaattggcatgggcagacagcagcggagccaccaaaaccacagagaaacaaacaaccaaaacaacagatcctgttgaagaagaggaactcaatgaaaagaagatatcaccttctagtgatgggaagactcctgcagagaaaaaatcaaagtctccaaccaatgtaaaaaagGCCaaagtttccttcacatcaaatgaaccagggaaatataccaaactagaaaaagatgccctagatttgctctcagacaatgaggaagaagacgcagagtcctcaatcctaacctttgaagagagagacacatcatcactaagcattgaggctagactagaatcaatagaagagaagctaagcatgatattaggactgcttcgtacacttaacattgcaacagcaggaccaacagctgcaagagatggaatcagagatgcaatgattggtataagagaagaactaatagcagaaataataaaagaagcaaagggaaaagcagctgaaatgatggaagaggaaatgaatcaaaggtcaaaaataggtaatggcagtgtaaaactaaccgagaaggcaaaagaacttaataaaattgttgaagacgagagcacaagcggtgaatcagaagaagaagaagaaccaaaagaaactcaggataacaatcaaggagaagatatttaccagttaatcatg
>KC562233-2003.652
atgtcgttccctgaaggaaaagatattcttttcatgggtaatgaagcagcaaaattggcggaagctttccagaaatcattaagaaaacctagtcataagagatctcaatctattataggagaaaaagtgaacactgtatctgaaacattggaattacctactatcagtagacctaccaaaccaactatattgtcagagccgaagttagcatggacagacaaaggtggggcaatcaaaactgaagtaaagcaaacgatcaaaattatggatcctattgaagaggaagagtctactgagaagaaggtgctgccctctagtgatgggaaaactcctgcagaaaagaagttgaaaccatcaaccaacacaaaaaagGCCaaagtttcatttacaccaaatgaaccaggaaaatatacaaagttggagaaagatgctctagacttgctttcagataacgaagaggaagatgcagaatcctcaatcttaaccttcgaagaaagagatacttcatcattaagcattgaagccagactagaatcgattgaggagaaattaagcatgatactagggctattaagaacactcaacattgctacagcaggacccacagcagcaagagatgggatcagagatgcaatgattggcataagggaagaactaatagcagacataataaaagaagccaagggaaaagcagcagaaatgatggaagaggaaatgaaccagcggacaaaaataggaaacggtagtgtaaaattaactgaaaaggcaaaggagctcaacaaaattgttgaagatgaaagcacaagtggagaatctgaagaagaagaagaactaaaagacatacaggaaaataatcaagaagatgacatttaccagttaattatg
>KC562235-2004
atgtcattccctgaaggaaaggatatcctgttcatgggtaatgaagcagcaaaaatagccgaagctttccagaaatcactaaaaaaatcaggtcacaagagaactcaatccattgtaggggaaaaagtaaacactatatcagaaactctagaactacccaccatcagcaagcccgcacgatcatctacactgctggaaccaaaattggcatgggcagacaacagcggaatcaccaaaatcacagaaaaaccagcaaccaaaacaacagatcctgttgaagaagaggaattcaatgaaaagaaagtattgccttccagtgatgggaagactcccgcagagaaaaaatcaaagttttcaaccagtgtaaaaaagGCCaaagtttcctttacatcaaatgaaccagggaaatataccaaactagagaaagatgccctagacctgctctcagacaatgaggaagaagacgcagaatcctcaatcttaacctttgaggagaaagacacatcatcactaagcattgaagctagactagaatctatagaagagaagttgagcatgatattaggactgcttcgtacacttaacattgcaacagcaggaccaacagctgcacgagatggaatcagagatgcaatgattggtataagagaagaactaatagcagagataattaaggaagccaagggaaaagcagctgaaatgatggaagaagagatgaatcaaagatctaaaataggaaatggcagtgtaaaactaaccgagaaggcaaaagagctcaacaaaattgttgaagacgagagcacaagcggtgaatcagaagaagaagaagaaccaaaagaaactcaggacaacaatccgggagaagatatttatcagttaatcatg
>KC562238-1996.205
atgtcattccctgaaggaaaagatatcctgttcatgggtaatgaagcagcaaaaatagcagaagctttccagaaatcactaaaaagatcaggtcacaaaagaacccagtctattgtaggggaaaaagtaaacactatatcagaaactctagagctacctaccatcagcaaacctgcacgatcatctacactgttagagccaaaattggcatgggcagacagtagcggagccaccaaaaccacagaaaaacaaacaaccaaaacaacagatcctgttgaagaagaggaactcaatgaaaagaaggtatcaccttccagtgatgggaagactcctgcagagaaaaaatcaaaatctccaaccaatgtaaaaaagGCCaaagtttccttcacatcaaatgaaccagggaaatatactaaactagaaaaagatgccctagatttgctctcagacaacgaggaagaagacgcagagtcctcaatcctaacctttgaagagagagacacatcatcactaagcattgaggctagactagaatcaatagaagagaagctaagcatgatattaggactgcttcgtacacttaacattgcaacagcaggaccaacggctgcaagagatggaatcagagatgcaatgattggtataagagaagaactaatagcagaaataataaaagaagcaaagggaaaagcagccgaaatgatggaagaggaaatgaatcaaaggtcaaaaataggtaatggcagtgtaaaactaaccgagaaggcaaaagaacttaataaaattgttgaagacgagagcacaagcggtgaatcagaagaagaagaagaaccaaaagaaactcaggataacaatcaaggagaagatatctaccagttaatcatg
>KC562239-1995.833
atgtcattccctgaaggaaaagatatcctgttcatgggtaatgaagcagcaaaaatagcagaagctttccagaaatcactaaaaagatcaggtcacaaaagaacccagtctattgtaggggaaaaagtaaacactatatcagaaactctagagctacctaccatcagcaaacctgcacgatcatctacactgttagagccaaaattggcatgggcagacagtagcggagccaccaaaaccacagaaaaacaaacaaccaaaacaacagatcctgttgaagaagaggaactcaatgaaaagaaggtatcaccttccagtgatgggaagactcctgcagagaaaaaatcaaaatctccaaccaatgtaaaaaagGCCaaagtttccttcacatcaaatgaaccagggaaatatactaaactagaaaaagatgccctagatttgctctcagacaacgaggaagaagacgcagagtcctcaatcctaacctttgaagagagagacacatcatcactaagcattgaggctagactagaatcaatagaagagaagctaagcatgatattaggactgcttcgtacacttaacattgcaacagcaggaccaacggctgcaagagatggaatcagagatgcaatgattggtataagagaagaactaatagcagaaataataaaagaagcaaagggaaaagcagccgaaatgatggaagaggaaatgaatcaaaggtcaaaaataggtaatggcagtgtaaaactaaccgagaaggcaaaagaacttaataaaattgttgaagacgagagcacaagcggtgaatcagaagaagaagaagaaccaaaagaaactcaggataacaatcaaggagaagatatctaccagttaatcatg
>KC562240-2003.529
atgtcgttccctgaaggaaaagatattcttttcatgggtaatgaagcagcaaaattggcagaagccttccagaaatcattaagaaaacctagtcataagagatcccaatctattataggagaaaaagtgaacactgtatctgaaacattggaattacctactatcagtagacctaccaaaccaaccatgttgtcagagccgaagttagcatggacagacaaaggtggggcaatcaaaactgaagtaaagcaaacaatcaaaattatggatcctattgaagaagaagagtccactgaaaaaaaggtgctgccctctagtgatgggaaaactcctgcagaaaagaagttgaaaccatcaaccaacacaaaaaagGCCaaagtttcatttacaccgaatgaaccaggaaaatatacaaagttggagagagatgctctagacttgctttcagacaatgaagaggaagatgcagaatcctcaatcttaaccttcgaagaaagagatacttcatcattaagcattgaagccagactagaatcgattgaggagaaattaagcatgatactagggctattaagaacactcaacattgctacagcaggacccacagcagcaagagatgggataagagatgcaatgattggcataagggaagaactaatagcagacataataaaagaggccaagggaaaagcagcagaaatgatggaagaggaaatgaaccagcggacaaaaataggaaacggtagtgtaaaattaactgaaaaggcaaaggagctcaacaaaattgttgaagatgaaagcacaagtggagaatctgaagaagaagaagaactaaaagacatacaggaaaataatcaagatgatgacatttaccagttaattatg
>KC562241-2003.612
atgtctttccctgaaggaaaagatattcttttcatgggtaatgaagcagcaaaattagcagaagctttccagaaatcattaagaaaaccaagtcataaaagatctcaatctattataggagaaaaagtgaacactgtatcagaaacattggaatcacctactatcagtagacctgcaaaaccaaccatactgtcagaaccaaagttagcatggactgataaaggtggggcaatcaaaactgaaataaagcaagcaatcaaagtcatggatcctattgaggaagaagagtctactgagaagaaggtgctgccctccagtgatgggaaaacccctgcagaaaagagactgaaaccatcaactaacaccaaaaagGCCaaagtttcatttacaccaaatgaaccaggaaaatatacaaagttggaaaaagatgctctagatttgctctcagataatgaagaagaagatgcagaatcttcaatcttaacctttgaagaaagagatacttcatcgttaagcattgaagccagattggaatcaatagaggagaaattaagcatgatattagggctattaagaacactcaacattgctacagcaggacccacagcagcaagagatgggattagagatgcaatgattggcgtaagagaggaattaatagcagacataataaaggaagctaaagggaaagcagcagaaatgatggaagaggaaatgagtcaacgatcaaaaataggaaacggtagtgtaaaactaacagagaaagcaaaagagcttaacaaaattgttgaagatgaaagcacaagtggagaatctgaagaagaagaagaaccaaaagacatacaagacaatagtcaagaagatgacatttaccagttaattatg
>KC562242-2004
atgtcattccctgaaggaaaggatatcctgttcatgggtaatgaagcagcaaaaatagccgaagctttccagaaatcactaaaaaaatcaggtcacaagagaactcaatctattgtaggggaaaaagtaaacactatatcagaaactctagaactacccaccatcagcaaacccgcacgatcatctacactgctggaaccaaaattggcatgggcagacaacagcggagtcaccaaaatcacagaaaaaccagcaaccaaaacaacagatcctgttgaagaagaggaactcaatgaaaagaaagtattgccttccagtgatgggaagactcccgcagagaaaaaatcaaagttttcaaccagtgtaaaaaagGCCaaagtttcctttacatcaaatgaaccagggaaatataccaaactagagaaagatgccctagacttactctcagacaatgaggaagaagacgcagaatcctcaatcttaacctttgaggagaaagatacatcatcactaagcattgaagctagactagaatctatagaagagaagttgagcatgatattaggactgcttcgtacacttaacattgcaacagcaggaccaacagctgcacgagatggaatcagagatgcaatgattggtataagagaagaactaatagcagagataattaaggaagccaagggaaaagcagctgaaatgatggaagaagagatgaatcaaagatctaaaataggaaatggcagtgtaaaactaaccgagaaggcaaaagagctcaacaaaattgttgaagacgagagcacaagcggtgaatcagaagaagaagaagaaccaaaagaaactcaggacaacaatcagggagaagatatttatcagttaatcatg
>KC562244-1983.955
atgtcattccctgaaggaaaagatatcctgttcatgggtaatgaagcagcaaaaatagcagaagctttccagaaatcactaaaaagatcaggtcacaaaagaacccagtctattgtaggggaaaaagtaaacactatatcagaaactctagagctacctaccatcagcaaacctgcacgatcatctacactgttagagccaaaattggcatgggcagacagtagcggagccaccaaaaccacagaaaaacaaacaaccaaaacaacagatcctgttgaagaagaggaactcaatgaaaagaaggtatcaccttccagtgatgggaagactcctgcagagaaaaaatcaaaatctccaaccaatgtaaaaaagGCCaaagtttccttcatatcaaatgaaccagggaaatatactaaactagaaaaagatgccctagatttgctctcagacaacgaggaagaagacgcagagtcctcaatcctaacctttgaagagagagacacatcatcactaagcattgaggctagactagaatcaatagaagagaagctaagcatgatattaggactgcttcgtacacttaacattgcaacagcaggaccaacggctgcaagagatggaatcagagatgcaatgattggtataagagaagaactaatagcagaaataataaaagaagcaaagggaaaagcagccgaaatgatggaagaggaaatgaatcaaaggtcaaaaataggtaatggcagtgtaaaactaaccgagaaggcaaaagaacttaataaaattgttgaagacgagagcacaagcggtgaatcagaagaagaagaagaaccaaaagaaactcaggataacaatcaaggagaagatatctaccagttaatcatg
>KF516922-2011.51
atgtcattccctgaaggaaaggatatcctgttcatgggtaatgaagcagcaaaaatagccgaagctttccagaaatcactaaaaaaatcaggtcacaagagaactcaatctattgtaggggaaaaagtaaacactatatcagaaactctagaactacccaccatcagcaaacctgcacgatcatctacactgctggaaccaaaattggcatgggcagacaacagcggaatcaccaagatcacagaaaaaccagcaaccaaaacaacagatcctgctgaagaagaggaactcaacgaaaagaaagtattgccttccagtgatggaaagactcccgcagagaaaaaatcaaagttttcaaccagtgcaaaaaagGCCaaagtttccttcacatcaaatgaaccagggaaatataccaaactagagaaagatgccctagacttactctcagacaatgaggaagaagacgcagaatcctcaatcttaacctttgaggagaaagatacatcatcactaagcattgaagctagactagaatctatagaagagaagttgagcatgatactaggactgcttcgtacactcaacattgcaacagcaggaccaacagctgcacgagatggaatcagagatgcaatgattggtataagagaagaactaatagcagagataattaaagaagccaagggaaaagcagctgaaatgatggaagaagagatgaatcaaagatctaaaataggaaatggcagtgtaaaactaaccgagaaagcaaaagagctcaacaaaattgttgaagacgagagcacaagcggtgaatcagaagaagaagaagaaccaaaagaaactcaggacaacaatcagggagatgatatttatcagttaatcatg
>KF530163-2004.526
atgtcattccctgaaggaaaggatatcctgttcatgggtaatgaagcagcaaaaatagccgaagctttccagaaatcactaaaaaaatcaggtcacaagagaactcaatctattgtaggggaaaaagtaagcactatatcagaaactctagaactacccaccatcagcaaacccgcacgatcatctacactgctggaaccaaaattggcatgggcagacaacagcggaatcaccaaaatcacagaaaaaccagcaaccaaaacagcagatcctgttgaagaagaggaattcaatgaaaagaaagtattgccttccagtgatgggaagactcccgcagagaaaaaatcaaagtcttcaaccagtgtaaaaaagGCCaaagtttcctttacatcaaatgaaccagggaaatataccaaactagagaaagatgccctagacttgctctcagacaatgaggaagaagacgcagaatcctcaatcttaacctttgaggagaaagatacatcatcactaagtattgaagctagactagaatctatagaagagaagttgagcatgatattaggactgcttcgtacacttaacattgcaacagcaggaccaacagctgcacgagatggaatcagagatgcaatgattggtataagagaagaactaatagcagagataattaaggaagccaagggaaaagcagctgaaatgatggaagaagagatgaatcaaagatctaaaataggaaatggcagtgtaaaactaaccgagaaggcaaaagagctcaacaaaattgttgaagacgagagcacaagcggtgaatcagaagaagaagaagaaccaaaagaaactcaggacaacaatcagggagaagatatttatcagttaatcatg
>KF530164-2004.631
atgtcattccctgaaggaaaggatatcctgttcatgggtaatgaagcagcaaaaatagccgaagctttccagaaatcactaaaaaaatcaggtcacaagagaactcaatctattgtaggggaaaaagtaaacactatatcagaaactctagaactacccaccatcagcaaacccgcacgatcatctacactgctggaaccaaaattggcatgggcagacaacagcggaatcaccaaaatcacagaaaaaccagcaaccaaaacaacagatcctgttgaagaagaggaactcaatgaaaagaaagtattgccttccagtgatgggaagactcccgcagagaaaaaatcaaagttttcaaccagtgtaaaaaagGCCaaagtttcctttacatcaaatgaaccagggaaatataccaaactagagaaagatgccctagacttactctcagacaatgaggaagaagacgcagaatcctcaatcttaacctttgaggagaaagatacatcatcactaagcattgaagctagactagaatctatagaagagaagttgagcatgatattaggactgcttcgtacacttaacattgcaacagcaggaccaacagctgcacgagatggaatcagagatgcaatgattggtataagagaagaactaatagcagagataattaaggaagccaagggaaaagcagctgaaatgatggaagaagaggtgaatcaaagatctaaaataggaaatggcagtgtaaaactaaccgagaaggcaaaagagctcaacaaaattgttgaagacgagagcacaagcggtgaatcagaagaagaagaagaaccaaaagaaactcaggacaacaatcagggagaagatatttatcagttaatcatg
>KF530167-2004.659
atgtcattccctgaaggaaaggatatcctgttcatgggtaatgaagcagcaaaaatagccgaagctttccagaaatcactaaaaaaatcaggtcacaagagaactcaatctattgtaggggaaaaagtaaacactatatcagaaactctagaactacccaccatcagcaaacccgcacgatcatctacactgctggaaccaaaattggcatgggcagacaacagcggaatcaccaaaatcacagaaaaaccagcaaccaaaacaacagatcctgttgaagaagaggaactcaatgaaaagaaagtattgccttccagtgatgggaagactcccgcagagaaaaaatcaaagttttcaaccagtgtaaaaaagGCCaaagtttcctttacatcaaatgaaccagggaaatataccaaactagagaaagatgccctagacttactttcagacaatgaggaagaagacgcagaatcctcaatcttaacctttgaggagaaagatacatcatcactaagcattgaagctagactagaatctatagaagagaagttgagcatgatattaggactgcttcgtacacttaacattgcaacagcaggaccaacagctgcacgagatggaatcagagatgcaatgattggtataagagaagaactaatagcagagataattaaggaagccaagggaaaagcagctgaaatgatggaagaagaggtgaatcaaagatctaaaataggaaatggcagtgtaaaactaaccgagaaggcaaaagagctcaacaaaattgttgaagacgagagcacaagcggtgaatcagaagaagaagaagaaccaaaagaaactcaggacaacaatcagggagaagatatttatcagttaatcatg
>KF530171-2004.479
atgtcattccctgaaggaaaggatatcctgttcatgggtaatgaagcagcaaaaatagccgaagctttccagaaatcactaaaaaaatcaggtcacaagagaactcaatctattgtaggggaaaaagtaaacactatatcagaaactctagaactacccaccatcagcaaacccgcacgatcatctacactgctggaaccaaaattggcatgggcagacaacagcggaatcaccaaaatcacagaaaaaccagcaaccaaaacaacagatcctgttgaagaagaggaactcaatgaaaagaaagtattgccttccagtgatgggaagactcccgcagagaaaaaatcaaagttttcaaccagtgtaaaaaagGCCaaagtttcctttacatcaaatgaaccagggaaatataccaaactagagaaagatgccctagacttactctcagacaatgaggaagaagacgcagaatcctcaatcttaacctttgaggagaaagatacatcatcactaagcattgaagctagactagaatctatagaagagaagttgagcatgatattaggactgcttcgtacacttaacattgcaacagcaggaccaacagctgcacgagatggaatcagagatgcaatgattggtataagagaagaactaatagcagagataattaaggaagccaagggaaaagcagctgaaatgatggaagaagaggtgaatcaaagatctaaaataggaaatggcagtgtaaaactaaccgagaaggcaaaagagctcaacaaaattgttgaagacgagagcacaagcggtgaatcagaagaagaagaagaaccaaaagaaactcaggacaacaatcagggagaagatatttatcagttaatcatg
>KF530173-2004.526
atgtcattccctgaaggaaaggatatcctgttcatgggtaatgaagcagcaaaaatagccgaagctttccagaaatcactaaaaaaatcaggtcacaagagaactcaatctattgtaggggaaaaagtaaacactatatcagaaactctagaactacccaccatcagcaaacccgcacgatcatctacactgctggaaccaaaattggcatgggcagacaacagcggaatcaccaaaatcacagaaaaaccagcaaccaaaacaacagatcctgttgaagaagaggaactcaatgaaaagaaagtattgccttccagtgatgggaagactcccgcagagaaaaaatcaaagttttcaaccagtgtaaaaaagGCCaaagtttcctttacatcaaatgaaccagggaaatataccaaactagagaaagatgccctagacttactttcagacaatgaggaagaagacgcagaatcctcaatcttaacctttgaggagaaagatacatcatcactaagcattgaagctagactagaatctatagaagagaagttgagcatgatattaggactgcttcgtacacttaacattgcaacagcaggaccaacagctgcacgagatggaatcagagatgcaatgattggtataagagaagaactaatagcagagataattaaggaagccaagggaaaagcagctgaaatgatggaagaagaggtgaatcaaagatctaaaataggaaatggcagtgtaaaactaaccgagaaggcaaaagagctcaacaaaattgttgaagacgagagcacaagcggtgaatcagaagaagaagaagaaccaaaagaaactcaggacaacaatcagggagaagatatttatcagttaatcatg
>KF530178-2004.779
atgtcattccctgaaggaaaagatatcctgttcatgggtaatgaagcagcaaaaatagcagaagctttccagaaatcactaaaaagatcaggtcacaaaagaacccaatctattgtaggggaaaaagtaaacactatatcagaaactctagagctacctaccatcagcaaacctgcacgatcatctacactgctggagccaaaattggcatgggcagacagcagcggagccaccaaaaccacagaaaaacaaacaaccaaaacaacagatcctgttgaagaagaggaactcaatgaaaagaagatatcaccttccagtgatgggaagactcctgcagagaaaaaatcaaaatctccaaccaatgtaaaaaagGCCaaagtttccttcacatcaaatgaaccagggaaatataccaaactagaaaaagatgccctagatttgctctcagacaatgaggaagaagacgcagaatcctcaatcctaacctttgaagagagagacacatcttcactaagcattgaggctagactagaatcaatagaagagaagctaagcatgatattaggactgcttcgtacacttaacattgcaacagcaggaccaacagctgcaagagatggaatcagagatgcaatgattggtataagagaagaactaatagcagaaataataaaagaagcaaagggaaaagcagctgaaatgatggaagaggaaatgaatcaaaggtcaaaaataggtaatggcagtgtaaaactaaccgagaaggcaaaagaacttaataaaattgttgaagacgagagcacaagcggtgaatcagaagaagaagaagaaccaaaagaaactcaggataacaatcaaggagaagatatttaccagttaatcatg
>KF530179-2003.609
atgtcattccctgaaggaaaggatatcctgttcatgggtaatgaagcagcaaaaatagccgaagctttccagaaatcactaaaaaaatcaggtcacaagagaactcaatccattgtaggggaaaaagtaaacactatatcagaaactctagaactacccaccatcagcaaacccgcacgatcatctacactgctggaaccaaaattggcatgggcagacaacagcggaatcaccaaaatcacagaaaaaccagcaaccaaaacaacagatcctgttgaagaagaggaattcaacgaaaagaaagtattgccttccagtgatgggaagactcccgcagagaaaaaatcaaagttttcaaccagtgtaaaaaagGCCaaagtttcctttacatcaaatgaaccagggaaatataccaaactagagaaagatgccctagacttgctctcagacaatgaggaagaagacgcagaatcctcaatcttaacctttgaagagaaagatacatcatcactaagcattgaagctagactagaatctatagaagagaagttgagcatgatattaggactgcttcgtacacttaacattgcaacagcaggaccaacagctgcacgagatggaatcagagatgcaatgattggtataagagaagaactaatagcagagataattaaggaagccaagggaaaagcagctgaaatgatggaagaagagatgaatcaaagatctaaaataggaaatggcagtgtaaaactaaccgagaaggcaaaagagctcaacaaaattgttgaagacgagagcacaagcggtgaatcagaagaagaagaagaaccaaaagaaactcaggacaacaatcagggagaagatatttatcagataatcatg
>KF686742-2002
atgtcattccctgaaggaaaagatattcttttcatgggtaatgaagcagcaaaattggcagaagctttccaaaaatcattaagaaaacctagtcataaaagatctcaatctattataggagaaaaagtgaacactgtatctgaaacattggaattacctactatcagtagacctaccaaaccgaccatattgtcagagccgaagttagcatggacagacaaaggtggggcaatcaaaactgaagcaaagcaaacaatcaaagccatggatcctattgaagaagaagagtttactgagaaaagggtgctgccctccagtgatgggaaaactcctgcagaaaagaagttgaaaccatcaaccaacactaaaaagGCCaaggtctcatttacaccaaatgaaccaggaaaatacacaaagttggagaaagatgctctagacttgctttcagacaatgaagaagaagatgcagaatcctcaatcttaacctttgaagaaagagatacttcatcattaagcattgaagccagactagaatcgattgaggagaaattaagcatgatattagggctattaagaacactcaacattgctacagcaggacccacagcagcaagagatgggatcagagatgcaatgattggcataagggaggaactaatagcagacataataaaagaagccaagggaaaagcagcagaaatgatggaagaagaaatgaaccagcggacaaaaataggaaacggtagtgtaaaattaactgaaaaggcaaaggagctcaacaaaattgttgaagacgaaagcacaagtggtgaatccgaagaagaagaagaaccaaaagacacacaggaaaataatcaagaagatgacatttaccagttaattatg
>KJ627377-2010.394
atgtcgttccctgaaggaaaagatattcttttcatgggtaatgaagcagcaaaattggcagaagctttccagaaatcattaagaaaacctagtcataagagatctcaatctattataggagaaaaagtgaacactgtatccgaaacattggaattacctactatcagtagacctaccaaaccaaccatattgtcagagccgaagttagcatggacagacaaaggtggggcaatcaaaactgaagtaaagcaaacaatcaaaattatggatcctattgaagaagaagagtctactgagaaaaaggtgctgccctctagtgatgggaaaactcctgcagaaaagaagttgaaaccatcaaccaacacaaaaaagGCCaaagtttcatttacaccgaatgaaccaggaaaatatacaaagttggagaaagatgctctagatttgctttcagacaatgaagaggaagatgcagaatcctcaatcttaaccttcgaagaaagagatacttcatcattaagcattgaagccagactagaatcgattgaggagaaattaagcatgatactagggctattaagaacactcaacattgctacagcaggacccacagcagcaagagatgggatcagagatgcaatgattggcataagggaggaactaatagcagacataataaaagaggctaagggaaaagcagcagaaatgatggaagaggaaatgaaccaaaggacaaaaataggaaacggtagtgtaaaattaactgaaaaggcaaaagagctcaacaaaattgttgaagatgaaagcacaagtggagaatctgaagaagaagaagaactaaaagacatacaggaaaataatcaagaagatgacatttaccagttaattatg
>KJ627379-2009.999
atgtcgttccctgaaggaaaagatattcttttcatgggtaatgaagcagcaaaattggcagaagctttccagaaatcattaagaaaacctagtcataagagatctcaatctattataggagaaaaagtgaacactgtatctgaaacattggaattacctactatcagtagacctaccaaaccaactatactgtcagagccaaagttagcatggacagacaaaggtggggcaatcaaaactgaagtaaagcaaccaatcaaaattatggatcctattgaagaagaagagtctactgagaaaaaggtgttgccctctagtgatgggaaaactcctgcagaaaagaagttgaaatcatcaaccaacacaaaaaagGCCaaagtttcatttacaccgaatgaaccgggaaaatatacaaagttggagaaagatgctctagacttgctttcagacaatgaagaggaagatgcagaatcctcaattttaaccttcgaagaaagagatacttcatcattaagcattgaagccagactagaatcgattgaggagaaattaagcatgatactagggctgttaagaacactcaacattgctacagcaggaccaacagcagcaagagatgggatcagagatgcaatgattggcataagggaagaactaatagcagacataataaaagaggccaaggggaaagcagcagaaatgatggaagaggaaatgaaccaacggacaaaaatagggaacggtagtgtaaaattaactgaaaaggcaaaagagctcaacaaaattgttgaggatgaaagcacaagtggagaatctgaagaagaagaagaactaaaagacatacaggaaaataatcaagaagatgacatttaccagttaattatg
>KJ627380-2010.441
atgtcgttccctgaaggaaaagatattcttttcatgggtaatgaagcagcaaaattggcagaagctttccagaaatcattaagaaaacctagtcataagagatctcaatctattataggagaaaaagtgagcactgtatccgaaacattggaattacctactatcagtagacctaccaaaccaaccatattgtcagagccgaagttagcatggacagacaaaggtggggcaatcaaaactgaagtaaagcaaacaatcaaaattatggatcctattgaagaagaagagtctactgagaaaaaggtgctgccctctagtgatgggaaaactcctgcagaaaagatgttgaaaccatcaaccaacacaaaaaagGCCaaagtttcatttacaccgaatgaaccaggaaaatatacaaagttggagaaagatgctctagatttgctttcagacaatgaagaggaagatgcagaatcctcaatcttaaccttcgaagaaagagatacttcatcattaagcattgaagccagattagaatcgattgaggagaaattaagcatgatactagggctattaagaacactcaacattgctacagcaggacccacagcagcaagagatgggatcagagatgcaatgattggcataagggaggaactaatagcagacataataaaagaggccaagggaaaagcagcagaaatgatggaagaggaaatgaaccaaaggacaaaaataggaaacggtagtgtaaaattaactgaaaaggcaaaggagctcaacaaaattgttgaagatgaaagcacaagtggagaatctgaagaagaagaagaactaaaagacatacaggaaaataatcaagaagatgacatttaccagttaattatg
>KJ627381-2010.460
atgtcgttccctgaaggaaaagatattcttttcatgggtaatgaagcagcaaaattggcagaagctttccagaaatcattaagaaaacctagtcataagagatctcagtctattataggagaaaaagtgaacactgtatccgaaacattggaattgcctactatcagtagacctaccaaaccaactatattgtcagagccgaagttagcatggacagacaaaggtggggcaatcaaaactgaagtaaagcaaacaatcaaaattatggatcctattgaagaagaagagtctactgagaaaaaggtgctgccctctagtgatgggaaaactcctgcagaaaagaagttgaaaccatcaaccaacacaaaaaagGCCaaagtttcatttacaccgaatgaaccaggaaaatatacaaagttggagaaagatgctctagacttgctttcagacaatgaagaggaagatgcagaatcctcaatcttaaccttcgaagaaagagatacttcatcattaagcattgaagccagactagaatcgattgaggagaaattaagcatgatactagggctattaagaacactcaacattgctacagcaggacccacagcagcaagagatgggatcagagatgcaatgattggcataagggaggaactaatagcagacataataaaagaggccaagggaaaagcagcagaaatgatggaagaggagatgaaccaaaggacaaaaataggaaacggtagtgtaaaattaactgaaaaggcaaaggagctcaacaaaattgttgaagatgaaagcacaagtggagaatctgaagaagaagaagaactaaaagacatacaggaaaataatcaagaagatgacatttaccagttaattatg
>KJ627382-2011.048
atgtcgttccctgaaggaaaagatattcttttcatgggtaatgaagcagcaaaattggcggaagctttccagaaatcattaagaaaacctagtcataagaggtctcaatctattatcggagaaaaagtgaacactgtatctgaaacattggaattacctactatcagtagacctaccaaaccaaccatattgtcagagccgaagttagcatggacagacaaaggtggggcaatcaaaactgaagtaaagcaaacaatcaaaattatggatcctattgaagaagaagagtctactgagaaaagggtgttgccctctagtgatgggaaaactcctgcagaaaagaagttgaaactatcaaccaacacaaaaaagGCCaaagtttcatttacaccgaatgaaccgggaaaatatacaaagttggagaaagatgctctagacttgctttcagacaatgaagaggaagatgcagaatcctcaatcttaaccttcgaagaaagagatacttcatcattaagcattgaagccagactagaatcgattgaggagaaattaagcatgatactagggctgttaagaacactcaacattgctacagcaggaccaacagcagcaagggatgggatcagagatgcaatgattggcataagggaagaactaatagcagacataataaaagaggccaaggggaaagcagcagaaatgatggaagaggaaatgaaccaacggacaaaaatagggaacggtagtgtaaaattaactgaaaaagcaaaggagctcaacaaaattgttgaggatgaaagcacaagtggagaatctgaagaagaagaagaactaaaagacatacaggaaaataatcaagaagatgacatttaccagttaattatg
>KJ627383-2008.889
atgtcattccctgaaggaaaggatatcctgttcatgggtaatgaagcagcaaaaatagccgaagctttccagaaatcactaaaaaaatcaggtcacaggagaactcaatctattgtaggagaaaaagtaaacactatatcagaaactctagaactacccaccatcagtaaacccgcacgatcatctacactgctggaaccaaaattggcatgggcagacaacagcggaatcaccaaaatcacagaaaaaccagcaaccaaaacaacagatcctgttgaagaagaggaactcaatgaaaagaaagtattgccttccagtgatgggaagactcccgcagagaaaaaagcaaagttttcaaccagtgtaaaaaagGCCaaagtttcctttacatcaaatgaaccagggaaatataccaaactagagaaagatgccctagacttactctcagataatgaggaagaagacgcagaatcctcaatcttaacctttgaggagaaagatacatcatcactaagcattgaagccagactagaatctatagaagagaagttgagcatgatattaggactgcttcgtacacttaacattgcaacagcaggaccaacagctgcacgagatggaatcagagatgcaatgattggtatgagagaagaactaatagcagagataattaaggaggccaagggaaaagcagctgaaatgatggaagaagagatgaatcaaagatccaaaataggaaatggcagtgtaaaactaaccgagaaggcaaaagagctcaacaaaattgttgaagacgagagcacaagcggtgaatcagaagaagaagaagaaccaaaagaaactcaggacaacaatcagggagaagatatttatcagttaatcatg
>KJ627384-2010.101
atgtcgttccctgaaggaaaagatattcttttcatgggtaatgaagcagcaaaattggcagaagctttccagaaatcattaagaaaacctagtcataagagatctcaatctattataggagaaaaagtgagcactgtatccgaaacattggaattacctactatcagtagacctaccaaaccaaccatattgtcagagccgaagttagcatggacagacaaaggtggggcaatcaaaactgaagtaaagcaaacaatcaaaattatggatcctattgaagaagaagagtctactgagaaaaaggtgctgccctctagtgatgggaaaactcctgcagaaaagaagttgaaaccatcaaccaacacaaaaaagGCCaaagtttcatttacaccgaatgaaccaggaaaatatacaaagttggagaaagatgctctagatttgctttcagacaatgaagaggaagatgcagaatcctcaatcttaaccttcgaagaaagagatacttcatcattaagcattgaagccagattagaatcgattgaggagaaattaagcatgatactagggctattaagaacactcaacattgctacagcaggacccacagcagcaagagatgggatcagagatgcaatgattggcataagggaggaactaatagcagacataataaaagaggccaagggaaaagcagcagaaatgatggaagaggaaatgaaccaaaggacaaaaataggaaacggtagtgtaaaattaactgaaaaggcaaaggagctcaacaaaattgttgaagatgaaagcacaagtggagaatctgaagaagaagaagaactaaaggacatacaggaaaataatcaagaagatgacatttaccagttaattatg
>KJ627385-2009.886
atgtcgttccctgaaggaaaagatattcttttcatgggtaatgaagcagcaaaattggcagaagctttccagaaatcattaagaaaacctagtcataagagatctcaatctattataggagaaaaagtgaacactgtatctgaaacattggaattacctactatcagtagacctaccaaaccaaccatactgtcagagccgaagttagcatggacagacaaaggtggggcaatcaaaactgaagtaaagcaaccaatcaaaattatggatcctattgaagaagaagagtctactgagaaaaaggtgttgccctctagtgatgggaaaactcctacagaaaagaagttgaaatcatcaaccaacacaaaaaagGCCaaagtttcatttacaccgaatgaaccgggaaaatatacaaagttggagaaagatgctctagacttgctttcagacaatgaagaggaagatgcagaatcctcaatcttaaccttcgaagaaagagatacttcatcattaagcattgaagccagactagaatcgattgaggagaaattaagcatgatactagggctgttaagaacactcaacattgctacagcaggaccaacagcagcaagagatgggatcagagatgcaatgattggcataagggaagaattaatagcagacataataaaagaggccaaggggaaagcagcagaaatgatggaagaggaaatgaaccaacggacaaaaatagggaacggtagtgtaaaattaactgaaaaggcaaaggagctcaacaaaattgttgaggatgaaagcacaagtggagaatctgaagaagaagaagaactaaaagacatacaggaaaataatcaagaagatgacatttaccagttaattatg
>KJ627386-2008.678
atgtcgttccctgaaggaaaagatattcttttcatgggtaatgaagcagcaaaattggcagaagctttccagaaatcattaagaaaacccagtcataagagatctcaatctattataggagaaaaagtgaacactgtatccgaaacattggaattacctactatcagtagacctactaaaccaaccatattgtcagagccgaagttagcatggacagacaaaggtggggcaatcaaaactgaagtaaagcaaacaatcaaaattatggatcctattgaagaagaagagtctactgagaaaaaggtgctgccctctagtgatgggaaaactcctgcagaaaagaagttgaaaccttcaaccaacacaaaaaagGCCaaagtttcatttacaccgaatgaaccaggaaaatatacaaagttagagaaagatgctctagatttgctttcagacaatgaagaggaagatgcagaatcctcaatcttaaccttcgaagaaagagatacttcatcattaagcattgaagccagactagaatcgattgaggagaaattaagcatgatactagggctattaagaacactcaacattgctacagcaggacccacagcagcaagagatgggatcagagatgcaatgattggcataagggaggaactaatagcagacataataaaagaggccaagggaaaagcagcagaaatgatggaagaggaaatgaaccaaaggacaaaaataggaaacggtagtgtaaaattaactgaaaaggcaaaagagctcaacaaaattgttgaagatgaaagcacaagtggagaatctgaagaagaagaagaactaaaagacatacaggaaaataatcaagaagatgacatttaccagttaattatg
>KJ627387-2010.037
atgtcgttccctgaaggaaaagatattcttttcatgggtaatgaagcagcaaaattggcagaagctttccagaagtcattaagaaaacctagtcataagagatctcaatctattataggagaaaaagtgaacactgtatccgaaacattggaattacctactatcagtagacctaccaaaccaaccatattgtcagagccgaagttagcatggacagacaaaggtggggcaatcaaaactgaagtaaagcaaacaatcaaaattatggatcctattgaagaagaagagtctactgagaaaaaggtgctgccctctagtgatgggaaaactcctgcagaaaagaaattgaaaccatcaaccaacacaaaaaagGCCaaagtttcatttacaccgaatgaaccaggaaaatatacaaagttggagaaagatgctctagatttgctttcagacaatgaagaggaagatgcagaatcctcaatcttaaccttcgaagaaagagatacttcatcattaagcattgaagccagactagaatcgattgaggagaaattaagcatgatactagggctattaagaacactcaacattgctacagcaggacccacagcagcaagagatgggatcagagatgcaatgattggcataagggaggaactaatagcagacataataaaagaggccaagggaaaagcagcagaaatgatggaagaggaaatgaaccaaaggacaaaaataggaaacggtagtgtaaaattaactgaaaaggcaaaagagctcaacaaaattgttgaagatgaaagcacaagtggagaatctgaagaagaagaagaactaaaagacatacaggaaaataatcaagaagatgacatttaccagttaattatg
>KJ627388-2011.279
atgtcattccctgaaggaaaagatattcttttcatgggtaatgaagcagcaaaattggcagaagctttccaaaaatcattaagaaaacctggtcataaaagatctcaatctattataggagaaaaagtgaacactgtatctgaaacattggaactacctactatcagtagacctaacaaaccgaccatattgtcagagccgaagttagcatggacagacaaaggtggggcaatcagaactgaagcaaagcaaataatcaaagttatggatcctattgaagaagaagagttcactgagaaaagagtgctgccctccagtgacgggaaaactcctgcagaaaagaagttgaaaccatcaaccagcactaaaaagGCCaaggtctcatttacaccaaatgaaccaggaaaatacacaaagttggagaaagatgctctagacttgctttcagacaatgaagaagaagatgcagaatcctcaatcctaaccttcgaagaaagagatacttcatcattaagcattgaagctagactagaatcgattgaggagaaattaagcatgatattagggctattaagaacactcaacattgctacagcaggacccacagcagcaagagatgggatcagagatgcaatgattggcataagagaggagctaatagcagacataataaaagaagccaagggaaaagcagcagaaatgatggaagaagaaatgaaccagcggacaaaaataggaaacggtagtgtaaaattaactgaaaaggcaaaggagctcaacaaaattgttgaagacgaaagcacaagtggtgaatccgaagaagaagaagaaccaaaagacacacaggaaaataatcaagaagatgacatttaccagttaattatg
>KJ627389-2010.399
atgtcgttccctgaaggaaaagatattcttttcatgggtaatgaagcagcaaaattggcagaagctttccagaaatcattaagaaaacctagtcataagagatctcagtctattataggagaaaaagtgaacactgtatccgaaacattggaattgcctactatcagtagacctaccaaaccaactatattgtcagagccgaagttagcatggacagacaaaggtggggcaatcaaaactgaagtaaagcaaacaatcaaaattatggatcctattgaagaagaagagtctactgagaaaaaggtgctgccctctagtgatgggaaaactcctgcagaaaagaagttgaaaccatcaaccaacacaaaaaagGCCaaagtttcatttacaccgaatgaaccaggaaaatatacaaagttggagaaagatgctctagacttgctttcagacaatgaagaggaagatgcagaatcctcaatcttaaccttcgaagaaagagatacttcatcattaagcattgaagccagactagaatcgattgaggagaaattaagcatgatactagggctattaagaacactcaacattgctacagcaggacccacagcagcaagagatgggatcagagatgcaatgattggcataagggaggaactaatagcagacataataaaagaggccaagggaaaagcagcagaaatgatggaagaggagatgaaccaaaggacaaaaataggaaacggtagtgtaaaattaactgaaaaggcaaaggagctcaacaaaattgttgaagatgaaagcacaagtggagaatctgaagaagaagaagaactaaaagacatacaggaaaataatcaagaagatgacatttaccagttaattatg
>KJ627390-2009.963
atgtcattccctgaaggaaaagatattcttttcatgggtaatgaagcagcaaaattggcagaagctttccaaaaatcattaagaaaacctggtcataaaagatctcaatctattataggagaaaaagtgaacactgtatctgaaacattggaactacctactatcagtagacctaacaaaccgaccatattgtcagagccgaagttagcatggacagacaaaggtggggcaatcagaactgaagcaaagcaaataatcaaagttatggatcctattgaagaagaagagttcactgagaaaagagtgctgccctccagtgatgggaaaactcctgcagaaaagaagttgaaaccatcaaccagcactaaaaagGCCaaggtctcatttacaccaaatgaaccaggaaaatacacaaagttggagaaagatgctctagatttgctttcagacaatgaagaagaagatgcagaatcctcaatcctaaccttcgaagaaagagatacttcatcattaagcattgaagctagactagaatcgattgaggagaaattaagcatgatattagggctattaagaacactcaacattgctacagcaggacccacagcagcaagagatgggatcagagatgcaatgattggcataagagaggagctaatagcagacataataaaagaagccaagggaaaagcagcagaaatgatggaagaagaaatgaaccagcggacaaaaataggaaacggtagtgtaaaattaactgaaaaggcaaaggagctcaacaaaattgttgaagacgaaagcacaagtggtgaatccgaagaagaagaagaaccaaaagacacacaggaaaataatcaagaagatgacatttaccagttaattatg
>KJ627392-2008.790
atgtcgttccctgaaggaaaagatattcttttcatgggtaatgaagcagcaaaattggcagaagctttccagaaatcattaagaaaacctagtcataagagatctcaatctattataggagaaaaagtgaacactgtatctgaaacattggaattacctactatcagtagacctaccaaaccaaccatattgtcagagccaaagttagcatggacagacaaaggtggggcaatcaaaactgaagtaaagcaaacaatcaaaattatggatcctattgaagaagaagagtctactgagaaaagggtgttgccctctagtgatgggaaaactcctgcagaaaagaagttgaaaccatcaaccaacacaaaaaagGCCaaagtttcatttacaccgaatgaaccgggaaaatatacaaagttggagaaagatgctctagacttgctttcagacaatgaagaggaagatgcagaatcctcaatcttaaccttcgaagaaagagatacttcatcattaagcattgaagccagactagaatcgattgaggagaaattaagcatgatactagggctgttaagaacactcaacattgctacagcaggaccaacagcagcaagggatgggatcagagatgcaatgattggcataagggaagaactaatagcagacataataaaagaggccaaggggaaagcagcagaaatgatggaagaggaaatgaaccaacggacaaaaatagggaacggtagtgtaaaattaactgaaaaagcaaaggagctcaacaaaattgttgaggatgaaagcacaagtggagaatctgaagaagaagaagaactaaaagacatacaggaaaataatcaagaagatgacatttaccagttaattatg
>KJ627393-2009.899
atgtcgttccctgaaggaaaagatattcttttcatgggtaatgaagcagcaaaattggcagaagctttccagaaatcattaagaaaacccagtcataagagatctcaatctattataggagaaaaagtgaacactgtatccgaaacattggaattacctactatcagtagacctaccaaaccaaccatattgtcagagccgaagttagcatggacagacaaaggtggggcaatcaaaactgaagtaaagcaaacaatcaaaattatggatcctattgaagaagaagagtctactgagaaaaaggtgctgccctctagtgatgggaaaactcctgcagaaaagaagttgaaaccttcaaccaacacaaaaaagGCCaaagtttcatttacaccgaatgaaccaggaaaatatacaaggttagagaaagatgctctagatttgctttcagacaatgaagaggaagatgcagaatcctcaatcttaaccttcgaagaaagagatacttcatcattaagcattgaagccagactagaatcgattgaggagaaattaagcatgatactagggctattaagaacactcaacattgctacagcaggacccacagcagcaagagatgggatcagagatgcaatgattggcataagggaggaactaatagcagacataataaaagaggccaagggaaaagcagcagaaatgatggaagaggaaatgaaccaaaggacaaaaataggaaacggtagtgtaaaattaactgaaaaggcaaaagagctcaacaaaattgttgaagatgaaagcacaagtggagaatctgaagaagaagaagaactaaaagacatacaagaaaataatcaagaagatgacatttaccagttaattatg
>KJ627394-2011.452
atgtcattccctgaaggaaaagatattcttttcatgggtaatgaagcagcaaaattggcagaagctttccaaaaatcattaagaaaacctggtcataaaagatctcaatctattataggagaaaaagtgaacactgtatctgaaacattggaactacctactatcagtagacctaacaaaccgaccatattgtcagagccgaagttagcatggacagacaaaggtggggcaatcagaactgaagcaaagcaaataatcaaagttatggatcctattgaagaagaagagttcactgagaaaagagtgctgccctccagtgacgggaaaactcctgcagaaaagaagttgaaaccatcaaccagcactaaaaagGCCaaggtctcatttacaccaaatgaaccaggaaaatacacaaagttggagaaagatgctctagacttgctttcagacaatgaagaagaagatgcagaatcctcaatcctaaccttcgaagaaagagatacttcatcattaagcattgaagctagactagaatcgattgaggagaaattaagcatgatattagggctattaagaacactcaacattgctacagcaggacccacagcagcaagagatgggatcagagatgcaatgattggcataagagaggagctaatagcagacataataaaagaagccaagggaaaagcagcagaaatgatggaagaagaaatgaaccagcggacaaaaataggaaacggtagtgtaaaattaactgaaaaggcaaaggagctcaacaaaattgttgaagacgaaagcacaagtggtgaatccgaagaagaagaagaaccaaaagacacacaggaaaataatcaagaagatgacatttaccagttaattatg
>KJ627396-2010.405
atgtcgttccctgaaggaaaagatattcttttcatgggtaatgaagcagcaaaattggcagaagctttccagaaatcattaagaaaacctagtcataagagatctcaatctattataggagaaaaagtgaacactgtatccgaaacattggaattgcctactatcagtagacctaccaaaccaactatattgtcagagccgaagttagcatggacagacaaaggtggggcaatcaaaactgaagtaaagcaaacaatcaaaattatggatcctattgaagaagaagagtctactgagaaaaaggtgctgccctctagtgatgggaaaactcctgcagaaaagaagttgaaaccatcaaccaacacaaaaaagGCCaaagtttcatttacaccgaatgaaccaggaaaatatacaaagttggagaaagatgctctagacttgctttcagacaatgaagaggaagatgcagaatcctcaatcttaaccttcgaagaaagagatacttcatcattaagcattgaagccagactagaatcgattgaggagaaattaagcatgatactagggctattaagaacactcaacattgctacagcaggacccacagcagcaagagatgggatcagagatgcaatgattggcataagggaggaactaatagcagacataataaaagaggccaagggaaaagcagcagaaatgatggaagaggagatgaaccaaaggacaaaaataggaaacggtagtgtaaaattaactgaaaaggcaaaggagctcaacaaaattgttgaagatgaaagcacaagtggagaatctgaagaagaagaagaactaaaagacatacaggaaaataatcaagaagatgacatttaccagttaattatg
>KJ627397-2010.965
atgtcattccctgaaggaaaagatatcctgttcatgggtaatgaagcagcaaaaatagcagaagctttccagaaatcactaaaaagatcaggtcacaaaagaacccagtccattgtaggggaaaaagtaaacactatatcagaaactctagagctacctaccatcagcaaacctgcacgatcatctacaccgctagagccaaaactggcatgggcagacagcagcggagccaccaagaccacagaaaaacaaacaaccaaaacaacagatcctgttgaagaagaggaactcaatgaaaagaaggtatcaccttccagtgatgggaggactcctgcagagaaaaaatcaaaatcttcaaccaatgtaaaaaagGCCaaggtttccttcacatcaaatgaaccagggaaatacaccaaactagaaaaagatgctctagatttgctctcagacaatgaggaagaagacgcagagtcctcaatcctaacctttgaagagagagacacatcatcactaagcatcgaagccagactagaatcaatagaagagaagctaagcatgatactaggactgcttcgtacacttaacattgcaacagcaggaccaacggctgcaagagatggaatcagagatgcaatgattggtataagagaagaactaatagcagaaataataaaagaagcaaagggaaaagcagccgaaatgatggaagaggaaatgaatcaaaggtcaaaaataggtaatggcagtgtaaaactaaccgagaaggcaaaagaacttaataaaattgttgaagacgagagcacaagtggtgaatcagaagaagaagaagaaccaaaagaaactcaggataacaatcaaggagaagatatctaccagttaatcatg
>KJ627398-2011.346
atgtcattccctgaaggaaaagatattcttttcatgggtaatgaagcagcaaaattggcagaagctttccaaaaatcattaagaaaacctggtcataaaagatctcaatctattataggagaaaaagtgaacactgtatctgaaacattggaactacctactatcagtagacctaacaaaccgaccatattgtcagagccgaagttagcatggacagacaaaggtggggcaatcagaactgaagcaaagcaaataatcaaagttatggatcctattgaagaagaagagttcactgagaaaagagtgctgccctccagtgatgggaaaactcctgcagaaaagaagttgaaaccatcaaccagcactaaaaagGCCaaggtctcatttacaccaaatgaaccaggaaaatacacaaagttggagaaagatgctctagacttgctttcagacaatgaagaagaagatgcagaatcctcaatcctaaccttcgaagaaagagatacttcatcattaagcattgaagctagactagaatcgattgaggagaaattaagcatgatattagggctattaagaacactcaacattgctacagcaggacccacagcagcaagagatgggatcagagatgcaatgattggcataagagaggagctaatagcagacataataaaagaagccaagggaaaagcagcagaaatgatggaagaagaaatgaaccagcggacaaaaataggaaacggtagtgtaaaattaactgaaaaggcaaaagagctcaacaaaattgttgaagacgaaagcacaagtggtgaatccgaagaagaagaagaaccaaaagacacacaggaaaataatcaagaagatgacatttaccagttaattatg
>KJ627399-2010.779
atgtcgttccctgaaggaaaagatattcttttcatgggtaatgaagcagcaaaattggcagaagctttccagaagtcattaagaaaacctagtcataagagatctcaatctattataggagaaaaagtgaacactgtatccgaaacattggaattacctactatcagtagacctaccaaaccaaccatattgtcagagccgaagttagcatggacagacaaaggtggggcaatcaaaactgaagtaaagcaaacaatcaaaattatggatcctattgaagaagaagagtctactgagaaaaaggtgctgccctctagtgatgggaaaactcctgcagaaaagaaattgaaaccatcaaccaacacaaaaaagGCCaaagtttcatttacaccgaatgaaccaggaaaatatacaaagttggagaaagatgctctagatttgctttcagacaatgaagaggaagatgcagaatcctcaatcttaaccttcgaagaaagagatacttcatcattaagcattgaagccagactagaatcgattgaggagaaattaagcatgatactagggctattaagaacactcaacattgctacagcaggacccacagcagcaagagatgggatcagagatgcaatgattggcataagggaggaactaatagcagacataataaaagaggccaagggaaaagcagcagaaatgatggaagaggaaatgaaccaaaggacaaaaataggaaacggcagtgtaaaattaactgaaaaggcaaaagagctcaacaaaattgttgaagatgaaagcacaagtggagaatctgaagaagaagaagaaccaaaagacatacaggaaaataatcaagaagatgacatttaccagttaattatg
>KJ627400-2010.571
atgtcattccctgaaggaaaagatatcctgttcatgggtaatgaagcagcgaaaatagcagaagctttccagaaatcactaaaaagatcaggtcacaaaagaacccagtccattgtaggggaaaaagtaaccactatatcagaaactctagagctacctaccatcagcaaacctgcacgatcatctacaccgctagagccaaaattggcatgggcagacagcagcggagccaccaaaaccacagaaaaacaaacaaccaaaacaacagatcttgttgaagaagaggaactcaatgaaaagaaggtaccaccttccagtgatgggaggactcctgcagagaaaaaatcaaaatctccaaccaatgtaaaaaagGCCaaagtttccttcacatcaaatgaaccagggaaatacactaaactagaaaaagatgccctagatttgctctcagacaatgaggaagaagacgcagagtcctcaatcctaacctttgaagagagagacacatcatcactaagcatcgaagccagactagaatcaatagaagagaagctaagcatgatactaggactgcttcgtacacttaacattgcaacagcaggaccaacggctgcaagagatggaatcagagatgcaatgattggcataagagaagaactaatagcagaaataataaaagaagcaaagggaaaagcagccgaaatgatggaagaggaaatgaatcaaaggtcaaaaataggtaacggcagtgtaaaactaaccgagaaggcaaaagaacttaataaaattgttgaagacgagagcacaagcggtgaatcagaagaagaagaagaaccaaaagaaactcaggataacaatcaaggagaagatatctaccagttaatcatg
>KJ627401-2011.107
atgtcgttccctgaaggaaaagatattcttttcatgggtaatgaagcagcaaaattggcggaagctttccagaaatcattaagaaaacctagtcataagaggtctcaatctattatcggagaaaaagtgaacactgtatctgaaacattggaattacctactatcagtagacctaccaaaccaaccatattgtcagagccgaagttagcatggacagacaaaggtggggcaatcaaaactgaagtaaagcaaacaatcaaaattatggatcctattgaagaagaagagtctactgagaaaagggtgttgccctctagtgatgggaaaactcctgcagaaaagaagttgaaactatcaaccaacacaaaaaagGCCaaagtttcatttacaccgaatgaaccgggaaaatatacaaagttggagaaagatgctctagacttgctttcagacaatgaagaggaagatgcagaatcctcaatcttaaccttcgaagaaagagatacttcatcattaagcattgaagccagactagaatcgattgaggagaaattaagcatgatactagggctgttaagaacactcaacattgctacagcaggaccaacagcagcaagggatgggatcagagatgcaatgattggcataagggaagaactaatagcagacataataaaagaggccaaggggaaagcagcagaaatgatggaagaggaaatgaaccaacggacaaaaatagggaacggtagtgtaaaattaactgaaaaagcaaaggagctcaacaaaattgttgaggatgaaagcacaagtggagaatctgaagaagaagaagaactaaaagacatacaggaaaataatcaagaagatgacatttaccagttaattatg
>KJ627402-2009.346
atgtcgttccctgaaggaaaagatattcttttcatgggtaatgaagcagcaaaattggcagaagctttccagaaatcattaagaaaacctagtcataagagatctcaatctattataggagaaaaagtgaacactgtatctgaaacattggaattacctactatcagtagacctaccaaaccaaccatactgtcagagccgaagttagcatggacagacaaaggtggggcaatcaaaactgaagtaaagcaaccaatcaaaattatggatcctattgaagaagaagagtctactgagaaaaaggtgttgccctctagtgatgggaaaactcctacagaaaagaagttgaaatcatcaaccaacacaaaaaagGCCaaagtttcatttacaccgaatgaaccgggaaaatatacaaagttggagaaagatgctctagacttgctttcagacaatgaagaggaagatgcagaatcctcaatcttaaccttcgaagaaagagatacttcatcattaagcattgaagccagactagaatcgattgaggagaaattaagcatgatactagggctgttaagaacactcaacattgctacagcaggaccaacagcagcaagagatgggatcagagatgcaatgattggcataagggaagaattaatagcagacataataaaagaggccaaggggaaagcagcagaaatgatggaagaggaaatgaaccaacggacaaaaatagggaacggtagtgtaaaattaactgaaaaggcaaaggagctcaacaaaattgttgaggatgaaagcacaagtggagaatctgaagaagaagaagaactaaaagacatacaggaaaataatcaagaagatgacatttaccagttaattatg
>KJ627403-2009.995
atgtcgttccctgaaggaaaagatattcttttcatgggtaatgaagcagcaaaattggcagaagctttccagaaatcattaagaaaacccagtcataagagatctcaatctattataggagaaaaagtgaacactgtatccgaaacattggaattacctactatcagtagacctaccaaaccaaccatattgtcagagccgaagttagcatggacagacaaaggtggggcaatcaaaactgaagtaaagcaaacaatcaaaattatggatcctattgaagaagaagagtctactgagaaaaaggtgctgccctctagtgatgggaaaactcctgcagaaaagaagttgaaaccttcaaccaacacaaaaaagGCCaaagtttcatttacaccgaatgaaccaggaaaatatacaaagttagagaaagatgctctagatttgctttcagacaatgaagaggaagatgcagaatcctcaatcttaaccttcgaagaaagagatacttcatcattaagcattgaagccagactagaatcgattgaggagaaattaagcatgatactagggctattaagaacactcaacattgctacagcaggacccacagcagcaagagatgggatcagagatgcaatgattggcataagggaggaactaatagcagacataataaaagaggccaagggaaaagcagcagaaatgatggaagaggaaatgaaccaaaggacaaaaataggaaacggtagtgtaaaattaactgaaaaggcaaaagagctcaacaaaattgttgaagatgaaagcacaagtggagaatctgaagaagaagaagaaccaaaagacatacaagaaaataatcaagaagatgacatttaccagttaattatg
>KJ627404-2008.909
atgtcgttccctgaaggaaaagatattcttttcatgggtaatgaagcagcaaaattggcagaagctttccagaaatcattaagaaaacccagtcataagagatctcaatctattataggagaaaaagtgaacactgtatccgaaacattggaattacctactatcagtagacctaccaaaccaaccatattgtcagagccgaagttagcatggacagacaaaggtggggcaatcaaaactgaagtaaagcaaacaatcaaaattatggatcctattgaagaagaagagtctactgagaaaaaggtgctgccctctagtgatgggaaaactcctgcagaaaagaagttgaaaccttcaaccaacacaaaaaagGCCaaagtttcatttacaccgaatgaaccaggaaaatatacaaagttagagaaagatgctctagatttgctttcagacaatgaagaggaagatgcagaatcctcaatcttaaccttcgaagaaagagatacttcatcattaagcattgaagccagactagaatcgattgaggagaaattaagcatgatactagggctattaagaacactcaacattgctacagcaggacccacagcagcaagagatgggatcagagatgcaatgattggcataagggaggaactaatagcagacataataaaagaggccaagggaaaagcagcagaaatgatggaagaggaaatgaaccaaaggacaaaaataggaaacggtagtgtaaaattaactgaaaaggcaaaagagctcaacaaaattgttgaagatgaaagcacaagtggagaatctgaagaagaagaagaactaaaagacatacaggaaaataatcaagaagatgacatttaccagttaattatg
>KJ627405-2010.072
atgtcgttccctgaaggaaaagatattcttttcatgggtaatgaagcagcaaaattggcagaagctttccagaaatcattaagaaaacctagtcataagagatctcaatctattataggagaaaaagtgaacactgtatctgaaacattggaattacctactatcagtagacctaccaaaccaaccatactgtcagagccgaagttagcatggacagacaaaggtggggcaatcaaaactgaagtaaagcaaccaatcaaaattatggatcctattgaagaagaagagtctactgagaaaaaggtgttgccctctagtgatgggaaaactcctgcagaaaagaagttgaaatcatcaaccaacacaaaaaagGCCaaagtttcatttacaccgaatgaaccgggaaaatatacaaagttggagaaagatgctctagacttgctttcagacaatgaagaggaagatgcagaatcctcaatcttaaccttcgaagaaagagatacttcatcattaagcattgaagccagactagaatcgattgaggagaaattaagcatgatactagggctgttaagaacactcaacattgctacagcaggaccaacagcagcaagagatgggatcagagatgcaatgattggcataagggaagaactaatagcagacataataaaagaggccaaggggaaagcagcagaaatgatggaagaggaaatgaaccaacggacaaaaatagggaacggtagtgtaaaattaactgaaaaggcaaaagagctcaacaaaattgttgaggatgaaagcacaagtggagaatctgaagaagaagaagaactaaaagacatacaggaaaataatcaagaagatgacatttaccagttaattatg
>KJ627406-2010.144
atgtcgttccctgaaggaaaagatattcttttcatgggtaatgaagcagcaaaattggcagaagctttccagaaatcattaagaaaacctagtcataagagatctcaatctattataggagaaaaagtgagcactgtatccgaaacattggaattacctactatcagtagacctaccaaaccaaccatattgtcagagccgaagttagcatggacagacaaaggtggggcaatcaaaactgaagtaaagcaaacaatcaaaattatggatcctattgaagaagaagagtctactgagaaaaaggtgctgccctctagtgatgggaaaactcctgcagaaaagaagttgaaaccatcaaccaacacaaaaaagGCCaaagtttcatttacaccgaatgaaccaggaaaatatacaaagttggagaaagatgctctagatttgctttcagacaatgaagaggaagatgcagaatcctcaatcttaaccttcgaagaaagagatacttcatcattaagcattgaagccagactagaatcaattgaggagaaattaagcatgatactagggctattaagaacactcaacattgctacagcaggacccacagcagcaagagatgggatcagagatgcaatgattggcataagggaggaactaatagcagacataataaaagaggccaagggaaaagcagcagaaatgatggaagaggaaatgaaccaaaggacaaaaataggaaacggtagtgtaaaattaactgaaaaggcaaaagagctcaacaaaattgttgaagatgaaagcacaagtggagaatctgaagaagaagaagaactaaaagacatacaggaaaataatcaagaagatgacatttaccagttaattatg
>KJ627407-2011.261
atgtcattccctgaaggaaaagatattcttttcatgggtaatgaagcagcaaaattggcagaagctttccaaaaatcattaagaaaacctggtcataaaagatctcaatctattataggagaaaaagtgaacactgtatctgaaacattggaactacctactatcagtagacctaacaaaccgaccatattgtcagagccgaagttagcatggacagacaaaggtggggcaatcagaactgaagcaaagcaaataatcaaagttatggatcctattgaagaagaagagttcactgagaaaagagtgctgccctccagtgacgggaaaactcctgcagaaaagaagttgaaaccatcaaccagcactaaaaagGCCaaggtctcatttacaccaaatgaaccaggaaaatacacaaagttggagaaagatgctctagacttgctttcagacaatgaagaagaagatgcagaatcctcaatcctaaccttcgaagaaagagatacttcatcattaagcattgaagctagactagaatcgattgaggagaaattaagcatgatattagggctattaagaacactcaacattgctacagcaggacccacagcagcaagagatgggatcagagatgcaatgattggcataagagaggagctaatagcagacataataaaagaagccaagggaaaagcagcagaaatgatggaagaagaaatgaaccagcggacaaaaataggaaacggtagtgtaaaattaactgaaaaggcaaaggagctcaacaaaattgttgaagacgaaagcacaagtggtgaatccgaagaagaagaagaaccaaaagacacacaggaaaataatcaagaagatgacatttaccagttaattatg
>KJ627408-2010.457
atgtcgttccctgaaggaaaagatattcttttcatgggtaatgaagcagcaaaattggcagaagctttccagaaatcattaagaaaacctagtcataagagatctcaatctattataggagaaaaagtgagcactgtatccgaaacattggaattacctactatcagtagacctaccaaaccaaccatattgtcagagccgaagttagcatggacagacaaaggtggggcaatcaaaactgaagtaaagcaaacaatcaaaattatggatcctattgaagaagaagagtctactgagaaaaaggtgctgccctctagtgatgggaaaactcctgcagaaaagatgttgaaaccatcaaccaacacaaaaaagGCCaaagtttcatttacaccgaatgaaccaggaaaatatacaaagttggagaaagatgctctagatttgctttcagacaatgaagaggaagatgcagaatcctcaatcttaaccttcgaagaaagagatacttcatcattaagcattgaagccagattagaatcgattgaggagaaattaagcatgatactagggctattaagaacactcaacattgctacagcaggacccacagcagcaagagatgggatcagagatgcaatgattggcataagggaggaactaatagcagacataataaaagaggccaagggaaaagcagcagaaatgatggaagaggaaatgaaccaaaggacaaaaataggaaacggtagtgtaaaattaactgaaaaggcaaaggagctcaacaaaattgttgaagatgaaagcacaagtggagaatctgaagaagaagaagaactaaaagacatacaggaaaataatcaagaagatgacatttaccagttaattatg
>KJ627409-2009.899
atgtcgttccctgaaggaaaagatattcttttcatgggtaatgaagcagcaaaattggcagaagctttccagaaatcattaagaaaacccagtcataagagatctcaatctattataggagaaaaagtgaacactgtatccgaaacattggaattacctactatcagtagacctaccaaaccaaccatattgtcagagccgaagttagcatggacagacaaaggtggggcaatcaaaactgaagtaaagcaaacaatcaaaattatggatcctattgaagaagaagagtctactgagaaaaaggtgctgccctctagtgatgggaaaactcctgcagaaaagaagttgaaaccttcaaccaacacaaaaaagGCCaaagtttcatttacaccgaatgaaccaggaaaatatacaaggttagagaaagatgctctagatttgctttcagacaatgaagaggaagatgcagaatcctcaatcttaaccttcgaagaaagagatacttcatcattaagcattgaagccagactagaatcgattgaggagaaattaagcatgatactagggctattaagaacactcaacattgctacagcaggacccacagcagcaagagatgggatcagagatgcaatgattggcataagggaggaactaatagcagacataataaaagaggccaagggaaaagcagcagaaatgatggaagaggaaatgaaccaaaggacaaaaataggaaacggtagtgtaaaattaactgaaaaggcaaaagagctcaacaaaattgttgaagatgaaagcacaagtggagaatctgaagaagaagaagaactaaaagacatacaagaaaataatcaagaagatgacatttaccagttaattatg
>KJ627410-2009.539
atgtcgttccctgaaggaaaagatattcttttcatgggtaatgaagcagcaaaattggcagaagctttccagaaatcattaagaaaacccagtcataagagatctcaatctattataggagaaaaagtgaacactgtatccgaaacattggaattacctactatcagtagacctaccaaaccaaccatattgtcagagccgaagttagcatggacagacaaaggtggggcaatcaaaactgaagtaaagcaaacaatcaaaattatggatcctattgaagaagaagagtctactgagaaaaaggtgctgccctctagtgatgggaaaactcctgcagaaaagaagttgaaaccttcaaccaacacaaaaaagGCCaaagtttcatttacaccgaatgaaccaggaaaatatacaaagttagagaaagatgctctagatttgctttcagacaatgaagaggaagatgcagaatcctcaatcttaaccttcgaagaaagagatacttcatcattaagcattgaagccagactagaatcgattgaggagaaattaagcatgatactagggctattaagaacactcaacattgctacagcaggacccacagcagcaagagatgggatcagagatgcaatgattggcataagggaggaactaatagcagacataataaaagaggccaagggaaaagcagcagaaatgatggaagaggaaatgaaccaaaggacaaaaataggaaacggtagtgtaaaattaactgaaaaggcaaaagagctcaacaaaattgttgaagatgaaagcacaagtggagaatctgaagaagaagaagaactaaaagacatacaagaaaataatcaagaagatgacatttaccagttaattatg
>KJ627411-2010.397
atgtcgttccctgaaggaaaagatattcttttcatgggtaatgaagcagcaaaattggcagaagctttccagaaatcattaagaaaacctagtcataagagatctcaatctattataggagaaaaagtgaacactgtatccgaaacattggaattgcctactatcagtagacctaccaaaccaactatattgtcagagccgaagttagcatggacagacaaaggtggggcaatcaaaactgaagtaaagcaaacaatcaaaattatggatcctattgaagaagaagagtctactgagaaaaaggtgctgccctctagtgatgggaaaactcctgcagaaaagaagttgaaaccatcaaccaacacaaaaaagGCCaaagtttcatttacaccgaatgaaccaggaaaatatacaaagttggagaaagatgctctagacttgctttcagacaatgaagaggaagatgcagaatcctcaatcttaaccttcgaagaaagagatacttcatcattaagcattgaagccagactagaatcgattgaggagaaattaagcatgatactagggctgttaagaacactcaacattgctacagcagggcccacagcagcaagagatgggatcagagatgcaatgattggcataagggaggaactaatagcagacataatcaaagaggccaagggaaaagcagcagaaatgatggaagaggagatgaaccaaaggacaaaaataggaaacggtagtgtaaaattaactgaaaaggcaaaggagctcaacaaaattgttgaagatgaaagcacaagtggagaatctgaagaagaagaagaactaaaagacatacaggaaaataatcaagaagatgacatttaccagttaattatg
>KJ627412-2009.707
atgtcgttccctgaaggaaaagatattcttttcatgggtaatgaagcagcaaaattggcagaagctttccagaaatcattaagaaaacctagtcataagagatctcaatctattataggagaaaaagtgaacactgtatctgaaacattggaattacctactatcagtagacctaccaaaccaaccatactgtcagagccgaagttagcatggacagacaaaggtggggcaatcaaaactgaagtaaagcaaccaatcaaaattatggatcctattgaagaagaagagtctactgagaaaaaggtgttgccctctagtgatgggaaaactcctgcagaaaagaagttgaaatcatcaaccaacacaaaaaagGCCaaagtttcatttacaccgaatgaaccgggaaaatatacaaagttggagaaagatgctctagacttgctttcagacaatgaagaggaagatgcagaatcctcaatcttaaccttcgaagaaagagatacttcatcattaagcattgaagccagactagaatcgattgaggagaaattaagcatgatactagggctgttaagaacactcaacattgctacagcaggaccaacagcagcaagagatgggatcagagatgcaatgattggcataagggaagaactaatagcagacataataaaagaggccaaggggaaagcagcagaaatgatggaagaggaaatgaaccaacggacaaaaatagggaacggtagtgtaaaattaactgaaaaggcaaaagagctcaacaaaattgttgaggatgaaagcacaagtggagaatctgaagaagaagaagaactaaaagacatacaggaaaataatcaagaagatgacatttaccagttaattatg
>KJ627413-2012.229
atgtcattccctgaaggaaaagatattcttttcatgggtaatgaagcagcaaaattggcagaagctttccaaaaatcattaagaaaacctggtcataaaagatctcaatctattataggagaaaaagtgaacactgtatctgaaacattggaactacctactatcagtagacctaacaaaccgaccatattgtcagagccgaagttagcatggacagacaaaggtggggcaatcagaactgaagcaaagcaaataatcaaagttatggatcctattgaagaagaagagttcactgagaaaagagtgctgccctccagtgacgggaaaactcctgcagaaaagaagttgaaaccatcaaccagcactaaaaagGCCaaggtctcatttacaccaaatgaaccaggaaaatacacaaagttggagaaagatgctctagacttgctttcagacaatgaagaagaagatgcagaatcctcaatcctaaccttcgaagaaagagatacttcatcattaagcattgaagctagactagaatcgattgaggagaaattaagcatgatattagggctattaagaacactcaacattgctacagcaggacccacagcagcaagagatgggatcagagatgcaatgattggcataagagaggagctaatagcagacataataaaagaagccaagggaaaagcagcagaaatgatggaagaagaaatgaaccagcggacaaaaataggaaacggtagtgtaaaattaactgaaaaggcaaaggagctcaacaaaattgttgaagacgaaagcacaagtggtgaatccgaagaagaagaagaaccaaaagacacacaggaaaataatcaagaagatgacatttaccagttaattatg
>KJ627414-2010.596
atgtcattccctgaaggaaaagatatcctgttcatgggtaatgaagcagcgaaaatagcggaagctttccagaaatcactaaaaagatcaggtcacaaaagaacccagtccattgtaggggaaaaagtaaccactatatcagaaactctagagctacctaccatcagcaaacctgcacgatcatctacaccgctagagccaaaattggcatgggcagacagcagcggagccaccaaaaccacagaaaaacaaacaaccaaaacaacagatcttgttgaagaagaggaactcaatgaaaagaaggtaccaccttccagtgatgggaggactcctgtagagaaaaaatcaaaatctccaaccaatgtaaaaaagGCCaaagtttccttcacatcaaatgaaccagggaaatacactaaactagaaaaagatgccctagatttgctctcagacaatgaggaagaagacgcagagtcctcaatcctaacctttgaagagagagacacatcatcactaagcatcgaagccagactagaatcaatagaagagaagctaagcatgatactaggactgcttcgtacacttaacattgcaacagcaggaccaacggctgcaagagatggaatcagagatgcaatgattggcataagagaagaactaatagcagaaataataaaagaagcaaagggaaaagcagccgaaatgatggaagaggaaatgaatcaaaggtcaaaaataggtaacggcagtgtaaaactaaccgagaaggcaaaagaacttaataaaattgttgaagacgagagcacaagcggtgaatcagaagaagaagaagaaccaaaagaaactcaggataacaatcaaggagaagatatctaccagttaatcatg
>KJ627415-2011.128
atgtcattccctgaaggaaaagatattcttttcatgggtaatgaagcagcaaaattggcagaagctttccaaaaatcattaagaaaacctggtcataaaagatctcaatctattataggagaaaaagtgaacactgtatctgaaacattggaactacctactatcagtagacctaacagaccgaccatattgtcagagccgaagttagcatggacagacaaaggtggggcaatcagaactgaagcaaagcaaataatcaaagttatggatcctattgaagaagaagagttcactgagaaaagagtgctgccctccagtgacgggaaaactcctgcagaaaagaagttgaaaccatcaaccagcactaaaaagGCCaaggtctcatttacaccaaatgaaccaggaaaatacacaaagttggagaaagatgctctagacttgctttcagacaatgaagaagaagatgcagaatcctcaatcctaaccttcgaagaaagagatacttcatcattaagcattgaagctagactagaatcgattgaggagaaattaagcatgatattagggctattaagaacactcaacattgctacagcaggacccacagcagcaagagatgggatcagagatgcaatgattggcataagagaggagctaatagcagacataataaaagaagccaagggaaaagcagcagaaatgatggaagaagaaatgaaccagcggacaaaaataggaaacggtagtgtaaaattaactgaaaaggcaaaggagctcaacaaaattgttgaagacgaaagcacaagtggtgaatccgaagaagaagaagaaccaaaagacacacaggaaaataatcaagaagatgacatctaccagttaattatg
>KJ627416-2011.465
atgtcattccctgaaggaaaagatattcttttcatgggtaatgaagcagcaaaattggcagaagctttccaaaaatcattaagaaaacctggtcataaaagatctcaatctattataggagaaaaagtgaacactgtatctgaaacattggaactacctactatcagtagacctaacaaaccgaccatattgtcagagccgaagttagcatggacagacaaaggtggggcaatcagaactgaagcaaagcaaataatcaaagttatggatcctattgaagaagaagagttcactgagaaaagagtgctgccctccagtgacgggaaaactcctgcagaaaagaagttgaaaccatcaaccagcactaaaaagGCCaaggtctcatttacaccaaatgaaccaggaaaatacacaaagttggagaaagatgctctagacttgctttcagacaatgaagaagaagatgcagaatcctcaatcctaaccttcgaagaaagagatacttcatcattaagcattgaagctagactagaatcgattgaggagaaattaagcatgatattagggttattaagaacactcaacattgctacagcaggacccacagcagcaagagatgggatcagagatgcaatgattggcataagagaggagctaatagcagacataataaaagaagccaagggaaaagcagcagaaatgatggaagaagaaatgaaccagcggacaaaaataggaaacggtagtgtaaaattaactgaaaaggcaaaggagctcaacaaaattgttgaagacgaaagcacaagtggtgaatccgaagaagaagaagaaccaaaagacacacaggaaaataatcaagaagatgacatttaccagttaattatg
>KJ627418-2011.245
atgtcattccctgaaggaaaagatattcttttcatgggtaatgaagcagcaaaattggcagaagctttccaaaaatcattaagaaaacctggtcataaaagatctcaatctattataggagaaaaagtgaacactgtatctgaaacattggaactacctactatcagtagacctaacaaaccgaccatattgtcagagccgaagttagcatggacagacaaaggtggggcaatcagaactgaagcaaagcaaataatcaaagttatggatcctattgaagaagaagagttcactgagaaaagagtgctgccctccagtgacgggaaaactcctgcagaaaagaagttgaaaccatcaaccagcactaaaaagGCCaaggtctcatttacaccaaatgaaccaggaaaatacacaaagttggagaaagatgctctagacttgctttcagacaatgaagaagaagatgcagaatcctcaatcctaaccttcgaagaaagagatacttcatcattaagcattgaagctagactagaatcgattgaggagaaattaagcatgatattagggctattaagaacactcaacattgctacagcaggacccacagcagcaagagatgggatcagagatgcaatgattggcataagagaggagctaatagcagacataataaaagaagccaagggaaaagcagcagaaatgatggaagaagaaatgaaccagcggacaaaaataggaaacggtagtgtaaaattaactgaaaaggcaaaggagctcaacaaaattgttgaagacgaaagcacaagtggtgaatccgaagaagaagaagaaccaaaagacacacaggaaaataatcaagaagatgacatttaccagttaattatg
>KJ627419-2011.269
atgtcattccctgaaggaaaagatattcttttcatgggtaatgaagcagcaaaattggcagaagctttccaaaaatcattaagaaaacctggtcataaaagatctcaatctattataggagaaaaagtgaacactgtatctgaaacattggaactacctactatcagtagacctaacaaaccgaccatattgtcagagccgaagttagcatggacagacaaaggtggggcaatcagaactgaagcaaagcaaataatcaaagttatggatcctattgaagaagaagagttcactgagaaaagagtgctgccctccagtgacgggaaaactcctgcagaaaagaagttgaaaccatcaaccagcactaaaaagGCCaaggtctcatttacaccaaatgaaccgggaaaatacacaaagttggagaaagatgctctagacttgctttcagacaatgaagaagaagatgcagaatcctcaatcctaaccttcgaagaaagagatacttcatcattaagcattgaagctagactagaatcgattgaggagaaattaagcatgatattagggctattaagaacactcaacattgctacagcaggacccacagcagcaagagatgggatcagagatgcaatgattggcataagagaggagctaatagcagacataataaaagaagccaagggaaaagcagcagaaatgatggaagaagaaatgaaccagcggacaaaaataggaaacggtagtgtaaaattaactgaaaaggcaaaggagctcaacaaaattgttgaagacgaaagcacaagtggtgaatccgaagaagaagaagaaccaaaagacacacaggaaaataatcaagaagatgacatttaccagttaattatg
>KJ627420-2009.909
atgtcgttccctgaaggaaaagatattcttttcatgggtaatgaagcagcaaaattggcagaagctttccagaaatcattaagaaaacctagtcataagagatctcaatctattataggagaaaaagtgaacactgtatctgaaacattggaattacctactatcagtagacccaccaaaccaaccatactgtcagagccgaagttagcatggacagacaaaggtggggcaatcaaaactgaagtaaagcaaccaatcaaaattatggatcctattgaagaagaagagtctactgagaaaaaggtgttgccctctagtgatgggaaaactcctgcagaaaagaagttgaaatcatcaaccaacacaaaaaagGCCaaagtttcatttacaccgaatgaaccgggaaaatatacaaagttggagaaagatgctctagacttgctttcagacaatgaagaggaagatgcagaatcctcaatcttaaccttcgaagaaagagatacttcatcattaagcattgaagccagactagaatcgattgaggagaaattaagcatgatactagggctgttaagaacactcaacattgctacagcaggaccaacagcagcaagagatgggatcagagatgcaatgattggcataagggaagaactaatagcagacataataaaagaggccaaggggaaagcagcagaaatgatggaagaggaaatgaaccaacggacaaaaatagggaacggtagtgtaaaattaactgaaaaggcaaaagagctcaacaaaattgttgaggatgaaagcacaagtggagaatctgaagaagaagaagaactaaaagacatacaggaaaataatcaagaagatgacatttaccagttaattatg
>KJ627421-2011.279
atgtcattccctgaaggaaaagatattcttttcatgggtaatgaagcagcaaaattggcagaagctttccaaaaatcattaagaaaacctggtcataaaagatctcagtctattataggagaaaaagtgaacactgtatctgaaacattggaactacctactatcagtagacctaacaaaccgaccatattgtcagagccgaagttagcatggacagacaaaggtggggcaatcagaactgaagcaaagcaaataatcaaagttatggatcctattgaagaagaagagttcactgagaaaagagtgctgccctccagtgacgggaaaactcctgcagaaaagaagttgaaaccatcaaccagcactaaaaagGCCaaggtctcatttacaccaaatgaaccaggaaaatacacaaagttggagaaagatgctctagacttgctttcagacaatgaagaagaagatgcagaatcctcaatcctaaccttcgaagaaagagatacttcatcattaagcattgaagctagactagaatcgattgaggagaaattaagcatgatattagggctattaagaacactcaacattgctacagcaggacccacagcagcaagagatgggatcagagatgcaatgattggcataagagaggagctaatagcagacataataaaagaagccaagggaaaagcagcagaaatgatggaagaagaaatgaaccagcggacaaaaataggaaacggtagtgtaaaattaactgaaaaggcaaaggagctcaacaaaattgttgaagacgaaagcacaagtggtgaatccgaagaagaagaagaaccaaaagacacacaggaaaataatcaagaagatgacatttaccagttaattatg
>KJ627422-2009.849
atgtcgttccctgaaggaaaagatattcttttcatgggtaatgaagcagcaaaattggcagaagctttccagaaatcattaagaaaacctagtcataagagatctcaatctattataggagaaaaagtgaacactgtatctgaaacattggaattacctactatcagtagacctaccaaaccaaccatactgtcagagccgaagttagcatggacagacaaaggtggggcaatcaaaactgaagtaaagcaaccaatcaaaattatggatcctattgaagaagaagagtctactgagaaaaaggtgttgccctctagtgatgggaaaactcctgcagaaaagaagttgaaatcatcaaccaacacaaaaaagGCCaaagtttcatttacaccgaatgaaccgggaaaatatacaaagttggagaaagatgctctagacttgctttcagacaatgaagaggaagatgcagaatcctcaatcttaaccttcgaagaaagagatacttcatcattaagcattgaagccagactagaatcgattgaggagaaattaagcatgatactagggctgttaagaacactcaacattgctacagcaggaccaacagcagcaagagatgggatcagagatgcaatgattggcataagggaagaactaatagcagacataataaaagaggccaaggggaaagcagcagaaatgatggaagaggaaatgaaccaacggacaaaaatagggaacggtagtgtaaaattaactgaaaaggcaaaagagctcaacaaaattgttgaggatgaaagcacaagtggagaatctgaagaagaagaagaactaaaagacatacaggaaaataatcaagaagatgacatttaccagttaattatg
>KJ627423-2012.223
atgtcattccctgaaggaaaagatattcttttcatgggtaatgaagcagcaaaattggcagaagctttccaaaaatcattaagaaaacctggtcataaaagatctcaatctattataggagaaaaagtgaacactgtatctgaaacattggaactacctactatcagtagacctaacaaaccgaccatattgtcagagccgaagttagcatggacagacaaaggtggggcaatcagaactgaagcaaagcaaataatcaaagttatggatcctattgaagaagaagagttcactgagaaaagagtgctgccctccagtgacgggaaaactcctgcagaaaagaagttgaaaccatcaaccagcactaaaaagGCCaaggtctcatttacaccaaatgaaccaggaaaatacacaaagttggagaaagatgctctagacttgctttcagacaatgaagaagaagatgcagaatcctcaatcctaaccttcgaagaaagagatacttcatcattaagcattgaagctagactagaatcgattgaggagaaattaagcatgatattagggctattaagaacactcaacattgctacagcaggacccacagcagcaagagatgggatcagagatgcaatgattggcataagagaggagctaatagcagacataataaaagaagccaagggaaaagcagcagaaatgatggaagaagaaatgaaccagcggacaaaaataggaaacggtagtgtaaaattaactgaaaaggcaaaggagctcaacaaaattgttgaagacgaaagcacaagtggtgaatccgaagaagaagaagaaccaaaagacacacaggaaaataatcaagaagatgacatttaccagttaattatg
>KJ627424-2009.075
atgtcgttccctgaaggaaaagatattcttttcatgggtaatgaagcagcaaaattggcagaagctttccagaaatcattaagaaaacccagtcataagagatctcaatctattataggagaaaaagtgaacactgtatctgaaacattggaattacctactatcagtagacctaccaaaccaaccatattgtcagagccgaagttagcatggacagacaaaggtggggcaatcaaaactgaagtaaagcaaacaatcaaaattatggatcctattgaagaagaagagtctactgagaaaaaggtgctgccctctagtgatgggaaaactcctgcagaaaagaagttgaaaccttcaaccaacacaaaaaagGCCaaagtttcatttacaccgaatgaaccaggaaaatatacaaagttagagaaagatgctctagatttgctttcagacaatgaagaggaagatgcagaatcctcaatcttaaccttcgaagaaagagatacttcatcattaagcattgaagccagactagaatcgattgaggagaaattaagcatgatactagggctattaagaacactcaacattgctacagcaggacccacagcagcaagagatgggatcagagatgcaatgattggcatgagggaggaactaatagcagacataataaaagaggccaagggaaaagcagcagaaatgatggaagaggaaatgaaccaaaggacaaaaataggaaacggtagtgtaaaattaactgaaaaggcaaaagagctcaacaaaattgttgaagatgaaagcacaagtggagaatctgaagaagaagaagaactaaaagacatacaggaaaataatcaagaagatgacatttaccagttaattatg
>KJ627425-2011.298
atgtcattccctgaaggaaaagatattcttttcatgggtaatgaagcagcaaaattggcagaagctttccaaaaatcattaagaaaacctggtcataaaagatctcaatctattataggagaaaaagtgaacactgtatctgaaacattggaactacctactatcagtagacctaacaaaccgaccatattgtcagagccgaagttagcatggacagacaaaggtggggcaatcagaactgaagcaaagcaaataatcaaagttatggatcctattgaagaagaagagttcactgagaaaagagtgctgccctccagtgacgggaaaactcctgcagaaaagaagttgaaaccatcaacctgcactaaaaagGCCaaggtctcatttacaccaaatgaaccaggaaaatacacaaagttggagaaagatgctctagacttgctttcagacaatgaagaagaagatgcagaatcctcaatcctaaccttcgaagaaagagatacttcatcattaagcattgaagctagactagaatcgattgaggagaaattaagcatgatattagggctattaagaacactcaacattgctacagcaggacccacagcagcaagagatgggatcagagatgcaatgattggcataagagaggagctaatagcagacataataaaagaagccaagggaaaagcagcagaaatgatggaagaagaaatgaaccagcggacaaaaataggaaacggtagtgtaaaattaactgaaaaggcaaaggagctcaacaaaattgttgaagacgaaagcacaagtggtgaatccgaagaagaagaagaaccaaaagacacacaggaaaataatcaagaagatgacatttaccaattaattatg
>KJ627426-2008.955
atgtcgttccctgaaggaaaagatattcttttcatgggtaatgaagcagcaaaattggcagaagctttccagaaatcattaagaaaacccagtcataagagatctcaatctattataggagaaaaagtgaacactgtatccgaaacattggaattacctactatcagtagacctaccaaaccaaccatattgtcagagccgaagttagcatggacagacaaaggtggggcaatcaaaactgaagtaaagcaaacaatcaaaattatggatcctattgaagaagaagagtctactgagaaaaaggtgctgccctctagtgatgggaaaactcctgcagaaaagaagttgaaaccttcaaccaacacaaaaaagGCCaaagtttcatttacaccgaatgaaccaggaaaatatacaaagttagagaaagatgctctagatttgctttcagacaatgaagaggaagatgcagaatcctcaatcttaaccttcgaagaaagagatacttcatcattaagcattgaagccagactagaatcgattgaggagaaattaagcatgatactagggctattaagaacactcaacattgctacagcaggacccacagcagcaagagatgggatcagagatgcaatgattggcataagggaggaactaatagcagacataataaaagaggccaagggaaaagcagcagaaatgatggaagaggaaatgaaccaaaggacaaaaataggaaacggtagtgtaaaattaactgaaaaggcaaaagagctcaacaaaattgttgaagatgaaagcacaagtggagaatctgaagaagaagaagaactaaaagacatacaagaaaataatcaagaagatgacatttaccagttaattatg
>KJ627427-2012.021
atgtcattccctgaaggaaaagatattcttttcatgggtaatgaagcagcaaaattggcagaagctttccaaaaatcattaagaaaacctggtcataaaagatctcaatctattataggagaaaaagtgaacactgtatctgaaacattggaactacctactatcagtagacctaacaaaccgaccatattgtcagagccgaagctagcatggacagacaaaggtggggcaatcagaactgaagcaaagcaaataatcaaagttatggatcccattgaagaagaagagttcactgagaaaagagcgctgccctccagtgatgggaaaactcctgcagaaaagaagttgaaaccatcaaccagcaccaaaaagGCCaaggtctcatttacaccaaatgaaccaggaaaatacacaaagttggagaaagatgctctagacttgctttcagacaatgaagaagaagatgcagaatcctcaatcctaaccttcgaagaaagagatacttcatcattaagcattgaagctagactagaatcgattgaggagaaattaagcatgatattagggctattaagaacactcaacattgctacagcaggacccacagcagcaagagatgggatcagagatgcaatgattggcataagagaggagctaatagcagacataataaaagaagccaagggaaaagcagcagaaatgatggaagaagaaatgaaccagcggacaaaaataggaaacggtagtgtaaaattaactgaaaaggcaaaggagctcaacaaaattgttgaagacgaaagcacaagtggtgaatccgaagaagaagaagaaccaaaagacacacaggaaaataatcaagaagatgacatttaccagttaattatg
>KJ627428-2012.298
atgtcattccctgaaggaaaagatattcttttcatgggtaatgaagcagcaaaattggcagaagctttccaaaaatcattaagaaaacctggtcataaaagatctcaatctattataggagaaaaagtgaacactgtatctgaaacattggaactacctactatcagtagacctaacaaaccgaccatattgtcagagccgaagttagcatggacagacaaaggtggggcaatcagaactgaagcaaagcaaataatcaaagttatggatcctattgaagaagaagagttcactgagaaaagagtgctgccctccagtgacgggaaaactcctgcagaaaagaagttgaaaccatcaaccagcactaaaaagGCCaaggtctcatttacaccaaatgaaccaggaaaatacacaaagttggagaaagatgctctagacttgctttcagacaatgaagaagaagatgcagaatcctcaatcctaaccttcgaagaaagagatacttcatcattaagcattgaagctagactagaatcgattgaggagaaattaagcatgatattagggctattaagaacactcaacattgctacagcaggacccacagcagcaagagatgggatcagagatgcaatgattggcataagagaggagctaatagcagacataataaaagaagccaagggaaaagcagcagaaatgatggaagaagaaatgaaccagcggacaaaaataggaaacggtagtgtaaaattaactgaaaaggcaaaggagctcaacaaaattgttgaagacgaaagcacaagtggtgaatccgaagaagaagaagaaccaaaagacacacaggaaaataatcaagaagatgacatttaccagttaattatg
>KJ627429-2011.099
atgtcgttccctgaaggaaaagatattcttttcatgggtaatgaagcagcaaaattggcagaagctttccagaagtcattaagaaaacctagtcataagagatctcaatctattataggagaaaaagtgaacactgtatccgaaacattggaattacctactatcagtagacctaccaaaccaaccatattgtcagagccgaagttagcatggacagacaaaggtggggcaatcaaaactgaagtaaagcaaacaatcaaaattatggaacctattgaagaagaagagtctactgagaaaaaggtgctgccctctagtgatgggaaaactcctgcagaaaagaaattgaaaccatcaaccaacacaaaaaagGCCaaagtttcatttacaccgaatgaaccaggaaaatatacaaagttggagaaagatgctctagatttgctttcagacaatgaagaggaagatgcagaatcctcaatcttaaccttcgaagaaagagatacttcatcattaagcattgaagccagactagaatcgattgaggagaaattaagcatgatactagggctattaagaacactcaacattgctacagcaggacccacagcagcaagagatgggatcagagatgcaatgattggcataagggaggaactaatagcagacataataaaagaggccaagggaaaagcagcagaaatgatggaagaggaaatgaaccaaaggacaaaaataggaaacggcagtgtaaaattaactgaaaaggcaaaagagctcaacaaaattgttgaagatgaaagcacaagtggagaatctgaagaagaagaagaaccaaaagacatacaggaaaataatcaagaagatgacatttaccagttaattatg
>KJ627430-2009.976
atgtcgttccctgaaggaaaagatattcttttcatgggtaatgaagcagcaaaattggcagaagctttccagaaatcattaagaaaacctagtcataagagatctcaatctattataggagaaaaagtgaacactgtatctgaaacattggaattacctactatcagtagacctaccaaaccaaccatactgtcagagccgaagttagcatggacagacaaaggtggggcaatcaaaactgaagtaaagcaaccaatcaaaattatggatcctattgaagaagaagagtctactgagaaaaaggtgttgccctctagtgatgggaaaactcctgcagaaaagaagttgaaatcatcaaccaacacaaaaaagGCCaaagtttcatttacaccgaatgaaccgggaaaatatacaaagttggagaaagatgctctagacttgctttcagacaatgaagaggaagatgcagaatcctcaatcttaaccttcgaagaaagagatacttcatcattaagcattgaagccagactagaatcgattgaggagaaattaagcatgatactagggctgttaagaacactcaacattgctacagcaggaccaacagcagcaagagatgggatcagagatgcaatgattggcataagggaagaactaatagcagacataataaaagaggccaaggggaaagcagcagaaatgatggaagaggaaatgaaccaacggacaaaaatagggaacggtagtgtaaaattaactgaaaaggcaaaagagctcaacaaaattgttgaggatgaaagcacaagtggagaatctgaagaagaagaagaactaaaagacatacaggaaaataatcaagaagatgacatttaccagttaattatg
>KJ627431-2009.303
atgtcattccctgaaggaaaggatatcctgttcatgggtaatgaagcagcaaaaatagccgaagctttccagaaatcactaaaaaaatcaggtcacaagagaactcaatccattgtaggggaaaaagtaaacactatatcagaaactctagaactacccaccatcagcaaacccgcacgatcatctacactgctggaaccaaaattggcatgggcagacaacagcggaatcaccaaaatcacagaaaaaccagcaaccaaaacaacagatcctgttgaagaagaggaattcaatgaaaagaaagtattgccctccagtgatgggaagactcccgcagagaaaaaatcaaagttttcaaccagtgtaaaaaagGCCaaagtttcctttacatcaaatgaaccagggaaatataccaaactagagaaagatgccctagacttgctctcagacaatgaggaagaagacgcagaatcctcaatcttaacctttgaggagaaagacacatcatcactaagcattgaagctagattagaatctatagaagagaagttgagcatgatattaggactgcttcgtacacttaacattgcaacagcaggaccaacagctgcacgagatggaatcagagatgcaatgattggtataagagaagaactaatagcagagataattaaggaagccaagggaaaagcagctgaaatgatggaagaagagatgaatcaaagatctaaaataggaaatggtagtgtaaaactaaccgagaaggcaaaagagctcaacaaaattgttgaagacgagagcacaagcggtgaatcagaagaagaagaagaaccaaaagaaactcaggacaacaatcagggagaagatatttatcagttaatcatg
>KJ627432-2009.909
atgtcattccctgaaggaaaagatatcctgttcatgggtaatgaagcagcaaaaatagcagaagctttccagaaatcactaaaaagatcaggtcacaaaagaacccagtccattgtaggggaaaaagtaaccactatatcagaaactctagagctacctaccatcagcaaacctgcacgatcatctacaccgctagagccaaaattggcatgggcagacagcagcggagccaccaaaaccacagaaaaacaaacaaccaaaacaacagatcctgttgaagaagaggaactcaatgaaaagaaggtatcaccttccagtgatgggaggactcctgcagagaaaaaatcaaaatctccaaccaatgtaaaaaagGCCaaagtttccttcacatcaaatgaaccagggaaatacactaaactagaaaaagatgccctagatttgctctcagacaatgaggaagaagacgcagagtcctcaatcctaacctttgaagagagagacacatcatcactaagcatcgaagccagactagaatcaatagaagagaagctaagcatgatactaggactgcttcgtacacttaacattgcaacagcagggccaacggctgcaagagatggaatcagagatgcaatgattggtataagagaagaactaatagcagaaataataaaagaagcaaagggaaaagcagccgaaatgatggaagaggaaatgaatcaaaggtcaaaaataggtaatggcagtgtaaaactaaccgagaaggcaaaagaacttaataaaattgttgaagacgagagcacaagcggtgaatcagaagaagaagaagaaccaaaagaaactcaggataacaatcaaggagaagatatctaccagttaatcatg
>KJ627433-2012.085
atgtcattccctgaaggaaaagatattcttttcatgggtaatgaagcagcaaaattggcagaagctttccaaaaatcattaagaaaacctggtcataaaagatctcaatctattataggagaaaaagtgaacactgtatctgaaacattggaactacctactatcagtagacctaacaaaccgaccatattgtcagagccgaagttagcatggacagacaaaggtggggcaatcagaactgaagcaaagcaaataatcaaagttatggatcctattgaagaagaagagttcactgagaaaagagtgctgccctccagtgacgggaaaactcctgcagaaaagaagttgaaaccatcaaccagcactaaaaagGCCaaggtctcatttacaccaaatgaaccaggaaaatacacaaagttggagaaagatgctctagacttgctttcagacaatgaagaagaagatgcagaatcctcaatcctaaccttcgaagaaagagatacttcatcattaagcattgaagctagactagaatcgattgaggagaaattaagcatgatattagggctattaagaacactcaacattgctacagcaggacccacagcagcaagagatgggatcagagatgcaatgattggcataagagaggagctaatagcagacataataaaagaagccaagggaaaagcagcagaaatgatggaagaagaaatgaaccagcggacaaaaataggaaacggtagtgtaaaattaactgaaaaggcaaaggagctcaacaaaattgttgaagacgaaagcacaagtggtgaatccgaagaagaagaagaaccaaaagacacacaggaaaataatcaagaagatgacatttaccagttaattatg
>KJ627434-2008.933
atgtcgttccctgaaggaaaagatattcttttcatgggtaatgaagcagcaaaattggcagaagctttccagaaatcattaagaaaacccagtcataagagatctcaatctattataggagaaaaagtgaacactgtatccgaaacattggaattacctactatcagtagacctaccaaaccaaccatattgtcagagccgaagttagcatggacagacaaaggtggggcaatcaaaactgaagtaaagcaaacaatcaaaattatggatcctattgaagaagaagagtctactgagaaaaaggtgctgccctctagtgatgggaaaactcctgcagaaaagaagttgaaaccttcaaccaacacaaaaaagGCCaaagtttcatttacaccgaatgaaccaggaaaatatacaaagttagagaaagatgctctagatttgctttcagacaatgaagaggaagatgcagaatcctcaatcttaaccttcgaagaaagagatacttcatcattaagcattgaagccagactagaatcgattgaggagaaattaagcatgatactagggctattaagaacactcaacattgctacagcaggacccacagcagcaagagatgggatcagagatgcaatgattggcataagggaggaactaatagcagacataataaaagaggccaagggaaaagcagcagaaatgatggaagaggaaatgaaccaaaggacaaaaataggaaacggtagtgtaaaattaactgaaaaggcaaaagagctcaacaaaattgttgaagatgaaagcacaagtggagaatctgaagaagaagaagaactaaaagacatacaggaaaataatcaagaagatgacatttaccagttaattatg
>KJ627435-2009.389
atgtcattccctgaaggaaaggatatcctgttcatgggtaatgaagcagcaaaaatagccgaagctttccagaaatcactaaaaaaatcaggtcacaagagaactcaatccattgtaggggaaaaagtaaacactatatcagaaactctagaactacccaccatcagcaaacccgcacgatcatctacactgctggaaccaaaatcggcatgggcagacaacagcggaatcaccaaaatcacagaaaaaccagcaactaaaacaacagatcctgttgaagaagaggaattcaatgaaaagaaagtattgccctccagtgatgggaagactcccgcagagaaaaaatcaaagttttcaaccagtgtaaaaaagGCCaaagtttcctttacatcaaatgaaccagggaaatataccaaactagagaaagatgccctagacttgctctcagacaatgaggaagaagacgcagaatcctcaatcttaacctttgaggagaaagacacatcatcactaagcattgaagctagattagaatctatagaagagaagttgagcatgatattaggactgcttcgtacacttaacattgcaacagcaggaccaacagctgcacgagatggaatcagagatgcaatgattggtataagagaagaactaatagcagagataattaaggaagccaagggaaaagcagctgaaatgatggaagaagagatgaatcaaagatctaaaataggaaatggtagtgtaaaactaaccgagaaggcaaaagagctcaacaaaattgttgaagacgagagcacaagcggtgaatcagaagaagaagaagaaccaaaagaaactcaggacaacaatcagggagaagatatttatcagttaatcatg
>KJ627436-2009.949
atgtcgttccctgaaggaaaagatattcttttcatgggtaatgaagcagcaaaattggcagaagctttccagaaatcattaagaaaacccagtcataagagatctcaatctattataggagaaaaagtgaacactgtatccgaaacattggaattacctactatcagtagacctaccaaaccaaccatattgtcagagccgaagttagcatggacagacaaaggtggggcaatcaaaactgaagtaaagcaaacaatcaaaattatggatcctattgaagaagaagagtctactgagaaaaaggtgctgccctctagtgatgggaaaactcctgcagaaaagaagttgaaaccttcaaccaacacaaaaaagGCCaaagtttcatttacaccgaatgaaccaggaaaatatacaaagttagagaaagatgctctagatttgctttcagacaatgaagaggaagatgcagaatcctcaatcttaaccttcgaagaaagagatacttcatcattaagcattgaagccagactagaatcgattgaggagaaattaagcatgatactagggctattaagaacactcaacattgctacagcaggacccacagcagcaagagatgggatcagagatgcaatgattggcataagggaggaactaatagcagacataataaaagaggccaagggaaaagcagcagaaatgatggaagaggaaatgaaccaaaggacaaaaataggaaacggtagtgtaaaattaactgaaaaggcaaaagagctcaacaaaattgttgaagatgaaagcacaagtggagaatctgaagaagaagaagaaccaaaagacatacaagaaaataatcaagaagatgacatttaccagttaattatg
>KJ627437-2011.566
atgtcgttccctgaaggaaaagatattcttttcatgggtaatgaagcagcaaaattggcagaagctttccagaaatcattaagaaaacctagtcataagagatctcaatctattataggagaaaaagtgaacactgtatccgaaacattggaattacctactatcagtagacctaccaaaccaaccatattgtcagagccgaagttagcatggacagacaaaggtggggcaatcaaaactgaagtaaagcaaacaatcaaaattatggatcctattgaagaagaagagtctactgagaaaaaggtgttgccctccagtgatgggaaaactcctgcagaaaagaagtcgaaaccatcagccaacacaaaaaagGCCaaagtttcatttacaccgaatgaaccaggaaaatatacaaagttggagaaagatgctctagatttgctttcagacaatgaagaggaagatgcagaatcctcaatcttaaccttcgaagaaagagatacttcatcattaagcattgaagccagactagaatcgattgaggagaaattaagcatgatactagggctattaagaacactcaacattgctacagcaggacccacagcagcaagagatgggatcagagatgcaatgattggcataagggaggaactaatagcagacataataaaagaagccaaaggaaaagcagcagaaatgatggaagaggaaatgaaccaaaggacaaaaataggaaacggtagtgtaaaattaactgaaaaggcaaaggagctcaacaaaattgttgaggatgaaagcacaagtggagaatctgaagaagaagaagaactaaaagacatacaggaaaataatcaggaagatgacatttaccagttaattatg
