# Supplementary material for: Genome-Wide Analysis of Human Metapneumovirus Evolution
Source: PLoS One. 2016 Apr 5;11(4):e0152962. doi: 10.1371/journal.pone.0152962 (PMC4821609; doi:10.1371/journal.pone.0152962)
Supplement: S1 Data — (ZIP) [file pone.0152962.s001.zip › Data S1/HMPV_3M_main.fas]

>FJ168778-1994.019
atggagtcctatctagtggacacttatcaaggcattccctacacagctgctgttcaagttgatctggtagaaaaagacttactaccagcaagtttgacaatatggtttcctctattccaagccaacacaccaccagcggttttgctcgatcagctaaaaaccttgactataacaactctgtatgctgcatcacagaatggtccaatactcaaagtaaatgcatcagctcagggtgctgctatgtctgtacttcccaaaaaattcgaagtaaatgcaactgtggcacttgatgaatacagcaaacttgactttgacaagttaacggtttgcgatgttaaaacagtttatttgacaaccatgaagccatatgggatggtgtcaaaatttgtgagttcagccaaatcagttggcaaaaagacacatgatctaattgcactgtgtgacttcatggacctagagaaaaatatacctgtgacaataccagcattcataaagtcagtttcaatcaaagagagtgagtcagccactgttgaagctgcaataagcagtgaggccgaccaagcattaacacaagccaaaattgcaccctatgcaggactaatcatgatcatgaccatgaacaatccaaaaggtatattcaagaaactaggagctggaacacaagtgatagtagagctaggggcatatgttcaagccgagagcatcagcaggatctgcaagagctggagtcaccaaggaacaagatatgtactaaaatccaga
>FJ168779-2000.255
atggagtcctatctggtagacacttatcaaggcatcccttacacagcagctgttcaagttgatctagtagaaaaggacctgttacctgcaagcctaacaatatggttccccttgtttcaggccaatacaccaccagcagttctgcttgatcagctaaagactctgactataactactctgtatgctgcatcacaaagtggtccaatactaaaagtgaatgcatcagcccagggtgcagcaatgtctgtacttcccaaaaagtttgaagtcaatgcgactgtagcacttgacgaatatagcaaattagaatttgacaaacttacagtctgtgaagtaaaaacagtttacttaacaaccatgaaaccatatgggatggtatcaaagtttgtgagctcggccaaatcagttggcaaaaaaacacatgatctaatcgcattatgtgattttatggatctagaaaagaacacaccagttacaataccagcatttatcaaatcagtttctatcaaggagagtgaatcagccactgttgaagctgcaataagcagtgaagcagaccaagctctaacacaagccaaaattgcaccttatgcgggactgatcatgattatgaccatgaacaatcccaaaggcatattcaagaagcttggagctgggacccaagttatagtagaactaggagcatatgtccaggctgaaagcataagtaaaatatgcaagacttggagccatcaaggaacaagatatgtgctgaagtccagt
>GQ153651-2008.99
atggagtcctatctggtagacacctatcagggcatcccttacacagcagctgttcaagttgatctagtagaaaaagacctgttacctgcaagcctaactatatggtttcctttgtttcaggccaatacaccaccagcagttctgcttgatcagctaaagactctgacaataactactctgtatgctgcatcacaaagtggtccaatactaaaagtgaatgcatcagcccaaggtgcagcaatgtctgtacttcccaaaaggtttgaagtcaatgcgactgtagcacttgacgaatatagcaaattagaatttgacaaactcacagtctgtgaggtaaaaacagtttacttaacaactatgaaaccatatgggatggtatcaaaatttgtgagctcagccaaatcagttggcaaaaaaacacatgatctaatcgcattgtgtgattttatggatctagaaaagaacacaccagttacaataccagcatttatcaaatcagtttctatcaaagagagtgaatcagccactgttgaagctgcaataagcagtgaagcagaccaagctctaacacaagctaaaattgcaccttatgcgggactgatcatgattatgacaatgaacaatcccaaaggcatattcaagaagcttggagctgggacacaagttatagtggaactaggagcatatgtccaggctgaaagcataagtaaaatatgcaagacttggagccatcaagggacaagatatgtgctgaagtccaga
>JN184399-1999.99
atggagtcctacctagtagacacttatcaaggcattccttacacagcagctgttcaagttgatctaatagaaaaggacctgttacctgcaagcctaacaatatggttccctttgtttcaggccaacacaccaccagcagtgctgctcgatcagctaaaaaccctgacaataaccactctgtatgctgcatcacaaaatggtccaatactcaaagtgaatgcatcagcccaaggtgcagcaatgtctgtacttcccaaaaaatttgaagtcaatgcgactgtagcactcgatgaatatagcaaattggaatttgacaaactcacagtctgtgaagtaaaaacagtttacttaacaaccatgaaaccatacgggatggtatcaaaatttgtgagctcagccaaatcagttggcaaaaaaacacgtgatctaatcgcactgtgtgattttatggatctagaaaagaacacacctgttacaataccagcattcatcaaatcagtttcaatcaaagagagtgagtcagctactgttgaagccgctataagcagtgaagcagaccaagctttaacacaggccaaaattgcaccttatgcgggattgattatgatcatgactgtgaacaatcccaaaggcatattcaaaaagcttggagctgggactcaagttatagtagaactaggagcatatgtccaggctgaaagcataagtaaaatatgcaagacttggagccatcaagggacaagatatgtgttgaagtccaga
>JN184400-1994.33
atggagtcctatctggtggacacctatcaaggcatcccttacacagcagctgttcaagttgatctagtagaaaaggacctgttacctgcaagcctaacaatatggttccccttgtttcaggccaatacaccaccagcagttctgcttgaccagctaaagaccctgacaataactactctgtatgctgcatcacaaagtggtccaatactaaaagtgaacgcatcagctcaaggtgcagcaatgtctgtacttcctaaaaagtttgaagttaatgcaactgtagcacttgacgaatatagcaaattagaatttgacaaactcacagtctgtgaggtaaaaacagtttacttaacaaccatgaaaccatatgggatggtatcaaaatttgtgagctcagccaaatcagttggcaaaaaaacacatgatctaatcgcattgtgtgattttatggatctagaaaagaacacaccagttacaataccagcatttatcaaatcagtttctatcaaggagagtgaatcagccactgttgaagctgcaataagcagtgaagcagaccaagctttaacacaagccaaaattgctccttatgcgggattgatcatgattatgaccatgaacaatcccaaaggcatattcaagaagcttggagctgggactcaagttatagtagaactaggagcatatgtccaggctgaaagcataagtaaaatatgcaagacttggagccatcaaggaacaagatatgtgctaaaatccaga
>JN184401-1998.17
atggagtcctatctggtggacacttatcaaggcatcccatatacagctgctgttcaagttgacctggtagaaaaagatttactgccagcaagtttgacaatatggtttcctttatttcaggctaacacaccaccagcagtcttgcttgatcagctaaaaaccttgacaataacaactctgtatgctgcatcacagaatggtccaatactcaaggtaaatgcatctgcccaaggtgctgccatgtctgtacttcccaaaaaattcgaggtaaatgcaactgtagcacttgatgagtacagcaaacttgactttgacaagctgacggtttgcgatgttaaaacagtttatttgacaactatgaaaccgtacgggatggtgtcaaaatttgtgagctcagccaaatcagttggcaaaaagacacatgatctaattgcactatgtgacttcatggacctagagaaaaatatacctgtgacaataccagcattcataaagtcagtttcaatcaaagagagtgagtcagccactgttgaagctgcaataagcagtgaagccgaccaagccttgacacaagccaagattgcgccctatgcaggactaattatgatcatggccatgaacaatccaaaaggtatattcaagaaactaggagctggaacacaagtgatagtagagctgggggcatatgttcaggctgagagcatcagcaggatccgcaagagctggagtcaccaaggaacaagatatgtcctaaaatccaga
>JN184402-1999.33
atggagtcctatctagtggacacttatcaaggcattccctacacagctgctgttcaagttgatctggtagaaaaagacttactaccagcaagtttgacaatatggtttcctctattccaagccaacacaccaccagcggttttgctcgatcagctaaaaaccttgacaataacaactctgtatgctgcatcacagaatggtccaatactcaaggtaaatgcatcagctcagggtgctgctatgtcggtacttcccaaaaaattcgaagtaaatgcaactgtggcacttgatgaatacagcaaacttgactttgataagttaacggtttgcgatgttaaaacagtttatttgacaaccatgaaaccatatgggatggtgtcaaaatttgtgagttcagccaaatcagttggcaaaaagacgcatgatctaattgcactgtgtgacttcatggacctagagaaaaatatacctgtgacaataccagcattcataaagtcagtttcaatcaaagagagtgagtcagccactgttgaagctgcaataagcagtgaggccgaccaagcattaacacaagccaaaattgcaccctatgcaggactaatcatgatcatgaccatgaacaatccaaaaggtatattcaagaaactaggagctggaacacaagtgatagtagagctaggggcatatgttcaagccgagagcatcagcaggatctgcaagagctggagtcaccaaggaacaagatatgtactaaaatccaga
>KC403971-1991.191
atggagtcctatctagtggacacttatcaaggcattccctacacagctgctgttcaagttgatctggtagaaaaagacttactaccagcaagtttgacaatatggtttcctctattccaagccaacacaccaccagcggttctgctcgatcagctaaaaaccttgacaataacaactctgtatgctgcatcacagaatggtccaatactcaaggtaaatgcatcagctcagggtgctgctatgtctgtacttcccaaaaaattcgaagtaaatgcaactgtggcacttgatgaatacagcaaacttgactttgacaagttagcagtttgcgatgttaaaacagtttatttgacaaccatgaagccatatgggatggtgtcaaaatttgtgagttcagccaaatcagttggtaaaaaaacacatgatctaattgcactgtgtgacttcatggacctagagaaaaatatacctgtaacaataccagcattcataaagtcagtttcaatcaaagagagcgagtcagctactgttgaagctgcaataagcagtgaggccgaccaagcattaacacaagccaaaattgcaccctatgcaggactaatcatgatcatgaccatgaacaatccaaaaggtatattcaagaaactaggagctggaacacaagtgatagtagagctaggggcatatgttcaagccgagagcatcagcaggatctgcaagagctggagtcaccaaggaacaagatatgtactgaaatccaga
>KC403972-1991.202
atggagtcctatctagtggacacttatcaaggcattccctacacagctgctgttcaagttgatctggtagaaaaagacttactaccagcaagtttgacaatatggtttcctctattccaagccaacacaccaccagcggttctgctcgatcagctaaaaaccttgacaataacaactctgtatgctgcatcacagaatggtccaatactcaaggtaaatgcatcagctcagggtgctgctatgtctgtacttcccaaaaaattcgaagtaaatgcaactgtggcacttgatgaatacagcaaacttgactttgacaagttagcagtttgcgatgttaaaacagtttatttgacaaccatgaagccatatgggatggtgtcaaaatttgtgagttcagccaaatcagttggtaaaaaaacacatgatctaattgcactgtgtgacttcatggacctagagaaaaatatacctgtaacaataccagcattcataaagtcagtttcaatcaaagagagcgagtcagctactgttgaagctgcaataagcagtgaggccgaccaagcattaacacaagccaaaattgcaccctatgcaggactaatcatgatcatgaccatgaacaatccaaaaggtatattcaagaaactaggagctggaacacaagtgatagtagagctaggggcatatgttcaagccgagagcatcagcaggatctgcaagagctggagtcaccaaggaacaagatatgtactgaaatccaga
>KC403976-1983.686
atggagtcctacctagtagacacttatcaaggcattccttacacagcagctgttcaagttgatctaatagaaaaggacctgttacctgcaagcctaacaatatggttccctttgtttcaggccaacacaccaccagcagtgctgctcgatcagctaaaaaccctgacaataaccactctgtatgctgcatcacaaaatggtccaatactcaaagtgaatgcatcagcccaaggtgcagcaatgtctgtacttcccaaaaaatttgaagtcaatgcgactgtagcactcgatgaatatagcaaattggaatttgacaaactcacagtctgtgaagtaaaaacagtttacttaacaaccatgaaaccatacgggatggtatcaaaatttgtgagctcagccaaatcagttggcaaaaaaacacatgatctaatcgcactgtgtgattttatggatctagaaaagaacacacctgttacaataccagcattcatcaaatcagtttcaatcaaagagagtgagtcagctactgttgaagccgctataagcagtgaagcagaccaagctttaacacaggccaaaattgcaccttatgcgggattgattatgatcatgactatgaacaatcccaaaggcatattcaaaaagcttggagctgggactcaagttatagtagaactaggagcatatgtccaggctgaaagcataagtaaaatatgcaagacttggagccatcaagggacaagatatgtgttgaagtccaga
>KC403977-2003.612
atggagtcctacctagtagacacttatcaaggcattccttacacagcagctgttcaagttgatctaatagaaaaggacctgttacctgcaagcttaacaatatggttccctttgtttcaggccaacacaccaccagcagtgctgctcgatcagctaaaaaccctgacaataaccactctttatgctgcatcacaaaatggtccaatactcaaagtgaatgcatcagcccaaggtgcagcaatgtctgtacttcccaaaaaatttgaagtcaatgcgactgtagcactcgatgaatatagcaaattggaatttgacaaactcacagtctgtgaagtaaaaacagtttacttaacaaccatgaaaccatacgggatggtatcaaaatttgtgagctcagccaaatcagttggcaaaaaaacacatgatctaatcgcactgtgtgattttatggatctagaaaagaacacacctgttacaataccagcattcatcaaatcagtctcaatcaaagagagtgagtcagccactgttgaagctgctataagcagtgaagcagaccaagctctaacacaggccaaaattgcaccttatgcaggattgattatgatcatgactatgaacaatcccaaaggcatattcaaaaagcttggagctgggactcaagttatagtagaactaggagcatatgtccaggctgaaagcataagtaaaatatgcaagacttggagccatcaagggacaagatatgtgttgaagtccaga
>KC403978-2004.617
atggagtcctatctggtagacacctatcagggcatcccttacacagcagctgttcaagttgatctagtagaaaaggatctgttacctgcgagcctaactatatggttccctttgtttcaggccaatacaccaccagcagttctgcttgatcagctaaagactctgacaataactactctgtatgctgcatcacaaagtggtccaatactaaaagtgaatgcatcagctcaaggtgcagcaatgtctgtacttcctaaaaagtttgaagtcaatgcgactgtagcacttgacgaatatagcaaattagaatttgacaaacttacagtctgtgaggtaaaaacagtttacttaacaaccatgaaaccatatgggatggtatcaaaatttgtaagctcagccaaatcagttggcaaaaaaacacatgatctaatcgcattgtgtgattttatggatctagaaaagaacacaccagttacaataccagcatttatcaaatcagtttctatcaaagagagtgaatcagccactgttgaagctgcaataagcagtgaagcagatcaagctctaacacaagccaaaattgcaccctatgcgggactgatcatgattatgaccatgaacaatcctaaaggcatattcaagaagcttggagctgggactcaagttatagtagaattaggagcatatgtccaggccgaaagcataagtaaaatatgcaagacttggagccatcaagggacaagatatgtgctgaagtccaga
>KC403979-2003.678
atggagtcctatctggtagacacctatcaaggcatcccttacacagcagctgttcaagttgatctagtagaaaaggacctgttacctgcaagcctaacaatatggttccccctgtttcaggccaatacaccaccagcagttctgcttgatcagctaaagactctgactataactactctgtatgctgcatcacaaagtggtccaatactaaaagtgaatgcatcagcccagggtgcagcaatgtctgtacttcccaaaaagtttgaagtcaatgcgactgtagcacttgacgaatatagcaaattagaatttgacaaacttacagtctgtgaagtaaaaacagtttacttaacaaccatgaaaccatatgggatggtatcaaagtttgtgagctcagccaaatcagttggcaaaaaaacacatgatctaatcgcattatgtgattttatggatctagaaaagaacacaccagttacaataccagcatttatcaaatcagtttctatcaaggagagtgaatcagccactgttgaagctgcaataagcagtgaagcagaccaagctctaacacaagccaaaattgcaccttatgcgggactgatcatgattatgaccatgaacaatcccaaaggcatattcaagaagcttggagctgggacccaagttatagtagaactaggagcatatgtccaggctgaaagcataagtaaaatatgcaagacttggagccatcaagggacaagatatgtgctgaagtccaga
>KC403980-2003.431
atggagtcctacctagtagacacttatcaaggcattccttacacagcagctgttcaagttgatctaatagaaaaggacctgttacctgcaagcctaacaatatggttccctttgtttcaggccaacacaccaccagcagtgctgctcgatcagctgaaaaccctaacaataaccactctgtatgctgcatcacaaaatggtccaatactcaaagtgaatgcatcagcccaaggtgcagcaatgtctgtacttcccaaaaaatttgaagtcaatgcgactgtagcactcgatgaatatagcaaattggaatttgacaaactcacagtctgtgaagtaaaaacagtttacttaacaaccatgaaaccatacgggatggtatcaaaatttgtgagctcagccaaatcagttggcaaaaaaacacatgatctaatcgcactgtgtgattttatggatctagaaaagaacacacctgttacaataccagcattcatcaaatcagtttcaatcaaagagagtgagtcagctactgttgaagctgctataagcagtgaagcagaccaagctctaacacaggccaaaattgcaccttatgcgggattgattatgatcatgactatgaacaatcccaaaggcatattcaaaaagcttggagctgggactcaagttatagtagaactaggagcatatgtccaggctgaaagcataagtaaaatatgcaagacttggagccatcaagggacaagatatgtgttgaagtccaga
>KC403981-2003.782
atggagtcctatctggtggacacctatcaaggcatcccttacacagcagctgttcaagttgatctagtagaaaaggacctgttacctgcaagcctaacaatatggttccccctgtttcaggccaatacaccaccagcagttctgcttgatcagctaaagactctgaccataactactctgtatgctgcatcacaaagtggtccaatactaaaagtgaatgcatcagcccagggtgcagcaatgtctgtacttcccaaaaagtttgaagtcaatgcgactgtagcacttgacgaatatagcaaattagaatttgacaaacttacagtctgtgaagtaaaaacagtttacttaacaaccatgaaaccatatgggatggtatcaaagtttgtgagctcggctaaatcagttggcaaaaaaacacatgatctaatcgcattgtgtgattttatggatctagaaaagaacacaccagttacaataccagcatttatcaaatcagtttctatcaaggagagtgaatcagccactgttgaagctgcaataagcagtgaagcagaccaagctctaacacaagccaaaattgcaccttatgcgggactgatcatgattatgaccatgaacaatcccaaaggcatattcaagaagcttggagctgggacccaagttatagtagaattaggagcatatgtccaggctgaaagcataagtaaaatatgcaagacttggagccatcaaggaacaagatatgtgctgaagtccaga
>KC403982-2003.769
atggagtcctatctggtggacacctatcaaggcatcccttacacagcagctgttcaagttgatctagtagaaaaggacctgttacctgcaagcctaacaatatggttccccctgtttcaggccaatacaccaccagcagttctgcttgatcagctaaagactctgactataactactctgtatgctgcatcacaaagtggtccaatactaaaagtgaatgcatcagcccagggtgcagcaatgtctgtacttcccaaaaagtttgaagtcaatgcgactgtagcacttgacgaatatagcaaattagaatttgacaaacttacagtctgtgaagtaaaaacagtttacttaacaaccatgaaaccatatgggatggtatcaaagtttgtgagctcggccaaatcagttggcaaaaaaacacatgatctaatcgcattatgtgattttatggatctagaaaagaacacaccagttacaataccagcatttatcaaatcagtttctatcaaggagagtgaatcagccactgttgaagctgcaataagcagtgaagcagaccaagctctaacacaagccaaaattgcaccttatgcgggactgatcatgattatgaccatgaacaatcccaaaggcrtattcaagaagcttggagctgggacccaagttatagtagaactaggagcatatgtccaggctgaaagcataagtaaaatatgcaagacttggagccatcaagggacaagatatgtgctgaagtccaga
>KC403983-2004.745
atggagtcctatctggtagacacctatcagggcatcccttacacagcagctgttcaagttgatctagtagaaaaggatctgttacctgcgagcctaactatatggttccctttgtttcaggccaatacaccaccagcagttctgcttgatcagctaaagactctgacaataactactctgtatgctgcatcacaaagtggtccaatactaaaagtgaatgcatcagctcaaggtgcagcaatgtctgtacttcctaaaaagtttgaagtcaatgcgactgtagcacttgacgaatatagcaaattagaatttgacaaacttacagtctgtgaggtaaaaacagtttacttaacaaccatgaaaccatatgggatggtatcaaaatttgtaagctcagccaaatcagttggcaaaaaaacacacgatctaatcgcattgtgtgattttatggatctagaaaagaacacaccagttacaataccagcatttatcaaatcagtttctatcaaagagagtgaatcagccaccgttgaagctgcaataagcagtgaagcagaccaagctctaacacaagccaaaattgcaccttatgcgggactgatcatgattatgaccatgaacaatcccaaaggcatattcaagaagcttggagctgggactcaagttatagtagaactaggagcatatgtccaggccgaaagcataagtaaaatatgcaagacttggagccatcaagggacaagatatgtgctgaagtccaga
>KC403984-2004.787
atggagtcctatctggtagacacctatcagggcatcccttacacagcagctgttcaagttgatctagtagaaaaggatctgttacctgcgagcctaactatatggttccctttgtttcaggccaatacaccaccagcagttctgcttgatcagctaaagactctgacaataactactctgtatgctgcatcacaaagtggtccaatactaaaagtgaatgcatcagctcaaggtgcagcaatgtctgtacttcctaaaaagtttgaagtcaatgcgactgtagcacttgacgaatatagcaaattagaatttgacaaacttacagtctgtgaggtaaaaacagtttacttaacaaccatgaaaccatatgggatggtatcaaaatttgtaagctcagccaaatcagttggcaaaaaaacacacgatctaatcgcattgtgtgattttatggatctagaaaagaacacaccagttacaataccagcatttatcaaatcagtttctatcaaagagagtgaatcagccaccgttgaagctgcaataagcagtgaagcagaccaagctctaacacaagccaaaattgcaccttatgcgggactgatcatgattatgaccatgaacaatcccaaaggcatattcaagaagcttggagctgggactcaagttatagtagaactaggagcatatgtccaggccgaaagcataagtaaaatatgcaagacttggagccatcaagggacaagatatgtgctgaagtccaga
>KC562219-2005
atggagtcctatctagtagacacttatcaaggcattccatatacagctgctgttcaagttgacctggtagaaaaagatttactgccagcaagtttgacaatatggtttcctttatttcaggccaacacaccaccagcagttttgcttggtcagctaaaaaccttgacaataacaactctgtatgctgcatcacagaatggtccaatactcaaggtaaatgcatctgcccaaggtgctgccatgtctgtacttcccaaaaaattcgaagtaaatgcaactgtagcacttgatgaatacagtaaacttgattttgacaagctgacggtttgtgatgttaaaacagtttatttgacaactatgaaaccgtacgggatggtgtcaaaatttgtgagttcagccaaatcagttggcaaaaagacacatgatctaattgcactatgtgacttcatggacctagagaaaaatatacctgtgacaataccagcattcataaagtcagtctcaatcagagagagtgagtcagccactgttgaagctgcaataagcagcgaagccgaccaagccttgacacaagctaagattgcaccctatgcaggactaattatgatcatgaccatgaacaatccaaaaggtatattcaagaaactaggggctggaacacaagtgatagtagagctgggggcatatgttcaggctgagagcatcagtagaatctgcaagagctggagtcaccaaggaacaagatacgtactaaaagccaga
>KC562220-2005
atggagtcctatctggtagacacctatcagggcatcccttacacagcagctgttcaagttgatctagtagaaaaggatctgttacctgcaagcctaacaatatggttccctttgtttcaggccaatacaccaccagcagttctgcttgatcagctaaagactctgacaataactactctgtatgctgcatcacaaagtggtccaatactaaaagtgaatgcatcagctcaaggtgcagcaatgtctgtacttcctaagaggtttgaagtcaatgcgactgtagcacttgacgaatatagcaaattagaatttgacaaactcacagtctgtgaggtgaaaacagtttacttaacaaccatgaaaccatatgggatggtatcaaaatttgtgagctcagccaaatcagttggcaaaaaaacacatgatctaatcgcattgtgtgattttatggatctagaaaagaacacaccagttacaataccagcatttatcaaatcagtttctatcaaagagagtgaatcagccactgttgaagctgcaataagcagtgaagcagaccaagctctaacacaagccaaaattgcaccttatgcaggactgatcatgattatgaccatgaacaatcccaaaggcatattcaagaagcttggagccggaactcaagttatagtagaactaggagcatatgtccaggctgaaagcataagtaaaatatgcaagacttggagccatcaaggaacaagatatgtgctgaagtccaga
>KC562221-2004
atggagtcctatctggtagacacctatcagggcatcccttacacagcagctgttcaagttgatctagtagaaaaggatctgttacctgcaagcctaacaatatggttccctttgtttcaggccaatacaccaccagcagttctgcttgatcagctaaagactctgacaataactactctgtatgctgcatcacaaagtggtccaatactaaaagtgaatgcatcagctcaaggtgcagcaatgtctgtacttcctaagaggtttgaagtcaatgcgactgtagcacttgacgaatatagcaaattagaatttgacaaactcacagtctgtgaggtgaaaacagtttacttaacaaccatgaaaccatatgggatggtatcaaaatttgtgagctcagccaaatcagttggcaaaaaaacacatgatctaatcgcattgtgtgattttatggatctagaaaagaacacaccagttacaataccagcatttatcaaatcagtttctatcaaagagagtgaatcagccactgttgaagctgcaataagcagtgaagcagaccaagctctaacacaagccaaaattgcaccttatgcaggactgatcatgattatgaccatgaacaatcccaaaggcatattcaagaagcttggagccggaactcaagttatagtagaactaggagcatatgtccaggctgaaagcataagtaaaatatgcaagacttggagccatcaaggaacaagatatgtgctgaagtccaga
>KC562224-2003.678
atggagtcctatctggtagacacctatcagggcatcccttacacagcagctgttcaagttgatctagtagaaaaggatctgttacctgcgagcctaactatatggttccctttgtttcaggccaatacaccaccagcagttctgcttgatcagctaaagactctgacaataactactctgtatgctgcatcacaaagtggtccaatactaaaagtgaatgcatcagctcaaggtgcagcaatgtctgtacttcctaaaaagtttgaagtcaatgcgactgtagcacttgacgaatatagcaaattagaatttgacaaacttacagtctgtgaggtaaaaacagtttacttaacaaccatgaaaccatatgggatggtatcaaaatttgtaagctcagccaaatcagttggcaaaaaaacacatgatctaatcgcattgtgtgattttatggatctagaaaagaacacaccagttacaataccagcatttatcaaatcagtttctatcaaagagagtgaatcagccactgttgaagctgcaataagcagtgaagcagaccaagctctaacacaagccaaaattgcaccttatgcgggactgatcatgattatgaccatgaacaatcctaaaggcatattcaagaagcttggagctgggactcaagttatagtagaactaggagcatatgtccaggccgaaagcataagtaaaatatgcaagacttggagccatcaagggacaagatatgtgctgaagtccaga
>KC562225-2003.673
atggagtcctatctggtagacacctatcagggcatcccttacacagcagctgttcaagttgatctagtagaaaaggatctgttacctgcaagcctaacaatatggttccctttgtttcaggccaatacaccaccagcagttctgcttgatcagctaaagactctgacaataactactctgtatgctgcatcacaaagtggtccaatactaaaagtgaatgcatcagcccaaggagcagcaatgtctgtacttcctaaaaggtttgaagtcaatgcgactgtagcacttgacgaatatagcaaattagaatttgacaaactcacagtctgtgaggtaaaaacagtttacctaacaaccatgaaaccatatgggatggtatcaaaatttgtgagctcagcaaaatcagttggcaaaaaaacacatgatctaatcgcattgtgtgattttatggatctagaaaagaacacaccagttacaataccagcatttatcaaatcggtttctatcaaagagagtgaatcagccactgttgaagctgctataagcagtgaagcagaccaagctctaacacaagccaaaattgcaccttatgcgggactgatcatgattatgaccatgaacaatcccaaaggcatattcaagaagcttggagctgggactcaagttatagtagaactaggagcatatgtccaggccgaaagcataagtaaaatatgcaagacttggagccatcaagggacaagatatgtgctgaagtccaga
>KC562226-2003.763
atggagtcctacctagtagacacttatcaaggcattccttacacagcagctgttcaagttgatctaatagaaaaggacctgttacctgcaagcctaacaatatggttccctttgtttcaggccaacacaccaccagcagtgctgcttgatcagctgaaaaccctaacaataaccactctgtatgctgcatcacaaaatggtccaatactcaaagtgaatgcatcagcccaaggtgcagcaatgtctgtacttcccaaaaaatttgaagtcaatgcaactgtagcactcgatgaatatagcaaattggaatttgacaaactcacagtctgtgaagtaaaaacagtttacttaacaaccatgaaaccatacgggatggtatcaaaatttgtgagctcagccaaatcagttggcaaaaaaacacatgatctaatcgcactgtgtgattttatggatctagaaaagaacacacctgttacaataccagcattcatcaaatcagtttcaatcaaagagagtgagtcagctactgttgaagctgctataagcagtgaagcagaccaagctctaacacaggccaaaattgcaccttatgcgggattgattatgatcatgactatgaacaatcccaaaggcatattcaaaaagcttggagctgggactcaagttatagtagaactaggagcatatgtccaggctgaaagcataagtaaaatatgcaaaacttggagccatcaagggacaagatatgtgttgaagtccaga
>KC562227-1996
atggagtcctatctagtggacacttatcaaggcattccctacacagctgctgttcaagttgatctggtagaaaaagacttactaccagcaagtttgacaatatggtttcctctattccaagccaacacaccaccagcggttctgctcgatcagctaaaaaccttgacaataacaactctgtatgctgcatcacagaatggtccaatactcaaggtaaatgcatcagctcagggtgctgctatgtctgtacttcccaaaaaattcgaagtaaatgcaactgtggcacttgatgaatacagcaaacttgactttgacaagttagcagtttgcgatgttaaaacagtttatttgacaaccatgaagccatatgggatggtgtcaaaatttgtgagttcagccaaatcagttggtaaaaaaacacatgatctaattgcactgtgtgacttcatggacctagagaaaaatatacctgtaacaataccagcattcataaagtcagtttcaatcaaagagagcgagtcagctactgttgaagctgcaataagcagtgaggccgaccaagcattaacacaagccaaaattgcaccctatgcaggactaatcatgatcatgaccatgaacaatccaaaaggtatattcaagaaactaggagctggaacacaagtgatagtagagctaggggcatatgttcaagccgagagcatcagcaggatctgcaagagctggagtcaccaaggaacaagatatgtactgaaatccaga
>KC562228-1997.144
atggagtcctatctagtggacacttatcaaggcattccctacacagctgctgttcaagttgatctggtagaaaaagacttactaccagcaagtttgacaatatggtttcctctattccaagccaacacaccaccagcggttttgctcgatcagctaaaaaccttgacaataacaactctgtatgctgcatcacagaatggtccaatactcaaggtaaatgcatcagctcagggtgctgctatgtcggtacttcccaaaaaattcgaagtaaatgcaactgtggcacttgatgaatacagcaaacttgactttgataagttaacggtttgcgatgttaaaacagtttatttgacaaccatgaaaccatatgggatggtgtcaaaatttgtgagttcagccaaatcagttggcaaaaagacacatgatctaattgcactgtgtgacttcatggacctagagaaaaatatacctgtgacaataccagcattcataaagtcagtttcaatcaaagagagtgagtcagccactgttgaagctgcaataagcagtgaggccgaccaagcattaacacaagccaaaattgcaccctatgcaggactaatcatgatcatgaccatgaacaatccaaaaggtatattcaagaaactaggagctggaacacaagtgatagtagagctaggggcatatgttcaagccgagagcatcagcaggatctgcaagagctggagtcaccaaggaacaagatatgtactaaaatccaga
>KC562230-2004.183
atggagtcctatctagtagacacttatcaaggcattccatatacagctgctgttcaagttgacctggtagaaaaagatttactgccagcaagtttgacaatatggtttcctttatttcaggccaacacaccaccagcagttttgcttgatcagctaaaaaccttgacaataacaactctgtatgctgcatcacagaatggtccaatactcaaggtaaatgcatctgcccaaggtgctgccatgtctgtacttcccaaaaaattcgaagtaaatgcaactgtagcacttgatgaatacagtaaacttgattttgacaagctgacggtttgtgatgttaaaacagtttatttaacaactatgaaaccgtacgggatggtgtcaaaatttgtgagctcagccaaatcagttggcaaaaagacacatgatctaattgcactatgtgacttcatggacctagagaaaaatatacctgtgacaataccagcattcataaagtcagtttcaatcaaagagagtgagtcagccactgttgaagctgcaataagcagcgaagccgaccaagccttgacacaagccaagattgcaccctatgcaggactaattatgatcatgaccatgaacaatccaaaaggtatattcaagaaactaggggctggaacacaagtgatagtagagctgggggcatatgttcaggctgagagcatcagtagaatctgcaagagctggagtcaccaaggaacaagatacgtactaaaatctaga
>KC562231-2004.574
atggagtcctatctagtggacacttatcaaggcattccctacacagctgctgttcaagttgatctggtagaaaaagacttactaccagcaagtttgacaatatggtttcctctattccaagccaacacaccaccagcggttctgctcgatcagctaaaaaccttgacaataacaactctgtatgctgcatcacagaatggtccaatactcaaggtaaatgcatcagctcaaggtgctgctatgtctgtacttcccaaaaaattcgaagtaaatgcaactgtggcacttgatgaatacagcaaacttgactttgataagttaacggtttgcgatgttaaaacagtttatttgacaaccatgaaaccatatgggatggtgtcaaaatttgtgagttcagccaaatcagttggcaaaaagacacatgatctaattgcactgtgtgacttcatggacctagagaaaaatatacctgtgacaataccagcattcataaagtcagtttcaatcaaagagagtgagtcagccactgttgaagctgcaataagcagtgaggccgaccaagcattaacacaagccaaaattgcaccctatgcaggactaatcatgatcatgaccatgaacaatccaaaaggtatattcaagaaactaggagctggaacacaagtgatagtagagctaggggcatatgttcaagccgagagcatcagcaggatctgcaagagctggagtcaccaaggaacaagatatgtactaaaatccaga
>KC562232-2001.096
atggagtcctatctagtggacacttatcaaggcattccctacacagctgctgttcaagttgatctggtagaaaaagacttactaccagcaagtttgacaatatggtttcctctattccaagccaacacaccaccagcggttttgctcgatcagctaaaaaccttgacaataacaactctgtatgctgcatcacagaatggtccaatactcaaggtaaatgcatcagctcagggtgctgctatgtcggtacttcccaaaaaattcgaagtaaatgcaactgtggcacttgatgaatacagcaaacttgactttgataagttaacggtttgcgatgttaaaacagtttatttgacaaccatgaaaccatatgggatggtgtcaaaatttgtgagttcagccaaatcagttggcaaaaagacacatgatctaattgcactgtgtgacttcatggacctagagaaaaatatacctgtgacaataccagcattcataaagtcagtttcaatcaaagagagtgagtcagccactgttgaagctgcaataagcagtgaggccgaccaagcattaacacaagccaaaattgcaccctatgcaggactaatcatgatcatgaccatgaacaatccaaaaggtatattcaagaaactaggagctggaacacaagtgatagtagagctaggggcatatgttcaagccgagagcatcagcaggatctgcaagagctggagtcaccaaggaacaagatatgtactaaaatccaga
>KC562233-2003.652
atggagtcctatctggtagacacctatcagggcatcccttacacagcagctgttcaagttgacctagtagaaaaggatctgttacctgcaagcctaacaatatggttccctttgtttcaggccaatacaccaccagcagttctgcttgatcagctaaagactctgacaataactactctgtatgctgcatcacaaagtggtccaatactaaaagtgaatgcatcagcccaaggtgcagcaatgtctgtacttcctaaaaggtttgaagtcaatgcgactgtagcacttgacgaatatagcaaattagaatttgacaaactcacagtctgtgaggtaaaaacagtttacctaacaaccatgaaaccatatgggatggtatcaaaatttgtgagctcagcaaaatcagttggcaaaaaaacacatgatctaatcgcattgtgtgattttatggatctagaaaagaacacaccagttacaataccagcatttatcaaatcagtttctatcaaagagagtgaatcagccactgttgaagctgcaataagcagtgaagcagaccaagctctaacacaagccaaaattgcaccttatgcgggactgatcatgattatgaccatgaacaatcccaaaggcatattcaagaagcttggagctgggactcaagttatagtagaactaggagcatatgtccaggccgaaagcataagtaaaatatgcaagacttggagccatcaagggacaagatatgtgctgaagtccaga
>KC562235-2004
atggagtcctatctagtagacacttatcaaggcattccatatacagctgctgttcaagttgacctggtagaaaaagatttactgccagcaagtttgacaatatggtttcctttatttcaggccaacacaccaccagcagttttgcttgatcagctaaaaaccttgacaataacaactctgtatgctgcatcacagaatggtccaatactcaaggtaaatgcatctgcccaaggtgctgccatgtctgtacttcccaaaaaattcgaagtaaatgcaactgtagcacttgatgaatacagtaaacttgattttgacaagctgacggtttgtgatgttaaaacagtttatttgacaactatgaaaccgtacgggatggtgtcaaaatttgtgagttcagccaaatcagttggcaaaaagacacatgatctaattgcactatgcgacttcatggacctagagaaaaatatacctgtgacaataccagcattcataaagtcagtttcaatcagagagagtgagtcagccactgttgaagctgcaataagcagcgaagccgaccaagccttgacacaagctaagattgcaccctatgcaggactaattatgatcatgaccatgaacaatccaaaaggtatattcaagaaactaggggctggaacacaagtgatagtagagctgggggcatatgttcaggctgagagcatcagtagaatctgcaagagctggagtcaccaaggaacaagatacgtactaaaagccaga
>KC562238-1996.205
atggagtcctatctagtggacacttatcaaggcattccctacacagctgctgttcaagttgatctggtagaaaaagacttactaccagcaagtttgacaatatggtttcctctattccaagccaacacaccaccagcggttctgctcgatcagctaaaaaccttgacaataacaactctgtatgctgcatcacagaatggtccaatactcaaggtaaatgcatcagctcagggtgctgctatgtctgtacttcccaaaaaattcgaagtaaatgcaactgtggcacttgatgaatacagcaaacttgactttgacaagttagcagtttgcgatgttaaaacagtttatttgacaaccatgaagccatatgggatggtgtcaaaatttgtgagttcagccaaatcagttggtaaaaaaacacatgatctaattgcactgtgtgacttcatggacctagagaaaaatatacctgtaacaataccagcattcataaagtcagtttcaatcaaagagagcgagtcagctactgttgaagctgcaataagcagtgaggccgaccaagcattaacacaagccaaaattgcaccctatgcaggactaatcatgatcatgaccatgaacaatccaaaaggtatattcaagaaactaggagctggaacacaagtgatagtagagctaggggcatatgttcaagccgagagcatcagcaggatctgcaagagctggagtcaccaaggaacaagatatgtactgaaatccaga
>KC562239-1995.833
atggagtcctatctagtggacacttatcaaggcattccctacacagctgctgttcaagttgatctggtagaaaaagacttactaccagcaagtttgacaatatggtttcctctattccaagccaacacaccaccagcggttctgctcgatcagctaaaaaccttgacaataacaactctgtatgctgcatcacagaatggtccaatactcaaggtaaatgcatcagctcagggtgctgctatgtctgtacttcccaaaaaattcgaagtaaatgcaactgtggcacttgatgaatacagcaaacttgactttgacaagttagcagtttgcgatgttaaaacagtttatttgacaaccatgaagccatatgggatggtgtcaaaatttgtgagttcagccaaatcagttggtaaaaaaacacatgatctaattgcactgtgtgacttcatggacctagagaaaaatatacctgtaacaataccagcattcataaagtcagtttcaatcaaagagagcgagtcagctactgttgaagctgcaataagcagtgaggccgaccaagcattaacacaagccaaaattgcaccctatgcaggactaatcatgatcatgaccatgaacaatccaaaaggtatattcaagaaactaggagctggaacacaagtgatagtagagctaggggcatatgttcaagccgagagcatcagcaggatctgcaagagctggagtcaccaaggaacaagatatgtactgaaatccaga
>KC562240-2003.529
atggagtcctatctggtagacacctatcagggcatcccttacacagcagctgttcaagttgatctagtagaaaaggatctgttacctgcaagcctaacaatatggttccctttgtttcaggccaatacaccaccagcagttctgcttgatcagcttaagactctgacaataactactctgtatgctgcatcacaaagtggtccaatactaaaagtgaatgcatcagctcaaggtgcagcaatgtctgtacttcctaaaaggtttgaagtcaatgcgactgtagcacttgacgaatatagcaaattagaatttgacaaactcacagtctgtgaggtaaaaacagtttacttaacaaccatgaaaccatatgggatggtatcaaaatttgtgagctcagccaaatcagttggcaaaaaaacacatgatctaatcgcattgtgtgattttatggatctagaaaagaacacaccagttacaataccagcatttatcaaatcagtttctatcaaagagagtgagtcagccactgttgaagctgcaataagcagtgaagcagaccaagctctaacacaagccaaaattgcaccttatgcgggactgatcatgattatgaccatgaacaatcccaaaggcatattcaagaagcttggagccggaactcaagttatagtagaactaggagcatatgtccaggctgagagcataagtaaaatatgcaagacttggagccatcaagggacaagatatgtgctgaagtccaga
>KC562241-2003.612
atggagtcctacctagtagacacttatcaaggcattccttacacagcagctgttcaagttgatctaatagaaaaggacctattacctgcaagcctaacaatatggttccctttgtttcaggccaacacaccaccagcagtgctgctcgatcagctgaaaactttaacaataaccactctgtatgctgcatcacaaaatggtccaatactcaaagtgaatgcatcagcccaaggtgcagcaatgtctgtacttcccaaaaaatttgaagtcaatgcgactgtagcactcgatgaatatagcaaattggaatttgacaaactcacagtctgtgaagtaaaaacagtttacttaacaaccatgaaaccgtacgggatggtatcaaaatttgtgagctcagccaaatcagttggcaaaaaaacacatgatctaatcgcactgtgtgattttatggatctagaaaagaacacacctgttacaataccagcattcatcaaatcagtttcaatcaaagagagtgagtcagctactgttgaagctgctataagcagtgaagcagaccaagctctaacacaggccaaaattgcaccttatgcgggattgattatgatcatgactatgaacaatcccaaaggcatattcaaaaagcttggagctgggactcaagttatagtagaactaggagcatatgtccaggctgaaagcataagtaaaatatgcaagacttggagccatcaagggacaagatatgtgttgaagtccaga
>KC562242-2004
atggagtcctatctagtagatacttatcaaggcattccatatacagctgctgttcaagttgacctggtagaaaaagatttactgccagcaagtttgacaatatggtttcctttatttcaggccaacacaccaccagcagttttgcttgatcagctaaaaaccttgacaataacaactctgtatgctgcatcacagaatggtccaatactcaaggtaaatgcatctgcccaaggtgctgccatgtctgtacttcccaaaaaattcgaagtaaatgcaactgtagcacttgatgaatacagtaaacttgattttgacaagctgacggtttgtgatgttaaaacagtttatttgacaactatgaaaccgtacgggatggtgtcaaaatttgtgagttcagccaaatcagttggtaaaaagacacatgatctaattgcactatgtgacttcatggacctagagaaaaatatacctgtgacaataccagcattcataaagtcagtttcaatcaaagagagtgagtcagccactgttgaagctgcaataagcagcgaagccgaccaagccttgacacaagccaagattgcaccctatgcaggactaattatgatcatgaccatgaacaatccaaaaggtatattcaagaaactaggggctggaacacaagtgatagtagagctgggggcatatgttcaggctgagagcatcagtagaatctgcaagagctggagtcaccaaggaacaagatacgtactaaaatccaga
>KC562244-1983.955
atggagtcctatctagtggacacttatcaaggcattccctacacagctgctgttcaagttgatctggtagaaaaagacttactaccagcaagtttgacaatatggtttcctctattccaagccaacacaccaccagcggttctgctcgatcagctaaaaaccttgacaataacaactctgtatgctgcatcacagaatggtccaatactcaaggtaaatgcatcagctcagggtgctgctatgtctgtacttcccaaaaaattcgaagtaaatgcaactgtggcacttgatgaatacagcaaacttgactttgacaagttagcagtttgcgatgttaaaacagtttatttgacaaccatgaagccatatgggatggtgtcaaaatttgtgagttcagccaaatcagttggtaaaaaaacacatgatctaattgcactgtgtgacttcatggacctagagaaaaatatacctgtaacaataccagcattcataaagtcagtttcaatcaaagagagcgagtcagctactgttgaagctgcaataagcagtgaggccgaccaagcattaacacaagccaaaattgcaccctatgcaggactaatcatgatcatgaccatgaacaatccaaaaggtatattcaagaaactaggagctggaacacaagtgatagtagagctaggggcatatgttcaagccgagagcatcagcaggatctgcaagagctggagtcaccaaggaacaagatatgtactgaaatccaga
>KF516922-2011.51
atggagtcctatctagtagacacttatcaaggcattccatatacagctgctgttcaagttgacctggtagaaaaagatttactgccagcaagtttgacaatatggtttcctttatttcaggccaacacaccaccagcagttttgcttgatcagctaaaaaccttgacaataacaactctgtatgctgcatcacagaatggtccaatactcaaggtaaatgcatctgcccaaggtgctgccatgtctgtgcttcccaaaaaattcgaagtaaatgcaactgtagcacttgatgaatacagtaaacttgattttgacaagctgacggtttgtgatgttaaaacagtttatttgacaactatgaaaccgtacgggatggtgtcaaaatttgtgagttcagccaaatcagttggcaaaaagacacatgatctaattgcactatgtgacttcatggacctagagaaaaatatacctgtgacaataccagcattcataaagtcagtttcaatcaaagagagtgagtcagccactgttgaagctgcaataagcagcgaagccgaccaagccttgacacaagccaagattgcaccctatgcaggactaattatgatcatgaccatgaacaatccaaaaggtatattcaagaaactaggggctggaacacaagtgatagtagagctgggggcatatgttcaggctgagagcatcagtagaatctgcaagagctggagtcaccaaggaacaagatacgtactaaaatccaga
>KF530163-2004.526
atggagtcctatctagtagacacttatcaaggcattccatatacagctgctgttcaagttgacctggtagaaaaagatttactgccagcaagtttgacaatatggtttcctttatttcaggccaacacaccaccagcagttttgcttgatcagctaaaaaccttgacaataacaactctgtatgctgcatcacagaatggtccaatactcaaggtaaatgcatctgcccaaggtgctgccatgtctgtacttcccaaaaaattcgaagtaaatgcaactgtagcacttgatgaatacagtaaacttgattttgacaagctgacggtttgtgatgttaaaacagtttatttgacaactatgaaaccgtacgggatggtgtcaaaatttgtgagctcagccaaatcagttggcaaaaagacacatgatctaattgcactatgtgacttcatggacctagagaaaaatatacctgtgacaataccagcattcataaagtcagtttcaatcaaagagagtgagtcagctactgttgaagctgcaataagcagcgaagccgaccaagccttgacacaagccaagattgcaccctatgcaggactaattatgatcatgaccatgaacaatccaaaaggtatattcaagaaactaggggctggaacacaagtgatagtagagctgggggcatatgttcaggctgagagcatcagtagaatctgcaagagctggagtcaccaaggaacaagatacgtactaaaatccaga
>KF530164-2004.631
atggagtcctatctagtagacacttatcaaggcattccatatacagctgctgttcaagttgacctggtagaaaaagatttactgccagcaagtttgacaatatggtttcctttatttcaggccaacacaccaccagcagttttgcttgatcagctaaaaaccttgacaataacaactctgtatgctgcatcacagaatggtccaatactcaaggtaaatgcatctgcccaaggtgctgccatgtctgtacttcccaaaaaattcgaagtaaatgcaactgtagcacttgatgaatacagtaaacttgattttgacaagctgacggtttgtgatgttaaaacagtttatttgacaactatgaaaccgtacgggatggtgtcaaaatttgtgagttcagccaaatcagttggcaaaaagacacatgatctaattgcactatgtgacttcatggacctagagaaaaatatacctgtgacaataccagcattcataaagtcagtttcaatcaaagagagtgagtcagccactgttgaagctgcaataagcagcgaagccgaccaagccttgacacaagccaagattgcaccctatgcaggactaattatgatcatgaccatgaacaatccaaaaggtatattcaagaaactaggggctggaacacaagtgatagtagagctgggggcatatgttcaggctgagagcatcagtagaatctgcaagagctggagtcaccaaggaacaagatacgtactaaaatccaga
>KF530167-2004.659
atggagtcctatctagtagacacttatcaaggcattccatatacagctgctgttcaagttgacctggtagaaaaagatttactgccagcaagtttgacaatatggtttcctttatttcaggccaacacaccaccagcagttttgcttgatcagctaaaaaccttgacaataacaactctgtatgctgcatcacagaatggtccaatactcaaggtaaatgcatctgcccaaggtgctgccatgtctgtacttcccaaaaaattcgaagtaaatgcaactgtagcacttgatgaatacagtaaacttgattttgacaagctgacggtttgtgatgttaaaacagtttatttgacaactatgaaaccgtacgggatggtgtcaaaatttgtgagttcagccaaatcagttggcaaaaagacacatgatctaattgcactatgtgacttcatggacctagagaaaaatatacctgtgacaataccagcattcataaagtcagtttcaatcaaagagagtgagtcagccactgttgaagctgcaataagcagcgaagccgaccaagccttgacacaagccaagattgcaccctatgcaggactaattatgatcatgaccatgaacaatccaaaaggtatattcaagaaactaggggctggaacacaagtgatagtagagctgggggcatatgttcaggctgagagcatcagtagaatctgcaagagctggagtcaccaaggaacaagatacgtactaaaatccaga
>KF530171-2004.479
atggagtcctatctagtagacacttatcaaggcattccatatacagctgctgttcaagttgacctggtagaaaaagatttactgccagcaagtttgacaatatggtttcctttatttcaggccaacacaccaccagcagttttgcttgatcagctaaaaaccttgacaataacaactctgtatgctgcatcacagaatggtccaatactcaaggtaaatgcatctgcccaaggtgctgccatgtctgtacttcccaaaaaattcgaagtaaatgcaactgtagcacttgatgaatacagtaaacttgattttgacaagctgacggtttgtgatgttaaaacagtttatttgacaactatgaaaccgtacgggatggtgtcaaaatttgtgagttcagccaaatcagttggcaaaaagacacatgatctaattgcactatgtgacttcatggacctagagaaaaatatacctgtgacaataccagcattcataaagtcagtttcaatcaaagagagtgagtcagccactgttgaagctgcaataagcagcgaagccgaccaagccttgacacaagccaagattgcaccctatgcaggactaattatgatcatgaccatgaacaatccaaaaggtatattcaagaaactaggggctggaacacaagtgatagtagagctgggggcatatgttcaggctgagagcatcagtagaatctgcaagagctggagtcaccaaggaacaagatacgtactaaaatccaga
>KF530173-2004.526
atggagtcctatctagtagacacttatcaaggcattccatatacagctgctgttcaagttgacctggtagaaaaagatttactgccagcaagtttgacaatatggtttcctttatttcaggccaacacaccaccagcagttttgcttgatcagctaaaaaccttgacaataacaactctgtatgctgcatcacagaatggtccaatactcaaggtaaatgcatctgcccaaggtgctgccatgtctgtacttcccaaaaaattcgaagtaaatgcaactgtagcacttgatgaatacagtaaacttgattttgacaagctgacggtttgtgatgttaaaacagtttatttgacaactatgaaaccgtacgggatggtgtcaaaatttgtgagttcagccaaatcagttggcaaaaagacacatgatctaattgcactatgtgacttcatggacctagagaaaaatatacctgtgacaataccagcattcataaagtcagtttcaatcaaagagagtgagtcagccactgttgaagctgcaataagcagcgaagccgaccaagccttgacacaagccaagattgcaccctatgcaggactaattatgatcatgaccatgaacaatccaaaaggtatattcaagaaactaggggctggaacacaagtgatagtagagctgggggcatatgttcaggctgagagcatcagtagaatctgcaagagctggagtcaccaaggaacaagatacgtactaaaatccaga
>KF530178-2004.779
atggagtcctatctagtggacacttatcaaggcatcccctacacagctgctgttcaagttgatctggtggaaaaagacttactaccagcaagtttgacaatatggtttcctctattccaagccaacacaccaccagcggttttgctcgatcagctaaaaaccttgacaataacaactctgtatgctgcatcacagaatggtccaatactcaaagtaaatgcatcagctcagggtgctgctatgtctgtacttcccaaaaaattcgaagtaaatgcaactgtggcacttgatgaatacagcaaacttgactttgataagttaacggtttgcgatgttaaaacagtttatttgacaaccatgaaaccatatgggatggtgtcaaaatttgtgagttcagccaaatcagttggcaaaaagacacacgatctaattgcactgtgtgacttcatggacctagagaaaaacatacctgtgacaataccagcattcataaagtcagtttcaatcaaagagagtgagtcagccactgttgaagctgcaataagcagtgaagccgaccaagcattaacacaagccaaaattgcaccctatgcaggactaatcatgatcatgaccatgaacaatccaaaaggtatattcaagaaactaggagctggaacacaagtgatagtagagctaggggcatatgttcaagccgagagcatcagcaggatctgcaagagctggagtcaccaaggaacaagatatgtactaaaatccaga
>KF530179-2003.609
atggagtcctatctagtagacacttatcaaggcattccatatacagctgctgttcaagttgacctggtagaaaaagatttactgccagcaagtttgacaatatggtttcctttatttcaggccaacacaccaccagcagttttgcttgatcagctaaaaaccttgacaataacaactctgtatgctgcatcacagaatggtccaatactcaaggtaaatgcatctgcccaaggtgctgccatgtctgtacttcccaaaaaattcgaagtaaatgcaactgtagcacttgatgaatacagtaaacttgattttgacaagctgacggtttgtgatgttaaaacagtttatttgacaactatgaaaccgtacgggatggtgtcaaaatttgtgagttcagccaaatcagttggcaaaaagacacatgatctaattgcactatgtgacttcatggacctagagaaaaacatacctgtgacaataccagcattcataaagtcagtttcaatcaaagagagtgagtcagccactgttgaagctgcaataagcagcgaagccgaccaagccttgacacaagccaagattgcaccctatgcaggactaattatgatcatgaccatgaacaatccaaaaggtatattcaagaaactaggggctggaacacaagtgatagtagagctgggggcatatgttcaggctgagagcatcagtagaatctgcaagagctggagtcaccaaggaacaagatacgtactaaaatccaga
>KF686742-2002
atggagtcctatctagtagacacctaccaaggcatcccttacacagcagctgttcaagttgatctagtagaaaaagacctgttacctgcaagcctaacaatatggttccccctgtttcaggccaatacaccaccagcagttctgcttgatcagctaaagactctgactataactactctgtatgctgcatcacaaagtggtccaatactaaaagtgaatgcatcagcccagggtgcagcaatgtctgtacttcccaaaaagtttgaagtcaatgcgactgtagcacttgacgaatatagcaaattagaatttgacaaacttacagtctgtgaagtaaaaacagtttacttaacaaccatgaaaccatatgggatggtatcaaagtttgtgagctcggccaaatcagttggcaaaaaaacacatgatctaatcgcattatgtgattttatgaatctagaaaagaacacaccagttacaataccagcatttatcaaatcagtttctatcaaggagagtgaatcagccactgttgaagctgcaataagcagtgaagcagaccaagctctaacacaagccaaaattgcaccttatgcgggactgatcatgattatgaccatgaacaatcccaaaggcatattcaagaagcttggagctgggacccaagttatagtagaactaggagcatatgtccaggctgaaagcataagtaaaatatgcaagacttggagccatcaagggacaagatatgtgctgaagtccaga
>KJ627377-2010.394
atggagtcctatctggtagacacctatcagggcatcccttacacagcagctgttcaagttgatctagtagaaaaagatctgttacctgcgagcctaactatatggttccctctgtttcaggccaatacaccaccagcagttctgcttgatcagctaaagactctgacaataactactctgtatgctgcatcacaaagtggtccaatactaaaagtgaatgcatcagctcaaggtgcagcaatgtctgtacttcctaaaaagtttgaagtcaatgcgactgtagcacttgacgaatatagcaaattagaatttgacaaacttacagtctgtgaggtaaaaacagtttacttaacaaccatgaaaccatatgggatggtatcaaaatttgtaagctcagccaaatcagttggcaaaaaaacacatgatctaatcgcattgtgtgattttatggatctagaaaagaacacaccagttacaataccagcatttatcaaatcagtttctatcaaagagagtgaatcagccactgttgaagctgcaataagcagtgaagcagatcaagctctaacacaagccaaaattgcaccctatgcaggactgatcatgattatgaccatgaacaatcctaaaggcatattcaagaagctaggagctgggactcaagttatagtagaactaggggcatatgtccaggccgaaagcataagtaaaatatgcaagacttggagccatcaagggacaagatatgtgctgaagtccaga
>KJ627379-2009.999
atggagtcctatctggtagacacctatcagggcatcccttacacagcagctgttcaagttgatctagtagaaaaggatctgttacctgcaagcctaacaatatggttccctttgtttcaggccaatacaccaccagcagttctgcttgaccagctaaagactctgacaataactactctgtatgctgcatcacaaagtggtccaatactaaaagtgaatgcatcagctcaaggtgcagcaatgtctgtacttcctaaaaggtttgaagtcaatgcgactgtagcacttgacgaatatagcaaattagaatttgacaaacttacagtctgtgaggtaaaaacagtttacttaacaaccatgaaaccatatgggatggtatcaaaatttgtgaactcagccaaatcagttggcaaaaaaacacatgatctgatcgcattgtgtgattttatggacctagaaaagaacacaccagttacaataccagcatttatcaaatcagtttctatcaaagagagtgaatcagccactgttgaagctgcaataagcagtgaagcagaccaagctctaacacaagccaaaattgcaccttatgcgggactgatcatgattatgaccatgaacaatcccaaaggcatattcaagaagcttggagctgggactcaagttatagtagaactaggagcatatgtccaggctgaaagcataagtaaaatatgcaagacttggagccatcaagggacaagatatgtgctgaagtccaga
>KJ627380-2010.441
atggagtcctatctggtagacacctatcagggcatcccttacacagcagctgttcaagttgatctagtagaaaaggatctgttacctgcaagcctaactatatggttccctctgtttcaggccaatacaccaccagcagttctgcttgatcagctaaagactctgacaataactactctgtatgctgcatcacaaagtggtccaatactaaaagtgaatgcatcagctcaaggtgcagcaatgtctgtacttcctaaaaagtttgaagtcaatgcgactgtagcacttgatgaatatagcaaattagaatttgacaaacttacagtctgtgaggtaaaaacagtttacttaacaaccatgaaaccatatgggatggtatcaaaatttgtaagctcagccaaatcagttggcaaaaaaacacatgatctaatcgcattgtgtgattttatggatctagaaaagaacacaccagttacaataccagcatttatcaaatcagtttctatcaaagagagtgaatcagccactgttgaagctgcaataagcagtgaagcagatcaagctctaacacaagccaaaattgcaccctatgcaggactgatcatgattatgaccatgaacaatcctaaaggcatattcaagaagctaggagctgggactcaagttatagtagaactaggggcatatgtccaggccgaaagcataagtaaaatatgcaagacttggagccatcaagggacaagatatgtgctgaagtccaga
>KJ627381-2010.460
atggagtcctatctagtagacacctatcagggcatcccttacacagcagctgttcaagttgatctagtagaaaaggatctgttacctgcgagcctaactatatggttccctttgtttcaggccaatacaccaccagcagttctgcttgaccagctaaagactctgacaataactactctgtatgctgcatcacaaagtggtccaatactaaaagtgaatgcatcagctcaaggtgcagcaatgtctgtacttcctaaaaagtttgaagtcaatgcgactgtagcacttgacgaatatagcaaattagaatttgacaaacttacagtctgtgaggtaaaaacagtttacttaacaaccatgaaaccatatgggatggtatcaaaatttgtaagctcagccaaatcagttggcaaaaaaacacatgatctaatcgcattgtgtgattttatggatctagaaaagaacacaccagttacaataccagcatttatcaaatcagtttctatcaaagagagtgaatcagccactgttgaagctgcaataagcagtgaagcagatcaagctctaacacaagccaaaattgcaccctatgcgggactgatcatgattatgaccatgaacaatcctaaaggcatattcaagaagcttggagctgggactcaagttatagtagaactaggagcatatgtccaggccgaaagcataagtaaaatatgtaagacttggagccatcaagggacaagatatgtgctgaagtccaga
>KJ627382-2011.048
atggagtcctatctggtagacacctatcagggcatcccttacacagcagctgttcaagttgatctagtagaaaaggatctgttacctgcaagcctaacaatatggttccctttgtttcaggccaatacaccaccagcagttctgcttgaccagctaaagactctgacaataactactctgtatgctgcatcacaaagtggtccaatactaaaagtgaatgcatcagctcaaggtgcagcaatgtctgtacttcctaaaaggtttgaagtcaatgcgactgtagcacttgacgaatatagtaaattagaatttgacaaacttacagtctgtgaagtaaaaacagtttacttaacaaccatgaaaccatatggaatggtatcaaaatttgtgagctcagccaaatcagttggcaaaaaaacacatgatctgatcgcattgtgtgattttatggacctagaaaagaacacaccagttacaataccagcatttatcaaatcagtttctatcaaagagagtgaatcagccactgttgaagctgcaataagcagtgaagcagaccaagctctaacacaagcaaaaattgcaccttatgcgggactgatcatgattatgaccatgaacaatcccaaaggcatattcaagaagcttggagctgggactcaagttatagtagaattaggagcatatgtccaggctgaaagcataagtaaaatatgcaagacttggagccatcaagggacaagatatgtgctgaagtccaga
>KJ627383-2008.889
atggagtcctatctagtagacacttatcaaggcattccatatacagctgctgttcaagttgacctggtggaaaaagatttactgccagcaagtttgacaatatggtttcctttatttcaggccaacacaccaccagcagttttgcttgatcagctaaaaaccttgacaataacaactctgtatgctgcatcacagaatggtccaatactcaaggtaaatgcatctgcccaaggtgctgccatgtctgtacttcccaaaaaattcgaagtaaatgcaactgtagcacttgatgaatacagtaaacttgattttgacaagctgacggtttgtgatgttaaaacagtttatttgacaactatgaaaccgtacgggatggtgtcaaaatttgtgagttcagccaagtcagttggcaaaaagacacatgatctaattgcactatgtgacttcatggacctagagaaaaatatacctgtgacaataccagcattcataaagtcagtttcaatcaaagagagtgagtcagccactgttgaagctgcaataagcagcgaagccgaccaagccttgacacaagccaagattgcaccttatgcaggactaattatgatcatgaccatgaacaatccaaaaggtatattcaagaaactaggggctggaacacaagtgatagtagagcttggggcatatgttcaggctgagagcatcagtagaatctgcaagagctggagtcaccaaggaacaagatacgtactaaaatccaga
>KJ627384-2010.101
atggagtcctatctggtagacacctatcagggcatcccttacacagcagctgttcaagttgatctagtagaaaaggatctgttacctgcgagcctaactatatggttccctctgtttcaggccaatacaccaccagcagttctgcttgatcagctaaagactctgacaataactactctgtatgctgcatcacaaagtggtccaatactaaaagtgaatgcatcagctcaaggtgcagcaatgtctgtacttcctaaaaagtttgaagtcaatgcgactgtagcacttgatgaatatagcaaattagaatttgacaaacttacagtctgtgaggtaaaaacagtttacttaacaaccatgaaaccatatgggatggtatcaaaatttgtaagctcagccaaatcagttggcaaaaaaacacatgatctaatcgcattgtgtgattttatggatctagaaaagaacacaccagttacaataccagcatttatcaaatcagtttctatcaaagagagtgaatcagccactgttgaagctgcaataagcagtgaagcagatcaagctctaacacaagccaaaattgcaccctatgcaggactgatcatgattatgaccatgaacaatcctaaaggcatattcaagaagctaggagctgggactcaagttatagtagaactaggagcatatgtccaggccgaaagcataagtaaaatatgcaagacttggagccatcaagggacaagatatgtgctgaagtccaga
>KJ627385-2009.886
atggagtcctatctggtagacacctatcagggcatcccttacacagcagctgttcaagttgatctagtagaaaaggatctgttacctgcaagcctaacaatatggttccctttgtttcaggctaatacaccaccagcagttctgcttgaccagctaaagactctgacaataactactctgtatgctgcatcacaaagtggtccaatactaaaagtgaatgcatcagctcaaggtgcagcaatgtctgtacttcctaaaaggtttgaagtcaatgcgactgtagcacttgacgaatatagcaaattagaatttgacaaacttacagtctgtgaggtaaaaacagtttacttaacaaccatgaaaccatatggaatggtatcaaaatttgtgagctcagccaaatcagttggcaaaaaaacacatgatctgatcgcattgtgtgattttatggacctagaaaagaacacaccagttacaataccagcatttatcaaatcagtttctatcaaagagagtgaatcagccactgttgaagctgcaataagcagtgaagcagaccaagctctaacacaagccaaaattgcaccttatgcgggactgatcatgattatgaccatgaacaatcccaaaggcatattcaagaagcttggagctgggactcaagttatagtagaactaggagcatatgtccaggctgaaagcataagtaaaatatgcaagacttggagccatcaagggacaagatatgtgctgaagtccaga
>KJ627386-2008.678
atggagtcctatctggtagacacctatcagggcatcccttacacagcagctgttcaagttgatctagtagaaaaagatctgttacctgcgagcctaactatatggttccctctgtttcaggccaatacaccaccagcagttctgcttgatcagttaaagactctgacaataactactctgtatgctgcatcacaaagtggtccaatactaaaagtgaatgcatcagctcaaggtgcagcaatgtctgtacttcctaaaaagtttgaagtcaatgcgactgtagcacttgacgaatatagcaaattagaatttgacaaacttacagtctgtgaggtaaaaacagtttacttaacaaccatgaaaccatatgggatggtatcaaaatttgtaagctcagccaaatcagttggcaaaaaaacacatgatctaatcgcattgtgtgattttatggatctagaaaagaacacaccagttacaataccagcatttatcaaatcagtttctatcaaagagagtgaatcagccactgttgaagctgcaataagcagtgaagcagatcaagctctaacacaagccaaaattgcaccctatgcgggactgatcatgattatgaccatgaacaatcctaaaggcatattcaagaagctaggagctggaactcaagttatagtagaactaggagcatatgtccaggccgaaagcataagtaaaatatgcaagacttggagccatcaagggacaagatatgtgctgaagtccaga
>KJ627387-2010.037
atggagtcctatctggtagacacctatcagggcatcccttacacagcagctgttcaagttgatctagtagaaaaagatctgttacctgcgagcctaactatatggttccctctgtttcaggccaatacaccaccagcagttctgcttgatcagctaaagactctgacaataaccactctgtatgctgcatcacaaagtggtccaatactaaaagtgaatgcatcagctcaaggtgcagcaatgtctgtacttcctaaaaagtttgaagtcaatgcgactgtagcacttgacgaatatagcaaattagaatttgacaaacttacagtctgtgaggtaaaaacagtttacttaacaaccatgaaaccatatgggatggtatcaaaatttgtaagctcagccaaatcagttggcaaaaaaacacatgatctaatcgcattgtgtgattttatggatctagaaaagaacacaccagttacaataccagcatttatcaaatcagtttctatcaaagagagtgaatcagccactgttgaagcagcaataagcagtgaagcagatcaagctctaacacaagccaaaattgcaccctatgcgggactgatcatgattatgaccatgaacaatcctaaaggcatattcaagaagctaggagctgggactcaagttatagtagaactaggagcatatgtccaggccgaaagcataagtaaaatatgcaagacttggagccatcaagggacaagatatgtgctgaagtccaga
>KJ627388-2011.279
atggagtcctatctggtagacacctatcaaggcatcccttacacagcagctgttcaagttgatctagtagaaaaggacctgttacctgcaagcctaacaatatggttccccctgtttcaagccaatacaccaccagcagttctgcttgatcagctaaagaccctgactataactactctgtatgctgcatcacaaagtggtccaatactaaaagtgaatgcatcagcccagggtgcagcaatgtctgtacttcccaaaaagtttgaagtcaatgcgactgtagcacttgacgaatatagcaaattagaatttgacaaacttacagtctgtgaagtaaaaacagtttacttaacaaccatgaaaccatatgggatggtatcaaagtttgtgagctcggccaaatcagttggcaaaaaaacacatgatctaatcgcattatgtgattttatggatctagaaaagaacacaccagttacaataccagcatttatcaaatcagtttctatcaaagagagtgaatcagccactgttgaagctgcaataagcagtgaagcagaccaagctctaacacaagccaaaattgcgccttatgcgggactgatcatgattatgaccatgaacaatcccaaaggcatattcaagaagcttggagctgggacccaagttatagtagaactaggagcatatgtccaggctgaaagcataagcaaaatatgcaagacttggagccatcaaggaacaagatatgtgctgaagtccaga
>KJ627389-2010.399
atggagtcctatctagtagacacctatcagggcatcccttacacagcagctgttcaagttgatctagtagaaaaggatctgttacctgcgagcctaactatatggttccctttgtttcaggccaatacaccaccagcagttctgcttgaccagctaaagactctgacaataactactctgtatgctgcatcacaaagtggtccaatactaaaagtgaatgcatcagctcaaggtgcagcaatgtctgtacttcctaaaaagtttgaagtcaatgcgactgtagcacttgacgaatatagcaaattagaatttgacaaacttacagtctgtgaggtaaaaacagtttacttaacaaccatgaaaccatatgggatggtatcaaaatttgtaagctcagccaaatcagttggcaaaaaaacacatgatctaatcgcattgtgtgattttatggatctagaaaagaacacaccagttacaataccagcatttatcaaatcagtttctatcaaagagagtgaatcagccactgttgaagctgcaataagcagtgaagcagatcaagctctaacacaagccaaaattgcaccctatgcgggactgatcatgattatgaccatgaacaatcctaaaggcatattcaagaagcttggagctgggactcaagttatagtagaactaggagcatatgtccaggccgaaagcataagtaaaatatgtaagacttggagccatcaagggacaagatatgtgctgaagtccaga
>KJ627390-2009.963
atggagtcctatctggtagacacctatcaaggcatcccttatacagcagctgttcaagttgatctagtagaaaaggacctgttacctgcaagcctaacaatatggttccccctgtttcaggccaatacaccaccagcagttctgcttgatcagctaaagactctgactataactactctgtatgctgcatcacaaagtggtccaatactaaaagtgaatgcatcagcccagggtgcagcaatgtctgtacttcccaaaaagtttgaagtcaatgcgactgtagcacttgacgaatatagcaaattagaatttgacaaacttacagtctgtgaagtaaaaacagtttacttaacaaccatgaaaccatatgggatggtatcaaagtttgtgagctcggccaaatcagttggcaaaaaaacacatgatctaatcgcattatgtgattttatggatctagaaaagaacacaccagttacaataccagcatttatcaaatcagtttctatcaaagagagtgaatcagccactgttgaagctgcaataagcagtgaagcagaccaagctctaacacaagccaaaattgcgccttatgcgggactgatcatgattatgaccatgaacaatcccaaaggcatattcaagaagcttggagctgggacccaagttatagtagaactaggagcatatgtccaggctgaaagcataagcaaaatatgcaagacttggagccatcaaggaacaagatatgtgctgaagtccaga
>KJ627392-2008.790
atggagtcctatctggtagacacctatcagggcatcccttacacagcagctgttcaagttgatctagtagaaaaggatctgttacctgcaagcctaacaatatggttccctttgtttcaggccaatacaccaccagcagttctgcttgaccagctaaagactctgacaataactactctgtatgctgcatcacaaagtggtccaatactaaaagtgaatgcatcagctcaaggtgcagcaatgtctgtacttcctaaaaggtttgaagtcaatgcgactgtagcacttgacgaatatagtaaattagaatttgacaaacttacagtctgtgaggtaaaaacagtttacttaacaaccatgaaaccatatggaatggtatcaaaatttgtgagctcagccaaatcagttggcaaaaaaacacatgatctgatcgcattgtgtgattttatggacctagaaaagaacacaccagttacaataccagcatttatcaaatcagtttctatcaaagagagtgaatcagccactgttgaagctgcaataagcagtgaagcagaccaagctctaacacaagccaaaattgcaccttatgcgggactgatcatgattatgaccatgaacaatcccaaaggcatattcaagaagcttggagctgggactcaagttatagtagaattaggagcatatgtccaggctgaaagcataagtaaaatatgcaagacttggagccatcaagggacaagatatgtgctgaagtccaga
>KJ627393-2009.899
atggagtcctatctggtagacacctatcagggcatcccttacacagcagctgttcaagttgatctagtagaaaaagatctgttacctgcgagcctaactatatggttccctctgtttcaggccaatacaccaccagcagttctgcttgatcagttaaagactctgacaataactactctgtatgctgcatcacaaagtggtccaatactaaaagtgaatgcatcagctcaaggtgcagcaatgtctgtacttcctaaaaagtttgaagtcaatgcgactgtagcacttgacgaatatagcaaattagaatttgacaaacttacagtctgtgaggtaaaaacagtttacttaacaaccatgaaaccatatgggatggtatcaaaatttgtaagctcagccaaatcagttggcaaaaaaacacatgatctaatcgcattgtgtgattttatggatctagaaaagaacacaccagttacaataccagcatttatcaaatcagtttctatcaaagagagtgaatcagccactgttgaagctgcaataagcagtgaagcagatcaagctctaacacaagccaaaattgcaccctatgcgggactgatcatgattatgaccatgaacaatcctaaaggcatattcaagaagctaggagctggaactcaagttatagtagaactaggagcatatgtccaggccgaaagcataagtaaaatatgcaagacttggagccatcaagggacaagatatgtgctgaagtccaga
>KJ627394-2011.452
atggagtcctatctggtagacacctatcaaggcatcccttatacagcagctgttcaagttgatctagtagaaaaggacctgttacctgcaagcctaacaatatggttccccctgtttcaggccaatacaccaccagcagttctgcttgatcagctaaagaccctgactataactactctgtatgctgcatcacaaagtggtccaatactaaaagtgaatgcatcagcccagggtgcagcaatgtctgtacttcccaaaaagtttgaagtcaatgcgactgtagcacttgacgaatatagcaaattagaatttgacaaacttacagtctgtgaagtaaaaacagtttacttaacaaccatgaaaccatatgggatggtatcaaagtttgtgagctcggccaaatcagttggcaaaaaaacacatgatctaatcgcattatgtgattttatggatctagaaaagaacacaccagttacaataccagcatttatcaaatcagtttctatcaaagagagtgaatcagccactgttgaagctgcaataagcagtgaagcagaccaagctctaacacaagccaaaattgcgccttatgcgggactgatcatgattatgaccatgaacaatcccaaaggcatattcaagaagcttggagctgggacccaagttatagtagaactgggagcatatgtccaggctgaaagcataagcaaaatatgcaagacttggagccatcaaggaacaagatatgtgctgaagtccaga
>KJ627396-2010.405
atggagtcctatctagtagacacctatcagggcatcccttacacagcagctgttcaagttgatctagtagaaaaggatctgttacctgcgagcctaactatatggttccctttgtttcaggccaatacaccaccagcagttctgcttgaccagctaaagactctgacaataactactctgtatgctgcatcacaaagtggtccaatactaaaagtgaatgcatcagctcaaggtgcagcaatgtctgtacttcctaaaaagtttgaagtcaatgcgactgtagcacttgacgaatatagcaaattagaatttgacaaacttacagtctgtgaagtaaaaacagtttacttaacaaccatgaaaccatatgggatggtatcaaaatttgtaagctcagccaaatcagttggcaaaaaaacacatgatctaatcgcattgtgtgattttatggatctagaaaagaacacaccagttacaataccagcatttatcaaatcagtttctatcaaagagagtgaatcagccactgttgaagctgcaataagcagtgaagcagatcaagctctaacacaagccaaaattgcaccctatgcgggactgatcatgattatgaccatgaacaatcctaaaggcatattcaagaagcttggagctgggactcaagttatagtagaactaggagcatatgtccaggccgaaagcataagtaaaatatgtaagacttggagccatcaagggacaagatatgtgctgaagtccaga
>KJ627397-2010.965
atggagtcctatctagtggacacttatcagggcattccctacacagctgctgttcaagttgatctggtagaaaaagacttactaccagcaagtttgacaatatggtttcctctattccaagccaacacaccaccagcggttttgctcgatcagctaaaaaccttgacaataacaactctgtatgctgcatcacagaacggtccaatactcaaggtaaatgcatcagctcagggtgctgctatgtctgtacttcccaaaaaattcgaagtaaatgcaactgtggctcttgatgaatacagcaaacttgactttgataagttaacggtttgcgatgttaaaacagtttatttgacaaccatgaaaccatatgggatggtgtcaaaatttgtgagttcagccaaatcagttggcaaaaagacacatgatctaattgcactatgtgacttcatggacctagagaaaaatatacctgtgacaataccagcattcataaagtcagtttcaatcaaagagagtgagtcagctactgttgaagctgcaataagcagtgaggccgatcaagcattaacacaagccaaaattgcaccctatgcaggactaatcatgataatgaccatgaacaatccaaaaggcatattcaagaaactaggagctggaacacaagtgatagtagagctaggggcatatgttcaagccgagagcatcagcaggatctgcaagagctggagtcaccaaggaacaagatatgtactaaaatccaga
>KJ627398-2011.346
atggagtcctatctggtagacacctatcaaggcatcccttatacagcagctgttcaagttgatctagtagaaaaggacctgttacctgcaagcctaacaatatggttccccctttttcaggccaatacaccaccagcagttctgcttgatcagctaaagactctgactataactactctgtatgctgcatcacaaagtggtccaatactaaaagtgaatgcatcagcccagggtgcagcaatgtctgtacttcccaaaaagtttgaagtcaatgcgactgtagcacttgacgaatatagcaaattagaatttgacaaacttacagtctgtgaagtaaaaacagtttacttaacaaccatgaaaccatatgggatggtatcaaagtttgtgagctcggccaaatcagttggcaaaaaaacacatgatctaatcgcattatgtgattttatggatctagaaaagaacacaccagttacaataccagcatttatcaaatcagtttctatcaaagagagtgaatcagccactgttgaagctgcaataagcagtgaagcagaccaagctctaacacaagccaaaattgcgccttatgcgggactgatcatgattatgaccatgaacaatcccaaaggcatattcaagaagcttggagctgggacccaagttatagtagaactaggagcatatgtccaggctgaaagcataagcaaaatatgcaagacttggagccatcaaggaacaagatatgtgctgaagtccaga
>KJ627399-2010.779
atggagtcctatctggtagacacctatcagggcatcccttacacagcagctgttcaagttgatctagtagaaaaagatctgttacctgcgagcctaactatatggttccctctgtttcaggccaatacaccaccagcagttctgcttgatcagctaaagactctgacaataaccactctgtatgctgcatcacaaagtggtccaatactaaaagtgaatgcatcagctcaaggtgcagcaatgtctgtacttcctaaaaagtttgaagtcaatgcgactgtagcacttgacgaatatagcaaattagaatttgacaaacttacagtctgtgaggtaaaaacagtttacttaacaaccatgaaaccatatgggatggtatcaaaatttgtaagctcagccaaatcagttggcaaaaaaacacatgatctaatcgcattgtgtgattttatggatctagaaaagaacacaccagttacaataccagcatttatcaaatcagtttctatcaaagagagtgaatcagccactgttgaagcagcaataagcagtgaagcagatcaagctctaacacaagccaaaattgcaccctatgcgggactgatcatgattatgaccatgaacaatcctaaaggcatattcaagaagctaggagctgggactcaagttatagtagaactaggagcatatgtccaggccgaaagcataagtaaaatatgcaagacttggagccatcaagggacaagatatgtgctgaagtccaga
>KJ627400-2010.571
atggagtcctatctagtggacacttatcagggcattccctacacagctgctgttcaagttgatctggtagaaaaagacttactaccagcaagtttgacaatatggtttcctctattccaagccaacacaccaccagcggttttgctcgatcagctaaaaaccttgacaataacaactctgtatgctgcatcacagaatggtccaatactcaaggtaaatgcatcagctcagggtgctgctatgtctgtacttcccaaaaatttcgaagtaaatgcaactgtggcacttgatgaatacagcaaacttgactttgacaagttaacggtttgcgatgttaaaacagtttatttgacaaccatgaaaccatatgggatggtgtcaaaatttgtgagttcagccaaatcagttggcaaaaagacacatgatctaattgcactgtgtgacttcatggacctagagaaaaatatacctgtgacaataccagcattcataaagtcagtttcaatcaaagaaagtgagtcagctactgttgaagctgcaataagcagtgaggccgaccaagcattaacacaagccaaaattgcaccctatgcaggactaatcatgataatgactatgaacaatccaaaaggtatattcaagaaactaggagctggaacacaagtaatagtagagctaggggcatatgttcaagccgagagcatcagcaggatctgcaagagctggagtcaccaaggaacaagatacgtactaaaatccaga
>KJ627401-2011.107
atggagtcctatctggtagacacctatcagggcatcccttacacagcagctgttcaagttgatctagtagaaaaggatctgttacctgcaagcctaacaatatggttccctttgtttcaggccaatacaccaccagcagttctgcttgaccagctaaagactctgacaataactactctgtatgctgcatcacaaagtggtccaatactaaaagtgaatgcatcagctcaaggtgcagcaatgtctgtacttcctaaaaggtttgaagtcaatgcgactgtagcacttgacgaatatagtaaattagaatttgacaaacttacagtctgtgaagtaaaaacagtttacttaacaaccatgaaaccatatggaatggtatcaaaatttgtgagctcagccaaatcagttggcaaaaaaacacatgatctgatcgcattgtgtgattttatggacctagaaaagaacacaccagttacaataccagcatttatcaaatcagtttctatcaaagagagtgaatcagccactgttgaagctgcaataagcagtgaagcagaccaagctctaacacaagcaaaaattgcaccttatgcgggactgatcatgattatgaccatgaacaatcccaaaggcatattcaagaagcttggagctgggactcaagttatagtagaattaggagcatatgtccaggctgaaagcataagtaaaatatgcaagacttggagccatcaagggacaagatatgtgctgaagtccaga
>KJ627402-2009.346
atggagtcctatctggtagacacctatcagggcatcccttacacagcagctgttcaagttgatctagtagaaaaggatctgttacctgcaagcctaacaatatggttccctttgtttcaggctaatacaccaccagcagttctgcttgaccagctaaagactctgacaataactactctgtatgctgcatcacaaagtggtccaatactaaaagtgaatgcatcagctcaaggtgcagcaatgtctgtacttcctaaaaggtttgaagtcaatgcgactgtagcacttgacgaatatagcaaattagaatttgacaaacttacagtctgtgaggtaaaaacagtttacttaacaaccatgaaaccatatgggatggtatcaaaatttgtgagctcagccaaatcagttggcaaaaaaacacatgatctgatcgcattgtgtgattttatggacctagaaaagaacacaccagttacaataccagcatttatcaaatcagtttctatcaaagagagtgaatcagccactgttgaagctgcaataagcagtgaagcagaccaagctctaacacaagccaaaattgcaccttatgcgggactgatcatgattatgaccatgaacaatcccaaaggcatattcaagaagcttggagctgggactcaagttatagtagaactaggagcatatgtccaagctgaaagcataagtaaaatatgcaagacttggagccatcaagggacaagatatgtgctgaagtccaga
>KJ627403-2009.995
atggagtcctatctggtagacacctatcagggcatcccttacacagcagctgttcaagttgatctagtagaaaaagatctgttacctgcgagcctaactatatggttccctctgtttcaggccaatacaccaccagcagttctgcttgatcagttaaagaccctgacaataactactctgtatgctgcatcacaaagtggtccaatactaaaagtgaatgcatcagctcaaggtgcagcaatgtctgtacttcctaaaaagtttgaagtcaatgcgactgtagcacttgacgaatatagcaaattagaatttgacaaacttacagtctgtgaggtaaaaacagtttacttaacaaccatgaaaccatatgggatggtatcaaaatttgtaagctcagccaaatcagttggcaaaaaaacacatgatctaatcgcattgtgtgattttatggatctagaaaagaacacaccagttacaataccagcatttatcaaatcagtttctatcaaagagagtgaatcagccactgttgaagctgcaataagcagtgaagcagatcaagctctaacacaagccaaaattgcaccctatgcgggactgatcatgattatgaccatgaacaatcctaaaggcatattcaagaagctaggagctggaactcaagttatagtagaactaggagcatatgtccaggccgaaagcataagtaaaatatgcaagacttggagccatcaagggacaagatatgtgctgaagtccaga
>KJ627404-2008.909
atggagtcctatctggtagacacctatcagggcatcccttacacagcagctgttcaagttgatctagtagaaaaagatctgttacctgcgagcctaactatatggttccctctgtttcaggccaatacaccaccagcagttctgcttgatcagttaaagactctgacaataactactctgtatgctgcatcacaaagtggtccaatactaaaagtgaatgcatcagctcaaggtgcagcaatgtctgtacttcctaaaaagtttgaagtcaatgcgactgtagcacttgacgaatatagcaaattagaatttgacaaacttacagtctgtgaggtaaaaacagtttacttaacaaccatgaaaccatatgggatggtatcaaaatttgtaagctcagccaaatcagttggcaaaaaaacacatgatctaatcgcattgtgtgattttatggatctagaaaagaacacaccagttacaataccagcatttatcaaatcagtttctatcaaagagagtgaatcagccactgttgaagctgcaataagcagtgaagcagatcaagctctaacacaagccaaaattgcaccctatgcgggactgatcatgattatgaccatgaacaatcctaaaggcatattcaagaagctaggagctggaactcaagttatagtagaactaggagcatatgtccaggccgaaagcataagtaaaatatgcaagacttggagccatcaagggacaagatatgtgctgaagtccaga
>KJ627405-2010.072
atggagtcctatctggtagacacctatcagggcatcccttacacagcagctgttcaagttgatctagtagaaaaggatctgttacctgcaagcctaacaatatggttccctttgtttcaggccaatacaccaccagcagttctgcttgaccagctaaagactctgacaataactactctgtatgctgcatcacaaagtggtccaatactaaaagtgaatgcatcagctcaaggtgcagcaatgtctgtacttcctaaaaggtttgaagtcaatgcgactgtagcacttgacgaatatagcaaattagaatttgacaaacttacagtctgtgaggtaaaaacagtttacttaacaaccatgaaaccatatgggatggtatcaaaatttgtgagctcagccaaatcagttggcaaaaaaacacatgatctgatcgcattgtgtgattttatggatctagaaaagaacacaccagttacaataccagcatttatcaaatcagtttctatcaaagagagtgaatcagccactgttgaagctgcaataagcagtgaagcagaccaagctctaacacaagccaaaattgcaccttatgcgggactgatcatgattatgaccatgaacaatcccaaaggcatattcaagaagcttggagctgggactcaagttatagtagaactaggagcatatgtccaggctgaaagcataagtaaaatatgcaagacttggagccatcaagggacaagatatgtgctgaagtccaga
>KJ627406-2010.144
atggagtcctatctggtagacacctatcagggcatcccttacacagcagctgttcaagttgatctagtagaaaaggatctgttacctgcgagcctaactatatggttccctctgtttcaggccaatacaccaccagcagttctgcttgatcagctaaagactctgacaataactactctgtatgctgcatcacaaagtggtccaatactaaaagtgaatgcatcagctcaaggtgcagcaatgtctgtacttcctaaaaagtttgaagtcaatgcgactgtagcacttgacgaatatagcaaattagaatttgacaaacttacagtctgtgaggtaaaaacagtttacttaacaaccatgaaaccatatgggatggtatcaaaatttgtaagctcagccaaatcagttggcaaaaaaacacatgatctaatcgcattgtgtgattttatggatctagaaaagaacacaccagttacaataccagcatttatcaaatcagtttctatcaaagagagtgaatcagccactgttgaagctgcaataagcagtgaagcagatcaagctctaacacaagccaaaattgcaccctatgcaggactgatcatgattatgaccatgaacaatcctaaaggcatattcaagaagctaggagctgggactcaagttatagtagaactaggagcatatgtccaggccgaaagcataagtaaaatatgcaagacttggagccatcaaggaacaagatatgtgctgaagtccaga
>KJ627407-2011.261
atggagtcctatctggtagacacctatcaaggcatcccttatacagcagctgttcaagttgatctagtagaaaaggacctgttacctgcaagcctaacaatatggttccccctgtttcaagccaatacaccaccagcagttctgcttgatcagctaaagaccctgactataactactctgtatgctgcatcacaaagtggtccaatactaaaagtgaatgcatcagcccagggtgcagcaatgtctgtacttcccaaaaagtttgaagtcaatgcgactgtagcacttgacgaatatagcaaattagaatttgacaaacttacagtctgtgaagtaaaaacagtttacttaacaaccatgaaaccatatgggatggtatcaaagtttgtgagctcggccaaatcagttggcaaaaaaacacatgatctaatcgcattatgtgattttatggatctagaaaagaacacaccagttacaataccagcatttatcaaatcagtttctatcagagagagtgaatcagccactgttgaagctgcaataagcagtgaagcagaccaagctctaacacaagccaaaattgcgccttatgcgggactgatcatgattatgaccatgaacaatcccaaaggcatattcaagaagcttggagctgggacccaagttatagtagaactaggagcatatgtccaggctgaaagcataagcaaaatatgcaagacttggagccatcaaggaacaagatatgtgctgaagtccaga
>KJ627408-2010.457
atggagtcctatctggtagacacctatcagggcatcccttacacagcagctgttcaagttgatctagtagaaaaggatctgttacctgcaagcctaactatatggttccctctgtttcaggccaatacaccaccagcagttctgcttgatcagctaaagactctgacaataactactctgtatgctgcatcacaaagtggtccaatactaaaagtgaatgcatcagctcaaggtgcagcaatgtctgtacttcctaaaaagtttgaagtcaatgcgactgtagcacttgatgaatatagcaaattagaatttgacaaacttacagtctgtgaggtaaaaacagtttacttaacaaccatgaaaccatatgggatggtatcaaaatttgtaagctcagccaaatcagttggcaaaaaaacacatgatctaatcgcattgtgtgattttatggatctagaaaagaacacaccagttacaataccagcatttatcaaatcagtttctatcaaagagagtgaatcagccactgttgaagctgcaataagcagtgaagcagatcaagctctaacacaagccaaaattgcaccctatgcaggactgatcatgattatgaccatgaacaatcctaaaggcatattcaagaagctaggagctgggactcaagttatagtagaactaggggcatatgtccaggccgaaagcataagtaaaatatgcaagacttggagccatcaagggacaagatatgtgctgaagtccaga
>KJ627409-2009.899
atggagtcctatctggtagacacctatcagggcatcccttacacagcagctgttcaagttgatctagtagaaaaagatctgttacctgcgagcctaactatatggttccctctgtttcaggccaatacaccaccagcagttctgcttgatcagttaaagactctgacaataactactctgtatgctgcatcacaaagtggtccaatactaaaagtgaatgcatcagctcaaggtgcagcaatgtctgtacttcctaaaaagtttgaagtcaatgcgactgtagcacttgacgaatatagcaaattagaatttgacaaacttacagtctgtgaggtaaaaacagtttacttaacaaccatgaaaccatatgggatggtatcaaaatttgtaagctcagccaaatcagttggcaaaaaaacacatgatctaatcgcattgtgtgattttatggatctagaaaagaacacaccagttacaataccagcatttatcaaatcagtttctatcaaagagagtgaatcagccactgttgaagctgcaataagcagtgaagcagatcaagctctaacacaagccaaaattgcaccctatgcgggactgatcatgattatgaccatgaacaatcctaaaggcatattcaagaagctaggagctggaactcaagttatagtagaactaggagcatatgtccaggccgaaagcataagtaaaatatgcaagacttggagccatcaagggacaagatatgtgctgaagtccaga
>KJ627410-2009.539
atggagtcctatctggtagacacctatcagggcatcccttacacagcagctgttcaagttgatctagtagaaaaagatctgttacctgcgagcctaactatatggttccctctgtttcaggccaatacaccaccagcagttctgcttgatcagttaaagactctgacaataactactctgtatgctgcatcacaaagtggtccaatactaaaagtgaatgcatcagctcaaggtgcagcaatgtctgtacttcctaaaaagtttgaagtcaatgcgactgtagcacttgacgaatatagcaaattagaatttgacaaacttacagtctgtgaggtaaaaacagtttacttaacaaccatgaaaccatatgggatggtatcaaaatttgtaagctcagccaaatcagttggcaaaaaaacacatgatctaatcgcattgtgtgattttatggatctagaaaagaacacaccagttacaataccagcatttatcaaatcagtttctatcaaagagagtgaatcagccactgttgaagctgcaataagcagtgaagcagatcaagctctaacacaagccaaaattgcaccctatgcgggactgatcatgattatgaccatgaacaatcctaaaggcatattcaagaagctaggagctggaactcaagttatagtagaactaggagcatatgtccaggccgaaagcataagtaaaatatgcaagacttggagccatcaagggacaagatatgtgctgaagtccaga
>KJ627411-2010.397
atggagtcctatctagtagacacctatcagggcatcccttacacagcagctgttcaagttgatctagtagaaaaggatctgttacctgcgagcctaactatatggttccctttgtttcaggccaatacaccaccagcagttctgcttgaccagctaaagactctgacaataactactctgtatgctgcatcacaaagtggtccaatactaaaagtgaatgcatcagctcaaggtgcagcaatgtctgtacttcctaaaaagtttgaagtcaatgcgactgtagcacttgacgaatatagcaaattagaatttgacaaacttacagtctgtgaggtaaaaacagtttacttaacaaccatgaaaccatatgggatggtatcaaaatttgtaagctcagccaaatcagttggcaaaaaaacacatgatctaatcgcattgtgtgattttatggatctagaaaagaacacaccagttacaataccagcatttatcaaatcagtttctatcaaagagagtgaatcagccactgttgaagctgcaataagcagtgaagcagatcaagctctaacacaagccaaaattgcaccctatgcgggactgatcatgattatgaccatgaacaatcctaaaggcatattcaagaagcttggagctgggactcaagttatagtagaactaggagcatatgtccaggccgaaagcataagtaaaatatgtaagacttggagccatcaagggacaagatatgtgctgaagtccaga
>KJ627412-2009.707
atggagtcctatctggtagacacctatcagggcatcccttacacagcagctgttcaagttgatctagtagaaaaggatctgttacctgcaagcctaacaatatggttccctttgtttcaggccaatacaccaccagcagttctgcttgaccagctaaagactctgacaataactactctgtatgctgcatcacaaagtggtccaatactaaaagtgaatgcatcagctcaaggtgcagcaatgtctgtacttcctaaaaggtttgaagtcaatgcgactgtagcacttgacgaatatagcaaattagaatttgacaaacttacagtctgtgaggtaaaaacagtttacttaacaaccatgaaaccatatgggatggtatcaaaatttgtgagctcagccaaatcagttggcaaaaaaacacatgatctgatcgcattgtgtgattttatggacctagaaaagaacacaccagttacaataccagcatttatcaaatcagtttctatcaaagagagtgaatcagccactgttgaagctgcaataagcagtgaagcagaccaagctctaacacaagccaaaattgcaccttatgcgggactgatcatgattatgaccatgaacaatcccaaaggcatattcaagaagcttggagctgggactcaagttatagtagaactaggagcatatgtccaggctgaaagcataagtaaaatatgcaagacttggagccatcaagggacaagatatgtgctgaagtccaga
>KJ627413-2012.229
atggagtcctatctggtagacacctatcaaggcatcccttatacagcagctgttcaagttgatctagtagaaaaggacctgttacctgcaagcctaacaatatggttccccctgtttcaggccaatacaccaccagcagttctgcttgatcagctaaagaccctgactataactactctgtatgctgcatcacaaagtggtccaatactaaaagtgaatgcatcagcccagggtgcagcaatgtctgtacttcccaaaaagtttgaagtcaatgcgactgtagcacttgacgaatatagcaaattagaatttgacaaacttacagtctgtgaagtaaaaacagtttacttaacaaccatgaaaccatatgggatggtatcaaagtttgtgagctcggccaaatcagttggcaaaaaaacacatgatctaatcgcattatgtgattttatggatctagaaaagaacacaccagttacaataccagcatttatcaaatcagtttctatcaaagagagtgaatcagccactgttgaagctgcaataagcagtgaagcagaccaagctctaacacaagctaaaattgcgccttatgcgggactgatcatgattatgaccatgaacaatcccaaaggcatattcaagaagcttggagctgggacccaagttatagtagaactaggagcatatgtccaggctgaaagcataagcaaaatatgcaagacttggagccatcaaggaacaagatatgtgctgaagtccaga
>KJ627414-2010.596
atggagtcctatctagtggacacttatcagggcattccctacacagctgctgttcaagttgatctggtagaaaaagacttactaccagcaagtttgacaatatggtttcctctattccaagccaacacaccaccagcggttttgctcgatcagctaaaaaccttgacaataacaactctgtatgctgcatcacagaatggtccaatactcaaggtaaatgcatcagctcagggtgctgctatgtctgtacttcccaaaaaattcgaagtaaatgcaactgtggcacttgatgaatacagcaaacttgactttgacaagttaacggtttgcgatgttaaaacagtttatttgacaaccatgaaaccatatgggatggtgtcaaaatttgtgagttcagccaaatcagttggcaaaaagacacatgatctaattgcactgtgtgacttcatggacctagagaaaaatatacctgtgacaataccagcattcataaagtcagtttcaatcaaagaaagtgagtcagctactgttgaagctgcaataagcagtgaggccgaccaagcattaacacaagccaaaattgcaccctatgcaggactaatcatgataatgactatgaacaatccaaaaggtatattcaagaaactaggagctggaacacaagtaatagtagagctaggggcatatgttcaagccgagagcatcagcaggatctgcaagagctggagtcaccaaggaacaagatacgtactaaaatccaga
>KJ627415-2011.128
atggagtcctatctggtagacacctatcaaggcatcccttatacagcagctgttcaagttgatctagtagaaaaggacctgttacctgcaagcctaacaatatggttccccctgtttcaggccaatacaccaccagcagttctgcttgatcagctaaagaccctgactataactactctgtatgctgcatcacaaagtggtccaatactaaaagtgaatgcatcagcccagggtgcagcaatgtctgtacttcccaaaaagtttgaagtcaatgcgactgtagcacttgacgaatatagcaaattagaatttgacaaacttacagtctgtgaagtaaaaacagtttacttaacaaccatgaaaccatatgggatggtatcaaagtttgtgagctcggccaaatcagttggcaaaaaaacacatgatctaatcgcattatgtgattttatggatctagaaaagaacacaccagttacaataccagcatttatcaaatcagtttctatcaaagagagtgaatcagccactgttgaagctgcaataagcagtgaagcagaccaagctctaacacaagccaaaattgcgccttatgcgggactgatcatgattatgaccatgaacaatcccaaaggcatattcaagaagcttggagctgggacccaagttatagtagaactaggagcatatgtccaggctgaaagcataagcaaaatatgcaagacttggagccatcaaggaacaagatatgtgctgaagtccaga
>KJ627416-2011.465
atggagtcctatctggtagacacctatcaaggcatcccttatacagcagctgttcaagttgatctagtagaaaaggacctgttacctgcaagcctaacaatatggttccccctgtttcaggccaatacaccaccagcagttctgcttgatcagctaaagactctgactataactactctgtatgctgcatcacaaagtggtccaatactaaaagtgaatgcatcagcccagggtgcagcaatgtctgtacttcccaaaaagtttgaagtcaatgcgactgtagcacttgacgaatatagcaaattagaatttgacaaacttacagtctgtgaagtaaaaacagtttacttaacaaccatgaaaccatatgggatggtatcaaagtttgtgagctcggccaaatcagttggcaaaaaaacacatgatctaatcgcattatgtgattttatggatctagaaaagaacacaccagttacaataccagcatttatcaaatcagtttctatcaaagagagtgaatcagccactgttgaagctgcaataagcagtgaagcagaccaagctctaacacaagccaaaattgcgccttatgcgggactgatcatgattatgaccatgaacaatcccaaaggcatattcaagaagcttggagctgggacccaagttatagtagaactaggagcatatgtccaggctgaaagcataagcaaaatatgcaagacttggagccatcaaggaacaagatatgtgctgaagtccaga
>KJ627418-2011.245
atggagtcctatctggtagacacctatcaaggcatcccttatacagcagctgttcaagttgatctagtagaaaaggacctgttacctgcaagcctaacaatatggttccccctgtttcaggccaatacaccaccagcagttctgcttgatcagctaaagactctgactataactactctgtatgctgcatcacaaagtggtccaatactaaaagtgaatgcatcagcccagggtgcagcaatgtctgtacttcccaaaaagtttgaagtcaatgcgactgtagcacttgacgaatatagcaaattagaatttgacaaacttacagtctgtgaagtaaaaacagtttacttaacaaccatgaaaccatatgggatggtatcaaagtttgtgagctcggccaaatcagttggcaaaaaaacacatgatctaatcgcattatgtgattttatggatctagaaaagaacacaccagttacaataccagcatttatcaaatcagtttctatcaaagagagtgaatcagccactgttgaagctgcaataagcagtgaagcagaccaagctctaacacaagccaaaattgcgccttatgcgggattgatcatgattatgaccatgaacaatcccaaaggcatattcaagaagcttggagctgggacccaagttatagtagaactaggagcatatgtccaggctgaaagcataagcaaaatatgcaagacttggagccatcaaggaacaagatatgtgctgaagtccaga
>KJ627419-2011.269
atggagtcctatctggtagacacctatcaaggcatcccttatacagcagctgttcaagttgatctagtagaaaaggacctgttacctgcaagcctaacaatatggttccccctgtttcaggccaattcaccaccagcagttctgcttgatcagctaaagaccctgactataactactctgtatgctgcatcacaaagtggtccaatactaaaagtgaatgcatcagcccagggtgcagcaatgtctgtacttcccaaaaagtttgaagtcaatgcgactgtagcacttgacgaatatagcaaattagaatttgacaaacttacagtctgtgaagtaaaaacagtttacttaacaaccatgaaaccatatgggatggtatcaaagtttgtgagctcggccaaatcagttggcaaaaaaacacatgatctaatcgcattatgtgattttatggatctagaaaagaacacaccagttacaataccagcatttatcaaatcagtttctatcaaagagagtgaatcagccactgttgaagctgcaataagcagtgaagcagaccaagctctaacacaagccaaaattgcgccttatgcgggactgatcatgattatgaccatgaacaatcccaaaggcatattcaagaagcttggagctgggacccaagttatagtagaactaggagcatatgtccaggctgaaagcataagcaaaatatgcaagacttggagccatcaaggaacaagatatgtgctgaagtccaga
>KJ627420-2009.909
atggagtcctatctggtagacacctatcagggcatcccttacacagcagctgttcaagttgatctagtagaaaaggatctgttacctgcaagcctaacaatatggttccctttgtttcaggccaatacaccaccagcagttctgcttgaccagctaaagactctgacaataactactctgtatgctgcatcacaaagtggtccaatactaaaagtgaatgcatcagctcaaggtgcagcaatgtctgtacttcctaaaaggtttgaagtcaatgcgactgtagcacttgacgaatatagcaaattagaatttgacaaacttacagtctgtgaggtaaaaacagtttacttaacaaccatgaaaccatatgggatggtatcaaaatttgtgagctcagccaaatcagttggcaaaaaaacacatgatctgatcgcattgtgtgattttatggacctagaaaagaacacaccagttacaataccagcatttatcaaatcagtttctatcaaagagagtgaatcagccactgttgaagctgcaataagcagtgaagcagaccaagctctaacacaagccaaaattgcaccttatgcgggactgatcatgattatgaccatgaacaatcccaaaggcatattcaagaagcttggagctgggactcaagttatagtagaactaggagcatatgtccaggctgaaagcataagtaaaatatgcaagacttggagccatcaagggacaagatatgtgctgaagtccaga
>KJ627421-2011.279
atggagtcctatctggtagacacctatcaaggcatcccttatacagcagctgttcaagttgatctagtagaaaaggacctgttacctgcaagcctaacaatatggttccccctgtttcaggccaatacaccaccagcagttctgcttgatcagctaaagaccctgactataactactctgtatgctgcatcacaaagtggtccaatactaaaagtgaatgcatcagcccagggtgcagcaatgtctgtacttcccaaaaagtttgaagtcaatgcgactgtagcacttgacgaatatagcaaattagaatttgacaaacttacagtctgtgaagtaaaaacagtttacttaacaaccatgaaaccatatgggatggtatcaaagtttgtgagctcggccaaatcagttggcaaaaaaacacatgatctaatcgcattatgtgattttatggatctagaaaagaacacaccagttacaataccagcatttatcaaatcagtttctatcaaagagagtgaatcagccactgttgaagctgcaataagcagtgaagcagaccaagctctaacacaagccaaaattgcgccttatgcgggactgatcatgattatgaccatgaacaatcccaaaggcatattcaagaagcttggagctgggacccaagttatagtagaactgggagcatatgtccaggctgaaagcataagcaaaatatgcaagacttggagccatcaaggaacaagatatgtgctgaagtccaga
>KJ627422-2009.849
atggagtcctatctggtagacacctatcagggcatcccttacacagcagctgttcaagttgatctagtagaaaaggatctgttacctgcaagcctaacaatatggttccctttgtttcaggccaatacaccaccagcagttctgcttgaccagctaaagactctgacaataactactctgtatgctgcatcacaaagtggtccaatactaaaagtgaatgcatcagctcaaggtgcagcaatgtctgtacttcctaaaaggtttgaagtcaatgcgactgtagcacttgacgaatatagcaaattagaatttgacaaacttacagtctgtgaggtaaaaacagtttacttaacaaccatgaaaccatatgggatggtatcaaaatttgtgagctcagccaaatcagttggcaaaaaaacacatgatctgatcgcattgtgtgattttatggatctagaaaagaacacaccagttacaataccagcatttatcaaatcagtttctatcaaagagagtgaatcagccactgttgaagctgcaataagcagtgaagcagaccaagctctaacacaagccaaaattgcaccttatgcgggactgatcatgattatgaccatgaacaatcccaaaggcatattcaagaagcttggagctgggactcaagttatagtagaactaggagcatatgtccaggctgaaagcataagtaaaatatgcaagacttggagccatcaagggacaagatatgtgctgaagtccaga
>KJ627423-2012.223
atggagtcctatctggtagacacctatcaaggcatcccttatacagcagctgttcaagttgatctagtagaaaaggacctgttacctgcaagcctaacaatatggttccccctgtttcaggccaatacaccaccagcagttctgcttgatcagctaaagaccctgactataactactctgtatgctgcatcacaaagtggtccaatactaaaagtgaatgcatcagcccagggtgcagcaatgtctgtacttcccaaaaagtttgaagtcaatgcgactgtagcacttgacgaatatagcaaattagaatttgacaaacttacagtctgtgaagtaaaaacagtttacttaacaaccatgaaaccatatgggatggtatcaaagtttgtgagctcggccaaatcagttggcaaaaaaacacatgatctaatcgcattatgtgattttatggatctagaaaagaacacaccagttacaataccagcatttatcaaatcagtttctatcaaagagagtgaatcagccactgttgaagctgcaataagcagtgaagcagaccaagctctaacacaagctaaaattgcgccttatgcgggactgatcatgattatgaccatgaacaatcccaaaggcatattcaagaagcttggagctgggacccaagttatagtagaactaggagcatatgtccaggctgaaagcataagcaaaatatgcaagacttggagccatcaaggaacaagatatgtgctgaagtccaga
>KJ627424-2009.075
atggagtcctatctggtagacacctatcagggcatcccttacacagcagctgttcaagttgatctagtagaaaaagatctgttacctgcgagcctaactatatggttccctctgtttcaggccaatacaccaccagcagttctgcttgatcagttaaagactctgacaataactactctgtatgctgcatcacaaagtggtccaatactaaaagtgaatgcatcagctcaaggtgcagcaatgtctgtacttcctaaaaagtttgaagtcaatgcgactgtagcacttgacgaatatagcaaattagaatttgacaaacttacagtctgtgaggtaaaaacagtttacttaacaaccatgaaaccatatgggatggtatcaaaatttgtaagctcagccaaatcagttggcaaaaaaacacatgatctaatcgcattgtgtgattttatggatctagaaaagaacacaccagttacaataccagcatttatcaaatcagtttctatcaaagagagtgaatcagccactgttgaagctgcaataagcagtgaagcagatcaagctctaacacaagccaaaattgcaccctatgcgggactgatcatgattatgaccatgaacaatcctaaaggcatattcaagaagctaggagctggaactcaagttatagtagaactaggagcatatgtccaggccgaaagcataagtaaaatatgcaagacttggagccatcaagggacaagatatgtgctgaagtccaga
>KJ627425-2011.298
atggagtcctatctggtagacacctatcaaggcatcccttatacagcagctgttcaagttgatctagtagaaaaggacctgttacctgcaagcctaacaatatggttccccctgtttcaggccaatacaccaccagcagttctgcttgatcagctaaagactctgactataactactctgtatgctgcatcacaaagtggtccaatactaaaagtgaatgcatcagcccagggtgcagcaatgtctgtacttcccaaaaagtttgaagtcaatgcgactgtagcacttgacgaatatagcaaattagaatttgacaaacttacagtctgtgaagtaaaaacagtttacttaacaaccatgaaaccatatgggatggtatcaaagtttgtgagctcggccaaatcagttggcaaaaaaacacatgatctaatcgcattatgtgattttatggatctagaaaagaacacaccagttacaataccagcatttatcaaatcagtttctatcaaagagagtgaatcagccactgttgaagctgcaataagcagtgaagcagaccaagctctaacacaagccaaaattgcgccttatgcgggattgatcatgattatgaccatgaacaatcccaaaggcatattcaagaagcttggagctgggacccaagttatagtagaactaggagcatatgtccaggctgaaagcataagcaaaatatgcaagacttggagccatcaaggaacaagatatgtgctgaagtccaga
>KJ627426-2008.955
atggagtcctatctggtagacacctatcagggcatcccttacacagcagctgttcaagttgatctagtagaaaaagatctgttacctgcgagcctaactatatggttccctctgtttcaggccaatacaccaccagcagttctgcttgatcagttaaagactctgacaataactactctgtatgctgcatcacaaagtggtccaatactaaaagtgaatgcatcagctcaaggtgcagcaatgtctgtacttcctaaaaagtttgaagtcaatgcgactgtagcacttgacgaatatagcaaattagaatttgacaaacttacagtctgtgaggtaaaaacagtttacttaacaaccatgaaaccatatgggatggtatcaaaatttgtaagctcagccaaatcagttggcaaaaaaacacatgatctaatcgcattgtgtgattttatggatctagaaaagaacacaccagttacaataccagcatttatcaaatcagtttctatcaaagagagtgaatcagccactgttgaagctgcaataagcagtgaagcagatcaagctctaacacaagccaaaattgcaccctatgcgggactgatcatgattatgaccatgaacaatcctaaaggcatattcaagaagctaggagctggaactcaagttatagtagaactaggagcatatgtccaggccgaaagcataagtaaaatatgcaagacttggagccatcaagggacaagatatgtgctgaagtccaga
>KJ627427-2012.021
atggagtcctatctggtagacacctatcaaggcatcccttatacagcagctgttcaagttgatctagtagaaaaggacctgttacctgcaagcctaacaatatggttccccctgtttcaggccaatacaccaccagcagttctgcttgatcagctaaagactctgactataactactctgtatgctgcatcacaaagtggtccaatactaaaagtgaatgcatcagcccagggtgcagcaatgtctgtacttcccaaaaagtttgaagtcaatgcgactgtagcacttgacgaatatagcaaattagaatttgacaaacttacagtctgtgaagtaaaaacagtttacttaacaaccatgaaaccatatgggatggtatcaaagtttgtgagctcggccaaatcagttggcaaaaaaacacatgatctaatcgcattatgtgattttatggatctagaaaagaacacaccagttacaataccagcatttatcaaatcagtttctatcaaagagagtgaatcagccactgttgaagctgcaataagcagtgaagcagaccaagctctaacacaagccaaaattgcgccttatgcgggactgatcatgattatgaccatgaacaatcccaaaggcatattcaagaagcttggagctgggacccaagttatagtagaactaggagcatatgtccaggctgaaagcataagcaaaatatgcaagacttggagccatcaaggaacaagatatgtgctgaagtccaga
>KJ627428-2012.298
atggagtcctatctggtagacacctatcaaggcatcccttatacagcagctgttcaagttgatctagtagaaaaggacctgttacctgcaagcctaacaatatggttccccctgtttcaggccaatacaccaccagcagttctgcttgatcagctaaagaccctgactataactactctgtatgctgcatcacaaagtggtccaatactaaaagtgaatgcatcagcccagggtgcagcaatgtctgtacttcccaaaaagtttgaagtcaatgcgactgtagcacttgacgaatatagcaaattagaatttgacaaacttacagtctgtgaagtaaaaacagtttacttaacaaccatgaaaccatatgggatggtatcaaagtttgtgagctcggccaaatcagttggcaaaaaaacacatgatctaatcgcattatgtgattttatggatctagaaaagaacacaccagttacaataccagcatttatcaaatcagtttctatcaaagagagtgaatcagccactgttgaagctgcaataagcagtgaagcagaccaagctctaacacaagctaaaattgcgccttatgcgggactgatcatgattatgaccatgaacaatcccaaaggcatattcaagaagcttggagctgggacccaagttatagtagaactaggagcatatgtccaggctgaaagcataagcaaaatatgcaagacttggagccatcaaggaacaagatatgtgctgaagtccaga
>KJ627429-2011.099
atggagtcctatctggtagacacctatcagggcatcccttacacagcagctgttcaagttgatctagtagaaaaagatctgttacctgcgagcctaactatatggttccctctgtttcaggccaatacaccaccagcagttctgcttgatcagctaaagactctgacaataaccactctgtatgctgcatcacaaagtggtccaatactaaaagtgaatgcatcagctcaaggtgcagcaatgtctgtacttcctaaaaagtttgaagtcaatgcgactgtagcacttgacgaatatagcaaattagaatttgacaaacttacagtctgtgaggtaaaaacagtttacttaacaaccatgaaaccatatgggatggtatcaaaatttgtaagctcagccaaatcagttggcaaaaaaacacatgatctaatcgcattgtgtgattttatggatctagaaaagaacacaccagttacaataccagcatttatcaaatcagtttctatcaaagagagtgaatcagccactgttgaagcagcaataagcagtgaagcagatcaagctctaacacaagccaaaattgcaccctatgcgggactgatcatgattatgaccatgaacaatcctaaaggcatattcaagaagctaggagctgggactcaagttatagtagaactaggagcatatgtccaggccgaaagcataagtaaaatatgcaagacttggagccatcaagggacaagatatgtgctgaagtccaga
>KJ627430-2009.976
atggagtcctatctggtagacacctatcagggcatcccttacacagcagctgttcaagttgatctagtagaaaaggatctgttacctgcaagcctaacaatatggttccctttgtttcaggccaatacaccaccagcagttctgcttgaccagctaaagactctgacaataactactctgtatgctgcatcacaaagtggtccaatactaaaagtgaatgcatcagctcaaggtgcagcaatgtctgtacttcctaaaaggtttgaagtcaatgcgactgtagcacttgacgaatatagcaaattagaatttgacaaacttacagtctgtgaggtaaaaacagtttacttaacaaccatgaaaccatatgggatggtatcaaaatttgtgagctcagccaaatcagttggcaaaaaaacacatgatctgatcgcattgtgtgattttatggacctagaaaagaacacaccagttacaataccagcatttatcaaatcagtttctatcaaagagagtgaatcagccactgttgaagctgcaataagcagtgaagcagaccaagctctaacacaagccaaaattgcaccttatgcgggactgatcatgattatgaccatgaacaatcccaaaggcatattcaagaagcttggagctgggactcaagttatagtagaactaggagcatatgtccaggctgaaagcataagtaaaatatgcaagacttggagccatcaagggacaagatatgtgctgaagtccaga
>KJ627431-2009.303
atggagtcctatctagtagacacttatcaaggcattccatatacagctgctgttcaagttgacctggtagaaaaagatttactgccagcaagtttgacaatatggtttcctttatttcaggccaacacaccaccagcagttttgcttgatcagctaaaaaccttgacaataacaactctgtatgctgcatcacagaatggtccaatactcaaggtaaatgcatctgcccaaggtgctgccatgtctgtacttcccaaaaaattcgaagtaaatgcaactgtagcacttgatgaatacagtaaacttgattttgacaagctgacggtttgtgatgttaaaacagtttatttgacaaccatgaaaccgtacgggatggtgtcaaaatttgtgagttcagccaaatcagttggcaaaaagacacatgatctaattgcactatgtgacttcatggacctagagaaaaatatacctgtgacaataccagcattcataaagtcagtttcaatcagagagagtgagtcagccactgttgaagctgcaataagcagcgaagccgaccaagccttgacacaagctaagattgcaccctatgcaggactaattatgatcatgaccatgaacaatccaaaaggtatattcaagaaactaggagctggaacacaagtgatagtagagctgggggcatatgttcaggctgagagcatcagtagaatctgcaagagctggagtcaccaaggaacaagatacgtgctaaaagccaga
>KJ627432-2009.909
atggagtcctatctagtggacacttatcagggcattccctacacagctgctgttcaagttgatctggtagaaaaagacttactaccagcaagtttgacaatatggtttcctctattccaagccaacacaccaccagcggttttgctcgatcagctaaaaaccttgacaataacaactctgtatgctgcatcacagaatggtccaatactcaaggtaaatgcatcagctcagggtgctgctatgtctgtacttcccaaaaaattcgaagtaaatgcaactgtggcacttgatgaatacagcaaacttgattttgacaagttaacggtttgcgatgttaaaacagtttatttgacaaccatgaaaccatatgggatggtgtcaaaatttgtgagttcagccaaatcagttggcaaaaagacacatgatctaattgcactgtgtgacttcatggacctagagaaaaatatacctgtgacaataccagcattcataaagtcagtttcaatcaaagagagtgagtcagctactgttgaagctgcaataagcagtgaggccgaccaagcattaacacaagccaaaattgcaccctatgcaggactaatcatgataatgaccatgaacaatccaaaaggtatattcaagaaactaggagctggaacacaagtgatagtagagctaggggcatatgttcaagccgagagcatcagcaggatctgcaagagctggagtcaccaaggaacaagatatgtactaaaatccaga
>KJ627433-2012.085
atggagtcctatctggtagacacctatcaaggcatcccttatacagcagctgttcaagttgatctagtagaaaaggacctgttacctgcaagcctaacaatatggttccccctgtttcaggccaatacaccaccagcagttctgcttgatcagctaaagaccctgactataactactctgtatgctgcatcacaaagtggtccaatactaaaagtgaatgcatcagcccagggtgcagcaatgtctgtacttcccaaaaagtttgaagtcaatgcgactgtagcacttgacgaatatagcaaattagaatttgacaaacttacagtctgtgaagtaaaaacagtttacttaacaaccatgaaaccatatgggatggtatcaaagtttgtgagctcggccaaatcagttggcaaaaaaacacatgatctaatcgcattatgtgattttatggatctagaaaagaacacaccagttacaataccagcatttatcaaatcagtttctatcaaagagagtgaatcagccactgttgaagctgcaataagcagtgaagcagaccaagctctaacacaagctaaaattgcgccttatgcgggactgatcatgattatgaccatgaacaatcccaaaggcatattcaagaagcttggagctgggacccaagttatagtagaactaggagcatatgtccaggctgaaagcataagcaaaatatgcaagacttggagccatcaaggaacaagatatgtgctgaagtccaga
>KJ627434-2008.933
atggagtcctatctggtagacacctatcagggcatcccttacacagcagctgttcaagttgatctagtagaaaaagatctgttacctgcgagcctaactatatggttccctctgtttcaggccaatacaccaccagcagttctgcttgatcagttaaagactctgacaataactactctgtatgctgcatcacaaagtggtccaatactaaaagtgaatgcatcagctcaaggtgcagcaatgtctgtacttcctaaaaagtttgaagtcaatgcgactgtagcacttgacgaatatagcaaattagaatttgacaaacttacagtctgtgaggtaaaaacagtttacttaacaaccatgaaaccatatgggatggtatcaaaatttgtaagctcagccaaatcagttggcaaaaaaacacatgatctaatcgcattgtgtgattttatggatctagaaaagaacacaccagttacaataccagcatttatcaaatcagtttctatcaaagagagtgaatcagccactgttgaagctgcaataagcagtgaagcagatcaagctctaacacaagccaaaattgcaccctatgcgggactgatcatgattatgaccatgaacaatcctaaaggcatattcaagaagctaggagctggaactcaagttatagtagaactaggagcatatgtccaggccgaaagcataagtaaaatatgcaagacttggagccatcaagggacaagatatgtgctgaagtccaga
>KJ627435-2009.389
atggagtcctatctagtagacacttatcaaggcattccatatacagctgctgttcaagttgacctggtagaaaaagatttactgccagcaagtttgacaatatggtttcctttatttcaggccaacacaccaccagcagttttgcttgatcagctaaaaaccttgacaataacaactctgtatgctgcatcacagaatggtccaatactcaaggtaaatgcatctgcccaaggtgctgccatgtctgtacttcccaaaaaattcgaagtaaatgcaactgtagcacttgatgaatacagtaaacttgattttgacaagctgacggtttgtgatgttaaaacagtttatttgacaaccatgaaaccgtacgggatggtgtcaaaatttgtgagttcagccaaatcagttggcaaaaagacacatgatctaattgcactatgtgacttcatggacctagagaaaaatatacctgtgacaataccagcattcataaagtcagtttcaatcagagagagtgagtcagccactgttgaagctgcaataagcagcgaagccgaccaagccttgacacaagctaagattgcaccctatgcaggactaattatgatcatgaccatgaacaatccaaaaggtatattcaagaaactaggagctggaacacaagtgatagtagagctaggggcatatgttcaggctgagagcatcagtagaatctgcaagagctggagtcaccaaggaacaagatacgtgctaaaagccaga
>KJ627436-2009.949
atggagtcctatctggtagacacctatcagggcatcccttacacagcagctgttcaagttgatctagtagaaaaagatctgttacctgcgagcctaactatatggttccctctgtttcaggccaatacaccaccagcagttctgcttgatcagttaaagaccctgacaataactactctgtatgctgcatcacaaagtggtccaatactaaaagtgaatgcatcagctcaaggtgcagcaatgtctgtacttcctaaaaagtttgaagtcaatgcgactgtagcacttgacgaatatagcaaattagaatttgacaaacttacagtctgtgaggtaaaaacagtttacttaacaaccatgaaaccatatgggatggtatcaaaatttgtaagctcagccaaatcagttggcaaaaaaacacatgatctaatcgcattgtgtgattttatggatctagaaaagaacacaccagttacaataccagcatttatcaaatcagtttctatcaaagagagtgaatcagccactgttgaagctgcaataagcagtgaagcagatcaagctctaacacaagccaaaattgcaccctatgcgggactgatcatgattatgaccatgaacaatcctaaaggcatattcaagaagctaggagctggaactcaagttatagtagaactaggagcatatgtccaggccgaaagcataagtaaaatatgcaagacttggagccatcaagggacaagatatgtgctgaagtccaga
>KJ627437-2011.566
atggagtcctatctggtagacacctatcagggcatcccttacacagcagctgttcaagttgatctagtagaaaaggatctgttacctgcgagcctaactatatggttccctctgtttcaggccaatacaccaccagcagttctgcttgatcagctaaagactctgacaataactactctgtatgctgcatcacaaagtggtccaatactaaaagtgaatgcatcagctcaaggtgcagcaatgtctgtacttcctaaaaaatttgaagtcaatgcgactgtagcacttgacgaatatagcaaattagaatttgataaacttacagtctgtgaggtaaaaacagtttacttaacaaccatgaaaccatatgggatggtatcaaaatttgtaagctcagccaaatcagttggcaaaaaaacacatgatctaatcgcattgtgtgattttatggatctagaaaagaacacaccagttacaataccagcatttatcaaatcagtttctatcaaagagagtgaatcagccactgttgaagctgcaataagcagtgaagcagatcaagctctgacacaagccaaaattgcaccctatgcgggactgatcatgattatgaccatgaacaatcctaaaggcatattcaagaagctaggagctgggactcaagttatagtagaactaggagcatatgtccaggccgaaagcataagtaaaatatgcaagacttggagccatcaagggacaagatatgtgctgaagtccaga
