# Supplementary material for: Genome-Wide Analysis of Human Metapneumovirus Evolution
Source: PLoS One. 2016 Apr 5;11(4):e0152962. doi: 10.1371/journal.pone.0152962 (PMC4821609; doi:10.1371/journal.pone.0152962)
Supplement: S1 Data — (ZIP) [file pone.0152962.s001.zip › Data S1/HMPV_4F_main.fas]

>FJ168778-1994.019
atgtcttggaaagtgatgattatcatttcgttactcataacacctcagcacggactaaaagaaagttatttagaagaatcatgtagtactataactgaaggatatctcagtgttttaagaacaggttggtacaccaatgtctttacattagaagttggtgatgttgaaaatcttacatgtactgatggacctagcttaatcaaaacagaacttgacctaaccaaaagtgctctgagagaactcaaaacagtttctgctgatcagttagcgagagaagaacaaattgaaaatcccagacaatcaaggtttgtcctaggtgcaatagctcttggagttgccacagcagcagcagtcacagcaggcattgcaatagccaaaaccataagacttgagagtgaagtgaatgcaatcaaaggtgctctcaaaacaaccaacgaggcagtatccacactaggaaatggagtgcgagtcctagccactgcagtaagagagctgaaagaatttgtgagcaaaaacctgactagtgcgatcaacaagaacaaatgtgacattgctgatctgaagatggctgtcagcttcagtcaattcaacagaagattcctaaatgttgtgcggcagttttcagacaatgcagggataacaccagcaatatcattggacctaatgactgatgctgagctggccagagctgtatcatacatgccaacatctgcaggacagataaaactaatgttagagaaccgtgcaatggtgaggagaaaaggatttggaatcttgataggggtctacggaagctctgtgatttacatggtccagctgccgatctttggtgtcatagatacaccttgttggataatcaaggcagctccctcttgttcagaaaaagatggaaattatgcttgcctcctaagagaggatcaagggtggtattgcaaaaatgcaggatccactgtttactacccaaatgaaaaagactgcgaaacaagaggtgatcatgttttttgtgacacagcagcagggatcaatgttgctgagcaatcaagagaatgcaacatcaacatatctaccaccaactacccatgcaaagtcagcacaggaagacaccctatcagcatggttgcactatcacctctcggtgctttggtagcttgctacaagggggttagctgctcgattggcagtaatcgggttggaataatcaaacaactacctaaaggctgctcatacataactaaccaggacgcagacactgtaacaattgacaacactgtgtatcaactaagcaaagttgagggtgaacagcatgtaataaaagggagaccagtttcaagcagttttgatccaatcaggtttcctgaggatcagttcaatgttgcgcttgatcaagtctttgaaagcattgaaaacagtcaagcactagtggaccagtcaaacaaaattctgaacagtgcagaaaaaggaaacactggtttcattattgtaataattttgattgctgttcttgggttaaccatgatttcagtgagcatcatcatcataatcaaaaaaacaaggaagcccacaggggcacctccagagctgaatggtgttaccaacggcggttttataccgcatagt
>FJ168779-2000.255
atgtcttggaaagtggtgatcattttttcattgctaataacacctcaacacggtcttaaagagagctacctagaagaatcatgtagcactataactgagggatatcttagtgttctgaggacaggttggtataccaacgtttttacattagaggtgggtgatgtagaaaaccttacatgttctgatggacctagcctaataaaaacagaattagatctgaccaaaagtgcactaagagagctcaaaacagtctctgctgaccaattggcaagagaggaacaaattgagaatcccagacaatctaggtttgttctaggagcaatagcactcggtgttgcaacagcagctgcagtcacagcaggtgttgcaattgccaaaaccatccggcttgagagtgaagtcacagcaattaagaatgccctcaaaacgaccaatgaagcagtatctacattggggaatggagttcgagtgttggcaactgcagtgagagagctaaaagactttgtgagcaagaatttaactcgtgcaatcaacaaaaacaagtgcgacattgatgacctaaaaatggctgttagcttcagtcaattcaacagaaggtttctaaatgttgtgcggcaattttcagacaatgctggaataacaccagcaatatctttggacttaatgacagatgctgaactagccagggccgtttctaacatgccgacatctgcaggacaaataaaattgatgttggagaaccgtgcgatggtgcgaagaaaggggttcggaatcctgataggggtctacgggagctccgtaatttacacggtgcagctgccaatctttggcgttatagacacgccttgctggatagtaaaagcagccccttcttgttccgaaaaaaagggaaactatgcttgcctcttaagagaagaccaagggtggtattgtcagaatgcagggtcaactgtttactacccaaatgagaaagactgtgaaacaagaggagaccatgtcttttgcgacacagcagcaggaattaatgttgctgagcaatcaaaggagtgcaacatcaacatatccactacaaattacccatgcaaagtcagcacaggaagacatcctatcagtatggttgcactgtctcctcttggggctctggttgcttgctacaaaggagtaagctgttccattggcagcaacagagtagggatcatcaagcagctgaacaaaggttgctcctatataaccaaccaagatgcagacacagtgacaatagacaacactgtatatcagctaagcaaagttgagggtgaacagcatgttataaaaggcagaccagtgtcaagcagctttgatccaatcaagtttcctgaagatcaattcaatgttgcacttgaccaagtttttgagaacattgaaaacagccaggccttagtagatcaatcaaacagaatcctaagcagtgcagagaaagggaatactggctttatcattgtaataattctaattgctgtccttggctctagcatgatcctagtgagcatcttcattataatcaagaaaacaaagaaaccaacgggagcacctccagagctgagtggtgtcacaaacaatggcttcataccacacagt
>GQ153651-2008.99
atgtcttggaaagtggtgattattttttcattgctaataacacctcaacacggtcttaaagagagctacttagaagaatcatgtagcactataactgagggatatctcagtgttctgaggacaggttggtataccaacgtttttacattagaggtgggtgatgtagaaaacctcacatgtgctgatggacctagcctaataaaaacagaattagatctgaccaaaagtgcactaagagagctcaaaacagtttctgctgaccagttggcaagagaggaacaaattgaaaatcccagacaatctagatttgttctaggagcaatagcactcggtgttgcaacagcagctgcagttacagcaggtgttgcaattgccaaaaccatccggcttgagagtgaagttacagcaattaagaatgcccttaaaaagaccaatgaagcagtgtctacattggggaatggggttcgagtgttagcaactgcagtgagagaactgaaagattttgtgagcaagaatttaactcgtgcaatcaacaaaaacaagtgcgacattgatgacctaaaaatggccgttagtttcagtcaattcaacagaaggtttctaaacgttgtgcggcaattttcagacaatgctggaataacaccagcaatatctttagacttaatgacagatgctgaactagccagagctgtttccaacatgccgacatctgcaggacaaataaaattgatgttggaaaaccgtgcaatggtgcggaggaaggggttcggaatcctgataggggtctacgggagctccgtaatttacatggtgcagttgccaatctttggcgttatagatacgccttgctggatagtgaaagcagccccttcttgctccgaaaaaaagggaaactatgcttgcctcctaagagaagaccaagggtggtattgtcagaatgcagggtcaactgtctactacccaaatgagaaggactgtgaaacaaggggagatcatgtcttttgcgacacagcagcaggaattaatgttgctgagcaatcaaaggagtgcaacatcaacatatccactacaaattacccatgcaaagtcagcacaggaaggcatcctatcagtatggttgcactgtcccctcttggggctctggttgcttgttacaaaggagtaagctgttccattggcagcaatagagtagggatcatcaagcagctgaacaaaggttgctcttatattaccaaccaagatgcagacacagtgacaatagacaacactgtatatcagctaagcaaagttgagggtgaacagcatgttataaaaggcagaccagtgtcaagcagctttgatccagtcaaatttcctgaagatcagttcaatgttgcacttgaccaagtttttgagaacattgaaaacagccaggccttggtagatcaatcaaacagaatcctaagcagtgcagagaaagggaacactggcttcatcattgtgataattctaattgctgtccttggctccagcatgatcctagtgagcatcttcattataatcaagaaaacaaagaaaccaactggagcacctccagagctgagtggtgtcacaaacaacggcttcataccacacagt
>JN184399-1999.99
atgtcttggaaagtggtgatcattttttcattgttaataacacctcaacacggtcttaaagagagctacttagaagagtcatgtagcactataactgaaggatatctcagtgttctgaggacaggttggtataccaacgtttttacactggaggtaggtgatgtagagaaccttacatgtgctgatggacctagcttaataaaaacagaattagacctgaccaaaagtgcactaagagagctcagaacagtttctgctgatcaactggcaagagaggagcaaattgagaatcccagacaatctagattcgttctaggagcaatagcactcggtgttgcaacagcagctgcagttacagcaggtgttgcaattgccaaaaccatccggcttgaaagtgaagtaacagcaattaagaatgccctcaaaaagaccaatgaagcagtatctacattggggaatggagttcgagtgttggcaactgcagtgagagagctgaaagattttgtgagcaagaatctaacacgtgcaatcaacaaaaacaagtgcgacattgctgacctgaaaatggccgttagcttcagtcaattcaacagaaggtttctaaatgttgtgcggcaattttcagacaatgctggaataacaccagcaatatccttggacttaatgacagatgctgaactagccagagctgtttccaacatgccaacatctgcaggacaaataaaactgatgttggagaaccgtgcaatggtaagaagaaaggggtttggaatcccgataggagtttacggaagctccgtaatttacatggtgcaactgccaatctttggggttatagacacgccttgctggatagtaaaagcagccccttcttgctcagaaaaaaagggaaactatgcttgcctcttaagagaagatcaaggatggtattgtcagaatgcagggtcaactgtttactacccaaatgaaaaagactgtgaaacaagaggagaccatgtcttttgcgacacagcagcaggaatcaatgtcgctgagcagtcaaaggagtgcaacatcaacatatccactactaattacccatgcaaagttagcacaggaagacatcctatcagtatggttgcactgtctcctcttggggctttggttgcttgctacaagggagtgagctgttccattggcagcaacagagtagggatcatcaagcaactgaacaaaggctgctcttatataaccaaccaagacgcagacacagtgacaatagacaacactgtataccagctaagcaaagttgagggcgaacagcatgttataaaaggaaggccagtgtcaagcagctttgatccagtcaagtttcctgaagatcaattcaatgttgcacttgaccaagttttcgagagcattgagaacagtcaggccttggtggatcaatcaaacagaatcctaagcagtgcagagaaaggaaacactggcttcatcattgtaataattctaactgctgtcctaggctctaccatgatcctagtgagtgtttttatcataataaagaaaacaaagaaacccacaggagcacctccagagctgagtggtgtcacaaacaatggcttcataccacataat
>JN184400-1994.33
atgtcctggaaagtggtgatcattttttcattgctaataacacctcaacacggtcttaaagagagctacttggaagaatcatgtagcactataactgaggggtatctcagtgttctgaggacaggttggtataccaacgtttttacattagaggtgggtgatgtagaaaacctcacatgtgctgatggacctagcctaataaaaacagaattagaactgaccaaaagtgcactaagagagctcaaaacagtctctgctgaccaattggcgagagaggaacaaattgagaatcccagacaatccagatttgttctaggagcaatagcactcggtgttgcaacagcagctgcagttacagcaggtgttgcaattgccaaaaccatccggcttgagagtgaagtcacagcaattaagaatgcccttaaaaagaccaatgaagcagtatctacattggggaatggagttcgagtgttggcaactgcagtaagagagctgaaagattttgtgagcaagaatttaactcgtgcaatcaacaaaaacaagtgcgacattgatgacctaaaaatggccgttagcttcagtcaattcaacagaaggtttctaaatgttgtgcggcaattttcagacaatgctggaataacaccagcaatatctttggacttaatgacagatgctgaactagccagggccgtctccaacatgccgacatctgcaggacaaataaaattgatgttggagaaccgtgcaatggtgcgaagaaaggggtttggaatcctgataggggtctacgggagctccgtaatttacatggtgcagctgccaatctttggcgtcatagacacgccttgctggatagtaaaagcagccccctcttgttccaaaaaaaagggaaactatgcttgccttttaagagaagatcaagggtggtattgtcagaatgcagggtcaactgtttactacccaaatgagaaagactgtgaaacaagaggagaccatgtcttttgcgacacagcagcaggaattaatgttgctgagcaatcaaaagagtgcaatatcaacatatccactacaaattacccatgcaaagtcagcacaggaagacatcctatcagtatggttgcactgtctcctcttggggctctagttgcttgctacaaaggagtaagctgttccattggcagcaatagagtagggatcatcaagcagctgaacaaaggttgctcctatataaccaaccaagatgcagacacagtgacaatagacaacactgtatatcagctaagcaaagttgagggtgaacagcatgttataaaaggcagaccagtgtcaagcagctttgatccagtcaagtttcctgaagatcaattcaatgttgcacttgaccaagtttttgagaacattgaaaacagccaggccttggtggatcaatcaaacaggatcctaagcagtgcagagaaagggaacactggcttcatcattgtaataattctaattgctgtccttggctctagcatgatcctagtgagcattttcattataatcaagaaaacaaagaaacaaacaggagcacctccagagctgagtggtgtcacaaacaatggcttcataccacacagt
>JN184401-1998.17
atgtcttggaaagtgatgatcatcatttcgttactcataacaccccagcacgggctaaaggagagttatttggaagaatcatgcagtactataactgagggatacctcagtgttttaagaacaggctggtacactaatgtctttacattagaagttggtgatgttgaaaatcttacatgtactgatggacctagcttaatcaaaacagaacttgatctaacaaaaagtgctttaagggaactcaaaacagtctctgctgatcagttagcgagagaggagcaaattgaaaatcccagacaatcaagatttgtcctaggtgcaatagccctcggagttgctacagcagcagcagtcacagcaggcattgcaatagccaaaaccataaggcttgagagtgaagtgaatgcaatcaaaggtgctctcaaacaaactaatgaagcagtatccacattaggaaatggagtgcgggtcctagccactgcagtgagagagctgaaagaatttgtgagcaaaaatctgactagtgcaatcaacaagaacaaatgtgacattgctgatctgaagatggctgtcagcttcagtcaattcaacagaagatttctaaatgttgtgcggcagttttcagacaatgcaggaataacaccagcaatatcattggacctaatgactgatgctgagttggccagagctgtatcatacatgccaacatctgcaggacagataaaactgatgttggagaaccgcgcaatggtaaggaggaaaggatttggaatcctgataggggtctacggaagctctgtgatttacatggttcaattgccgatctttggtgtcatagatacaccttgttggataatcaaggcagctccctcttgctcagaaaaaaacgggaattatgcttgcctcctaagagaggatcaagggtggtattgtaaaaatgcaggatccaccgtttactacccaaatgaaaaagactgcgaaacaagaggtgatcatgttttttgtgacacagcagcagggatcaatgttgctgagcaatcaagagaatgcaacatcaacatatccactaccaactacccatgcaaagtcagcacaggaggacaccctataagtatggttgcactatcacctcttggcgctttggtggcttgctataaaggggtaagctgctcaattggcagcaatcgggttggaatcatcaaacaattacctaaaggctgctcatacataaccaaccaggatgcagacactgtaacaattgacaacaccgtgtatcaactaagcaaagttgaaggtgaacagcatgtaataaaagggagaccagtttcaagcagctttgatccaatcaggtttcctgaggatcagttcaatgttgcgcttgatcaagtctttgaaagtattgagaacagtcaggcactagtggatcagtcaaacagaattctaaacagtgcagaaaaaggaaacactggcttcattattgtaataattttggttgctgttcttggtttaaccatgatttcagtgagcatcatcatcataatcaagaaaacaaagaagcccaaaggagcacctccagagctgaatggtgtcaccaacggaggtttcataccacatagt
>JN184402-1999.33
atgtcttggaaagtgatgattatcatttcgttactcataacacctcagcacggactaaaagaaagttatttagaagaatcatgtagtactataactgaaggatatctcagtgttttaagaacaggttggtacaccaatgtctttacattagaagttggtgatgttgaaaatcttacatgtactgatggacctagcttaatcaaaacagaacttgacctaaccaaaagtgctctaagagaactcaaaacagtttctgctgatcagttagcgagagaagaacaaattgagaatcccagacaatcaaggtttgtcctaggtgcaatagctcttggtgttgccacagcagcagcagtcacggcaggcattgcgatagccaaaaccataaggcttgagagtgaagtgaatgcaatcaaaggtgctctcaaaacaaccaacgaggcagtatccacactaggaaatggagtgcgagtcctagccaccgcagtaagagagctgaaagaatttgtgagcaaaaacctgactagtgcaattaacaagaacaaatgtgacattgctgatctgaagatggctgtcagcttcagtcaattcaacagaagattcctaaatgttgtgcggcagttttcagacaatgcagggataacaccagcaatatcattggacctaatgactgatgctgagctggccagagctgtatcatacatgccaacatctgcaggacagataaaactaatgttagagaaccgtgcaatggtgaggagaaaaggatttggaatcttgataggggtctacggaagctccgtgatttacatggtccagctgccgatctttggtgtcatagatacaccttgttggataatcaaggcagctccctcttgttcagaaaaagatggaaattatgcttgcctcctaagagaggatcaagggtggtattgtaaaaatgcaggatccactgtttactacccaaatgataaagactgcgaaacaagaggtgatcatgttttttgtgacacagcagcagggatcaatgttgctgagcaatcaagagaatgcaacatcaacatatctacaaccaactacccatgcaaagtcagcacaggaagacaccctatcagcatggttgcactatcacctctcggtgctttggtagcttgctacaaaggggttagctgttcgattggcagtaatcgggttggaataatcaaacaactacctaaaggctgctcatacataactaaccaggacgcagacactgtaacaattgacaacactgtgtatcaactaagcaaagttgagggtgaacagcatgtaataaaagggagaccagtttcaagcagtttcgatccaatcaagtttcctgaggatcagttcaatgttgcgcttgatcaagtctttgaaagcattgaaaacagtcaagcactagtggaccagtcaaacaaaattctgaacagtgcagaaaaaggaaacactggcttcattattgtaataattttgattgctgttcttgggttaaccatgatttcagtgagcatcatcatcataatcaaaaaaacaaggaaacccacaggggcacctccagagctgaatggtgttaccaacggcggttttataccgcatagt
>KC403971-1991.191
atgtcttggaaagtgatgattatcatttcgttactcataacacctcagcacggactaaaagaaagttatttagaagaatcatgtagtactataactgaaggatatctcagtgttttaagaacaggttggtacaccaatgtctttacattagaagttggtgatgttgaaaatcttacatgtactgatggacctagcttaatcaaaacagaacttgacctaaccaaaagtgctctaagagaactcaaaacagtttctgctgatcagttagcgagagaagaacaaattgaaaatcccagacaatcaaggtttgtcctaggtgcaatagctcttggagttgccacagcagcagcagtcacagcaggcattgcaatagccaaaaccataaggcttgagagtgaagtgaatgcaatcaaaggtgctctcaaaacaaccaacgaggcagtatccacactaggaaatggagtgcgggtcctagccactgcagtaagagagctgaaagaatttgtgagcaaaaacctgactagtgcgatcaacaagaacaaatgtgacattgctgatctgaagatggctgtcagcttcagtcagttcaacagaagattcttaaatgttgtgcggcagttttcagacaatgcagggataacaccagcaatatcattggacctaatgactgatgctgagctggccagagctgtatcatacatgccaacatctgcaggacagataaaactaatgttagagaaccgtgcaatggtgaggagaaaaggatttggaatcttgataggggtctacggaagctctgtgatttacatggtccagctgccgatctttggtgtcatagatacaccttgttggataatcaaggcagccccctcttgttcagaaaaagatggaaattatgcttgcctcctaagagaggatcaagggtggtattgtaaaaatgcaggatccactgtttactacccaaatgaaaaagactgcgaaacaagaggtgatcatgttttttgtgacacagcagcagggatcaatgttgctgagcaatcaagggaatgcaacattaacatatctaccaccaactacccatgcaaagtcagcacaggaagacaccctattagcatggttgcactatcacctctcggtgctttggtagcttgctacaaaggggttagctgctcgattggcagtaatcgggttggaataatcaaacaactacctaaaggctgctcatacataactaaccaggacgcagacactgtaacaattgacaacactgtatatcaactaagcaaagttgagggtgaacagcatgtaataaaagggagaccagtttcaagcagttttgatccaatcaggtttcctgaggatcagttcaatgttgcgcttgatcaagtctttgaaagcattgaaaacagtcaggcactagtggaccagtcaaacaaaattctgaacagtgcagaaaaaggaaacactggtttcattattgtaataattttgattgctgttcttgggttagccatgatttcagtgagcatcatcatcataatcaaaaaaacaaggaagcccacaggggcacctccagagctgaatggtgttaccaacggcggttttataccgcatagt
>KC403972-1991.202
atgtcttggaaagtgatgattatcatttcgttactcataacacctcagcacggactaaaagaaagttatttagaagaatcatgtagtactataactgaaggatatctcagtgttttaagaacaggttggtacaccaatgtctttacattagaagttggtgatgttgaaaatcttacatgtactgatggacctagcttaatcaaaacagaacttgacctaaccaaaagtgctctaagagaactcaaaacagtttctgctgatcagttagcgagagaagaacaaattgaaaatcccagacaatcaaggtttgtcctaggtgcaatagctcttggagttgccacagcagcagcagtcacagcaggcattgcaatagccaaaaccataaggcttgagagtgaagtgaatgcaatcaaaggtgctctcaaaacaaccaacgaggcagtatccacactaggaaatggagtgcgggtcctagccactgcagtaagagagctgaaagaatttgtgagcaaaaacctgactagtgcgatcaacaagaacaaatgtgacattgctgatctgaagatggctgtcagcttcagtcagttcaacagaagattcttaaatgttgtgcggcagttttcagacaatgcagggataacaccagcaatatcattggacctaatgactgatgctgagctggccagagctgtatcatacatgccaacatctgcaggacagataaaactaatgttagagaaccgtgcaatggtgaggagaaaaggatttggaatcttgataggggtctacggaagctctgtgatttacatggtccagctgccgatctttggtgtcatagatacaccttgttggataatcaaggcagccccctcttgttcagaaaaagatggaaattatgcttgcctcctaagagaggatcaagggtggtattgtaaaaatgcaggatccactgtttactacccaaatgaaaaagactgcgaaacaagaggtgatcatgttttttgtgacacagcagcagggatcaatgttgctgagcaatcaagggaatgcaacattaacatatctaccaccaactacccatgcaaagtcagcacaggaagacaccctattagcatggttgcactatcacctctcggtgctttggtagcttgctacaaaggggttagctgctcgattggcagtaatcgggttggaataatcaaacaactacctaaaggctgctcatacataactaaccaggacgcagacactgtaacaattgacaacactgtatatcaactaagcaaagttgagggtgaacagcatgtaataaaagggagaccagtttcaagcagttttgatccaatcaggtttcctgaggatcagttcaatgttgcgcttgatcaagtctttgaaagcattgaaaacagtcaggcactagtggaccagtcaaacaaaattctgaacagtgcagaaaaaggaaacactggtttcattattgtaataattttgattgctgttcttgggttagccatgatttcagtgagcatcatcatcataatcaaaaaaacaaggaagcccacaggggcacctccagagctgaatggtgttaccaacggcggttttataccgcatagt
>KC403976-1983.686
atgtcttggaaagtggtgatcattttttcattgttaataacacctcaacacggtcttaaagagagctacttagaagagtcatgtagcactataactgaaggatatctcagtgttctgaggacaggttggtataccaacgtttttacactggaggtaggtgatgtagagaaccttacatgtgctgatggacctagcttaataaaaacagaattagacctgaccaaaagtgcactaagagagctcagaacagtttctgctgatcaactggcaagagaggagcaaattgagaatcccagacaatctagattcgttctaggagcaatagcactcggtgttgcaacagcagctgcagttacagcaggtgttgcaattgccaaaaccatccggcttgaaagtgaagtaacagcaattaagaatgccctcaaaaagaccaatgaagcagtatctacattggggaatggagttcgagtgttggcaactgcagtgagagagctgaaagattttgtgagcaagaatctaacacgtgcaatcaacaaaaacaagtgcgacattgctgacctgaaaatggccgttagcttcagtcaattcaacagaaggtttctaaatgttgtgcggcaattttcagacaatgctggaataacaccagcaatatccttggacttaatgacagatgctgaactagccagagctgtttccaacatgccaacatctgcaggacaaataaaactgatgttggagaaccgtgcaatggtaagaagaaaggggttcggaatcctgataggagtttacggaagctccgtaatttacatggtgcaactgccaatctttggggttatagacacgccttgctggatagtaaaagcagccccttcttgctcagaaaaaaagggaaactatgcttgcctcttaagagaagatcaaggatggtattgtcagaatgcagggtcaactgtttactacccaaatgaaaaagactgtgaaacaagaggagaccatgtcttttgcgacacagcagcaggaatcaatgtcgctgagcagtcaaaggagtgcaacatcaacatatccactactaattacccatgcaaagttagcacaggaagacatcctatcagtatggttgcactgtctcctcttggggctttggttgcttgctacaagggagtgagctgttccattggcagcaacagagtagggatcatcaagcaactgaacaaaggctgctcttatataaccaaccaagacgcagacacagtgacaatagacaacactgtataccagctaagcaaagttgagggcgaacagcatgttataaaaggaaggccagtgtcaagcagctttgatccagtcaagtttcctgaagatcaattcaatgttgcacttgaccaagttttcgagagcattgagaacagtcaggccttggtggatcaatcaaacagaatcctaagcagtgcagagaaaggaaacactggcttcatcattgtaataattctaattgctgtcctaggctctaccatgatcctagtgagtgtttttatcataataaagaaaacaaagaaacccacaggagcacctccagagctgagtggtgtcacaaacaatggcttcataccacataat
>KC403977-2003.612
atgtcttggaaagtggtgatcattttttcattgttaataacacctcaacacggtcttaaagagagctacttagaagagtcatgtagcactataactgaaggatatctcagtgttctgaggacaggttggtataccaacgtttttacactggaggtaggtgatgtagagaaccttacatgtgctgatggacctagcttaataaaaacggaattagacctgaccaaaagtgcactaagagagctcagaacagtttctgctgatcaactggcaagagaggagcaaattgagaatcccagacaatctagattcgttctaggagcaatagcactcggtgttgcaacagcagctgcagttacagcaggtgttgcaattgccaaaaccatccggcttgaaagtgaagtaacagcaatcaagaatgctctcaaaaagaccaatgaagcagtatctacattagggaatggcgttcgagtgttggcaactgcagtgagagagctgaaagattttgtgagcaagaatctaacacgtgcaatcaacaaaaacaagtgcgacattgctgacctgaaaatggccgttagcttcagtcaattcaacagaaggtttcttaatgttgtgcggcaattttcagacaatgctggaataacaccagcaatatccttggacttaatgacagatgctgaactagccagagctgtttccaacatgccaacatctgcaggacaaataaaactgatgttggagaaccgtgcaatggtaagaagaaaggggttcggaatcctgataggagtttacggaagctccgtaatttacatggtgcaactgccaatctttggggttatagacactccttgctggatagtaaaagcagccccttcttgctcagaaaaaaagggaaactatgcttgcctcttaagagaagatcaaggatggtattgtcagaatgcagggtcaactgtttactacccaaatgaaaaagactgtgaaacaagaggagaccatgtcttttgcgacacagcagcaggaatcaatgtcgctgagcagtcaaaggagtgcaacatcaacatatccactactaattacccatgcaaagtcagcacaggaagacatcctatcagtatggttgcactgtctcctcttggggctttagttgcttgctacaagggagtgagctgttccattggcagcaacagagtagggatcatcaagcaactgaacaaaggctgctcttatataaccaaccaagacgcagacacagtgacaatagacaacactgtgtaccagctaagcaaagttgagggcgaacagcatgttataaaaggaaggccagtgtcaagcagctttgatccagtcaagtttcctgaagatcaattcaatgttgcacttgaccaagttttcgagagcattgagaacagtcaggccttggtggatcaatcaaacagaatcctaagcagtgcagagaaaggaaacactggcttcatcattgtaataattctaattgctgtccttggctctaccatgatcctagtgagtgttttcatcataataaagaaaacaaagaaacccacaggagcacctccagagctgagtggtgtcacaaacaatggcttcataccacacaat
>KC403978-2004.617
atgtcttggaaagtggtgatcattttttcattgctaataacacctcaacacggtcttaaagagagctacttagaagaatcatgtagcactataactgagggatatctcagtgttctgaggacaggttggtataccaacgtttttacattagaggtgggtgatgtagaaaacctcacatgtgctgatggacctagcctaataaaaacagaattagatctgaccaaaagtgcactaagagagctcaaaacagtttctgctgaccaattggcaagagaggaacaaattgagaatcccagacaatctagatttgttctaggagcaatagcactcggtgttgcgacagcagctgcagttacagcaggtgttgcaattgccaaaactatccggcttgagagtgaagttacagcaattaaaaatgcccttaaaaagactaatgaagcagtgtctacattggggaatggagttcgagtgttagcaactgcagtgagggaactgaaagattttgtgagcaagaatttaactcgtgcaatcaacaaaaacaagtgcgacattgatgacctaaaaatggccgttagcttcagtcaattcaacagaaggtttctaaatgttgtgcggcaattttcagacaatgctggaataacaccagcaatatctttagacttaatgacagatgctgaactagccagggccgtttccaacatgccgacatctgcaggacaaataaaattgatgttggaaaaccgtgcaatggtgcgaaggaaggggttcggaatcctgataggggtctacgggagctccgtaatttacatggtgcagctgccaatctttggcgttatagacacgccttgctggatagtaaaagcagccccttcttgttccgaaaaaaagggaaactatgcttgcctcttaagagaagaccaagggtggtattgtcagaatgcagggtcaactgtttactacccaaatgagaaggactgtgaaacaagaggagaccatgtcttttgcgacacagcagcaggaattaatgttgctgagcaatcaaaggagtgcaacatcaacatatccaccacaaattacccgtgcaaagtcagcacaggaaggcatcctatcagtatggttgcactgtcccctctcggggctctggttgcctgttacaaaggagtaagctgttccattggcagcaatagagtagggatcatcaagcagctgaacaaaggttgctcttatataaccaaccaagatgcagacacagtgacaatagacaacactgtatatcagctgagcaaagttgagggtgaacagcatgttataaaaggcagaccagtgtcaagcagctttgatccagtcaagtttcctgaagatcaattcaatgttgcacttgatcaagtttttgaaaacattgaaaacagccaggccttggtagatcaatcaaacagaatcctaagcagtgcagagaaagggaacactggcttcatcattgtgataattctaattgctgtccttggctccagcatgatcctggtgagcgtctttattataatcaagaaaacaaagaaaccaacaggagcacctccagagctaagtggtgtcacaaacaatggcttcataccgcacagt
>KC403979-2003.678
atgtcttggaaagtggtgatcattttttcattgctaataacacctcaacacggtcttaaagaaagctacctagaagaatcatgtagcactataactgagggatatcttagtgttctgaggacaggttggtataccaacgtttttacattagaggtgggtgatgtagaaaaccttacatgttctgatggacctagcctaataaaaacagaattagatctgaccaaaagtgcactaagagagctcaaaacagtctctgctgaccaattggcaagagaggaacaaattgagaatcccagacaatctaggtttgttctaggagcaatagcactcggtgttgcaacagcagctgcagtcacagcaggtgttgcaattgccaaaaccatccggcttgagagtgaagtcacagcaattaagaatgccctcaaaacgaccaatgaagcagtatctacattggggaatggagttcgagtgttggcaactgcagtgagagagctgaaagactttgtgagcaagaatttaacccgtgcaatcaacaaaaacaagtgtgacattgatgacctaaaaatggccgttagcttcagtcaattcaacagaaggtttctaaatgttgtgcggcaattttcagacaatgctggaataacaccagcaatatctctggacttaatgacagatgctgaactagccagggccgtttctaacatgccgacatctgcaggacaaataaaattgatgttggagaaccgtgcgatggtgcgaagaaaggggttcggaatcctgataggggtctacgggagctccgtaatttacatggtgcagctgccaatctttggcgttatagacacgccttgctggatagtaaaagcagccccttcttgttccgaaaaaaagggaaactatgcttgcctcttaagagaagaccaagggtggtattgtcagaatgcagggtcaactgtttactacccaaatgagaaagactgtgaaacaagaggagaccatgtcttttgcgacacagcagcaggaattaatgttgctgagcaatcaaaggagtgcaacatcaacatatccactacaaattacccatgcaaagtcagcacaggaagacatcctatcagtatggttgcactgtctccccttggggctctggttgcttgctacaaaggagtaagctgttccattggcagcaacagagtagggatcatcaagcagctgaacaaaggttgctcctatataaccaaccaagatgcagacacagtgacaatagacaacactgtatatcagctaagcaaagttgagggtgaacagcatgttataaaaggcagaccagtgtcaagcagctttgatccaatcaagtttcctgaagatcaattcaatgttgcacttgaccaagtatttgagaacattgaaaacagccaggccttggtagatcaatcaaacagaatcctaagcagtgcagagaaagggaatactggcttcatcattgtaataattctaattgctgtccttggctctagcatgatcctagtgagcatcttcattataatcaagaaaacaaagaaaccaacgggagcacctccagagctgagtggtgtcacaaacaatggcttcataccacacagt
>KC403980-2003.431
atgtcttggaaagtggtgatcattttttcattgttaataacacctcaacacggtcttaaagagagctatttagaagagtcatgtagcactataactgaaggatatctcagtgttctgaggacaggttggtataccaacgtttttacactggaggtaggtgatgtagagaaccttacatgtgctgatggacctagcttaataaaaacagaattagacctgaccaaaagtgcactaagagagctcagaacagtttctgctgatcaactggcaagagaggagcaaattgagaatcccagacaatctagatttgttctaggagcaatagcactcggtgttgcaacagcagctgcagttacagcaggtgttgcaattgccaagaccatccggcttgaaagtgaagtaacagcaattaagaatgccctcaaaaagaccaatgaagcagtatctacattggggaatggagttcgagtgttggcaactgcagtgagggagctgaaagattttgtgagcaagaatctaacacgtgcaatcaacaaaaacaagtgcgacattgctgacctgaaaatggccgttagcttcagtcaattcaacagaaggtttctaaatgttgtgcggcaattttcagacaatgctggaataacaccagcaatatccttggacttaatgacagatgctgaactagccagagctgtttccaacatgccaacatctgcaggacaaataaaactgatgttggagaaccgtgcaatggtaagaagaaaggggttcggaatcctgataggagtttacggaagctccgtaatttacatggtgcaactgccaatctttggggttatagacacgccttgctggatagtaaaagcagccccttcttgctcagaaaaaaagggaaactatgcttgcctcttaagagaagatcaaggatggtattgtcagaatgcagggtcaactgtttactacccaaatgaaaaagactgcgaaacaagaggagaccatgtcttttgcgacacagcagcaggaatcaatgttgctgagcagtcaaaggagtgcaacatcaacatatccactactaattacccatgcaaagttagcacaggaagacatcctatcagtatggttgcactgtctcctcttggggctttggttgcttgctacaagggagtgagctgttccattggcagcaacagagtagggatcatcaagcaactgaacaaaggctgctcttatataaccaaccaagacgcagacacagtgacaatagacaacactgtataccagctaagcaaagttgagggcgaacagcatgttataaaaggaaggccagtgtcaagcagttttgatccagtcaagtttcctgaagatcaattcaatgttgcacttgaccaagttttcgagagcattgagaacagtcaggccttggtggatcaatcaaacagaatcctaagcagtgcagagaaaggaaacactggcttcatcattgtaataattctaattgctgtccttggctctaccatgatcctagtgagtgtttttatcataataaagaaaacaaagaaacccacaggagcacctccagagctgagtggtgtcacaaacaatggcttcataccacataat
>KC403981-2003.782
atgtcttggaaagtggtgatcattttttcattgctaataacacctcaacacggtcttaaagagagctacctagaagaatcatgtagcactataactgagggatatcttagtgttctgaggacaggttggtataccaacgtttttacattagaggtgggtgatgtagaaaaccttacatgttctgatggacctagcctaataaaaacagaattagatctgaccaaaagtgcactaagagagctcaaaacagtttctgctgaccaattggcaagagaggaacaaattgagaatcccagacaatctaggtttgttctaggagcaatagcactcggtgttgcaacagcagctgcagtcacagcaggtgttgcaattgccaaaaccatccggcttgagagtgaagtcacagcaattaagaatgcccttaaaacgaccaatgaagcagtatctacattggggaatggagttcgggtgttggcaactgcagtgagagagctgaaagactttgtgagcaagaatttaactcgtgcaatcaacaaaaacaagtgcgacattgatgacctaaaaatggccgttagcttcagtcaattcaacagaaggtttctaaatgttgtgcggcaattttcagacaatgctggaataacaccagcaatatctttggacttaatgacagatgctgaactagccagggccgtttctaacatgccgacatctgcaggacaaataaaattgatgttggagaaccgtgcgatggtgcgaagaaaggggtttggaatcctgataggggtctacgggagctccgtaatttacatggtgcagctaccaatctttggcgttatagacacgccttgctggatagtaaaagcagccccttcttgttccgaaaaaaagggaaactatgcttgcctcttaagagaagaccaagggtggtattgtcagaatgcagggtcaactgtttactacccaaatgagaaagactgtgaaacaagaggagaccatgtcttttgcgacacagcagcaggaattaatgttgctgagcaatcaaaggagtgcaacatcaacatatccactacaaattacccatgcaaagtcagcacaggaagacatcctatcagtatggttgcactgtctcctcttggggctctggttgcttgctacaaaggagtaagctgttccattggcagcaacagagtagggatcatcaagcagctgaacaaaggttgctcctatataaccaaccaagatgcagacacagtgacaatagacaacactgtatatcagctaagcaaagttgagggtgaacagcatgttataaaaggcagaccagtgtcaagcagcttcgatccaatcaagtttcctgaagatcaattcaatgttgcacttgaccaagtttttgagaacatcgaaaacagccaggccttggtagatcaatcaaacagaatcctaagcagtgcagagaaagggaatactggcttcatcattgtaataattctaattgctgtccttggctctagcatgatcctagtgagcatcttcattataatcaagaaaacaaagaaaccaacgggagcacctccagagctgagtggtgtcacaaataatggcttcataccacacagt
>KC403982-2003.769
atgtcttggaaagtggtgatcattttttcattgttaataacacctcaacacggtcttaaagagagctacctagaagaatcatgtagcactataactgagggatatcttagtgttctgaggacaggttggtataccaacgtttttacattagaggtgggtgatgtagaaaaccttacatgttctgatggacctagcctaataaaaacagaattagatctgaccaaaagtgcactaagagagctcaaaacagtctctgctgaccaattggcaagagaggaacaaattgagaatcccagacaatctaggtttgttctaggagcaatagcactcggtgttgcaacagcagctgcagtcacagcaggtgttgcaattgccaaaaccatccggcttgagagtgaagtcacagcaattaagaatgccctcaaaacgaccaatgaagcagtatctacattggggaatggagttcgagtgttggcaactgcagtgagagagctgaaagactttgtgagcaagaatttaacccgtgcaatcaacaaaaacaagtgtgacattgatgacctaaaaatggccgttagcttcagtcaattcaacagaaggtttctaaatgttgtgcggcaattttcagacaatgctggaataacaccagcaatatctctggacttaatgacagatgctgaactagccagggccgtttctaacatgccgacatctgcaggacaaataaaattgatgttggagaaccgtgcgatggtgcgaagaaaagggttcggaatcctgataggggtctacgggagctccgtaatttacatggtgcagctgccaatctttggcgttatagacacgccttgctggatagtaaaagcagccccttcttgttccgaaaaaaagggaaactatgcttgcctcttaagagaagaccaagggtggtattgtcagaatgcagggtcaactgtttactacccaaatgagaaagactgtgaaacaagaggagaccatgtcttttgcgacacagcagcaggaattaatgttgctgagcaatcaaaggagtgcaacatcaacatatccactacaaattacccatgcaaagtcagcacaggaagacatcctatcagtatggttgcactgtctccccttggggctctggttgcttgctacaaaggagtaagctgttccattggcagcaacagagtagggatcatcaagcagctgaacaaaggttgctcctatataaccaaccaagatgcagacacagtgacaatagacaacactgtatatcagctaagcaaagttgagggtgaacagcatgttataaaaggcagaccagtgtcaagcagctttgatccaatcaagtttcctgaagatcaattcaatgttgcacttgaccaagtttttgagaacattgaaaacagccaggccttggtagatcaatcaaacagaatcctaagcagtgcagagaaagggaatactggcttcattattgtaataattctaattgctgtccttggctctagcatgatcctagtgagcatcttcattataatcaagaaaacaaagaaaccaacgggagcacctccagagctgagtggtgtcacaaacaatggcttcataccacacagt
>KC403983-2004.745
atgtcttggaaagtggtgatcattttttcattgctaataacacctcaacacggtcttaaagagagctacttagaagaatcatgtagcactataactgagggatatctcagtgttctgaggacaggttggtataccaacgtttttacattagaggtgggtgatgtagaaaacctcacatgtgctgatggacctagcctaataaaaacagaattagatctgaccaaaagtgcactaagagagctcaaaacagtttctgctgaccaattagcaagagaggaacaaattgagaatcccagacaatctagatttgttctaggagcaatagcactcggtgttgcgacagcagctgcagttacagcaggtgttgcaattgccaaaactatccggcttgagagtgaagttacagcaattaagaatgcccttaaaaagactaatgaagcagtgtctacattggggaatggagttcgagtgttagcaactgcagtgagggaactgaaagattttgtgagcaagaatttaactcgtgcaatcaacaaaaacaagtgcgacattgatgacctaaaaatggccgttagcttcagtcaattcaacagaaggtttctaaatgttgtgcggcaattttcagacaatgctggaataacaccagcaatatctttagacttaatgacagatgctgaactagccagggctgtttccaacatgccgacatctgcaggacaaataaaattgatgttggaaaaccgtgcaatggtgcgaaggaaggggttcggaatcctgataggggtctacgggagctccgtaatttacatggtgcagctgccaatctttggcgttatagacacgccttgctggatagtaaaagcagccccttcttgttccgaaaaaaagggaaactatgcttgcctcttaagagaagaccaagggtggtattgtcagaatgcagggtcaactgtttactacccaaatgagaaggactgtgaaacaagaggagaccatgtcttttgcgacacagcagcgggaattaatgttgctgagcaatcaaaggagtgcaacatcaacatatccaccacaaattacccgtgcaaagtcagcacaggaaggcatcccatcagtatggttgcactgtcccctctcggggctctggttgcctgttacaaaggagtaagctgttccattggcagcaatagagtagggatcatcaagcagctgaacaaaggttgctcttatataaccaaccaagatgcagacacagtgacaatagacaacactgtatatcagctgagcaaagttgagggtgaacagcatgttataaaaggcagaccagtgtcaagcagctttgatccagtcaagtttcctgaagatcaattcaatgttgcacttgatcaagtttttgaaaacattgaaaacagccaagccttggtagatcaatcaaacagaatcctaagcagtgcagagaaagggaacactggcttcatcattgtgataattctaattgctgtccttggctccagcatgatcctggtgagcgtctttattataatcaagaaaacaaagaaaccaacaggagcacctccagagctaagtggtgtcacaaacaatggcttcataccgcacagt
>KC403984-2004.787
atgtcttggaaagtggtgatcattttttcattgctaataacacctcaacacggtcttaaagagagctacttagaagaatcatgtagcactataactgagggatatctcagtgttctgaggacaggttggtataccaacgtttttacattagaggtgggtgatgtagaaaacctcacatgtgctgatggacctagcctaataaaaacagaattagatctgaccaaaagtgcactaagagagctcaaaacagtttctgctgaccaattagcaagagaggaacaaattgagaatcccagacaatctagatttgttctaggagcaatagcactcggtgttgcgacagcagctgcagttacagcaggtgttgcaattgccaaaactatccggcttgagagtgaagttacagcaattaagaatgcccttaaaaagactaatgaagcagtgtctacattggggaatggagttcgagtgttagcaactgcagtgagggaactgaaagattttgtgagcaagaatttaactcgtgcaatcaacaaaaacaagtgcgacattgatgacctaaaaatggccgttagcttcagtcaattcaacagaaggtttctaaatgttgtgcggcaattttcagacaatgctggaataacaccagcaatatctttagacttaatgacagatgctgaactagccagggctgtttccaacatgccgacatctgcaggacaaataaaattgatgttggaaaaccgtgcaatggtgcgaaggaaggggttcggaatcctgataggggtctacgggagctccgtaatttacatggtgcagctgccaatctttggcgttatagacacgccttgctggatagtaaaagcagccccttcttgttccgaaaaaaagggaaactatgcttgcctcttaagagaagaccaagggtggtattgtcagaatgcagggtcaactgtttactacccaaatgagaaggactgtgaaacaagaggagaccatgtcttttgcgacacagcagcgggaattaatgttgctgagcaatcaaaggagtgcaacatcaacatatccaccacaaattacccgtgcaaagtcagcacaggaaggcatcccatcagtatggttgcactgtcccctctcggggctctggttgcctgttacaaaggagtaagctgttccattggcagcaatagagtagggatcatcaagcagctgaacaaaggttgctcttatataaccaaccaagatgcagacacagtgacaatagacaacactgtatatcagctgagcaaagttgagggtgaacagcatgttataaaaggcagaccagtgtcaagcagctttgatccagtcaagtttcctgaagatcaattcaatgttgcacttgatcaagtttttgaaaacattgaaaacagccaagccttggtagatcaatcaaacagaatcctaagcagtgcagagaaagggaacactggcttcatcattgtgataattctaattgctgtccttggctccagcatgatcctggtgagcgtctttattataatcaagaaaacaaagaaaccaacaggagcacctccagagctaagtggtgtcacaaacaatggcttcataccgcacagt
>KC562219-2005
atgtcttggaaagtgatgatcatcatttcgttactcataacaccccagcacgggctaaaggagagttatttggaagaatcatgcagtactataactgagggatacctcagtgttttaagaacaggctggtacaccaatgtcttcacattagaagttggtgatgttgaaaatcttacatgtactgatggacctagcttaatcaaaacagaacttgacctaacaaaaagtgctttaagggaactcaaaacagtctctgctgatcagttagcgagagaggagcaaattgaaaatcccagacaatcaagatttgtcctaggtgcaatagctctcggagttgctacagcagcagcagtcacagcaggcattgcaatagccaaaaccataaggcttgagagtgaggtgaatgcaattaaaggtgctctcaaacaaactaatgaagcagtatccacattaggaaatggtgtgcgggtcctagccactgcagtgagagagctaaaagaatttgtgagcaaaaatctgactagtgcaatcaacaggaacaaatgtgacattgctgatctgaagatggctgtcagcttcagtcaattcaacagaagatttctaaatgttgtgcggcagttttcagacaatgcagggataacaccagcaatatcattggacctaatgactgatgctgaattggccagagctgtatcatacatgccaacatctgcaggacagataaaactgatgttggagaaccgcgcaatggtaaggagaaaaggatttggaatcctaataggggtctacggaagctctgtgatttacatggttcaattgccgatctttggtgtcatagatacaccttgttggataatcaaggcagctccctcttgctcagaaaaaaacgggaattatgcttgcctcctaagagaggatcaagggtggtattgtaaaaatgcaggatccactgtttactacccaaacgaaaaagactgtgaaacaagaggtgatcatgttttttgtgacacagcagcagggatcaatgttgctgagcaatcaagagaatgcaacatcaacatatctactaccaactacccatgcaaagtcagcacaggaagacaccctataagcatggttgcactatcacctctcggtgctttggtggcttgctataaaggggtaagctgctcgattggcagcaatcgggttggaatcatcaaacaattacctaaaggctgctcatacataactaaccaggatgcagacactgtaacaattgacaataccgtgtatcaactaagcaaagttgaaggtgaacagcatgtaataaaagggagaccagtttcaagcagttttgacccaatcaggtttcctgaggatcagttcaatgttgcacttgatcaagtcttcgaaagcattgagaacagtcaggcactggtggaacagtcaaacaaaattctaaacagtgcagaaaaaggaaacactggcttcattattgtaataattttggttgctgttcttggtttaaccatgatttcagtgagcatcatcatcataatcaagaaaacaaggaagcccacaggagcacctccagagctgaatggtgtcaccaacggcggtttcataccacatagt
>KC562220-2005
atgtcttggaaagtggtgatcattctttcattgctaataacacctcaacacggtcttaaagagagctacttagaagaatcatgtagcactataactgagggatatctcagtgttctgaggacaggttggtataccaacgtttttacattagaggtgggtgatgtagaaaacctcacatgtgctgatggacctagcctaataaaaacagaattagatctgaccaaaagtgcactaagagagctcaaaacagtttctgctgaccaattggcaagagaggagcaaattgagaatcccagacaatctagatttgttctaggagcaatagcactcggtgttgcaacagcagctgcagttacagcaggtgttgcaattgccaaaaccatccggcttgagagtgaagttacagcaattaagaatgcccttaaaaagactaatgaagcagtgtctacattagggaatggagttcgagtgttagcaactgcagtgagggaactggaagattttgtgagcaaaaatttaactcgtgcaatcaacaaaaacaagtgcgacattgatgacctaaaaatggccgttagcttcagtcaattcaacagaaggtttcttaatgttgtgcggcaattttcagacaatgctggaataacaccagcaatatctttagacttaatgacagatgctgaactagccagggccgtttccaacatgccgacatctgcaggacaaataaaattgatgttggaaaaccgtgcaatggtgcgaaggaaggggttcggaatcctgataggggtctacgggagctccgtaatttacatggtgcagctgccaatctttggcgtaatagacacgccttgctggatagtaaaagcagccccttcttgttccgaaaaaaagggaaactatgcttgcctcttaagagaagaccaaggatggtattgtcagaatgcagggtcaactgtttactacccaaatgagaaagactgtgaaacaagaggagaccatgtcttttgcgacacagcagcaggaattaatgttgctgagcaatcaaaggagtgcaacatcaacatatccaccacaaactacccatgcaaagtcagcacaggaaggcatcctatcagtatggttgcactgtcccctcttggggctctggttgcctgttacaaaggagtaagttgttccattggcagcaatagagtagggatcatcaagcagctgaacaaaggttgctcttatataaccaatcaagatgcagacacagtgacaatagacaacactgtatatcagctaagcaaagttgagggtgaacagcatgttataaagggcagaccagtgtcaagcagctttgatccagtcaagtttcctgaagatcaattcaatgttgcacttgaccaagtttttgaaaacattgaaaacagccaggccttggtagatcaatcaaacagaatcctaagcagtgcagagaaagggaacactggcttcatcatagtgataattctaattgccgtccttggctccagcatgatcctagtgagcgtcttcattataatcaagaaaacaaagaaaccaacaggagcacctccagagctgagtggtgtcacaaacaatggcttcataccgcacagt
>KC562221-2004
atgtcttggaaagtggtgatcattctttcattgctaataacacctcaacacggtcttaaagagagctacttagaagaatcatgtagcactataactgagggatatctcagtgttctgaggacaggttggtataccaacgtttttacattagaggtgggtgatgtagaaaacctcacatgtgctgatggacctagcctaataaaaacagaattagatctgaccaaaagtgcactaagagagctcaaaacagtttctgctgaccaattggcaagagaggagcaaattgagaatcccagacaatctagatttgttctaggagcaatagcactcggtgttgcaacagcagctgcagttacagcaggtgttgcaattgccaaaaccatccggcttgagagtgaagttacagcaattaagaatgcccttaaaaagactaatgaagcagtgtctacattagggaatggagttcgagtgttagcaactgcagtgagggaactgaaagattttgtgagcaaaaatttaactcgtgcaatcaacaaaaacaagtgcgacattgatgacctaaaaatggccgttagcttcagtcaattcaacagaaggtttcttaatgttgtgcggcaattttcagacaatgctggaataacaccagcaatatctttagacttaatgacagatgctgaactagccagggccgtttccaacatgccgacatctgcaggacaaataaaattgatgttggaaaaccgtgcaatggtgcgaaggaaggggttcggaatcctgataggggtctacgggagctccgtaatttacatggtgcagctgccaatctttggcgtaatagacacgccttgctggatagtaaaagcagccccttcttgttccggaaaaaagggaaactatgcttgcctcttaagagaagaccaaggatggtattgtcagaatgcagggtcaactgtttactacccaaatgagaaagactgtgaaacaagaggagaccatgtcttttgcgacacagcagcaggaattaatgttgctgagcaatcaaaggagtgcaacatcaacatatccaccacaaactacccatgcaaagtcagcacaggaaggcatcctatcagtatggttgcactgtcccctcttggggctctggttgcctgttacaaaggagtaagttgttccattggcagcaatagagtagggatcatcaagcagctgaacaaaggttgctcttatataaccaatcaagatgcagacacagtgacaatagacaacactgtatatcagctaagcaaagttgagggtgaacagcatgttataaagggcagaccagtgtcaagcagctttgatccagtcaagtttcctgaagatcaattcaatgttgcacttgaccaagtttttgaaaacattaaaaacagccaggccttggtagatcaatcaaacagaatcctaagcagtgcagagaaagggaacactggcttcatcatagtgataattctaattgccgtccttggctccagcatgatcctagtgagcgtcttcattataatcaagaaaacaaagaaaccaacaggagcacctccagagctgagtggtgtcacaaacaatggcttcataccgcacagt
>KC562224-2003.678
atgtcttggaaagtggtgatcattttttcattgctaataacacctcaacacggtcttaaagagagctacttagaagaatcatgtagcactataactgagggatatctcagtgttctgaggacaggttggtataccaacgtttttacattagaggtgggtgatgtagaaaacctcacatgtgctgatggacctagcctaataaaaacagaattagatctgaccaaaagtgcactaagagagctcaaaacagtttctgctgaccaattggcaagagaggaacaaattgagaatcccagacaatctagatttgttctaggagcaatagcactcggtgttgcgacagcagctgcagttacagcaggtgttgcaattgccaaaactatccggcttgagagtgaagttacagcaattaagaatgcccttaaaaagactaatgaagcagtgtctacattggggaatggagttcgagtgttagcaactgcagtgagggaactgaaagattttgtgagcaagaatttaactcgtgcaatcaacaaaaacaagtgcgacattgatgacctaaaaatggccgttagcttcagtcaattcaacagaaggtttctaaatgttgtgcggcaattttcagacaatgctggaataacaccagcaatatctttagacttaatgacagatgctgaactagccagggctgtttccaacatgccgacatctgcaggacaaataaaattgatgttggaaaaccgtgcaatggtgcgaaggaaggggttcggaatcctgataggggtctacgggagctccgtaatttacatggtgcagctgccaatctttggcgttatagacacgccttgctggatagtaaaagcagccccttcttgttccgaaaaaaagggaaactatgcttgcctcttaagagaagaccaagggtggtattgtcagaatgcagggtcaactgtttactacccaaatgagaaggactgtgaaacaagaggagaccatgtcttttgcgacacagcagcaggaattaatgttgctgagcaatcaaaggagtgcaacatcaacatatccaccacaaattacccgtgcaaagtcagcacaggaaggcatcccatcagtatggttgcactgtcccctctcggggctctggttgcctgttacaaaggagtaagctgttccattggcagcaatagagtagggatcatcaagcagctgaacaaaggttgctcttatataaccaaccaagatgctgacacagtgacaatagacaacactgtatatcagctgagcaaagttgagggtgaacagcatgttataaaaggcagaccagtgtcaagcagctttgatccagtcaagtttcctgaagatcaattcaatgttgcacttgatcaagtttttgaaaacattgaaaacagccaggccttggtagatcaatcaaacagaatcctaagcagtgcagagaaagggaacactggcttcatcattgtgataattctaattgctgtccttggctccagcatgatcctggtgagcgtctttattataatcaagaaaacaaagaaaccaacaggagcacctccagagctaagtggtgtcacaaacaatggcttcataccgcacagt
>KC562225-2003.673
atgtcttggaaagtggtgatcattttttcattgctaataacacctcaacacggtcttaaagagagctacttagaagaatcatgtagcactataactgagggatatctcagtgttctgaggacaggttggtataccaacgtttttacattagaggtgggtgatgtagaaaacctcacatgtgctgatggacctagcctaataaaaacagaattagatctgaccaaaagtgcactaagagagctcaaaacagtttctgctgaccaattggcaagagaggaacaaattgaaaatcccagacaatctagatttgttctaggagcaatagcactcggtgttgcgacagcagctgcagttacagcaggtgttgcaattgccaaaaccatccggcttgagagtgaagttacagcaattaagaattcccttaaaaagactaatgaagcagtatctacattggggaatggagttcgagtgttagcaactgcagtgagggaactgaaagattttgtgagtaagaatttaactcgtgcaatcaacaaaaacaagtgcgacattgatgacctaaaaatggccgttagcttcagtcaattcaacagaaggtttctaaatgttgtgcggcaattttcagacaatgctggaataacaccagcaatatctttagacttaatgacagatgctgaactagccagggccgtttccaacatgccgacatctgcaggacaaataaaattgatgttggaaaatcgtgcaatggtgcgaaggaaggggttcggaatcctgataggggtctatgggagctccgtaatctacatggtgcagctgccaatctttggcgttatagacacgccttgctggatagtaaaagcagccccctcttgttccgaaaaaaggggaaactatgcttgcctcttaagagaagaccaagggtggtattgtcagaatgcagggtcaactgtttactacccaaatgagaaggactgtgaaacaagaggagaccatgtcttttgcgacacagcagcaggaattaatgttgctgagcaatcaaaggagtgcaacatcaacatatccaccacaaattatccgtgcaaagtcagcacaggaaggcatcctatcagtatggttgcactgtcccctctcggggctctggttgcctgttacaaaggagtaagctgttccattggcagcaatagagtagggatcatcaagcagctgaacaaaggttgctcttatataaccaaccaagatgcagacacagtgacaatagataacactgtatatcagctaagcaaagttgagggtgaacagcatgttataaaaggcagaccagtgtcaagcagctttgatccagtcaagtttcctgaagatcaattcaatgttgcacttgaccaagtttttgaaaacattgaaaacagccaggccttggtagatcaatcaaacagaatcctaagcagtgcagagaaagggaacactggcttcatcattgtgataattctaattgctgtccttggctccagcatgatcctagtgagcgtcttcattataatcaagaaaacaaagaaaccaacaggagcacctccagagctgagtggtgtcacaaacaatggcttcataccgcacagt
>KC562226-2003.763
atgtcttggaaagtggtgatcattttttcattgttaataacacctcaacacggtcttaaagagagctatttagaagagtcatgtagcactataactgaaggatatctcagtgttctgaggacaggttggtataccaacgtttttacactggaggtaggtgatgtagagaaccttacatgtgctgatggacctagcttaataaaaacagaattagacctgactaaaagtgcactaagagagctcagaacagtttctgctgatcaactggcaagagaggagcaaattgagaatcccagacaatctagatttgttctaggagcaatagcactcggtgttgcaacagcagctgcagttacagcaggtgttgcaattgccaaaaccatccggcttgaaagtgaagtaacagcaattaagaatgcccttaaaaagaccaatgaagcagtatctacattggggaatggagttcgagtgttggcaactgcagtgagggagctgaaagattttgtgagcaagaatctaacacgtgcaatcaacaaaaacaagtgcgacattgctgacctgaaaatggccgttagcttcagccaattcaacagaaggtttctaaatgttgtgcggcaattttcagacaatgctggaataacaccagcaatatccttggacttaatgacagatgctgaactagccagagctgtttccaacatgccaacatctgcaggacaaataaaactgatgttggagaaccgtgcaatggtaagaagaaaggggttcggaatcctgataggagtttacggaagctccgtaatttacatggtgcaactgccaatctttggagttatagacacgccttgctggatagtaaaagcggccccttcttgctcagaaaaaaagggaaactatgcttgtctcttaagagaagatcaaggatggtattgtcagaatgcagggtcaactgtttactacccaaatgaaaaagactgcgaaacaagaggagaccatgtcttttgcgacacagcagcaggaatcaatgttgctgagcagtcaaaggagtgcaacatcaacatatccactactaattacccatgcaaagttagcacaggaagacatcctatcagtatggttgcactgtctcctcttggggctttggttgcttgctacaagggagtgagctgttctattggcagcaacagagtagggatcatcaagcaactgaacaaaggctgctcttatataaccaaccaagacgcagacacagtgacaatagacaacactgtataccagctaagcaaagttgagggcgaacagcatgttataaaaggaaggccagtgtcaagcagctttgatccagtcaaatttcctgaagatcaattcaatgttgcacttgaccaagttttcgagagcattgagaacagtcaggccttggtggatcaatcaaacagaatcctaagcagtgcagagaaaggaaacactggcttcatcattgtaataattctaattgctgtccttggctctaccatgatcctagtgagtgtttttatcataataaagaaaacaaagaaacccacaggagcacctccagagctgagtggtgtcacaaacaatggcttcataccacataat
>KC562227-1996
atgtcttggaaagtgatgattatcatttcgttactcataacacctcagcacggactaaaagaaagttatttagaagaatcatgtagtactataactgaaggatatctcagtgttttaagaacaggttggtacaccaatgtctttacattagaagttggtgatgttgaaaatcttacatgtactgatggacctagcttaatcaaaacagaacttgacctaaccaaaagtgctctaagagaactcaaaacagtttctgctgatcagttagcgagagaagaacaaattgaaaatcccagacaatcaaggtttgtcctaggtgcaatagctcttggagttgccacagcagcagcagtcacagcaggcattgcaatagccaaaaccataaggcttgagagtgaagtgaatgcaatcaaaggtgctctcaaaacaaccaacgaggcagtatccacactaggaaatggagtgcgggtcctagccactgcagtaagagagctgaaagaatttgtgagcaaaaacctgactagtgcgatcaacaagaacaaatgtgacattgctgatctgaagatggctgtcagcttcagtcagttcaacagaagattcctaaatgttgtgcggcagttttcagacaatgcagggataacaccagcaatatcattggacctaatgactgatgctgagctggccagagctgtatcatacatgccaacatctgcaggacagataaaactaatgttagagaaccgtgcaatggtgaggagaaaaggatttggaatcttgataggggtctacggaagctctgtgatttacatggtccagctgccgatctttggtgtcatagatacaccttgttggataatcaaggcagccccctcttgttcagaaaaagatggaaattatgcttgcctcctaagagaggatcaagggtggtattgtaaaaatgcaggatccactgtttactacccaaatgaaaaagactgcgaaacaagaggtgatcatgttttttgtgacacagcagcagggatcaatgttgctgagcaatcaagggaatgcaacattaacatatctaccaccaactacccatgcaaagtcagcacaggaagacaccctattagcatggttgcactatcacctctcggtgctttggtagcttgctacaaaggggttagctgctcgattggcagtaatcgggttggaataatcaaacaactacctaaaggctgctcatacataactaaccaggacgcagacactgtaacaattgacaacactgtatatcaactaagcaaagttgagggtgaacagcatgtaataaaagggagaccagtttcaagcagttttgatccaatcaggtttcctgaggatcagttcaatgttgcgcttgatcaagtctttgaaagcattgaaaacagtcaggcactagtggaccagtcaaacaaaattctgaacagtgcagaaaaaggaaacactggtttcattattgtaataattttgattgctgttcttgggttagccatgatttcagtgagcatcatcatcataatcaaaaaaacaaggaagcccacaggggcacctccagagctgaatggtgttaccaacggcggttttataccgcatagt
>KC562228-1997.144
atgtcttggaaagtgatgattatcatttcgttactcataacacctcagcacggactaaaagaaagttatttagaagaatcatgtagtactataactgaaggatatctcagtgttttaagaacaggttggtacaccaatgtctttacattagaagttggtgatgttgaaaatcttacatgtactgatggacctagcttaatcaaaacagaacttgacctaaccaaaagtgctctaagagaactcaaaacagtttctgctgatcagttagcgagagaagaacaaattgaaaatcccagacaatcaaggtttgtcctaggtgcaatagctcttggtgttgccacagcagcagcagtcacagcaggcattgcgatagccaaaaccataaggcttgagagtgaagtgaatgcaatcaaaggtgctctcaaaacaaccaacgaggcagtatccacactaggaaatggagtgcgagtcctagccaccgcagtaagagagctgaaagaatttgtgagcaaaaacctgactagtgcaattaacaagaacaaatgtgacattgctgatctgaagatggctgtcagcttcagtcaattcaacagaagattcctaaatgttgtgcggcagttttcagacaatgcagggataacaccagcaatatcattggacctaatgactgatgctgagctggccagagctgtatcatacatgccaacatctgcaggacagataaaactaatgttagagaaccgtgcaatggtgaggagaaaaggatttggaatcttgataggggtctacggaagctccgtgatttacatggtccagctgccgatctttggtgtcatagatacaccttgttggataatcaaggcagctccctcttgttcagaaaaagatggaaattatgcttgcctcctaagagaggatcaagggtggtattgtaaaaatgcaggatccactgtttactacccaaatgaaaaagactgcgaaacaagaggtgatcatgttttttgtgacacagcagcagggatcaatgttgctgagcaatcaagagaatgcaacatcaacatatctacaaccaactacccatgcaaagtcagcacaggaagacaccctatcagcatggttgcactatcacctctcggtgctttggtagcttgctacaaaggggttagctgttcgattggcagtaatcgggttggaataatcaaacaactacctaaaggctgctcatacataactaaccaggacgcagacactgtaacaattgacaacactgtgtatcaactaagcaaagttgagggtgaacagcatgtaataaaagggagaccagtttcaagcagtttcgatccaatcaagtttcctgaggatcagttcaatgttgcgcttgatcaagtctttgaaagcattgaaaacagtcaagcactagtggaccagtcaaacaaaattctgaacagtgcagaaaaaggaaacactggcttcattattgtaataattttgattgctgttcttgggttaaccatgatttcagtgagcatcatcatcataatcaaaaaaacaaggaaacccacaggggcacctccagagctgaatggtgttaccaacggcggttttataccgcatagt
>KC562230-2004.183
atgtcttggaaagtgatgatcatcatttcgttactcataacaccccagcacgggctaaaggagagttatttggaagaatcatgcagtactataactgagggatacctcagtgttttaagaacaggctggtacactaatgttttcacattagaagttggtgatgttgaaaatcttacatgtactgatggacctagcttaatcaaaacagaacttgacctaacaaaaagtgctttaagggaactcaaaacagtctctgctgatcagttagcaagagaggagcaaattgaaaatcccagacaatcaagatttgtcctaggtgcaatagctctcggagttgctacagcagcagcagtcacagcaggcattgcaatagccaaaaccataaggcttgaaagtgaggtgaatgcaattaaaggtgctctcaaacaaactaatgaagcagtatccacattaggaaatggtgtgcgggtcctagccactgcagtgagagagctaaaagaatttgtgagcaaaaatctgactagtgcaatcaacaagaacaaatgtgacattgctgatctgaagatggctgtcagcttcagtcaattcaacagaagatttctaaatgttgtgcggcagttttcagacaatgcagggataacaccagcaatatcattggacctaatgactgatgctgaattggccagagctgtatcatacatgccaacatctgcaggacagataaaactgatgttggagaaccgcgcaatggtaaggagaaaaggatttggaatcctaataggggtctacggaagctctgtgatttacatggttcaattgccgatctttggtgtcatagatacaccttgttggataatcaaggcagctccctcttgctcagaaaaaaacgggaattatgcttgcctcctaagagaggatcaagggtggtattgtaaaaatgcaggatccactgtttactacccaaatgaaaaagactgtgaaacaagaggtgatcatgttttttgtgacacagcagcagggatcaatgttgctgagcaatcaagagaatgcaacatcaacatatctactaccaactacccatgcaaagtcagcacaggaagacaccctataagcatggttgcactatcacctctcggtgctttggtggcttgctacaaaggggtaagctgctcgattggcagcaatcgggttggaatcatcaaacaattacccaaaggctgctcatacataactaaccaggatgcagacactgtaacaattgacaataccgtgtatcaattaagcaaagttgaaggtgaacagcatgtaataaaagggagaccagtttcaagcagttttgatccaatcaggtttcctgaggatcagttcaatgttgcgcttgatcaagtcttcgaaagcattgagaacagtcaggcactggtggaacagtcaaacaaaattctaaacagtgcagaaaaaggaaacactggtttcattattgtaataattttggttgctgttcttggtttaaccatgatttcagtgagcatcatcatcataatcaagaaaacaaggaagcccacaggagcacctccagagctgaatggtgtcaccaacggcggtttcataccacatagt
>KC562231-2004.574
atgtcttggaaagtgatgattatcatttcgttactcataacacctcagcacggactaaaagaaagttatttagaagaatcatgtagtactataactgaaggatatctcagtgttttaagaacaggttggtacaccaatgtctttacattagaagttggtgatgttgaaaatcttacatgtactgatggacctagcttaatcaaaacagaacttgacctaaccaaaagtgctctaagagaactcaaaacagtttctgctgatcagttagcgagagaagaacaaattgaaaatcccagacaatcaaggtttgtcctaggtgcaatagctcttggtgttgccacagcagcagcagtcacagcaggcattgcgatagccaaaaccataaggcttgagagtgaagtgaatgcaatcaaaggtgctctcaaaacaaccaacgaggcagtatccacactaggaaatggagtgcgagtcctagccaccgcagtaagagagctgaaagaatttgtgagcaaaaacctgaccagtgcaattaacaagaacaaatgtgacattgctgatctgaagatggctgtcagcttcagtcaattcaacagaagattcctaaatgttgtgcggcagttttcagacaatgcagggataacaccagcaatatcattagacctaatgactgatgctgagctggccagagctgtatcatacatgccaacatctgcaggacagataaaactaatgttagagaaccgtgcaatggtgaggagaaaaggatttggaatcttgataggggtctacggaagctccgtgatttacatggtccagctgccgatctttggtgtcatagatacaccttgttggataatcaaggcagctccctcttgttcagaaaaagatggaaattatgcttgcctcctaagagaggatcaagggtggtattgtaaaaatgcaggatccactgtttactacccaaatgaaaaagactgcgaaacaagaggtgatcatgttttttgtgacacagcagcagggatcaatgttgctgagcaatcaagagaatgcaacatcaacatatctacaaccaactacccatgcaaagtcagcacaggaagacaccccatcagcatggttgcactatcacctctcggtgctttggtagcttgctacaaaggggttagttgttcgattggcagtaatcgggttggaataatcaaacaactacccaaaggctgctcatacataactaaccaggacgcagacactgtaacaattgacaacactgtgtatcaactaagcaaagttgagggtgaacagcatgtaataaaagggagaccagtttcaagcagtttcgatccaatcaagtttcccgaggatcagttcaatgttgcgcttgatcaagtctttgaaagcattgaaaacagtcaagcactagtggaccagtcaaacaaaattctgaacagtgcagaaaaaggaaacactggcttcattattgtaataattttgattgctgttcttgggttaaccatgatttcagtgagcatcatcatcataatcaaaaaaacaaggaaacccacaggggcacctccagagctgaatggtgttaccaacggcggttttataccgcatagt
>KC562232-2001.096
atgtcttggaaagtgatgattatcatttcgttactcataacacctcagcacggactaaaagaaagttatttagaagaatcatgtagtactataactgaaggatatctcagtgttttaagaacaggttggtacaccaatgtctttacattagaagttggtgatgttgaaaatcttacatgtactgatggacctagcttaatcaaaacagaacttgacctaaccaaaagtgctctaagagaactcaaaacagtttctgctgatcagttagcgagagaagaacaaattgaaaatcccagacaatcaaggtttgtcctaggtgcaatagctcttggtgttgccacagcagcagcagtcacagcaggcattgcgatagccaaaaccataaggcttgagagtgaagtgaatgcaatcaaaggtgctctcaaaacaaccaacgaggcagtatccacactaggaaatggagtgcgagtcctagccaccgcagtaagagagctgaaagaatttgtgagcaaaaacctgactagtgcaattaacaagaacaaatgtgacattgctgatctgaagatggctgtcagcttcagtcaattcaacagaagattcctaaatgttgtgcggcagttttcagacaatgcagggataacaccagcaatatcattggacctaatgactgatgctgagctggccagagctgtatcatacatgccaacatctgcaggacagataaaactaatgttagagaaccgtgcaatggtgaggagaaaaggatttggaatcttgataggggtctacggaagctccgtgatttacatggtccagctgccgatctttggtgtcatagatacaccttgttggataatcaaggcagctccctcttgttcagaaaaagatggaaattatgcttgcctcctaagagaggatcaagggtggtattgtaaaaatgcaggatccactgtttactacccaaatgaaaaagactgcgaaacaagaggtgatcatgttttttgtgacacagcagcagggatcaatgttgctgagcaatcaagagaatgcaacatcaacatatctacaaccaactacccatgcaaagtcagcacaggaagacaccctatcagcatggttgcactatcacctctcggtgctttggtagcttgctacaaaggggttagctgttcgattggcagtaatcgggttggaataatcaaacaactacctaaaggctgctcatacataactaaccaggacgcagacactgtaacaattgacaacactgtgtatcaactaagcaaagttgagggtgaacagcatgtaataaaagggagaccagtttcaagcagtttcgatccaatcaagtttcctgaggatcagttcaatgttgcgcttgatcaagtctttgaaagcattgaaaacagtcaagcactagtggaccagtcaaacaaaattctgaacagtgcagaaaaaggaaacactggcttcattattgtaataattttgattgctgttcttgggttaaccatgatttcagtgagcatcatcatcataatcaaaaaaacaaggaaacccacaggggcacctccagagctgaatggtgttaccaacggcggttttataccgcatagt
>KC562233-2003.652
atgtcttggaaagtggtgatcattttttcattgctaataacacctcaacacggtcttaaagagagctacttagaagaatcatgtagcactataactgagggatatctcagtgttctgaggacaggttggtataccaacgtttttacattagaggtgggtgatgtagaaaacctcacatgtgctgatggacctagcctaataaaaacagaattagatctgaccaaaagtgcactaagagagctcaaaacagtttctgctgaccaattggcaagagaggaacaaattgaaaatcccagacaatctagatttgttctaggagcaatagcactcggtgttgcgacagcagctgcagttacagcaggtgttgcaattgccaaaaccatccggcttgagagtgaagttacagcaattaagaatgcccttaaaaagactaatgaagcagtatctacattggggaatggagttcgagtgttagcaactgcagtgagggaactgaaagattttgtgagtaagaatttaactcgtgcaatcaacaaaaacaagtgcgacattgatgacctaaaaatggccgttagcttcagtcaattcaacagaaggtttctaaatgttgtgcggcaattttcagacaatgctggaataacaccagcaatatctttagacttaatgacagatgctgaactagccagggccgtttccaacatgccgacatctgcaggacaaataaaattgatgttggaaaatcgtgcaatggtgcgaaggaaggggttcggaatcctgataggggtctatgggagctccgtaatctacatggtgcagctgccaatctttggcgttatagacacgccttgctggatagtaaaagcagccccctcttgttccgaaaaaaagggaaactatgcttgcctcttaagagaagaccaagggtggtattgtcagaatgcagggtcaactgtttactacccaaatgagaaggactgtgaaacaagaggagaccatgtcttttgcgacacagcagcaggaattaatgttgctgagcaatcaaaggagtgcaacatcaacatatccaccacaaattatccgtgcaaagtcagcacaggaaggcatcctatcagtatggttgcactgtcccctctcggggctctggttgcctgttacaaaggagtaagctgttccattggcagcaatagagtagggatcatcaagcagctgaacaaaggttgctcttatataaccaaccaagatgcagacacagtgacaatagataacactgtatatcagctaagcaaagttgagggtgaacagcatgttataaaaggcagaccagtgtcaagcagctttgatccagtcaagtttcctgaagatcaattcaatgttgcacttgaccaagtttttgaaaacattgaaaacagccaggccttggtagatcaatcaaacagaatcctaagcagtgcagagaaagggaacactggcttcatcattgtgataattctaattgctgtccttggctccagcatgatcctagtgagcgtcttcattataatcaagaaaacaaagaaaccaacaggagcacctccagagctgagtggtgtcacaaacaatggcttcataccgcacagt
>KC562235-2004
atgtcttggaaagtgatgatcatcatttcgttactcataacaccccagcacgggctaaaggagagttatttggaagaatcatgcagtactataactgagggatacctcagtgttttaagaacaggctggtacaccaatgtcttcacattagaagttggtgatgttgaaaatcttacatgtactgatggacctagcttaatcaaaacagaacttgacctaacaaaaagtgctttaagggaactcaaaacagtttctgctgatcagttagcgagagaggagcaaattgaaaatcccagacaatcaagatttgtcctaggtgcaatagctctcggagttgctacagcagcagcagtcacagcaggcattgcaatagccaaaaccataaggcttgagagtgaggtgaatgcaattaaaggtgctctcaaacaaactaatgaagcagtatccacattaggaaatggtgtgcgggtcctagccactgcagtgagagagctaaaagaatttgtgagcaaaaatctgactagtgcaatcaacaggaacaaatgtgacattgctgatctgaagatggctgtcagcttcagtcaattcaacagaagatttctaaatgttgtgcggcagttttcagacaatgcagggataacaccagcaatatcattggacctaatgactgatgctgaattggccagagctgtatcatacatgccaacatctgcaggacagataaaactgatgttggagaaccgcgcaatggtaaggagaaaaggatttggaatcctaataggggtctacggaagctctgtgatttacatggttcaattgccgatctttggtgtcatagatacaccttgttggataatcaaggcagctccctcttgctcagaaaaaaacgggaattatgcttgcctcctaagagaggatcaagggtggtattgtaaaaatgcaggatccactgtttactacccaaacgaaaaagactgtgaaacaagaggtgatcatgttttttgtgacacagcagcagggatcaatgttgctgagcaatcaagagaatgcaacatcaacatatctactaccaactacccatgcaaagtcagcacaggaagacaccctataagcatggttgcactatcacctctcggtgctttggtggcttgctataaaggggtaagctgctcaattggcagcaatcgggttggaatcatcaaacaattacctaaaggctgctcatacataactaaccaggatgcagacactgtaacaattgacaataccgtgtatcaactaagcaaagttgaaggtgaacagcatgtaataaaagggagaccagtttcaagcagttttgacccaatcaggtttcctgaggatcagttcaatgttgcacttgatcaagtcttcgaaagcattgagaacagtcaggcactggtggaacagtcaaacaaaattctaaacagtgcagaaaaaggaaacactggcttcattattgtaataatattggttgctgttcttggtttaaccatgatttcagtgagcatcatcatcataatcaagaaaacaaggaagcccacaggagcacctccagagctgaatggtgtcaccaacggcggtttcataccacatagt
>KC562238-1996.205
atgtcttggaaagtgatgattatcatttcgttactcataacacctcagcacggactaaaagaaagttatttagaagaatcatgtagtactataactgaaggatatctcagtgttttaagaacaggttggtacaccaatgtctttacattagaagttggtgatgttgaaaatcttacatgtactgatggacctagcttaatcaaaacagaacttgacctaaccaaaagtgctctaagagaactcaaaacagtttctgctgatcagttagcgagagaagaacaaattgaaaatcccagacaatcaaggtttgtcctaggtgcaatagctcttggagttgccacagcagcagcagtcacagcaggcattgcaatagccaaaaccataaggcttgagagtgaagtgaatgcaatcaaaggtgctctcaaaacaaccaacgaggcagtatccacactaggaaatggagtgcgggtcctagccactgcagtaagagagctgaaagaatttgtgagcaaaaacctgactagtgcgatcaacaagaacaaatgtgacattgctgatctgaagatggctgtcagcttcagtcagttcaacagaagattcttaaatgttgtgcggcagttttcagacaatgcagggataacaccagcaatatcattggacctaatgactgatgctgagctggccagagctgtatcatacatgccaacatctgcaggacagataaaactaatgttagagaaccgtgcaatggtgaggagaaaaggatttggaatcttgataggggtctacggaagctctgtgatttacatggtccagctgccgatctttggtgtcatagatacaccttgttggataatcaaggcagccccctcttgttcagaaaaagatggaaattatgcttgcctcctaagagaggatcaagggtggtattgtaaaaatgcaggatccactgtttactacccaaatgaaaaagactgcgaaacaagaggtgatcatgttttttgtgacacagcagcagggatcaatgttgctgagcaatcaagggaatgcaacattaacatatctaccaccaactacccatgcaaagtcagcacaggaagacaccctattagcatggttgcactatcacctctcggtgctttggtagcttgctacaaaggggttagctgctcgattggcagtaatcgggttggaataatcaaacaactacctaaaggctgctcatacataactaaccaggacgcagacactgtaacaattgacaacactgtatatcaactaagcaaagttgagggtgaacagcatgtaataaaagggagaccagtttcaagcagttttgatccaatcaggtttcctgaggatcagttcaatgttgcgcttgatcaagtctttgaaagcattgaaaacagtcaggcactagtggaccagtcaaacaaaattctgaacagtgcagaaaaaggaaacactggtttcattattgtaataattttgattgctgttcttgggttagccatgatttcagtgagcatcatcatcataatcaaaaaaacaaggaagcccacaggggcacctccagagctgaatggtgttaccaacggcggttttataccgcatagt
>KC562239-1995.833
atgtcttggaaagtgatgattatcatttcgttactcataacacctcagcacggactaaaagaaagttatttagaagaatcatgtagtactataactgaaggatatctcagtgttttaagaacaggttggtacaccaatgtctttacattagaagttggtgatgttgaaaatcttacatgtactgatggacctagcttaatcaaaacagaacttgacctaaccaaaagtgctctaagagaactcaaaacagtttctgctgatcagttagcgagagaagaacaaattgaaaatcccagacaatcaaggtttgtcctaggtgcaatagctcttggagttgccacagcagcagcagtcacagcaggcattgcaatagccaaaaccataaggcttgagagtgaagtgaatgcaatcaaaggtgctctcaaaacaaccaacgaggcagtatccacactaggaaatggagtgcgggtcctagccactgcagtaagagagctgaaagaatttgtgagcaaaaacctgactagtgcgatcaacaagaacaaatgtgacattgctgatctgaagatggctgtcagcttcagtcagttcaacagaagattcttaaatgttgtgcggcagttttcagacaatgcagggataacaccagcaatatcattggacctaatgactgatgctgagctggccagagctgtatcatacatgccaacatctgcaggacagataaaactaatgttagagaaccgtgcaatggtgaggagaaaaggatttggaatcttgataggggtctacggaagctctgtgatttacatggtccagctgccgatctttggtgtcatagatacaccttgttggataatcaaggcagccccctcttgttcagaaaaagatggaaattatgcttgcctcctaagagaggatcaagggtggtattgtaaaaatgcaggatccactgtttactacccaaatgaaaaagactgcgaaacaagaggtgatcatgttttttgtgacacagcagcagggatcaatgttgctgagcaatcaagggaatgcaacattaacatatctaccaccaactacccatgcaaagtcagcacaggaagacaccctattagcatggttgcactatcacctctcggtgctttggtagcttgctacaaaggggttagctgctcgattggcagtaatcgggttggaataatcaaacaactacctaaaggctgctcatacataactaaccaggacgcagacactgtaacaattgacaacactgtatatcaactaagcaaagttgagggtgaacagcatgtaataaaagggagaccagtttcaagcagttttgatccaatcaggtttcctgaggatcagttcaatgttgcgcttgatcaagtctttgaaagcattgaaaacagtcaggcactagtggaccagtcaaacaaaattctgaacagtgcagaaaaaggaaacactggtttcattattgtaataattttgattgctgttcttgggttagccatgatttcagtgagcatcatcatcataatcaaaaaaacaaggaagcccacaggggcacctccagagctgaatggtgttaccaacggcggttttataccgcatagt
>KC562240-2003.529
atgtcttggaaagtggtgatcattttttcattgctaataacacctcaacacggtcttaaagagagctacttagaagaatcatgtagcactataactgagggatatctcagtgttctgaggacaggttggtataccaacgtttttacattagaggtgggtgatgtagaaaacctcacatgtgctgatggacctagcctaataaaaacagaattagatctgaccaaaagtgcactaagagagctcaaaacagtttctgctgaccaattggcaagagaggagcaaattgagaatcccagacaatctagatttgttctaggagcaatagcactcggtgttgcaacagcagctgcagttacagcaggtgttgcaattgccaaaaccatccggcttgagagtgaagttacagcaattaagaatgcccttaaaaagactaatgaagcagtgtctacattggggaatggagttcgagtgttagcaactgcagtgagggaactgaaagattttgtgagcaagaatttaactcgtgcaatcaacaaaaacaagtgcgacattgatgacctaaaaatggccgttagcttcagtcaattcaacagaaggtttcttaatgttgtgcggcaattttcagacaatgctggaataacaccagcaatatctttagacttaatgacagatgctgaactagccagggccgtttccaacatgccgacatctgcaggacaaataaaattgatgttggaaaaccgtgcaatggtgcgaaggaaggggttcggaatcctgataggggtctacgggagctccgtaatttacatggtgcagctgccaatctttggcgttatagacacgccttgctggatagtaaaagcagccccttcttgttccgaaaaaaagggaaactatgcttgcctcttaagagaagaccaaggatggtattgtcagaatgcagggtcaactgtttactacccaaatgagaaagactgtgaaacaagaggagaccatgtcttttgcgacacagcagcaggaattaatgttgctgagcaatcaaaggagtgcaacatcaacatatccaccacaaattacccatgcaaagtcagcacaggaaggcatcctatcagtatggttgcactgtcccctctcggggctctggttgcctgttacaaaggagtaagttgttccattggcagcaatagagtagggatcatcaagcagctgaacaaaggttgctcttatataaccaatcaagatgcagacacagtgacaatagacaacactgtatatcagctaagcaaagttgagggtgaacagcatgttataaaaggcagaccagtgtcaagcagctttgatccagtcaagtttcctgaagatcaattcaatgttgcacttgaccaagtttttgaaaacattgaaaacagccaggccttggtagatcaatcaaacagaatcctaagcagtgcagagaaagggaacactggcttcatcattgtgataattctaattgctgtccttggctccagcatgatcctagtgagcgtcttcattataatcaagaaaacaaagaaaccaacaggagcacctccagagctgagtggtgtcacaaacaatggcttcataccgcacagt
>KC562241-2003.612
atgtcttggaaagtggtgatcattttttcattgttaataacacctcaacacggtcttaaagagagctatttagaagagtcatgtagcactataactgaaggatatctcagtgttctgaggacaggttggtataccaacgtttttacactggaggtaggtgatgtagagaaccttacatgtgctgatggacctagcttaataaaaacagaattagacctgaccaaaagtgcactaagagagctcagaacagtttctgctgatcaactggcaagagaggagcaaattgagaatcccagacaatctagatttgttctaggagcaatagcactcggtgttgcaacagcagctgcagttacagcaggtgttgcaattgccaaaaccatccggcttgaaagtgaagtaacagcaattaagaatgccctcaaaaagaccaatgaagcagtatctacattggggaatggagttcgagtgttggcaactgcagtgagggaactgaaagattttgtgagcaagaatttaacacgtgcaatcaacaaaaacaagtgcgacattgatgacctgaaaatggccgttagcttcagtcaattcaacagaaggtttctaaatgttgtgcggcaattttcagacaatgctggaataacaccagcaatatccttggacttaatgacagatgctgaactagccagagctgtttccaacatgccaacatctgcaggacaaataaaactgatgttggagaaccgtgcaatggtaagaagaaaggggttcggaatcctgataggagtttacggaagctccgtaatttacatggtgcaactgccaatctttggagttatagacacgccttgctggatagtaaaagcggccccttcttgctcagaaaaaaagggaaactatgcttgcctcttaagagaagatcaaggatggtattgtcagaatgcagggtcaactgtttactaccctaatgaaaaagactgcgaaacaagaggagaccatgtcttttgcgacacagcagcaggaatcaatgttgctgagcagtcaaaggagtgcaacatcaacatatccactactaattacccatgcaaagttagcacaggaagacatcctatcagtatggttgcactgtctcctcttggggctttggttgcttgctacaagggagtgagctgttccattggcagcaacagagtagggatcatcaagcaactgaacaaaggctgctcttatataaccaaccaagacgcagacactgtgacaatagacaacactgtataccagctaagcaaagttgagggtgaacagcatgttataaaaggcagaccagtgtcaagcagctttgatccagtcaagtttcctgaagatcaattcaatgttgcacttgaccaagtttttgaaaacattgaaaacagccaggccttggtagatcaatcaaacagaatcctaagcagtgcagagaaagggaacactggcttcatcattgtgataattctaattgctgtccttggctccagcatgatcctagtgagcgtcttcatcataatcaagaaaacaaggaaaccaacaggagcacctccagagctgagtggtgtcacaaacaatggcttcataccgcacagt
>KC562242-2004
atgtcttggaaagtgatgatcatcatttcgttactcataacaccccagcacgggctaaaggagagttatttggaagaatcatgcagtactataactgagggatacctcagtgttttaagaacaggctggtacactaatgtcttcacattagaagttggtgatgttgagaatcttacatgtactgatgggcctagcttaatcaaaacagaacttgacctaacaaaaagtgctttaagggaactcaaaacagtctctgctgatcagttagcgagagaggagcaaattgaaaatcccagacaatcaagatttgtcctaggtgcaatagctctcggagttgctacagcagcagcagtcacagcaggcattgcaatagccaaaaccataaggcttgagagtgaggtgaatgcaattaaaggtgctctcaaacaaactaatgaagcagtatccacattaggaaatggtgtgcgggtcctagccactgcagtgagagaactaaaagaatttgtgagcaaaaatctgactagtgcaatcaacaggaacaaatgtgacattgctgatctgaagatggctgtcagcttcagtcaattcaacagaagatttctaaatgttgtgcggcagttttcagacaatgcagggataacaccagcaatatcattggacctaatgactgatgctgaattggccagagctgtatcatacatgccaacatctgcagggcagataaaactgatgttggagaaccgcgcaatggtaaggagaaaaggatttggaatcctaataggggtctacggaagctctgtgatttacatggttcaattgccgatctttggtgtcatagatacaccttgttggataatcaaggcagctccctcttgctcagaaaaaaacgggaattatgcttgcctcctaagagaggatcaagggtggtattgtaaaaatgcaggatccactgtttactacccaaatgaaaaagactgtgaaacaagaggtgatcatgttttttgtgacacagcagcagggatcaatgttgctgagcaatcaagagaatgcaacatcaacatatctactaccaactacccatgcaaagtcagcacaggaagacaccctataagcatggttgcactatcacctctcggtgctttggtggcttgctataaaggggtaagctgctcgattggcagcaatcgggttggaatcatcaaacaattacccaaaggctgctcatacataactaaccaggatgcagacactgtgacaattgacaataccgtgtatcaactaagcaaagttgaaggtgaacagcatgtaataaaagggagaccagtttcaagcagttttgatccaatcaggtttcctgaggatcagttcaatgttgcgcttgatcaagtcttcgaaagcattgagaacagtcaggcactggtggaacagtcaaacaaaattctaaacagtgcagaaaaaggaaacactggtttcattattgtaataattttggttgctgttcttggtttaaccatgatttcagtgagcatcatcatcataatcaagaaaacaaggaagcctacaggagcacctccagagctgaatggcgtcaccaatggtggcttcataccacatagt
>KC562244-1983.955
atgtcttggaaagtgatgattatcatttcgttactcataacacctcagcacggactaaaagaaagttatttagaagaatcatgtagtactataactgaaggatatctcagtgttttaagaacaggttggtacaccaatgtctttacattagaagttggtgatgttgaaaatcttacatgtactgatggacctagcttaatcaaaacagaacttgacctaaccaaaagtgctctaagagaactcaaaacagtttctgctgatcagttagcgagagaagaacaaattgaaaatcccagacaatcaaggtttgtcctaggtgcaatagctcttggagttgccacagcagcagcagtcacagcaggcattgcaatagccaaaaccataaggcttgagagtgaagtgaatgcaatcaaaggtgctctcaaaacaaccaacgaggcagtatccacactaggaaatggagtgcgggtcctagccactgcagtaagagagctgaaagaatttgtgagcaaaaacctgactagtgcgatcaacaagaacaaatgtgacattgctgatctgaagatggctgtcagcttcagtcagttcaacagaagattcttaaatgttgtgcggcagttttcagacaatgcagggataacaccagcaatatcattggacctaatgactgatgctgagctggccagagctgtatcatacatgccaacatctgcaggacagataaaactaatgttagagaaccgtgcaatggtgaggagaaaaggatttggaatcttgataggggtctacggaagctctgtgatttacatggtccagctgccgatctttggtgtcatagatacaccttgttggataatcaaggcagccccctcttgttcagaaaaagatggaaattatgcttgcctcctaagagaggatcaagggtggtattgtaaaaatgcaggatccactgtttactacccaaatgaaaaagactgcgaaacaagaggtgatcatgttttttgtgacacagcagcagggatcaatgttgctgagcaatcaagggaatgcaacattaacatatctaccaccaactacccatgcaaagtcagcacaggaagacaccctattagcatggttgcactatcacctctcggtgctttggtagcttgctacaaaggggttagctgctcgattggcagtaatcgggttggaataatcaaacaactacctaaaggctgctcatacataactaaccaggacgcagacactgtaacaattgacaacactgtatatcaactaagcaaagttgagggtgaacagcatgtaataaaagggagaccagtttcaagcagttttgatccaatcaggtttcctgaggatcagttcaatgttgcgcttgatcaagtctttgaaagcattgaaaacagtcaggcactagtggaccagtcaaacaaaattctgaacagtgcagaaaaaggaaacactggtttcattattgtaataattttgattgctgttcttgggttagccatgatttcagtgagcatcatcatcataatcaaaaaaacaaggaagcccacaggggcacctccagagctgaatggtgttaccaacggcggttttataccgcatagt
>KF516922-2011.51
atgtcttggaaagtgatgatcatcatttcgttactcataacaccccagcacgggctaaaggagagttatttggaagaatcatgcagtactataactgagggatatctcagcgttttaagaacaggctggtacactaatgtcttcacattagaagttggtgatgttgagaatcttacatgtactgatgggcctagcttaatcaaaacagaacttgacctaacaaaaagtgctttaagggaactcaaaacagtctctgctgatcagttagcgagagaggagcaaattgaaaatcccagacaatcaagatttgtcctaggtgcaatagctctcggagttgctacagcagcagcagtcacagcaggcattgcaatagccaaaaccataaggcttgagagtgaggtgaatgcaattaaaggtgctctcaaacaaactaatgaagcagtatccacattagggaatggtgtgcgggtcctagccactgcagtgagagaactaaaagaatttgtgagcaagaatctgaccagtgcaatcaacaggaacaaatgtgacattgctgatctgaagatggctgtcagcttcagtcaattcaacagaagatttctaaatgttgtgaggcagttttcagacaatgcagggataacaccagcaatatcattggacctaatgactgatgctgaattggccagagctgtatcatacatgccaacatctgcagggcagataaaactgatgttggagaaccgcgcaatggtaaggagaaaaggatttggaatcctaataggggtctacggaagctctgtgatttacatggttcaattgccgatctttggtgtcatagatacaccttgttggataatcaaggcagctccctcttgctcagaaaaaaacgggaattatgcttgcctcctaagagaggatcaagggtggtattgtaaaaatgcaggatccactgtttactacccaaatgaaaaagactgtgaaacaagaggtgatcatgttttttgtgacacagcagcagggatcaatgttgctgagcaatcaagagaatgcaacatcaacatatctactaccaactacccatgcaaagtcagcacaggaagacaccctataagcatggttgcactatcacctctcggtgctttggtggcttgctataaaggggtaagctgctcaattggcagcaatagggttggaatcatcaaacaattacctaaaggctgctcatatataactaaccaggatgcagacactgtgacaattgacaataccgtgtatcaactaagcaaagttgaaggtgaacagcatgtaataaaagggagaccagtttcaagcagttttgatccaatcaggtttcctgaggatcagttcaatgttgcgcttgatcaagtcttcgaaagcattgagaacagtcaggcactggtggaacagtcaaacaaaattctaaacagtgcagaaaaaggaaacactggcttcattattgtaataattttggttgctgttcttggtttaaccatgatttcagtgagcatcatcatcataatcaagaaaacaaggaagcccacaggagcacctccagagctgaatggtgtcaccaacggtggtttcataccacatagt
>KF530163-2004.526
atgtcttggaaagtgatgatcatcatttcgttactcataacaccccagcacgggctaaaggagagttatttggaagaatcatgcagtactataactgagggatacctcagtgttttaagaacaggctggtacactaatgtcttcacattagaagttggtgatgttgaaaatcttacatgtactgatggacctagcttaatcaaaacagaacttgacctaacaaaaagtgctttaagggaactcaaaacagtctctgctgatcagttagcgagagaggagcaaattgaaaatcccagacaatcaagatttgtcctaggtgcaatagctctcggagttgctacagcagcagcagtcacagcaggcattgcaatagccaaaaccataaggcttgagagtgaggtgaatgcaattaaaggtgctctcaaacaaactaatgaagcagtatccacattaggaaatggtgtgcgggttctagccactgcagtgagagagctaaaagaatttgtgagcaaaaatctgactagtgcaatcaacaagaacaaatgtgacattgctgatctgaagatggctgtcagcttcagtcaattcaacagaagatttctaaatgttgtgcggcagttttcagacaatgcagggataacaccagcaatatcattggacctaatgactgatgctgaattggccagagctgtatcatacatgccaacatctgcaggacagataaaactgatgttggagaaccgcgcaatggtaaggagaaaaggatttggaatcctaataggggtctacggaagctccgtgatttacatggttcaattgccgatctttggtgtcatagatacaccttgttggataatcaaggcagctccctcttgctcagaaaaaaacgggaattatgcttgcctcctaagagaggatcaagggtggtattgtaaaaatgcaggatccactgtttactacccaaatgaaaaagactgtgaaacaagaggtgatcatgttttttgtgacacagcagcagggatcaatgttgctgagcaatcaagagaatgcaacatcaacatatctactaccaactacccatgcaaagtcagcacaggaagacaccctataagcatggttgcactatcacctcttggtgctttggtggcttgctacaaaggggtaagctgctcgattggcagcaatcgggttggaatcatcaaacaattacccaaaggctgctcatacataaccaaccaggatgcagacactgtaacaattgacaataccgtgtatcaactaagcaaagttgaaggtgaacagcatgtaataaaagggagaccagtttcaagcagttttgatccaatcaggtttcctgaggatcagttcaatgttgcgcttgatcaagtcttcgaaagcattgagaacagtcaggcactggtggaacagtcaaacaaaattctaaacagtgcagaaaaaggaaacactggtttcattattgtaataattttggttgctgttcttggtttaaccatgatttcagtgagcatcatcatcataatcaagaaaacaaggaagcccacaggagcacctccagagctgaatggtgtcaccaacggcggtttcataccacatagt
>KF530164-2004.631
atgtcttggaaagtgatgatcatcatttcgttactcataacaccccagcacgggctaaaggagagttatttggaagaatcatgcagtactataactgagggatacctcagtgttttaagaacaggctggtacactaatgtcttcacattagaagttggtgatgttgagaatcttacatgtactgatgggcctagcttaatcaaaacagaacttgacctaacaaaaagtgctttaagggaactcaaaacagtctctgctgatcagttagcgagagaggagcaaattgaaaatcccagacaatcaagatttgtcctaggtgcaatagctctcggagttgctacagcagcagcagtcacagcaggcattgcaatagccaaaaccataaggcttgagagtgaggtgaatgcaattaaaggtgctctcaaacaaactaatgaagcagtatccacattaggaaatggtgtgcgggtcctagccactgcagtgagagaactaaaagaatttgtgagcaaaaatctgactagtgcaatcaacaggaacaaatgtgacattgctgatctgaagatggctgtcagcttcagtcaattcaacagaagatttctaaatgttgtgcggcagttttcagacaatgcagggataacaccagcaatatcattggacctaatgactgatgctgaattggccagagctgtatcatacatgccaacatctgcagggcagataaaactgatgttggagaaccgcgcaatggtaaggagaaaaggatttggaatcctaataggggtctacggaagctctgtgatttacatggttcaattgccgatctttggtgtcatagatacaccttgttggataatcaaggcagctccctcttgctcagaaaaaaacgggaattatgcttgcctcctaagagaggatcaagggtggtattgtaaaaatgcaggatccactgtttactacccaaatgaaaaagactgtgaaacaagaggtgatcatgttttttgtgacacagcagcagggatcaatgttgctgagcaatcaagagaatgcaacatcaacatatctactaccaactacccatgcaaagtcagcacaggaagacaccctataagcatggttgcactatcacctctcggtgctttggtggcttgctataaaggggtaagctgctcgattggcagcaatcgggtcggaatcatcaaacaattacctaaaggctgctcatacataactaaccaggatgcagacactgtgacaattgacaacaccgtgtatcaactaagcaaagttgaaggtgaacagcatgtaataaaagggagaccagtttcaagcagttttgatccaatcaggtttcctgaggatcagttcaatgttgcgcttgatcaagtcttcgaaagcattgagaacagtcaggcactggtggaacagtcaaacaaaattctaaacagtgcagaaaaaggaaacactggtttcattattgtaataattttggttgctgttcttggtttaaccatgatttcagtgagcatcatcatcataatcaagaaaacaaggaagcccacaggagcacctccagagctgaatggtgtcaccaacggtggtttcataccacatagt
>KF530167-2004.659
atgtcttggaaagtgatgatcatcatttcgttactcataacaccccagcacgggctaaaggagagttatttggaagaatcatgcagtactataactgagggatacctcagtgttttaagaacaggctggtacactaatgtcttcacattagaagttggtgatgttgagaatcttacatgtactgatgggcctagcttaatcaaaacagaacttgacctaacaaaaagtgctttaagggaactcaaaacagtctctgctgatcagttagcgagagaggagcaaattgaaaatcccagacaatcaagatttgtcctaggtgcaatagctctcggagttgctacagcagcagcagtcacagcaggcattgcaatagccaaaaccataaggcttgagagtgaggtgaatgcaattaaaggtgctctcaaacaaactaatgaagcagtatccacattaggaaatggtgtgcgggtcctagccactgcagtgagagaactaaaagaatttgtgagcaaaaatctgactagtgcaatcaacaggaacaaatgtgacattgctgatctgaagatggctgtcagcttcagtcaattcaacagaagatttctaaatgttgtgcggcagttttcagacaatgcagggataacaccagcaatatcattggacctaatgactgatgctgaattggccagagctgtatcatacatgccaacatctgcagggcagataaaactgatgttggagaaccgcgcaatggtaaggagaaaaggatttggaatcctaataggggtctacggaagctctgtgatttacatggttcaattgccgatctttggtgtcatagatacaccttgttggataatcaaggcagctccctcttgctcagaaaaaaacgggaattatgcttgcctcctaagagaggatcaagggtggtattgtaaaaatgcaggatccactgtttactacccaaatgaaaaagactgtgaaacaagaggtgatcatgttttttgtgacacagcagcagggatcaatgttgctgagcaatcaagagaatgcaacatcaacatatctactaccaactacccatgcaaagtcagcacaggaagacaccctataagcatggttgcactatcacctctcggtgctttggtggcttgctataaaggggtaagctgctcgattggcagcaatcgggtcggaatcatcaaacaattacctaaaggctgctcatacataactaaccaggatgcagacactgtgacaattgacaacaccgtgtatcaactaagcaaagttgaaggtgaacagcatgtaataaaagggagaccagtttcaagcagttttgatccaatcaggtttcctgaggatcagttcaatgttgcgcttgatcaagtcttcgaaagcattgagaacagtcaggcactggtggaacagtcaaacaaaattctaaacagtgcagaaaaaggaaacactggtttcattattgtaataattttggttgctgttcttggtttaaccatgatttcagtgagcatcatcatcataatcaagaaaacaaggaagcccacaggagcacctccagagctgaatggtgtcaccaacggtggtttcataccacatagt
>KF530171-2004.479
atgtcttggaaagtgatgatcatcatttcgttactcataacaccccagcacgggctaaaggagagttatttggaagaatcatgcagtactataactgagggatacctcagtgttttaagaacaggctggtacactaatgtcttcacattagaagttggtgatgttgagaatcttacatgtactgatgggcctagcttaatcaaaacagaacttgacctaacaaaaagtgctttaagggaactcaaaacagtctctgctgatcagttagcgagagaggagcaaattgaaaatcccagacaatcaagatttgtcctaggtgcaatagctctcggagttgctacagcagcagcagtcacagcaggcattgcaatagccaaaaccataaggcttgagagtgaggtgaatgcaattaaaggtgctctcaaacaaactaatgaagcagtatccacattaggaaatggtgtgcgggtcctagccactgcagtgagagaactaaaagaatttgtgagcaaaaatctgactagtgcaatcaacaggaacaaatgtgacattgctgatctgaagatggctgtcagcttcagtcaattcaacagaagatttctaaatgttgtgcggcagttttcagacaatgcagggataacaccagcaatatcattggacctaatgactgatgctgaattggccagagctgtatcatacatgccaacatctgcagggcagataaaactgatgttggagaaccgcgcaatggtaaggagaaaaggatttggaatcctaataggggtctacggaagctctgtgatttacatggttcaattgccgatctttggtgtcatagatacaccttgttggataatcaaggcagctccctcttgctcagaaaaaaacgggaattatgcttgcctcctaagagaggatcaagggtggtattgtaaaaatgcaggatccactgtttactacccaaatgaaaaagactgtgaaacaagaggtgatcatgttttttgtgacacagcagcagggatcaatgttgctgagcaatcaagagaatgcaacatcaacatatctactaccaactacccatgcaaagtcagcacaggaagacaccctataagcatggttgcactatcacctctcggtgctttggtggcttgctataaaggggtaagctgctcgattggcagcaatcgggtcggaatcatcaaacaattacctaaaggctgctcatacataactaaccaggatgcagacactgtgacaattgacaacaccgtgtatcaactaagcaaagttgaaggtgaacagcatgtaataaaagggagaccagtttcaagcagttttgatccaatcaggtttcctgaggatcagttcaatgttgcgcttgatcaagtcttcgaaagcattgagaacagtcaggcactggtggaacagtcaaacaaaattctaaacagtgcagaaaaaggaaacactggtttcattattgtaataattttggttgctgttcttggtttaaccatgatttcagtgagcatcatcatcataatcaagaaaacaaggaagcccacaggagcacctccagagctgaatggtgtcaccaacggtggtttcataccacatagt
>KF530173-2004.526
atgtcttggaaagtgatgatcatcatttcgttactcataacaccccagcacgggctaaaggagagttatttggaagaatcatgcagtactataactgagggatacctcagtgttttaagaacaggctggtacactaatgtcttcacattagaagttggtgatgttgagaatcttacatgtactgatgggcctagcttaatcaaaacagaacttgacctaacaaaaagtgctttaagggaactcaaaacagtctctgctgatcagttagcgagagaggagcaaattgaaaatcccagacaatcaagatttgtcctaggtgcaatagctctcggagttgctacagcagcagcagtcacagcaggcattgcaatagccaaaaccataaggcttgagagtgaggtgaatgcaattaaaggtgctctcaaacaaactaatgaagcagtatccacattaggaaatggtgtgcgggtcctagccactgcagtgagagaactaaaagaatttgtgagcaaaaatctgactagtgcaatcaacaggaacaaatgtgacattgctgatctgaagatggctgtcagcttcagtcaattcaacagaagatttctaaatgttgtgcggcagttttcagacaatgcagggataacaccagcaatatcattggacctaatgactgatgctgaattggccagagctgtatcatacatgccaacatctgcagggcagataaaactgatgttggagaaccgcgcaatggtaaggagaaaaggatttggaatcctaataggggtctacggaagctctgtgatttacatggttcaattgccgatctttggtgtcatagatacaccttgttggataatcaaggcagctccctcttgctcagaaaaaaacgggaattatgcttgcctcctaagagaggatcaagggtggtattgtaaaaatgcaggatccactgtttactacccaaatgaaaaagactgtgaaacaagaggtgatcatgttttttgtgacacagcagcagggatcaatgttgctgagcaatcaagagaatgcaacatcaacatatctactaccaactacccatgcaaagtcagcacaggaagacaccctataagcatggttgcactatcacctctcggtgctttggtggcttgctataaaggggtaagctgctcgattggcagcaatcgggtcggaatcatcaaacaattacctaaaggctgctcatacataactaaccaggatgcagacactgtgacaattgacaacaccgtgtatcaactaagcaaagttgaaggtgaacagcatgtaataaaagggagaccagtttcaagcagttttgatccaatcaggtttcctgaggatcagttcaatgttgcgcttgatcaagtcttcgaaagcattgagaacagtcaggcactggtggaacagtcaaacaaaattctaaacagtgcagaaaaaggaaacactggtttcattattgtaataattttggttgctgttcttggtttaaccatgatttcagtgagcatcatcatcataatcaagaaaacaaggaagcccacaggagcacctccagagctgaatggtgtcaccaacggtggtttcataccacatagt
>KF530178-2004.779
atgtcttggaaagtgatgattatcatttcattactcataacacctcagcacggactaaaagaaggttatttagaagaatcatgtagtactataactgaaggatatctcagtgttttaagaacaggttggtacaccaatgtctttacattagaagttggtgatgttgaaaaccttacatgtactgatggacctagcttaatcaaaacagaacttgacctaaccaaaagtgctctaagagaactcaaaacagtttctgctgatcagttagcgagagaagaacaaattgaaaatcccagacaatcaaggtttgtcctaggtgcaatagctcttggagttgccacagcagcagcagtcacagcaggcattgcgatagccaaaaccataaggcttgagagtgaagtgaatgcaatcaaaggtgctctcaaaacaaccaacgaggcagtatccacactaggaaatggagtgcgagtcctagccaccgcagtaagagagctgaaagaatttgtgagcaaaaacctgactagtgcaattaacaagaacaaatgtgacattgctgatctgaagatggctgtcagcttcagtcaattcaacagaagattcctaaatgttgtgcggcagttttcagacaatgcagggataacaccagcaatatcattggacctaatgactgatgctgagctggccagagctgtatcatacatgccaacatctgcaggacagataaaactaatgttagagaaccgtgcaatggtgaggagaaaaggatttggaatcttgataggggtctacggaagctccgtgatttacatggtccagctgccgatctttggtgtcatagatacaccttgttggataatcaaggcagctccctcttgttcagaaaaagatggaaattatgcttgcctcctaagagaggatcaagggtggtattgcaaaaatgcaggatccactgtttactacccaaatgaaaaagactgcgaaacaagaggtgatcatgttttttgtgacacagcagcagggatcaatgttgctgagcaatcaagagaatgcaacatcaacatatctacaaccaactacccatgcaaagtcagcacaggaagacaccctatcagcatggttgcactatcacctctcggtgctttggtagcttgctacaaaggggttagctgttcgattggcagtaatcgggttggaataatcaaacaactacctaaaggctgctcatacataactaaccaggacgcagacactgtaacaattgacaacactgtgtatcaactaagcaaagttgagggtgaacagcatgtaataaaagggagaccagtttcaagcagtttcgatccaatcaaatttcctgaggatcagttcaatgttgcgcttgatcaagtctttgaaagcattgaaaacagtcaagcactagtggaccagtcaaacaaaattctgaacagtgcagaaaaaggaaacactggcttcattattgtaataattttgattgctgttcttgggttaaccatgatttcagtgagcatcatcatcataatcaaaaaaacaaggaaacccacaggggcacctccagagctgaatggtgttaccaacggcggttttataccgcatagt
>KF530179-2003.609
atgtcttggaaagtgatgatcatcatttcgttactcataacaccccagcacgggctaaaggagagttatttggaagaatcatgcagtactataactgagggatacctcagtgttttaagaacaggctggtacactaatgtcttcacattagaagttggtgatgttgaaaatcttacatgtactgatggacctagcttaatcaaaacagaacttgacctaacaaaaagtgctttaagggaactcaaaacagtctctgctgatcagttagcgagagaggagcaaattgaaaatcccagacaatcaagatttgtcctaggtgcaatagctctcggagttgctacagcagcagcagtcacagcaggcattgcaatagccaaaaccataaggcttgagagtgaggtgaatgcaattaaaggtgctctcaaacaaactaatgaagcagtatccacattaggaaatggtgtgcgggtcctagccactgcagtgagagagctaaaagaatttgtgagcaaaaatctgactagtgcaatcaacaggaacaaatgtgacattgctgatctgaagatggctgtcagcttcagtcaattcaacagaagatttctaaatgttgtgcggcagttttcagacaatgcagggataacaccagcaatatcattggacctaatgactgatgctgaattggccagagctgtatcatacatgccaacatctgcaggacagataaaactgatgttggagaaccgcgcaatggtaaggagaaaaggatttggaatcctaataggggtctacggaagctctgtgatttacatggttcaattgccgatctttggtgtcatagatacaccttgttggataatcaaggcagctccctcttgctcagaaaaaaacgggaattatgcttgcctcctaagagaggatcaagggtggtattgtaaaaatgcaggatccactgtttactacccaaatgaaaaagactgtgaaacaagaggtgatcatgttttttgtgacacagcagcagggatcaatgttgctgagcaatcaagagaatgcaacatcaacatatctactaccaactacccgtgcaaagtcagcacaggaagacaccctataagcatggttgcactatcacctctcggtgctttggtggcttgctataaaggggtaagctgctcgattggcagcaatcgggttggaatcatcaaacaattacctaaaggctgctcatacataactaaccaggatgcagacactgtaacaattgacaataccgtgtatcaactaagcaaagttgaaggtgaacagcatgtaataaaagggagaccagtttcaagcagttttgatccaatcaggtttcctgaggatcagttcaatgttgcgcttgatcaagtcttcgaaagcattgagaacagtcaggcactggtggaacagtcaaacaaaattctaaacagtgcagaaaaaggaaacactggtttcattattgtaataattttggttgctgttcttggtttaaccattatttcagtgagcatcatcatcataatcaagaaaacaaggaagcccacaggagcacctccagagctgaatggtgtcaccaacggcggcttcataccacatagt
>KF686742-2002
atgtcttggaaagtggtgatcattttttcattgctaataacacctcaacacggtcttaaagaaagctacctagaagaatcatgtagcactataactgagggatatcttagtgttctgaggacaggttggtataccaacgtttttacattagaggtgggtgatgtagaaaaccttacatgttctgatggacctagcctaataaaaacagaattagatctgaccaaaagtgcactaagagagctcaaaacagtctctgctgaccaattggcaagagaggaacaaattgagaatcccagacaatctaggtttgttctaggagcaatagcactcggtgttgcaacagcagctgcagtcacagcaggtgttgcaattgccaaaaccatccggcttgagagtgaagtcacagcaattaagaatgccctcaaaacgaccaatgaagcagtatctacattggggaatggagttcgagtgttagcaactgcagtgagagagctgaaagactttgtgagcaagaatttaacccgtgcaatcaacaaaaacaagtgtgacattgatgacctaaaaatggccgttagcttcagtcaattcaacagaaggtttctaaatgttgtgcggcaattttcagacaatgctggaataacaccagcaatatctctggacttaatgacagatgctgaactagccagggccgtttctaacatgccgacatctgcaggacaaataaaattgatgttggagaaccgtgcgatggtgcgaagaaaggggttcggaatcctgataggggtctacgggagctccgtaatttacatggtgcagctgccaatctttggcgttatagacacgccttgctggatagtaaaagcagccccttcttgttccgaaaaaaagggaaactatgcttgcctcttaagagaagaccaagggtggtattgtcagaatgcagggtcaactgtttactacccaaatgagaaagactgtgaaacaagaggagaccatgtcttttgcgacacagcagcaggaattaatgttgctgagcaatcaaaggagtgcaacatcaacatatccactacaaattacccatgcaaagtcagcacaggaagacatcctatcagtatggttgcactgtctcctcttggggctctggttgcttgctacaaaggagtaagctgttccattggcagcaacagagtagggatcatcaagcagctgaacaaaggttgctcctatataaccaaccaagatgcagacacagtgacaatagacaacactgtatatcagctaagcaaagttgagggtgaacagcatgttataaaaggcagaccagtgtcaagcagctttgatccaatcaagtttcctgaagatcaattcaatgttgcacttgaccaagtttttgagaacattgaaaacagccaggccttggtagatcaatcaaacagaatcctaagcagtgcagagaaagggaacactggcttcatcattgtaataattctaattgctgtccttggctctagcatgatcctagtgagcatcttcattataatcaagaaaacaaagaaaccaacgggagcacctccagagctgagtggtgtcacaaacaatggcttcataccacacagt
>KJ627377-2010.394
atgtcttggaaagtggtgatcattttttcattgctaataacacctcaacacggtcttaaagagagctacttagaagaatcatgtagcactataactgaaggatatctcagcgttctgaggacaggttggtataccaacgtttttacattagaagtgggtgatgtagaaaacctcacatgtgctgatggacctagcctaataaaaacagaattagatctgaccaaaagtgcactaagagagctcaaaacagtttctgctgaccaattggcaagagaggaacaaattgagaatcccagacaatctagatttgttctaggagcaatagcactcggtgttgcaacagcagctgcagttacagcaggtgttgcaattgccaaaactatccgacttgaaagtgaagttacagcaattaagaatgccctcaaaaagaccaatgaagcagtgtctacattggggaatggagttcgagtgttagcaactgcagtgagggaactgaaggattttgtgagcaagaatttaactcgtgcaatcaacaaaaacaagtgcgacattgatgacctaaaaatggctgttagcttcagtcaattcaacagaaggtttctaaatgttgtgcggcaattttcagacaatgctggaataacaccagcaatatctttagacttaatgacagatgctgaactagccagggccgtttccaacatgccgacatctgcaggacaaataaaattgatgttggaaaaccgtgcaatggtgcgaaggaaggggttcggaatcctgataggggtctacgggagctccgtaatttacatggtgcagctgccaatctttggcgttatagacacgccttgctggatagtaaaagcagccccttcttgttctgaaaaaaagggaaactatgcttgcctcttaagagaagaccaagggtggtattgtcagaatgcagggtcaactgtttactacccaaatgagaaggactgtgaaacaagaggagaccatgtcttttgcgacacagcagcaggaattaatgttgctgagcaatcaaaggagtgcaacatcaacatatccaccacaaattacccgtgcaaagtcagcacaggaaggcatcccatcagtatggttgcactgtcccctctcggggctctggttgcctgttacaaaggagtaagctgttccattggcagcaatagagtaggaatcatcaagcagctgaacaaaggttgctcttatataaccaaccaagatgcagacacagtgacaatagacaacactgtatatcagctgagcaaagttgagggtgaacagcatgttataaaaggcagaccagtgtcaagcagctttgatccagtcaagtttcctgaagatcaattcaatgttgcacttgatcaagtttttgaaaacattgaaaacagccaggccttggtagatcaatcaaacagaatcctaagcagtgcagagaaagggaacactggcttcatcattgtgataattctaattgctgtccttggctctagcatgatcctggtgagcgtctttattataatcaagaaaacaaagaaaccaacaggagcacctccagagctaagtggtgtcacaaacaatggcttcataccgcacagt
>KJ627379-2009.999
atgtcttggaaagtggtgatcattttttcactgctaataacacctcaacacggtctaaaagagagctacttagaagaatcatgtagcactataactgagggatatctcagtgttctgaggacaggttggtataccaacgtttttacattagaagtaggtgatgtagaaaacctcacatgtgctgatggacctagcctaataaaaacagaattagatctgaccaaaagtgcactaagagagctcaagacagtttctgctgaccaattggcaagagaggaacaaattgagaatcccagacaatctagatttgttctaggagcaatagcactcggtgttgcgacagcagctgcagttacagcaggtgttgcaattgccaaaaccatccggcttgagagtgaagttacagcaattaagaatgcccttaaaaagactaatgaagcggtgtctacgttggggaatggagttcgagtgttagcaactgcagtgagggaactgaaagattttgtgagcaagaatttaactcgtgcaatcaacaaaaacaagtgcgacattaatgacctaaaaatggccgttagcttcagtcaattcaacagaaggtttctaaatgttgtgcggcaattttcagacaatgctggaataacaccagcaatatctttagacttaatgacagatgctgaactagccagggccgtttccaacatgccgacatctgcaggacaaataaaattgatgttggaaaaccgtgcaatggtgcgaaggaaggggttcggaatcctgataggggtctacgggagctccgtaatttacatggtgcagctgccaatctttggtgttatagacacaccttgctggatagtaaaagcagccccttcttgttccgaaaaaaagggaaactacgcttgcctcttaagagaagaccaagggtggtattgtcagaatgcagggtcaactgtttactacccaaatgagaaagactgtgaaacaagaggagaccatgtcttttgcgacacagcagcaggaattaatgttgctgagcaatcaaaggagtgcaacatcaacatatccaccacaaattacccgtgcaaagtcagcacaggaaggcatcccatcagtatggttgcactgtcccctctcggggctctggttgcctgttacaaaggagtaagctgttccattggcagcaatagagtagggatcatcaagcagctgaacaaaggttgctcttatataaccaaccaagatgcagacacagtgacaatagacaacactgtatatcagctaagcaaagttgagggtgaacagcatgttataaaaggcagaccagtgtcaagcagctttgatccagtcaagtttcctgaagatcaattcaatgttgcacttgaccaagtttttgaaaacattgaaaacagccaggccttggtagatcaatcaaacagaatcctaagcagtgcagaaaaggggaacactggcttcatcattgtgataattctaattgctgtccttggctccagcatgatcctagtgagcgtcttcattataatcaagaaaacaaagaaaccaacaggagcacctccagagctgagtggtgtcacaaacaatggcttcataccgcacagt
>KJ627380-2010.441
atgtcttggaaagtggtgatcattttttcattgctaataacacctcaacacggtcttaaagagagctacttagaagaatcatgtagcactataactgagggatatctcagtgttctgaggacaggttggtataccaacgtttttacattagaagtgggtgatgtagaaaacctcacatgtgctgatggacctagcctaataaaaacagaattagatctgaccaaaagtgcactaagagagctcaaaacagtttctgctgaccaattggcaagagaggaacaaattgagaatcccagacaatctagatttgttctaggagcaatagcactcggtgttgcgacagcagctgcagttacagcaggtgttgcaattgccaaaactatccgacttgagagtgaagttacagcaattaagaatgcccttaaaaagactaatgaagcagtgtctacattggggaatggagttcgagtgttagcaactgcagtgagagaactgaaagattttgtgagcaagaatttaactcgtgcaatcaacaaaaacaagtgcgatattgatgacctaaaaatggctgttagcttcagtcaattcaacagaaggtttctaaatgttgtgcggcaattttcagacaatgctggaataacaccagcaatatctttagacttaatgacagatgctgaactagccagggctgtttccaacatgccgacatctgcaggacaaataaaattgatgctggaaaaccgtgcaatggtgcgaaggaaggggttcggaatcctgataggggtctacgggagctccgtaatttacatggtgcagctgccaatctttggcgttatagacacgccttgctggatagtaaaagcagccccttcttgttccgaaaaaaagggaaactatgcttgcctcttaagagaagaccaagggtggtattgtcagaatgcagggtcaactgtttactacccaaatgagaaggactgtgaaacaagaggagaccatgtcttttgcgacacagcagcaggaattaatgttgctgagcaatcaaaggagtgcaacatcaacatatccaccacaaattacccgtgcaaagtcagcacaggaaggcatcccatcagtatggttgcactgtcccctctcggggctctggttgcctgttacaaaggagtaagctgttccattggcagcaatagagtagggatcatcaagcagctgaacaaaggttgctcttatataaccaaccaagatgcagacacagtgacaatagacaacactgtatatcagctgagcaaagttgagggtgaacagcatgttataaaaggcagaccagtgtcaagcagctttgatccagtcaagtttcctgaagatcaattcaatgttgcacttgatcaagtttttgaaaacattgaaaacagccaggccttggtagatcaatcaaacagaatcctaagcagtgcagagaaagggaacactggcttcatcattgtgataattctaattgctgtccttggctctagcatgatcctggtgagcgtctttattataatcaagaaaacaaagaaaccaacaggagcacctccagagctaagtggtgtcacaaacaatggcttcataccgcacagt
>KJ627381-2010.460
atgtcttggaaagtggtggtcattttttcattgctaataacacctcaacacggtcttaaagagagctacttagaagaatcatgtagcactataactgagggatatctcagtgttctgaggacaggttggtataccaacgtttttacattagaggtgggtgatgtagaaaacctcacatgtgctgatggacctagcctaataaaaacagaattagatctgaccaaaagtgcactaagagagctcaaaacagtttctgctgaccaattggcaagagaggaacaaattgagaatcccagacaatctagatttgttctaggagcaatagcactcggtgttgcgacagcagctgcagttacagcaggtgttgcaattgccaaaactatccgacttgagagtgaagttacagcaattaagaatgcccttaaaaagactaatgaagcagtgtctacattggggaatggagttcgagtgttagcaactgcagtgagggaactgaaagattttgtgagcaagaatttaactcgtgcaatcaacaagaacaagtgcgacattgatgacctaaaaatggccgttagcttcagtcaattcaacagaaggtttttaaatgttgtgcggcaattttcagacaatgctggaataacaccagcaatatctttagacttaatgacagatgctgaactagccagggccgtttccaacatgccgacatctgcaggacaaataaaattgatgttggaaaatcgtgcaatggtgcgaaggaaggggttcggaatcctgataggggtctacgggagctccgtaatttacatggtgcagctgccaatctttggcgttatagacacgccttgctggatagtaaaagcagccccttcttgttccgaaaaaaagggaaactatgcttgcctcttaagagaagaccaagggtggtattgtcagaatgcagggtcaactgtttactacccaaatgagaaggattgtgaaacaagaggagaccatgtcttttgcgacacagcagcaggaattaatgttgccgagcaatcaaaggagtgcaacatcaacatatccaccacaaattacccgtgcaaagtcagcacaggaaggcatcccatcagtatggttgcattgtcccctctcggggctctggttgcctgttacaaaggagtaagctgttccattggcagcaatagagtagggatcatcaagcagctgaacaaaggttgctcttatataaccaaccaagatgcagacacagtgacaatagacaacactgtatatcagctgagcaaagttgagggtgaacagcatgttataaaaggcagaccagtgtcaagcagctttgatccagtcaagtttcctgaagatcaattcaatgttgcacttgatcaagtttttgaaaacattgaaaacagccaggccttggtagatcaatcaaacagaatcctaagcagtgcagagaaagggaacactggcttcatcattgtgataattctaattgctgtccttggctctagcatgatcctggtgagcgtctttattataatcaagaaaacaaagaaaccaacaggagcacctccagagctaagtggtgtcacaaacaatggcttcataccgcacagt
>KJ627382-2011.048
atgtcttggaaagtggtgatcattttttcattgctaataacacctcaacacggtctaaaagagagctacttagaagaatcatgtagcactataactgagggatatctcagtgttctgaggacaggttggtataccaacgtttttacattagaggtaggtgatgtagaaaacctcacatgtgctgatggacctagcctaataaaaacagaattagatctgaccaaaagtgcactaagagagctcaagacagtttctgctgaccaattggcaagagaagaacaaattgagaatcccagacaatctagatttgttctaggagcaatagcactcggtgttgcgacagcagctgcagttacagcaggtgttgcaattgccaaaaccatccggcttgagagtgaagttacagcaattaagaatgcccttaaaaagactaatgaagcagtgtctacattggggaatggagttcgagtgttagcaactgcagtgagggaactgaaagattttgtgagcaagaatttaactcgtgcaattaacaaaaacaagtgcgacattgatgacctaaaaatggccgttagcttcagtcaattcaacagaaggtttctaaatgttgtgcggcaattttcagacaatgctggaataacaccagcaatatctttagacttaatgacagatgctgaactagccagggccgtttccaacatgccgacatctgcaggacaaataaaattgatgttggaaaaccgtgcaatggtgcgaaggaaggggttcggaatcctgataggggtctacgggagctccgtaatttacatggtgcagctgccaatctttggtgttatagacacgccttgctggatagtaaaagcagccccttcttgttccgaaaaaaagggaaactatgcttgcctcttaagagaagaccaagggtggtattgtcagaatgcagggtcaactgtttactacccaaatgagaaagactgtgaaacaagaggagaccatgtcttttgcgacacagcagcaggaattaatgttgctgagcaatcaaaggagtgcaacatcaacatatccaccacaaattacccgtgcaaagtcagcacaggaaggcatcccatcagtatggttgcgctgtcccctctcggggctctggttgcctgttacaaaggagtaagctgttccattggcagcaatagagtagggatcatcaagcagctgaacaaaggttgctcttatataaccaaccaagatgcagacacagtgacaatagacaacactgtgtatcagctaagcaaagttgagggtgaacagcatgttataaaaggcagaccagtgtcaagcagctttgatccagtcaagtttcctgaagatcaattcaatgttgcacttgaccaagtttttgaaaacattgaaaacagccaagccctggtagatcaatcaaacagaatcctaagcagtgcagagaaggggaacactggcttcatcattgtgataattctaatcgctgtccttggctccagcatgatcctagtgagcgtcttcattataatcaagaaaacaaagaaaccaacaggagcacctccagagctgagtggtgtcacaaacaatggcttcataccgcacagt
>KJ627383-2008.889
atgtcttggaaagtgatgatcatcatttcgttacttataacaccccagcacgggctaaaggagagttatttggaagaatcatgcagtactataactgagggatacctcagtgttttaagaacaggctggtacactaatgtcttcacattagaagttggtgatgttgagaatcttacatgtactgatgggcctagcttaatcaaaacagaacttgacctaacaaaaagtgctttaagggaactcaaaacagtctctgctgatcagttagcaagagaggagcaaattgaaaatcccagacaatcaagatttgtcctaggtgcaatagctctcggagttgctacagcagcagcagtcacagcaggcattgcaatagccaaaaccataaggcttgagagtgaggtgaatgcaattaaaggtgctctcaaacaaactaatgaagcagtatccacattaggaaatggtgtgcgggtcctagccactgcagtgagagaactaaaggaatttgtgagcaaaaatctgactagtgcaatcaacaggaacaaatgtgacattgctgatctgaagatggctgtcagcttcagtcaattcaacagaagatttctaaatgttgtgcggcagttttcagacaatgcagggataacaccagcaatatcattggacctaatgactgatgctgaattggccagagctgtatcatacatgccaacatctgcagggcagataaagctgatgttggagaaccgcgcaatggtaaggagaaaaggatttggaatcctaataggggtctacggaagctctgtgatttacatggttcaattgccgatctttggtgtcatagatacaccctgttggataatcaaggcagctccctcttgctcagaaaaaaacgggaattatgcttgcctcctaagagaggaccaagggtggtattgtaaaaatgcaggatccactgtttactacccaaatgaaaaagactgtgaaacaagaggtgatcatgttttttgtgacacagcagcagggatcaatgttgctgagcaatcaagagaatgcaacatcaacatatctactaccaactacccatgcaaagtcagcacaggaagacaccctataagcatggttgcactatcacctctcggtgctttggtggcttgctataaaggggtaagctgctcgattggcagcaatcgggttggaatcatcaaacaattacctaaaggctgctcatacataactaaccaggatgcagacactgtgacaattgacaataccgtgtatcaactaagcaaagttgaaggtgaacagcatgtaataaaagggagaccagtttcaagcagttttgatccaatcaggtttcctgaggatcagttcaatgttgcgcttgatcaagtcttcgaaagcattgagaacagtcaggcactggtggaacagtcaaacaaaattctaaacagtgcagaaaaaggaaacactggtttcattattgtaataattttggttgctgttcttggtttaaccatgatttcagtgagcatcatcatcataatcaagaaaacaaagaagcccacaggagcacctccagagctgaatggtgtcaccaacggtggtttcataccacatagt
>KJ627384-2010.101
atgtcttggaaagtggtgatcattttttcattgctaataacacctcaacacggtcttaaagagagctacttagaagaatcatgtagcactataactgagggatatctcagtgttctgaggacaggttggtataccaacgtttttacattagaagtgggtgatgtagaaaacctcacatgtgctgatggacctagcctaataaaaacagaattagatctgaccaaaagtgcactaagagagctcaaaacagtttctgctgaccaattggcaagagaggaacaaattgagaatcccagacaatctagatttgttctaggagcaatagcactcggtgttgcgacagcagctgcagttacagcaggtgttgcaattgccaaaactatccgacttgagagtgaagttacagcaattaagaatgcccttaaaaagactaatgaagcagtgtctacattggggaatggagttcgagtgttagcaactgcagtgagagaactgaaagattttgtgagcaagaatttaactcgtgcaatcaacaaaaacaagtgcgacattgatgacctaaaaatggctgttagcttcagtcaattcaacagaaggtttctaaatgttgtgcggcaattttcagacaatgctggaataacaccagcaatatctttagacttaatgacagatgctgaactagccagggctgtttccaacatgccgacatctgcaggacaaataaaattgatgctggaaaaccgtgcaatggtacgaaggaaggggttcggaatcctgataggggtctacgggagctccgtaatttacatggtgcagctgccaatctttggcgttatagacacgccttgctggatagtaaaagcagccccttcttgttccgaaaaaaagggaaactatgcttgcctcttaagagaagaccaagggtggtattgtcagaatgcagggtcaactgtttactacccaaatgagaaggactgtgaaacaagaggagaccatgtcttttgcgacacagcagcaggaattaatgttgctgagcaatcaaaggagtgcaacatcaacatatccaccacaaattacccgtgcaaagtcagcacaggaaggcatcccatcagtatggttgcactgtcccctctcggggctctggttgcctgttacaaaggagtaagctgttccattggcagcaatagagtagggatcatcaagcagctgaacaaaggttgctcttatataaccaaccaagatgcagacacagtgacaatagacaacactgtatatcagctgagcaaagttgagggtgaacagcatgttataaaaggcagaccagtgtcaagcagctttgatccagtcaagtttcctgaagatcaattcaatgttgcacttgatcaagtttttgaaaacattgaaaacagccaggccttggtagatcaatcaaacagaatcctaagcagtgcagagaaagggaacactggcttcatcattgtgataattctaattgctgtccttggctctagcatgatcctggtgagcgtctttattataatcaagaaaacaaagaaaccaacaggagcacctccagagctaagtggtgtcacaaacaatggcttcataccgcacagt
>KJ627385-2009.886
atgtcttggaaagtggtgatcattttttcactgctaataacacctcaacacggtctaaaagagagctacttagaagaatcatgtagcactataactgagggatatctcagtgttctgaggacaggttggtataccaacgtttttacattagaagtaggtgatgtagaaaacctcacatgtgctgatggacctagcctaataaaaacagaattagatctgaccaaaagtgcactaagagagctcaagacagtttctgctgaccaattggcaagagaggaacaaattgagaatcccagacaatctagatttgttctaggagcaatagcactcggtgttgcgacagcagctgcagttacagcaggtgttgcaattgccaaaaccatccggcttgagagtgaagttacagcaattaagaatgcccttaaaaagactaatgaagcggtgtctacgttggggaatggagttcgagtgttagcaactgcagtgagggaactgaaagattttgtgagcaagaatttaactcgtgcaatcaacaaaaacaagtgcgacattgatgacctaaaaatggccgttagcttcagtcaattcaacagaaggtttctaaatgttgtgcggcaattttcagacaatgctggaataacaccagcaatatctttagacttaatgacagatgctgaactagccagggccgtttccaacatgccgacatctgcaggacaaataaaattgatgttggaaaaccgtgcaatggtgcgaaggaaggggttcggaatcctgataggggtctacgggagctccgtaatttacatggtgcagctgccaatctttggtgttatagacacgccttgctggatagtaaaagcagccccttcttgttccgaaaaaaagggaaactacgcttgcctcttaagagaagaccaagggtggtattgtcagaatgcagggtcaactgtttactacccaaatgagaaagactgtgaaacaagaggagaccatgtcttttgcgacacagcagcaggaattaatgttgctgagcaatcaaaggagtgcaacatcaacatatccaccacaaattacccgtgcaaagtcagcacaggaaggcatcccatcagtatggttgcactgtcccctctcggggctctggttgcctgttacaaaggagtaagctgttccattggcagcaatagagtagggatcatcaagcagctgaacaaaggttgctcttatataaccaaccaagatgcagacacagtgacaatagacaacactgtatatcagctaagcaaagttgagggtgaacagcatgttataaaaggcagaccagtgtcaagcagctttgatccagtcaagtttcctgaagatcaattcaatgttgcacttgaccaagtttttgaaaacattgaaaacagccaggccttggtagatcaatcaaacagaatcctcagcagtgcagagaaggggaacactggcttcatcattgtgataattctaattgctgtccttggctccagcatgatcctagtgagcgtcttcattataatcaagaaaacaaagaaaccaacaggagcacctccagagcttagtggtgtcacaaacaatggcttcataccgcacagt
>KJ627386-2008.678
atgtcttggaaagtggtgatcattttttcattgctaataacacctcaacacggtcttaaagagagctacttagaagaatcatgtagcactataactgaaggatatctcagtgttctgaggacaggttggtataccaacgtttttacattagaagtgggtgatgtagaaaacctcacatgtgctgatggacctagcctaataaaaacggaattagatctgaccaaaagtgcactaagagagctcaaaacagtttctgctgaccaattggcaagagaggaacaaattgagaatcccagacaatctagatttgttctaggagcaatagcactcggtgttgcgacagcagctgcagttacagcaggtgttgcaattgccaaaactatccgacttgagagtgaagttacagcaattaagaatgcccttaaaaagactaatgaagcagtgtctacattgggaaatggagttcgagtgttagcaactgcagtgagggaactgaaagattttgtgagcaagaatttaactcgtgcaatcaacaaaaacaagtgcgacattgatgacctaaaaatggctgttagcttcagtcaattcaacagaaggtttctaaatgttgtgcggcaattttcagacaatgctggaataacaccagcaatatctttagacttaatgacagatgctgaactagccagggccgtttccaacatgccgacatctgcaggacaaataaaattgatgttggaaaaccgtgcaatggtgcgaaggaaggggttcggaatcctgataggggtctacgggagctccgtaatttacatggtgcagctgccaatctttggcgttatagacacgccttgctggatagtaaaagcagccccttcttgttccgaaaaaaagggaaactatgcttgcctcttaagagaagaccaagggtggtattgtcagaatgcagggtcaactgtttactacccaaatgagaaggactgtgaaacaagaggagaccatgtcttttgcgacacagcagcaggaattaatgttgctgagcaatcaaaggagtgcaacatcaacatatccaccacaaattacccgtgcaaagtcagcacaggaaggcatcccatcagtatggttgcactgtcccctctcggggctctggttgcctgttacaaaggagtaagctgttccattggcagcaatagagtagggatcatcaagcagctgaacaaaggttgctcttatataaccaaccaagatgcagacacagtgacaatagacaacactgtatatcagctgagcaaagttgagggtgaacagcatgttataaaaggcagaccagtgtcaagcagctttgatccagtcaagtttcctgaagatcaattcaatgttgcacttgatcaagtttttgaaaacattgaaaacagccaggccttggtagatcaatcaaacagaatcctaagcagtgcagagaaagggaacactggcttcatcattgtgataattctaattgctgtccttggctctagcatgatcctggtgagcgtctttattataatcaagaaaacaaagaaaccaacaggagcacctccagagctaagtggtgtcacaaacaatggcttcataccgcacagt
>KJ627387-2010.037
atgtcttggaaagtggtgatcattttttcattgctaataacacctcaacacggtcttaaagagagctacttagaagaatcatgtagcactataactgaaggatatctcagtgttctgaggacaggttggtataccaacgtttttacattagaagtgggtgatgtagaaaacctcacatgtgctgatggacctagcctaataaaaacagaattagatctgaccaaaagtgcactaagagagctcaaaacagtttctgctgaccaattggcaagagaggaacaaattgagaatcccagacaatctagatttgttctaggagcaatagcactcggtgttgcgacagcagctgcagtcacagcaggtgttgcaattgccaaaactatccgacttgagagtgaagttacagcaattaagaatgcccttaaaaagactaatgaagcagtgtctacattggggaatggagttcgagtgttagcaactgcagtgagggaactgaaagattttgtgagcaagaatttaactcgtgcaatcaacaaaaacaagtgcgacattgatgacctaaaaatggctgttagcttcagtcaattcaacagaaggtttctaaatgttgtgcggcaattttcagacaatgctggaataacaccagcaatatctttagacttaatgacagatgctgaactagccagggccgtttccaacatgccgacatctgcaggacaaataaaattgatgttggaaaaccgtgcaatggtgcgaaggaaagggttcggaatcctgataggggtctacgggagctccgtaatttacatggtgcagctgccaatctttggcgttatagacacgccttgctggatagtaaaagcagccccttcttgttccgaaaaaaagggaaactatgcttgcctcttaagagaagaccaagggtggtattgtcagaatgcagggtcaactgtttactacccaaatgagaaggactgtgaaacaagaggagaccatgtcttttgcgacacagcagcaggaattaatgttgctgagcaatcaaaggagtgcaacatcaacatatccaccacaaattacccgtgcaaagtcagcacaggaaggcatcccatcagtatggttgcactgtctcctctcggggctctggttgcctgttacaaaggagtaagctgttccattggcagcaatagagtagggatcatcaagcagctgaacaaaggttgctcttatataaccaaccaagatgcagacacagtgacaatagacaacactgtatatcagctgagcaaagttgaaggtgaacagcatgttataaaaggcagaccagtgtcaagcagctttgatccagtcaagtttcctgaagatcaattcaatgttgcacttgatcaagtttttgaaaacattgaaaacagccaggccttggtagatcaatcaaacagaatcctaagcagtgcagagaaagggaacactggcttcatcattgtgataattctaattgctgtccttggctctagcatgatcctggtgagcgtctttattataatcaagaaaacaaagaaaccaacaggagcacctccagagctaagtggtgtcacaaacaatggcttcataccgcacagt
>KJ627388-2011.279
atgtcttggaaagtggtgatcattttttcattgctaataacacctcaacacggtcttaaagagagctacctagaagaatcatgtagcactataactgagggttatcttagtgttctgaggacaggttggtataccaacgtttttacattagaggtgggtgatgtagaaaacctcacatgttctgatggacctagcctaataaaaacagaattagatctgaccaaaagtgcactaagagagctcaaaacagtttctgctgaccaattggcgagagaggaacaaattgagaatcccagacaatctagatttgttctaggagcaatagcactcggtgttgcaacagcagctgcagtcacagcaggtgttgcaattgccaaaaccatccggcttgaaggtgaagtcacagcaattaagaatgccctcaaaacgaccaatgaagcagtatctacattggggaatggagttcgagtgttggcaactgcagtgagagagctgaaagactttgtgagcaagaatttaactcgtgcaatcaaccaaaataagtgcgacattgatgacctaaaaatggctgttagcttcagtcaattcaacagaaggtttctaaatgttgtgcggcaattttcagacaatgctggaataacaccagcaatatctttggacttaatgacagatgctgaactagccagggccgtttctaacatgccgacatctgcaggacaaataaaattgatgttggagaaccgtgcgatggtgcgaagaaaggggtttggaatcctgataggggtctacggaagctccgtaatttacatggtgcagctgccaatctttggcgttatagacacgccttgctggatagtaaaagcagccccttcttgttccgaaaaaaagggaaactatgcttgcctcttaagagaagaccaagggtggtattgtcagaatgcagggtcaactgtttactacccaaatgagaaagactgtgaaacaagaggagaccatgtcttttgcgacacagcagcaggaattaatgtagctgagcaatcaaaggagtgcaacatcaacatatccactacaaattacccatgcaaagtcagcacaggaagacatcctatcagtatggttgcattgtctcctcttggggctctggttgcttgctacaaaggagtaagctgttccattggcagcaacagagtagggatcataaagcagctgaacaaaggttgctcctatataaccaaccaagatgcagacacagtgacaatagacaacactgtatatcagctaagcaaagttgagggtgaacagcatgttataaaaggcagaccagtgtcaagcagcttcgatccaatcaagtttcctgaagatcaattcaatgttgcacttgaccaagtttttgagaacatcgaaaacagccaggccttggtagatcaatcaaacagaatcctaagcagtgcagagaaagggaacactggcttcatcattgtaataattctaattgctgtccttggctctagcatgatcctagtgagcatcttcattataatcaagaaaacaaagaaaccaacgggagcacctccagagctgagtggtgtcacaaataatggcttcataccacacagt
>KJ627389-2010.399
atgtcttggaaagtggtggtcattttttcattgctaataacacctcaacacggtcttaaagagagctacttagaagaatcatgtagcactataactgagggatatctcagtgttctgaggacaggttggtataccaacgtttttacattagaggtgggtgatgtagaaaacctcacatgtgctgatggacctagcctaataaaaacagaattagatctgaccaaaagtgcactaagagagctcaaaacagtttctgctgaccaattggcaagagaggaacaaattgagaatcccagacaatctagatttgttctaggagcaatagcactcggtgttgcgacagcagctgcagttacagcaggtgttgcaattgccaaaactatccgacttgagagtgaagttacagcaattaagaatgcccttaaaaagactaatgaagcagtgtctacattggggaatggagttcgagtgttagcaactgcagtgagggaactgaaagattttgtgagcaagaatttaactcgtgcaatcaacaagaacaagtgcgacattgatgacctaaaaatggccgttagcttcagtcaattcaacagaaggtttttaaatgttgtgcggcaattttcagacaatgctggaataacaccagcaatatctttagacttaatgacagatgctgaactagccagggccgtttccaacatgccgacatctgcaggacaaataaaattgatgttggaaaatcgtgcaatggtgcgaaggaaggggttcggaatcctgataggggtctacgggagctccgtaatttacatggtgcagctgccaatctttggcgttatagacacgccttgctggatagtaaaagcagccccttcttgttccgaaaaaaagggaaactatgcttgcctcttaagagaagaccaagggtggtattgtcagaatgcagggtcaactgtttactacccaaatgagaaggattgtgaaacaagaggagaccatgtcttttgcgacacagcagcaggaattaatgttgccgagcaatcaaaggagtgcaacatcaacatatccaccacaaattacccgtgcaaagtcagcacaggaaggcatcccatcagtatggttgcattgtcccctctcggggctctggttgcctgttacaaaggagtaagctgttccattggcagcaatagagtagggatcatcaagcagctgaacaaaggttgctcttatataaccaaccaagatgcagacacagtgacaatagacaacactgtatatcagctgagcaaagttgagggtgaacagcatgttataaaaggcagaccagtgtcaagcagctttgatccagtcaagtttcctgaagatcaattcaatgttgcacttgatcaagtttttgaaaacattgaaaacagccaggccttggtagatcaatcaaacagaatcctaagcagtgcagagaaagggaacactggcttcatcattgtgataattctaattgctgtccttggctctagcatgatcctggtgagcgtctttattataatcaagaaaacaaagaaaccaacaggagcacctccagagctaagtggtgtcacaaacaatggcttcataccgcacagt
>KJ627390-2009.963
atgtcttggaaagtggtgatcattttttcattgctaataacacctcaacacggtcttaaagagagctacctagaagaatcatgtagcactataactgagggttatcttagtgttctgaggacaggttggtataccaacgtttttacattagaggtgggtgatgtagaaaacctcacatgttctgatggacctagcctaataaaaacagaattagatctgaccaaaagtgcactaagagagctcaaaacagtttctgctgaccaattggcgagagaggaacaaattgagaatcccagacaatctaggtttgttctaggagcaatagcactcggtgttgcaacagcagctgcagtcacagcaggtgttgcaattgccaaaaccatccggcttgaaggtgaagtcacagcaattaagaatgccctcaaaacgaccaatgaagcagtatctacattggggaatggagttcgagtgttggcaactgcagtgagagagctgaaagactttgtgagcaagaatttaactcgtgcaatcaacaaaaataagtgcgacattgatgacctaaaaatggctgttagcttcagtcaattcaacagaaggtttctaaatgttgtgcggcaattttcagacaatgctggaataacaccagcaatatctttggacttaatgacagatgctgaactagccagggccgtttctaacatgccgacatctgcaggacaaataaaattgatgttggagaaccgtgcgatggtgcgaagaaaggggtttggaatcctgataggggtctacggaagctccgtaatttacatggtgcagctgccaatctttggcgttatagacacgccttgctggatagtaaaagcagccccttcttgttccgaaaaaaagggaaactatgcttgcctcttaagagaagaccaagggtggtattgtcagaatgcagggtcaactgtttactacccaaatgagaaagactgtgaaacaagaggagaccatgtcttttgcgacacagcagcaggaattaatgtagctgagcaatcaaaggagtgcaacatcaacatatccactacaaattacccatgcaaagtcagcacaggaagacatcctatcagtatggttgcattgtctcctcttggggctctggttgcttgctacaaaggagtaagctgttccattggcagcaacagagtagggatcataaagcagctgaacaaaggttgctcctatataaccaaccaagatgcagatacagtgacaatagacaacactgtatatcagctaagcaaagttgagggtgaacagcatgttataaaaggcagaccagtgtcaagcagcttcgatccaatcaagtttcctgaagatcaattcaatgttgcacttgaccaagtttttgagaacatcgaaaacagccaggccttggtagatcaatcaaacagaatcctaagcagtgcagagaaagggaacactggcttcatcattgtaataattctaattgctgtccttggctctagcatgatcctagtgagcatcttcattataatcaagaaaacaaagaaaccaacgggagcacctccagagctgagtggtgtcacaaataatggcttcataccacacagt
>KJ627392-2008.790
atgtcttggaaagtggtgatcattttttcattgctaataacacctcaacacggtctaaaagagagctacttagaagaatcatgtagcactataactgagggatatctcagtgttctgaggacaggttggtataccaacgtttttacattagaggtaggtgatgtagaaaacctcacatgtgctgatggacctagcctaataaaaacagaattagatctgaccaaaagtgcactaagagagctcaagacagtttctgctgaccaattggcaagagaggaacaaattgagaatcccagacaatctagatttgttctaggagcaatagcactcggtgttgcgacagcagctgcagttacagcaggtgttgcaattgccaaaaccatccggcttgagagtgaagttacagcaattaagaatgcccttaaaaagactaatgaagcagtgtctacattggggaatggagttcgagtgttagcaactgcagtgagggaactgaaagattttgtgagcaagaatttaactcgtgcaatcaacaaaaacaagtgcgacattgatgacctaaaaatggccgttagcttcagtcaattcaacagaaggtttctaaatgttgtgcggcaattttcagacaatgctggaataacaccagcaatatctttagacttaatgacagatgctgaactagccagggccgtttccaacatgccgacatctgcaggacaaataaaattgatgttggaaaaccgtgcaatggtgcgaaggaaggggttcggaatcctgataggggtctacgggagctccgtaatttacatggtgcagctgccaatctttggtgttatagacacgccttgctggatagtaaaagcagccccttcttgttccgaaaaaaagggaaactatgcttgcctcttaagagaagaccaagggtggtattgtcagaatgcagggtcaactgtttactacccaaatgagaaagactgtgaaacaagaggagaccatgtcttttgcgacacagcagcaggaattaatgttgctgagcaatcaaaggagtgcaacatcaacatatccaccacaaattacccgtgcaaagtcagcacaggaaggcatcccatcagtatggttgcgctgtcccctctcggggctctggttgcctgttacaaaggagtaagctgttccattggcagcaatagagtagggatcatcaagcagctaaacaaaggttgctcttatataaccaaccaagatgcagacacagtgacaatagacaacactgtatatcagctaagcaaagttgagggtgaacagcatgttataaaaggcagaccagtgtcaagcagctttgatccagtcaagtttcctgaagatcaattcaatgttgcacttgaccaagtttttgaaaacattgaaaacagccaagccctggtagatcaatcaaacagaatcctaagcagtgcagagaaggggaacactggcttcatcattgtgataattctaattgctgtccttggctccagcatgatcctagtgagcgtcttcattataatcaagaaaacaaagaaaccaacaggagcacctccagagctgagtggtgtcacaaacaatggcttcataccgcacagt
>KJ627393-2009.899
atgtcttggaaagtggtgatcattttttcattgctaataacacctcaacacggtcttaaagagagctacttagaagaatcatgtagcactataactgaaggatatctcagtgttctgaggacaggttggtataccaacgtttttacattagaagtgggtgatgtagaaaacctcacatgtgctgatggacctagcctaataaaaacggaattagatctgaccaaaagtgcactaagagagctcaaaacagtttctgctgaccaattggcaagagaggaacaaattgagaatcccagacaatctagatttgttctaggagcaatagcactcggtgttgcgacagcagctgcagttacagcaggtgttgcaattgccaaaactatccgacttgagagtgaagttacagcaattaagaatgcccttaaaaagactaatgaagcagtgtctacattgggaaatggagttcgagtgttagcaactgcagtgagggaactgaaagattttgtgagcaagaatttaactcgtgcaatcaacaaaaacaagtgcgacattgatgacctaaaaatggctgttagcttcagtcaattcaacagaaggtttctaaatgttgtgcggcaattttcagacaatgctggaataacaccagcaatatctttagacttaatgacagatgctgaactagccagggccgtttccaacatgccgacatctgcaggacaaataaaattgatgttggaaaaccgtgcaatggtgcgaaggaaggggttcggaatcctgataggggtctacgggagctccgtaatttacatggtgcagctgccaatctttggcgttatagacacgccttgctggatagtaaaagcagccccttcttgttccgaaaaaaagggaaactatgcttgcctcttaagagaagaccaagggtggtattgtcagaatgcagggtcaactgtttactacccaaatgagaaggactgtgaaacaagaggagaccatgtcttttgcgacacagcagcaggaattaatgttgctgagcaatcaaaggagtgcaacatcaacatatccaccacaaattacccgtgcaaagtcagcacaggaaggcatcccatcagtatggttgcactgtcccctctcggggctctggttgcctgttacaaaggagtaagctgttccattggcagcaatagagtagggatcatcaagcagctgaacaaaggttgctcttatataaccaaccaagatgcagacacagtgacaatagacaacactgtatatcagctgagcaaagttgagggtgaacagcatgttataaaaggcagaccagtgtcaagcagctttgatccagtcaagtttcctgaagatcaattcaatgttgcacttgatcaagtttttgaaaacattgaaaacagccaggccttggtagatcaatcaaacagaatcctaagcagtgcagagaaagggaacactggcttcatcattgtgataattctaattgctgtccttggctctagcatgatcctggtgagcgtctttattataatcaagaaaacaaagaaaccaacaggagcacctccagagctaagtggtgtcacaaacaatggcttcataccgcacagt
>KJ627394-2011.452
atgtcttggaaagtggtgatcattttttcattgctaataacacctcaacacggtcttaaagagagctacctagaagaatcatgtagcactataactgagggttatcttagtgttctgaggacaggttggtataccaacgtttttacattagaggtaggtgatgtagaaaacctcacatgttctgatggacctagcctaataaaaacagaattagatctgaccaaaagtgcactaagagagctcaaaacagtttctgctgaccaattggcgagagaggaacaaattgagaatcccagacaatctagatttgttctaggagcaatagcactcggtgtagcaacagcagctgcagtcacagcaggtgttgcaattgccaaaaccatccggcttgaaggtgaagtcacagcaattaagaatgccctcaaaacgaccaatgaagcagtatctacattggggaatggagttcgagtgttggcaactgcagtgagagagctgaaagactttgtgagcaagaatttaactcgtgcaatcaacaaaaataagtgcgacattgatgacctaaaaatggctgttagcttcagtcaattcaacagaaggtttctaaatgttgtgcggcaattttcagacaatgctggaataacaccagcaatatctttggacttaatgacagatgctgaactagccagggccgtttctaacatgccgacatctgcaggacaaataaaattgatgttggagaaccgtgcgatggtgcgaagaaaggggtttggaatcctgataggggtctacggaagctccgtaatttacatggtgcagctgccaatctttggcgttatagacacgccttgctggatagtaaaagcagccccttcttgttccgaaaaaaagggaaactatgcttgcctcttaagagaagaccaagggtggtattgtcagaatgcagggtcaactgtttactacccaaatgagaaagactgtgaaacaagaggagaccatgtcttttgcgacacagcagcaggaattaatgtagctgagcaatcaaaggagtgcaacatcaacatatccactacaaattacccatgcaaagtcagcacaggaagacatcctatcagtatggttgcattgtctcctcttggggctctggttgcttgctacaaaggagtaagctgttccattggcagcaacagagtagggatcataaagcagctgaacaaaggttgctcctatataaccaaccaagatgcagacacagtgacaatagacaacactgtatatcagctaagcaaagttgagggtgaacagcatgttataaaaggcagaccagtgtcaagcagcttcgatccaatcaagtttcctgaagatcaattcaatgttgcacttgaccaagtttttgagaacatcgaaaacagccaggccttggtagatcaatcaaacagaatcctaagcagtgcagagaaagggaacactggcttcatcattgtaataattctaattgctgtccttggctctagcatgatcctagtgagcatcttcattataatcaagaaaacaaagaaaccaacgggagcacctccagaactgagtggtgtcacaaataatggcttcataccacacagt
>KJ627396-2010.405
atgtcttggaaagtggtggtcattttttcattgctaataacacctcaacacggtcttaaagagagctacttagaagaatcatgtagcactataactgagggatatctcagtgttctgaggacaggttggtataccaacgtttttacattagaggtgggtgatgtagaaaacctcacatgtgctgatggacctagcctaataaaaacagaattagatctgaccaaaagtgcactaagagagctcaaaacagtttctgctgaccaattggcaagagaggaacaaattgagaatcccagacaatctagatttgttctaggagcaatagcactcggtgttgcgacagcagctgcagttacagcaggtgttgcaattgccaaaactatccgacttgagagtgaagttacagcaattaagaatgcccttaaaaagactaatgaagcagtgtctacattggggaatggagttcgagtgttagcaactgcagtgagggaactgaaagattttgtgagcaagaatttaactcgtgcaatcaacaagaacaagtgcgacattgatgacctaaaaatggccgttagcttcagtcaattcaacagaaggtttttaaatgttgtgcggcaattttcagacaatgctggaataacaccagcaatatctttagacttaatgacagatgctgaactagccagggccgtttccaacatgccgacatctgcaggacaaataaaattgatgttggaaaatcgtgcaatggtgcgaaggaaggggttcggaatcctgataggggtctacgggagctccgtaatttacatggtgcagctgccaatctttggcgttatagacacgccttgctggatagtaaaagcagccccttcttgttccgaaaaaaagggaaactatgcttgcctcttaagagaagaccaagggtggtattgtcagaatgcagggtcaactgtttactacccaaatgagaaggattgtgaaacaagaggagaccatgtcttttgcgacacagcagcaggaattaatgttgccgagcaatcaaaggagtgcaacatcaacatatccaccacaaattacccgtgcaaagtcagcacaggaaggcatcccatcagtatggttgcattgtcccctctcggggctctggttgcctgttacaaaggagtaagctgttccattggcagcaatagagtagggatcatcaagcagctgaacaaaggttgctcttatataaccaaccaagatgcagacacagtgacaatagacaacactgtatatcagctgagcaaagttgagggtgaacagcatgttataaaaggcagaccagtgtcaagcagctttgatccagtcaagtttcctgaagatcaattcaatgttgcacttgatcaagtttttgaaaacattgaaaacagccaggccttggtagatcaatcaaacagaatcctaagcagtgcagagaaagggaacactggcttcatcattgtgataattctaattgctgtccttggctctagcatgatcctggtgagcgtctttattataatcaagaaaacaaagaaaccaacaggagcacctccagagctaagtggtgtcacaaacaatggcttcataccgcacagt
>KJ627397-2010.965
atgtcttggaaagtgatgattatcatttcgttactcataacacctcagcatggactaaaagaaagttatttagaagaatcatgtagtactataactgaaggatatctcagtgttttaagaacaggttggtacaccaatgtctttacattagaagttggtgatgttgaaaatcttacatgtactgatggacctagcttaatcaaaacagaacttgacctaaccaaaagtgctttaagagaactcaaaacagtttctgctgatcagttagcgagagaagaacaaattgaaaatcccagacaatcaaggtttgtcctaggtgcaatagctcttggagttgccacagcagcagcagtcacagcaggcattgcaatagccaaaactataaggcttgagagtgaagtgaatgcaatcaaaggtgctctcaaaacaaccaatgaggcagtatcaacactaggaaatggagtgcgggtcctagccactgcagtaagagagctgaaagaatttgtgagcaaaaacctgactagtgcgatcaacaagaacaaatgtgacattgctgatttgaagatggctgtcagcttcagtcagttcaacagaaggttcctaaatgttgtgcggcagttttcagacaatgcagggataacaccagcaatatcattggacctgatgaatgatgctgagctggccagagctgtatcatacatgccaacatctgcaggacagataaaactaatgttagagaaccgtgcaatggtgaggagaaaaggatttggaatcttgataggggtctacggaagctctgtgatttacatggtccagctgccgatctttggtgttataaatacaccttgttggataatcaaggcagctccctcttgttcagaaaaagatggaaattatgcttgcctcctaagagaggatcaagggtggtattgtaaaaatgcaggatccactgtttactacccaaatgaaaaagactgcgaaacaagaggtgatcatgttttttgtgacacagcagcagggatcaatgttgctgagcaatcaagagaatgcaacatcaacatatctaccaccaactacccatgcaaagtcagcacaggaagacaccctatcagcatggttgcactatcacctctcggtgccttggtagcttgctacaaaggggtcagctgctcgaccggcagtaatcaggttggaataatcaaacaactacctaaaggctgctcatacataactaaccaggacgcagacactgtaacaattgacaacactgtgtatcaactaagcaaagttgagggtgaacagcatgtgataaaagggagaccagtttcaagcagttttgatccaatcaggtttcctgaggatcagttcaatgttgcgcttgatcaagtctttgaaagcattgaaaacagtcaagcactagtggaccagtcaaacaaaatcctgaacagtgcagaaaaaggaaacactggtttcattattgtaataattttgattgctgttcttgggttaaccatgatttcagtgagcatcatcatcataatcaaaaaaacaaggaagcccacaggggcacctccggagctgaatggtgttaccaacggcggttttataccgcatagt
>KJ627398-2011.346
atgtcttggaaagtggtgatcattttttcattgctaataacacctcaacacggtcttaaagagagctacctagaagaatcatgtagcactataactgagggttatcttagtgttctgaggacaggttggtataccaacgtttttacattagaggtgggtgatgtagaaaacctcacatgttctgatggacctagcctaataaaaacagaattagatctgaccaaaagtgcactaagagagctcaaaacagtttctgctgaccaattggcgagagaggaacaaattgagaatcccagacaatctaggtttgttctaggagcaatagcactcggtgttgcaacagcagctgcagtcacagcaggtgttgcaattgccaaaaccatccggcttgaaggtgaagtcacagcaattaagaatgccctcaaaacgaccaatgaagcagtatctacattggggaatggagttcgagtgttggcaactgcagtgagagagctgaaagactttgtgagcaagaatttaactcgtgcaatcaacaaaaataagtgcgacattgatgacctaaaaatggctgttagcttcagtcaattcaacagaaggttcctaaatgttgtgcggcaattttcagacaatgctggaataacaccagcaatatctttggacttaatgacagatgctgaactagccagggccgtttctaacatgccgacatctgcaggacaaataaaattgatgttggagaaccgtgcgatggtgcgaagaaaggggtttggaatcctgataggggtctacggaagctccgtaatttacatggtgcagctgccaatctttggcgttatagacacgccttgctggatagtaaaagcagccccttcttgttccgaaaaaaagggaaactatgcttgcctcttaagagaagaccaagggtggtattgtcagaatgcagggtcaactgtttactacccaaatgagaaagactgtgaaacaagaggagaccatgtcttttgcgacacagcagcaggaattaatgtagctgagcaatcaaaggagtgcaacatcaacatatccactacaaattacccatgcaaggtcagcacaggaagacatcctatcagtatggttgcattgtctcctcttggggctctggttgcttgctacaaaggagtaagctgttccattggcagcaacagagtagggatcataaagcagctgaacaaaggttgctcctatataaccaaccaagatgcagacacagtgacaatagacaacactgtatatcagctaagcaaagttgagggtgaacagcatgttataaaaggcagaccagtgtcaagcagcttcgatccaatcaagtttcctgaagatcaattcaatgttgcacttgaccaagtttttgagaacatcgaaaacagccaggccttggtagatcaatcaaacagaatcctaagcagtgcagagaaagggaacactggcttcatcattgtaataattctaattgctgtccttggctctagtatgatcctagtgagcatcttcattataatcaagaaaacaaagaaaccaacgggagcacctccagagctgagtggtgtcacaaataatggcttcataccacacagt
>KJ627399-2010.779
atgtcttggaaagtggtgatcattttttcattgctaataacacctcaacacggtcttaaagagagctacttagaagaatcatgtagcactataactgaaggatatctcagtgttctgaggacaggttggtataccaacgtttttacattagaagtgggtgatgtagaaaacctcacatgtgctgatggacctagcctaataaaaacagaattagatctgaccaaaagtgcactaagagagctcaaaacagtttctgctgaccaattggcaagagaggaacaaattgagaatcccagacaatctagatttgttctaggagcaatagcactcggtgttgcgacagcagctgcagtcacagcaggtgttgcaattgccaaaactatccgacttgagagtgaagttacagcaattaagaatgcccttaaaaagactaatgaagcagtgtctacattggggaatggagttcgagtgttagcaactgcagtgagggaactgaaagattttgtgagcaagaatttaactcgtgcaatcaacaaaaacaagtgcgacattgatgacctaaaaatggctgttagcttcagtcaattcaacagaaggtttctaaatgttgtgcggcaattttcagacaatgctggaataacaccagcaatatctttagacttaatgacagatgctgaactagccagggccgtttccaacatgccgacatctgcaggacaaataaaattgatgttggaaaaccgtgcaatggtgcgaaggaaggggttcggaatcctgataggggtctacgggagctccgtaatttacatggtgcagctgccaatctttggcgttatagacacgccttgctggatagtaaaagcagccccttcttgttccgaaaaaaagggaaactatgcttgcctcttaagagaagaccaagggtggtattgtcagaatgcagggtcaactgtttactacccaaatgagaaggactgtgaaacaagaggagaccatgtcttttgcgacacagcagcaggaattaatgttgctgagcaatcaaaggagtgcaacatcaacatatccaccacaaattacccgtgcaaagtcagcacaggaaggcatcccatcagtatggttgcactgtcccctctcggggctctggttgcctgttacaaaggagtaagctgttccattggcagcaatagagtagggatcatcaagcagctgaacaaaggttgctcttatataaccaaccaagatgcagacacagtgacaatagacaacactgtatatcagctgagcaaagttgagggtgaacagcatgttataaaaggcagaccagtgtcaagcagctttgatccagtcaagtttcctgaagatcaatttaatgttgcacttgatcaagtttttgaaaacattgaaaacagccaggccttggtagatcaatcaaacagaatcctaagcagtgcagagaaagggaacactggcttcatcattgtgataattctaattgctgtccttggctctagcatgatcctggtgagcgtctttattataatcaagaaaacaaagaaaccaacaggagcacctccagagctaagtggtgtcacaaacaatggcttcataccgcacagt
>KJ627400-2010.571
atgtcttggaaagtgatgattatcatttcgttactcataacacctcagcatggactaaaagaaagttatttagaagaatcatgtagtactataactgaaggatatctcagtgttttaagaacaggttggtacaccaatgtctttacattagaagttggtgatgttgaaaatcttacatgtactgatggacctagcttaatcaaaacagaacttgacctaaccaaaagtgctttaagagaactcaaaacagtttctgctgatcagttagcgagagaagaacaaattgaaaatcccagacaatcaaggtttgtcctaggtgcaatagctcttggagttgccacagcagcagcagtcacagcaggcattgcaatagccaaaactataaggcttgagagtgaagtgaatgcaatcaaaggtgctctcaaaacaaccaatgaggcagtatcaacactaggaaatggagtgcgggtcctagccactgcagtaagagagctgaaagaatttgtgagcaaaaacctgactagtgcgatcaacaagaacaagtgtgacattgctgatttgaagatggctgtcagcttcagtcagttcaacagaagattcctaaatgttgtgcggcagttttcagacaatgcagggataacaccagcaatatcattggacctgatgaatgatgctgagctggccagagctgtatcatacatgccaacatctgcaggacagataaaactaatgttagagaaccgtgcaatggtgaggagaaaaggatttggaatcttgataggggtctacggaagctctgtgatttacatggtccagctgccgatctttggtgtcataaatacaccttgttggataatcaaggcagctccctcttgttcagaaaaagatggaaattatgcttgcctcctaagagaggatcaagggtggtattgtaaaaatgcaggatccactgtttactacccaaatgaaaaagactgcgaaacaagaggtgatcatgttttttgtgacacagcagcagggatcaatgttgctgagcaatcaagagaatgcaacatcaacatatctaccaccaactacccatgcaaagtcagcacaggaagacaccctatcagcatggttgcactatcacctctcggtgctttggtagcttgctacaaaggggttagctgctcgactggcagtaatcaggttggaataatcaaacaactacctaaaggctgctcatacataactaaccaggacgcagacactgtaacaattgacaacactgtgtatcaactaagcaaagttgagggtgaacagcatgtaataaaagggagaccagtttcaagcagttttgatccaatcaggtttcctgaggatcagttcaatgttgcgcttgatcaagtctttgaaagcattgaaaacagtcaagcactagtggaccagtcaaacaaaattctgaacagtgcagaaaaaggaaacactggtttcattattgtaataattttgattgctgttcttgggttaaccatgatttcagtgagcatcatcatcataatcaaaaaaacaaggaagcccacaggggcacctccggagctgaatggtgttaccaacggcggtttcataccgcatagt
>KJ627401-2011.107
atgtcttggaaagtggtgatcattttttcattgctaataacacctcaacacggtctaaaagagagctacttagaagaatcatgtagcactataactgagggatatctcagtgttctgaggacaggttggtataccaacgtttttacattagaggtaggtgatgtagaaaacctcacatgtgctgatggacctagcctaataaaaacagaattagatctgaccaaaagtgcactaagagagctcaagacagtttctgctgaccaattggcaagagaagaacaaattgagaatcccagacaatctagatttgttctaggagcaatagcactcggtgttgcgacagcagctgcagttacagcaggtgttgcaattgccaaaaccatccggcttgagagtgaagttacagcaatcaagaatgcccttaaaaagactaatgaagcagtgtctacattggggaatggagttcgagtgttagcaactgcagtgagggaactgaaagattttgtgagcaagaatttaactcgtgcaatcaacaaaaacaagtgcgacattgatgacctaaaaatggccgttagcttcagtcaattcaacagaaggtttctaaatgttgtgcggcaattttcagacaatgctggaataacaccagcaatatctttagacttaatgacagatgctgaactagccagggccgtttccaacatgccgacatctgcaggacaaataaaattgatgttggaaaaccgtgcaatggtgcgaaggaaggggtttggaatcctgataggggtctacgggagctccgtaatttacatggtgcagctgccaatctttggtgttatagacacgccttgctggatagtaaaagcagccccttcttgttccgaaaaaaagggaaactatgcttgcctcttaagagaagaccaagggtggtattgtcagaatgcagggtcaactgtttactacccaaatgagaaagactgtgaaacaagaggagaccatgtcttttgcgacacagcagcaggaattaatgttgctgagcaatcaaaggagtgcaacatcaacatatccaccacaaattacccgtgcaaagtcagcacaggaaggcatcccatcagtatggttgcgctgtcccctctcggggctctggttgcctgttacaaaggagtaagctgttccattggcagcaatagagtagggatcatcaagcagctgaacaaaggttgctcttatataaccaaccaagatgcagacacagtgacaatagacaacactgtgtatcagctaagcaaagttgagggtgaacagcatgttataaaaggcagaccagtgtcaagcagctttgatccagtcaagtttcctgaagatcaattcaatgttgcacttgaccaagtttttgaaaacattgaaaacagccaagccctggtagatcaatcaaacagaatcctaagcagtgcagagaaggggaacactggcttcatcattgtgataattctaatcgctgtccttggctccagcatgatcctagtaagcgtcttcattataatcaagaaaacaaagaaaccaacaggagcacctccagagctgagtggtgtcacaaacaatggcttcataccgcacagt
>KJ627402-2009.346
atgtcttggaaagtggtgattattttttcactgctaataacacctcaacacggtctaaaagagagctacttagaagaatcatgtagcactataactgagggatatctcagtgttctgaggacaggttggtataccaacgtttttacattagaagtaggtgatgtagaaaacctcacatgtgctgatggacctagcctaataaaaacagaattagatctgaccaaaagtgcactaagagagctcaagacagtttctgctgaccaattggcaagagaggaacaaattgagaatcccagacaatctagatttgttctaggagcaatagcactcggtgttgcgacagcagctgcagttacagcaggtgttgcaattgccaaaaccatccggcttgagagtgaagttacagcaattaagaatgcccttaaaaagactaatgaagcggtgtctacgttggggaatggagttcgagtgttagcaactgcagtgagggaactgaaagattttgtgagcaagaatttaactcgtgcaatcaacaaaaacaagtgcgacattgatgacctaaaaatggccgttagcttcagtcaattcaacagaaggtttctaaatgttgtgcggcaattttcagacaatgctggaataacaccagcaatatctttagacttaatgacagatgctgaactagccagggccgtttccaacatgccgacatctgcaggacaaataaaactgatgttggaaaaccgtgcaatggtgcgaaggaaggggttcggaatcctgataggggtctacgggagctccgtaatttacatggtgcagctgccaatctttggtgttatagacacgccttgctggatagtaaaagcagccccttcttgttccgaaaaaaagggaaactacgcttgcctcttaagagaagaccaagggtggtattgtcagaatgcagggtcaactgtttactacccaaatgagaaagactgtgaaacaagaggagaccatgtcttttgcgacacagcagcaggaattaatgttgctgagcaatcaaaggagtgcaacatcaacatatccaccacaaattacccgtgcaaagtcagcacaggaaggcatcccatcagtatggttgcactgtcccctctcggggctctggttgcctgttacaaaggagtaagctgttccattggcagcaatagagtggggatcatcaagcagctgaacaaaggttgctcttatataaccaaccaagatgcagacacagtgacaatagacaacactgtatatcagctaagcaaagttgagggtgaacagcatgttataaaaggcagaccagtgtcaagcagctttgatccagtcaagtttcctgaagatcaattcaatgttgcacttgaccaagtttttgaaaacattgaaaacagccaggccttggtagatcaatcaaacagaatcctcagcagtgcagagaaggggaacactggcttcatcattgtgataattctaattgctgtccttggctccagcatgatcctagtgagcgtcttcattataatcaagaaaacaaagaaaccaacaggagcacctccagagctgagtggtgtcacaaacaatggcttcataccgcacagt
>KJ627403-2009.995
atgtcttggaaagtggtgatcattttttcattgctaataacacctcaacacggtcttaaagagagctacttagaagaatcatgtagcactataactgaaggatatctcagtgttctgaggacaggttggtataccaacgtttttacattagaagtgggtgatgtagaaaacctcacatgtgctgatggacctagcctaataaaaacggaattagatctgaccaaaagtgcactaagagagctcaaaacagtttctgctgaccaattggcaagagaggaacaaattgagaatcccagacaatctagatttgttctaggagcaatagcactcggtgttgcgacagcagctgcagttacagcaggtgttgcaattgccaaaactatccgacttgagagtgaagttacagcaattaagaatgcccttaaaaagactaatgaagcagtgtctacattgggaaatggagttcgagtgttagcaactgcagtgagggaactgaaagattttgtgagcaagaatttaactcgtgcaatcaacaaaaacaagtgcgacattgatgacctaaaaatggctgttagcttcagtcaattcaacagaaggtttctaaatgttgtgcggcaattttcagacaatgctggaataacaccagcaatatctttagacttaatgacagatgctgaactagccagggccgtttccaacatgccgacatctgcaggacaaataaaattgatgttggaaaaccgtgcaatggtgcgaaggaaggggttcggaatcctgataggggtctacgggagctccgtaatttacatggtgcagctgccaatctttggcgttatagacacgccttgctggatagtaaaagcagccccttcttgttccgaaaaaaagggaaactatgcttgcctcttaagagaagaccaagggtggtattgtcagaatgcagggtcaactgtttactacccaaatgagaaggactgtgaaacaagaggagaccatgtcttttgcgacacagcagcaggaattaatgttgctgagcaatcaaaggagtgcaacatcaacatatccaccacaaattacccgtgcaaagtcagcacaggaaggcatcccatcagtatggttgcactgtcccctctcggggctctggttgcctgttacaaaggagtaagctgttccattggcagcaatagagtagggatcatcaagcagctgaacaaaggttgctcttatataaccaaccaagatgcagacacagtgacaatagacaacactgtatatcagctgagcaaagttgagggtgaacagcatgttataaaaggcagaccagtgtcaagcagctttgatccagtcaagtttcctgaagatcaattcaatgttgcacttgatcaagtttttgaaaacattgaaaacagccaggccttggtagatcaatcaaacagaatcctaagcagtgcagagaaagggaacactggcttcatcattgtgataattctaattgctgtccttggctctagcatgatcctggtgagcgtctttattataatcaagaaaacaaagaaaccaacaggagcacctccagagctaagtggtgtcacaaacaatggcttcataccgcacagt
>KJ627404-2008.909
atgtcttggaaagtggtgatcattttttcattgctaataacacctcaacacggtcttaaagagagctacttagaagaatcatgtagcactataactgaaggatatctcagtgttctgaggacaggttggtataccaacgtttttacattagaagtgggtgatgtagaaaacctcacatgtgctgatggacctagcctaataaaaacggaattagatctgaccaaaagtgcactaagagagctcaaaacagtttctgctgaccaattggcaagagaggaacaaattgagaatcccagacaatctagatttgttctaggagcaatagcactcggtgttgcgacagcagctgcagttacagcaggtgttgcaattgccaaaactatccgacttgagagtgaagttacagcaattaagaatgcccttaaaaagactaatgaagcagtgtctacattgggaaatggagttcgagtgttagcaactgcagtgagggaactgaaagattttgtgagcaagaatttaactcgtgcaatcaacaaaaacaagtgcgacattgatgacctaaaaatggctgttagcttcagtcaattcaacagaaggtttctaaatgttgtgcggcaattttcagacaatgctggaataacaccagcaatatctttagacttaatgacagatgctgaactagccagggccgtttccaacatgccgacatctgcaggacaaataaaattgatgttggaaaaccgtgcaatggtgcgaaggaaggggttcggaatcctgataggggtctacgggagctccgtaatttacatggtgcagctgccaatctttggcgttatagacacgccttgctggatagtaaaagcagccccttcttgttccgaaaaaaagggaaactatgcttgcctcttaagagaagaccaagggtggtattgtcagaatgcagggtcaactgtttactacccaaatgagaaggactgtgaaacaagaggagaccatgtcttttgcgacacagcagcaggaattaatgttgctgagcaatcaaaggagtgcaacatcaacatatccaccacaaattacccgtgcaaagtcagcacaggaaggcatcccatcagtatggttgcactgtcccctctcggggctctggttgcctgttacaaaggagtaagctgttccattggcagcaatagagtagggatcatcaagcagctgaacaaaggttgctcttatataaccaaccaagatgcagacacagtgacaatagacaacactgtatatcagctgagcaaagttgagggtgaacagcatgttataaaaggcagaccagtgtcaagcagctttgatccagtcaagtttcctgaagatcaattcaatgttgcacttgatcaagtttttgaaaatattgaaaacagccaggccttggtagatcaatcaaacagaatcctaagcagtgcagagaaagggaacactggcttcatcattgtgataattctaattgctgtccttggctctagcatgatcctggtgagcgtctttattataatcaagaaaacaaagaaaccaacaggagcacctccagagctaagtggtgtcacaaacaatggcttcataccgcacagt
>KJ627405-2010.072
atgtcttggaaagtggtgatcattttttcactgctaataacacctcaacacggtctaaaagagagctacttagaagaatcatgtagcactataactgagggatatctcagtgttctgaggacaggttggtataccaacgtttttacattagaagtaggtgatgtagaaaacctcacatgtgctgatggacctagcctaataaaaacagaattagatctgaccaaaagtgcactaagagagctcaagacagtttctgctgaccaattggcaagagaggaacaaattgagaatcccagacaatctagatttgttctaggagcaatagcactcggtgttgcgacagcagctgcagttacagcaggtgttgcaattgccaaaaccatccggcttgagagtgaagttacagcaattaagaatgcccttaaaaagactaatgaagcggtgtctacgttggggaatggagttcgagtgttagcaactgcagtgagggaactgaaagattttgtgagcaagaatttaactcgtgcaatcaacaaaaacaagtgcgacattgatgacctaaaaatggccgttagcttcagtcaattcaacagaaggtttctaaatgttgtgcggcaattttcagacaatgctggaataacaccagcaatatctttagacttaatgacagatgctgaactagccagggccgtttccaacatgccgacatctgcaggacaaataaaattgatgttggaaaaccgtgcaatggtgcgaaggaaggggttcggaatcctgataggggtctacgggagctccgtaatttacatggtgcagctgccaatctttggtgttatagacacaccttgctggatagtaaaagcagccccttcttgttccgaaaaaaagggaaactacgcttgcctcttaagagaagaccaagggtggtattgtcagaatgcagggtcaactgtttactacccaaatgagaaagactgtgaaacaagaggagaccatgtcttttgcgacacagcagcaggaattaatgttgctgagcaatcaaaggagtgcaacatcaacatatccaccacaaattacccgtgcaaagtcagcacaggaaggcatcccatcagtatggttgcactgtcccctctcggggctctggttgcctgttacaaaggagtaagctgttccattggcagcaatagagtagggatcatcaagcagctgaacaaaggttgctcttatataaccaaccaagatgcagacacagtgacaatagacaacactgtatatcagctaagcaaagttgagggtgaacagcatgttataaaaggcagaccagtgtcaagcagctttgatccagtcaagttccctgaagatcaattcaatgttgcacttgaccaagtttttgaaaacattgaaaacagccaggccttggtagatcaatcaaacagaatcctaagcagtgcagagaagggaaacactggcttcatcattgtgataattctaattgctgtccttggctccagcatgatcctagtgagcgtcttcattataatcaagaaaacaaagaaaccaacaggagcacctccagagctgagtggtgtcacaaacaatggcttcataccacacagt
>KJ627406-2010.144
atgtcttggaaagtggtgatcattttttcattgctaataacacctcaacacggtcttaaagagagctacttagaagaatcatgtagcactataactgagggatatctcagtgttctgaggacaggttggtataccaacgtttttacattagaagtgggtgatgtagaaaacctcacatgtgctgatggacctagcctaataaaaacagaattagatctgaccaaaagtgcactaagagagctcaaaacagtttctgctgaccaattggcaagagaggaacaaattgagaatcccagacaatctagatttgttctaggagcaatagcactcggtgttgcgacagcagctgcagttacagcaggtgttgcaattgccaaaactatccgacttgagagtgaagttacagcaattaagaatgcccttaaaaagactaatgaagcagtgtctacattggggaatggagttcgagtgttagcaactgcagtgagggaactgaaagattttgtgagcaagaatttaactcgtgcaatcaacaaaaacaagtgcgacattgatgacctaaaaatggctgttagcttcagtcaattcaacagaaggtttctaaatgttgtgcggcaattttcagacaatgctggaataacaccagcaatatctttagacttaatgacagatgctgaactagccagggccgtttccaacatgccgacatctgcaggacaaataaaattgatgctggaaaaccgtgcaatggtgcgaaggaaggggttcggaatcctaataggggtctacgggagctccgtaatttacatggtgcagctgccaatctttggcgttatagacacgccttgctggatagtaaaagcagccccttcttgttccgaaaaaaagggaaactatgcttgcctcttaagagaagaccaagggtggtattgtcagaatgcagggtcaactgtttactacccaaatgagaaggactgtgaaacaagaggagaccatgtcttttgcgacacagcagcaggaattaatgttgctgagcaatcaaaggagtgcaacatcaacatatccaccacaaattacccgtgcaaagtcagcacaggaaggcatcccatcagtatggttgcactgtcccctctcggggctctggttgcctgttacaaaggagtaagctgttccattggcagcaatagagtagggatcatcaagcagctgaacaaaggttgctcttatataaccaaccaagatgcagacacagtgacaatagacaacactgtgtatcagctgagcaaagttgagggtgaacagcatgttataaaaggcagaccagtgtcaagcagctttgatccagtcaagtttcctgaagatcaattcaatgttgcacttgatcaagtttttgaaaacattgaaaacagccaggccttggtagatcaatcaaacagaatcctaagcagtgcagagaaagggaacactggcttcatcattgtgataattctaattgctgtccttggctctagcatgatcctggtgagcgtctttattataatcaagaaaacaaagaaaccaacaggagcacctccagagctaagtggtgtcacaaacaatggcttcataccgcacagt
>KJ627407-2011.261
atgtcttggaaagtggtgatcattttttcattgctaataacacctcaacacggtcttaaagagagctacctagaagaatcatgtagcactataactgagggttatcttagtgttctgaggacaggttggtataccaacgtttttacattagaggtgggtgatgtagaaaacctcacatgttctgatggacctagcctaataaaaacagaattagatctgaccaaaagtgcactaagagagctcaaaacagtttctgctgaccaattggcgagagaggaacaaattgagaatcccagacaatctagatttgttctaggagcaatagcactcggtgttgcaacagcagctgcagtcacagcaggtgttgcaattgccaaaaccatccggcttgaaggtgaagtcacagcaattaagaatgccctcaaaacgaccaatgaagcagtatctacattggggaatggagttcgagtgttggcaactgcagtgagagagctgaaagactttgtgagcaagaatttaactcgtgcaatcaaccaaaataagtgcgacattgatgacctaaaaatggctgttagcttcagtcaattcaacagaaggtttctaaatgttgtgcggcaattttcagacaatgctggaataacaccagcaatatctttggacttaatgacagatgctgaactagccagggccgtttctaacatgccgacatctgcaggacaaataaaattgatgttggagaaccgtgcgatggtgcgaagaaaggggtttggaatcctgataggggtctacggaagctccgtaatttacatggtgcagctgccaatctttggcgttatagacacgccttgctggatagtaaaagcagccccttcttgttccgaaaaaaagggaaactatgcttgcctcttaagagaagaccaagggtggtattgtcagaatgcagggtcaactgtttactacccaaatgagaaagactgtgaaacaagaggagaccatgtcttttgcgacacagcagcaggaattaatgtagctgagcaatcaaaggagtgcaacatcaacatatccactacaaattacccatgcaaagtcagcacaggaagacatcctatcagtatggttgcattgtctcctcttggggctctggttgcttgctacaaaggagtaagctgttccattggcagcaacagagtagggatcataaagcagctgaacaaaggttgctcctatataaccaaccaagatgcagacacagtgacaatagacaacactgtatatcagctaagcaaagttgagggtgaacagcatgttataaaaggcagaccagtgtcaagcagcttcgatccaatcaagtttcctgaagatcaattcaatgttgcacttgaccaagtttttgagaacatcgaaaacagccaggccttggtagatcaatcaaacagaatcctaagcagtgcagagaaagggaacactggcttcatcattgtaataattctaattgctgtccttggctctagcatgatcctagtgagcatcttcattataatcaagaaaacaaagaaaccaacgggagcacctccagagctgagtggtgtcacaaataatggcttcataccacacagt
>KJ627408-2010.457
atgtcttggaaagtggtgatcattttttcattgctaataacacctcaacacggtcttaaagagagctacttagaagaatcatgtagcactataactgagggatatctcagtgttctgaggacaggttggtataccaacgtttttacattagaagtgggtgatgtagaaaacctcacatgtgctgatggacctagcctaataaaaacagaattagatctgaccaaaagtgcactaagagagctcaaaacagtttctgctgaccaattggcaagagaggaacaaattgagaatcccagacaatctagatttgttctaggagcaatagcactcggtgttgcgacagcagctgcagttacagcaggtgttgcaattgccaaaactatccgacttgagagtgaagttacagcaattaagaatgcccttaaaaagactaatgaagcagtgtctacattggggaatggagttcgagtgttagcaactgcagtgagagaactgaaagattttgtgagcaagaatttaactcgtgcaatcaacaaaaacaagtgcgatattgatgacctaaaaatggctgttagcttcagtcaattcaacagaaggtttctaaatgttgtgcggcaattttcagacaatgctggaataacaccagcaatatctttagacttaatgacagatgctgaactagccagggctgtttccaacatgccgacatctgcaggacaaataaaattgatgctggaaaaccgtgcaatggtgcgaaggaaggggttcggaatcctgataggggtctacgggagctccgtaatttacatggtgcagctgccaatctttggcgttatagacacgccttgctggatagtaaaagcagccccttcttgttccgaaaaaaagggaaactatgcttgcctcttaagagaagaccaagggtggtattgtcagaatgcagggtcaactgtttactacccaaatgagaaggactgtgaaacaagaggagaccatgtcttttgcgacacagcagcaggaattaatgttgctgagcaatcaaaggagtgcaacatcaacatatccaccacaaattacccgtgcaaagtcagcacaggaaggcatcccatcagtatggttgcactgtcccctctcggggctctggttgcctgttacaaaggagtaagctgttccattggcagcaatagagtagggatcatcaagcagctgaacaaaggttgctcttatataaccaaccaagatgcagacacagtgacaatagacaacactgtatatcagctgagcaaagttgagggtgaacagcatgttataaaaggcagaccagtgtcaagcagctttgatccagtcaagtttcctgaagatcaattcaatgttgcacttgatcaagtttttgaaaacattgaaaacagccaggccttggtagatcaatcaaacagaatcctaagcagtgcagagaaagggaacactggcttcatcattgtgataattctaattgctgtccttggctctagcatgatcctggtgagcgtctttattataatcaagaaaacaaagaaaccaacaggagcacctccagagctaagtggtgtcacaaacaatggcttcataccgcacagt
>KJ627409-2009.899
atgtcttggaaagtggtgatcattttttcattgctaataacacctcaacacggtcttaaagagagctacttagaagaatcatgtagcactataactgaaggatatctcagtgttctgaggacaggttggtataccaacgtttttacattagaagtgggtgatgtagaaaacctcacatgtgctgatggacctagcctaataaaaacggaattagatctgaccaaaagtgcactaagagagctcaaaacagtttctgctgaccaattggcaagagaggaacaaattgagaatcccagacaatctagatttgttctaggagcaatagcactcggtgttgcgacagcagctgcagttacagcaggtgttgcaattgccaaaactatccgacttgagagtgaagttacagcaattaagaatgcccttaaaaagactaatgaagcagtgtctacattgggaaatggagttcgagtgttagcaactgcagtgagggaactgaaagattttgtgagcaagaatttaactcgtgcaatcaacaaaaacaagtgcgacattgatgacctaaaaatggctgttagcttcagtcaattcaacagaaggtttctaaatgttgtgcggcaattttcagacaatgctggaataacaccagcaatatctttagacttaatgacagatgctgaactagccagggccgtttccaacatgccgacatctgcaggacaaataaaattgatgttggaaaaccgtgcaatggtgcgaaggaaggggttcggaatcctgataggggtctacgggagctccgtaatttacatggtgcagctgccaatctttggcgttatagacacgccttgctggatagtaaaagcagccccttcttgttccgaaaaaaagggaaactatgcttgcctcttaagagaagaccaagggtggtattgtcagaatgcagggtcaactgtttactacccaaatgagaaggactgtgaaacaagaggagaccatgtcttttgcgacacagcagcaggaattaatgttgctgagcaatcaaaggagtgcaacatcaacatatccaccacaaattacccgtgcaaagtcagcacaggaaggcatcccatcagtatggttgcactgtcccctctcggggctctggttgcctgttacaaaggagtaagctgttccattggcagcaatagagtagggatcatcaagcagctgaacaaaggttgctcttatataaccaaccaagatgcagacacagtgacaatagacaacactgtatatcagctgagcaaagttgagggtgaacagcatgttataaaaggcagaccagtgtcaagcagctttgatccagtcaagtttcctgaagatcaattcaatgttgcacttgatcaagtttttgaaaacattgaaaacagccaggccttggtagatcaatcaaacagaatcctaagcagtgcagagaaagggaacactggcttcatcattgtgataattctaattgctgtccttggctctagcatgatcctggtgagcgtctttattataatcaagaaaacaaagaaaccaacaggagcacctccagagctaagtggtgtcacaaacaatggcttcataccgcacagt
>KJ627410-2009.539
atgtcttggaaagtggtgatcattttttcattgctaataacacctcaacacggtcttaaagagagctacttagaagaatcatgtagcactataactgaaggatatctcagtgttctgaggacaggttggtataccaacgtttttacattagaagtgggtgatgtagaaaacctcacatgtgctgatggacctagcctaataaaaacggaattagatctgaccaaaagtgcactaagagagctcaaaacagtttctgctgaccaattggcaagagaggaacaaattgagaatcccagacaatctagatttgttctaggagcaatagcactcggtgttgcgacagcagctgcagttacagcaggtgttgcaattgccaaaactatccgacttgagagtgaagttacagcaattaagaatgcccttaaaaagactaatgaagcagtgtctacattgggaaatggagttcgagtgttagcaactgcagtgagggaactgaaagattttgtgagcaagaatttaactcgtgcaatcaacaaaaacaagtgcgacattgatgacctaaaaatggctgttagcttcagtcaattcaacagaaggtttctaaatgttgtgcggcaattttcagacaatgctggaataacaccagcaatatctttagacttaatgacagatgctgaactagccagggccgtttccaacatgccgacatctgcaggacaaataaaattgatgttggaaaaccgtgcaatggtgcgaaggaaggggttcggaatcctgataggggtctacgggagctccgtaatttacatggtgcagctgccaatctttggcgttatagacacgccttgctggatagtaaaagcagccccttcttgttccgaaaaaaagggaaactatgcttgcctcttaagagaagaccaagggtggtattgtcagaatgcagggtcaactgtttactacccaaatgagaaggactgtgaaacaagaggagaccatgtcttttgcgacacagcagcaggaattaatgttgctgagcaatcaaaggagtgcaacatcaacatatccaccacaaattacccgtgcaaagtcagcacaggaaggcatcccatcagtatggttgcactgtcccctctcggggctctggttgcctgttacaaaggagtaagctgttccattggcagcaatagagtagggatcatcaagcagctgaacaaaggttgctcttatataaccaaccaagatgcagacacagtgacaatagacaacactgtatatcagctgagcaaagttgagggtgaacagcatgttataaaaggcagaccagtgtcaagcagctttgatccagtcaagtttcctgaagatcaattcaatgttgcacttgatcaagtttttgaaaacattgaaaacagccaggccttggtagatcaatcaaacagaatcctaagcagtgcagagaaagggaacactggcttcatcattgtgataattctaattgctgtccttggctctagcatgatcctggtgagcgtctttattataatcaagaaaacaaagaaaccaacaggagcacctccagagctaagtggtgtcacaaacaatggcttcataccgcacagt
>KJ627411-2010.397
atgtcttggaaagtggtggtcattttttcattgctaataacacctcaacacggtcttaaagagagctacttagaagaatcatgtagcactataactgagggatatctcagtgttctgaggacaggttggtataccaacgtttttacattagaggtgggtgatgtagaaaacctcacatgtgctgatggacctagcctaataaaaacagaattagatctgaccaaaagtgcactaagagagctcaaaacagtttctgctgaccaattggcaagagaggaacaaattgagaatcccagacaatctagatttgttctaggagcaatagcactcggtgttgcgacagcagctgcagttacagcaggtgttgcaattgccaaaactatccgacttgagagtgaagttacagcaattaagaatgcccttaaaaagactaatgaagcagtgtctacattggggaatggagttcgagtgttagcaactgcagtgagggaactgaaagattttgtgagcaagaatttaactcgtgcaatcaacaagaacaagtgcgacattgatgacctaaaaatggccgttagcttcagtcaattcaacagaaggtttttaaatgttgtgcggcaattttcagacaatgctggaataacaccagcaatatctttagacttaatgacagatgctgaactagccagggccgtttccaacatgccgacatctgcaggacaaataaaattgatgttggaaaatcgtgcaatggtgcgaaggaaggggttcggaatcctgataggggtctacgggagctccgtaatttacatggtgcagctgccaatctttggcgttatagacacgccttgctggatagtaaaagcagccccttcttgttccgaaaaaaagggaaactatgcttgcctcttaagagaagaccaagggtggtattgtcagaatgcagggtcaactgtttactacccaaatgagaaggattgtgaaacaagaggagaccatgtcttttgcgacacagcagcaggaattaatgttgccgagcaatcaaaggagtgcaacatcaacatatccaccacaaattacccgtgcaaagtcagcacaggaaggcatcccatcagtatggttgcattgtcccctctcggggctctggttgcctgttacaaaggagtaagctgttccattggcagcaatagagtagggatcatcaagcagctgaacaaaggttgctcttatataaccaaccaagatgcagacacagtgacaatagacaacactgtatatcagctgagcaaagttgagggtgaacagcatgttataaaaggcagaccagtgtcaagcagctttgatccagtcaagtttcctgaagatcaattcaatgttgcacttgatcaagtttttgaaaacattgaaaacagccaggccttggtagatcaatcaaacagaatcctaagcagtgcagagaaagggaacactggcttcatcattgtgataattctaattgctgtccttggctctagcatgatcctggtgagcgtctttattataatcaagaaaacaaagaaaccaacaggagcacctccagagctaagtggtgtcacaaacaatggcttcataccgcacagt
>KJ627412-2009.707
atgtcttggaaagtggtgatcattttttcactgctaataacacctcaacacggtctaaaagagagctacttagaagaatcatgtagcactataactgagggatatctcagtgttctgaggacaggttggtataccaacgtttttacattagaagtaggtgatgtagaaaacctcacatgtgctgatggacctagcctaataaaaacagaattagatctgaccaaaagtgcactaagagagctcaagacagtttctgctgaccaattggcaagagaggaacaaattgagaatcccagacaatctagatttgttctaggagcaatagcactcggtgttgcgacagcagctgcagttacagcaggtgttgcaattgccaaaaccatccggcttgagagtgaagttacagcaattaagaatgcccttaaaaagactaatgaagcggtgtctacgttggggaatggagttcgagtgttagcaactgcagtgagggaactgaaagattttgtgagcaagaatttaactcgtgcaatcaacaaaaacaagtgcgacattgatgacctaaaaatggccgttagcttcagtcaattcaacagaaggtttctaaatgttgtgcggcaattttcagacaatgctggaataacaccagcaatatctttagacttaatgacagatgctgaactagccagggccgtttccaacatgccgacatctgcaggacaaataaaattgatgttggaaaaccgtgcaatggtgcgaaggaaggggttcggaatcctgataggggtctacgggagctccgtaatttacatggtgcagctgccaatctttggtgttatagacacaccttgctggatagtaaaagcagccccttcttgttccgaaaaaaagggaaactacgcttgcctcttaagagaagaccaagggtggtattgtcagaatgcagggtcaactgtttactacccaaatgagaaagactgtgaaacaagaggagaccatgtcttttgcgacacagcagcaggaattaatgttgctgagcaatcaaaggagtgcaacatcaacatatccaccacaaattacccgtgcaaagtcagcacaggaaggcatcccatcagtatggttgcactgtcccctctcggggctctggttgcctgttacaaaggagtaagctgttccattggcagcaatagagtagggatcatcaagcagctgaacaaaggttgctcttatataaccaaccaagatgcagacacagtgacaatagacaacactgtatatcagctaagcaaagttgagggtgaacagcatgttataaaaggcagaccagtgtcaagcagctttgatccagtcaagtttcctgaagatcaattcaatgttgcacttgaccaagtttttgaaaacattgaaaacagccaggccttggtagatcaatcaaacagaatcctaagcagtgcagagaagggaaacactggcttcatcattgtgataattctaattgctgtccttggctccagcatgatcctagtgagcgtcttcattataatcaagaaaacaaagaaaccaacaggagcacctccagagctgagtggtgtcacaaacaatggcttcataccgcacagt
>KJ627413-2012.229
atgtcttggaaagtggtgatcattttttcattgctaataacacctcaacacggtcttaaagagagctacctagaagaatcatgtagcactataactgagggttatcttagtgttctgaggacaggttggtataccaacgtttttacattagaggtgggtgatgtagaaaacctcacatgttctgatggacctagcctaataaaaacagaattagatctgaccaaaagtgcactaagagagctcaaaacagtttctgctgaccaattggcgagagaggaacaaattgagaatcccagacaatctagatttgttctaggagcaatagcactcggtgttgcaacagcagctgcagtcacagcaggtgttgcaattgccaaaaccatccggcttgaaggtgaagtcacagcaattaagaatgccctcaaaacgaccaatgaagcagtatctacattggggaatggagttcgagtgttggcaactgcagtgagagagctgaaagactttgtgagcaagaatttaactcgtgcaatcaacaaaaataagtgcgacattgatgacctaaaaatggctgttagcttcagtcaattcaacagaaggtttctaaatgttgtgcggcaattttcagacaatgctggaataacaccagcaatatctttggacttaatgacagatgctgaactagccagggccgtttctaacatgccgacatctgcaggacaaataaaattgatgttggagaaccgtgcgatggtgcgaagaaaggggtttggaatcctgataggggtctacggaagctccgtaatttacatggtgcagctgccaatctttggcgttatagacacgccttgctggatagtaaaagcagccccttcttgttccgaaaaaaagggaaactatgcttgcctcttaagagaagaccaagggtggtattgtcagaatgcagggtcaactgtttactacccaaatgagaaagactgtgaaacaagaggagaccatgtcttttgcgacacagcagcaggaattaatgtagctgagcaatcaaaggagtgcaacatcaacatatccactacaaattacccatgcaaagtcagcacaggaaggcatcctatcagtatggttgcattgtctcctcttggggctctggttgcttgctacaaaggagtaagctgttccattggcagcaacagagtagggatcataaagcagctgaacaaaggttgctcctatataaccaaccaagatgcagacacagtgacaatagacaacactgtatatcagctaagcaaagttgagggtgaacagcatgttataaaaggcagaccagtgtcaagcagcttcgatccaatcaagtttcctgaagatcaattcaatgttgcacttgaccaagtttttgagaacatcgaaaacagccaggccttggtagatcaatcaaacagaatcctaagcagtgcagagaaagggaacactggcttcatcattgtaataattctaattgctgtccttggctctagcatgatcctagtgagcatcttcattataatcaagaaaacaaagaaaccaacgggagcacctccagagctgagtggtgtcacaaataatggcttcataccacacagt
>KJ627414-2010.596
atgtcttggaaagtgatgattatcatttcgttactcataacacctcagcatggactaaaagaaagttatttagaagaatcatgtagtactataactgaaggatatctcagtgttttaagaacaggttggtacaccaatgtctttacattagaagttggtgatgttgaaaatcttacatgtactgatggacctagcttaatcaaaacagaacttgacctaaccaaaagtgctttaagagaactcaaaacagtttctgctgatcagttagcgagagaagaacaaattgaaaatcccagacaatcaaggtttgtcctaggtgcaatagctcttggagttgccacagcagcagcagtcacagcaggcattgcaatagccaaaactataaggcttgagagtgaagtgaatgcaatcaaaggtgctctcaaaacaaccaatgaggcagtatcaacactaggaaatggagtgcgggtcctagccactgcagtaagagagctgaaagaatttgtgagcaaaaacctgactagtgcgatcaacaagaacaagtgtgacattgctgatttgaagatggctgtcagcttcagtcagttcaacagaagattcctaaatgttgtgcggcagttttcagacaatgcagggataacaccagcaatatcattggacctgatgaatgatgctgagctggccagagctgtatcatacatgccaacatctgcaggacagataaaactaatgttagagaaccgtgcaatggtgaggagaaaaggatttggaatcttgataggggtctacggaagctctgtgatttacatggtccagctgccgatctttggtgtcataaatacaccttgttggataatcaaggcagctccctcttgttcagaaaaagatggaaattatgcttgcctcctaagagaggatcaagggtggtattgtaaaaatgcaggatccactgtttactacccaaatgaaaaagactgcgaaacaagaggtgatcatgttttttgtgacacagcagcagggatcaatgttgctgagcaatcaagagaatgcaacatcaacatatctaccaccaactacccatgcaaagtcagcacaggaagacaccctatcagcatggttgcactatcacctctcggtgctttggtagcttgctacaaaggggttagctgctcgactggcagtaatcaggttggaataatcaaacaactacctaaaggctgctcatacataactaaccaggacgcagacactgtaacaattgacaacactgtgtatcaactaagcaaagttgagggtgaacagcatgtaataaaagggagaccagtttcaagcagttttgatccaatcaggtttcctgaggatcagttcaatgttgcgcttgatcaagtctttgaaagcattgaaaacagtcaagcactagtggaccagtcaaacaaaattctgaacagtgcagaaaaaggaaacactggtttcattattgtaataattttgattgctgttcttgggttaaccatgatttcagtgagcatcatcatcataatcaaaaaaacaaggaagcccacaggggcacctccggagctgaatggtgttaccaacggcggtttcataccgcatagt
>KJ627415-2011.128
atgtcttggaaagtggtgatcattttttcattgctaataacacctcaacacggtcttaaagagagctacctagaagaatcatgtagcactataactgagggttatcttagtgttctgaggacaggttggtataccaacgtttttacattagaggtgggtgatgtagaaaacctcacatgttctgatggacctagcctaataaaaacagaattagatctgaccaaaagtgcactaagagagctcaaaacagtttctgctgaccaattggcgagagaggaacaaattgagaatcccagacaatctagatttgttctaggagcaatagcactcggtgttgcaacagcagctgcagtcacagcaggtgttgcaattgccaaaaccatccggcttgaaggtgaagtcacagcaattaagaatgccctcaaaacgaccaatgaagcagtatctacattggggaatggagttcgagtgttggcaactgcagtgagagagctgaaagactttgtgagcaagaatttaactcgtgcaatcaacaaaaataagtgcgacattgatgacctaaaaatggctgttagcttcagtcaattcaacagaaggtttctaaatgttgtgcggcaattttcagacaatgctggaataacaccagcaatatctttggacttaatgacagatgctgaactagccagggccgtttctaacatgccgacatctgcaggacaaataaaattgatgttggagaaccgtgcgatggtgcgaagaaaggggtttggaatcctgataggggtctacggaagctccgtaatttacatggtgcagctgccaatctttggcgttatagacacgccttgctggatagtaaaagcagccccttcttgttccgaaaaaaagggaaactatgcttgcctcttaagagaagaccaagggtggtattgtcagaatgcagggtcaactgtttactacccaaatgagaaagactgtgaaacaagaggagaccatgtcttttgcgacacagcagcaggaattaatgtagctgagcaatcaaaggagtgcaacatcaacatatccactacaaattacccatgcaaagtcagcacaggaagacatcctatcagtatggttgcattgtctcctcttggggctctggttgcttgctacaaaggagtaagctgttccattggcagcaacagagtagggatcataaagcagctgaacaaaggttgctcctatataaccaaccaagatgcagacacagtgacaatagacaacactgtatatcagctaagcaaagttgagggtgaacagcatgttataaaaggcagaccagtgtcaagcagcttcgatccaatcaagtttcctgaagatcaattcaatgttgcacttgaccaagtttttgagaacatcgaaaacagccaggccttggtagatcaatcaaacagaatcctaagcagtgcagagaaagggaacactggcttcatcattgtaataattctaattgctgtccttggctctagcatgatcctagtgagcatcttcattataatcaagaaaacaaagaaaccaacgggagcacctccagagctgagtggtgtcacaaataatggcttcataccacacagt
>KJ627416-2011.465
atgtcttggaaagtggtgatcattttttcattgctaataacacctcaacacggtcttaaagagagctacctagaagaatcatgtagcactataactgagggttatcttagtgttctgaggacaggttggtataccaacgtttttacattagaggtgggtgatgtagaaaacctcacatgttctgatggacctagcctaataaaaacagaattagatctgaccaaaagtgcactaagagagctcaaaacagtttctgctgaccaattggcgagagaggaacaaattgagaatcccagacaatctagatttgttctaggagcaatagcactcggtgttgcaacagcagctgcagtcacagcaggtgttgcaattgccaaaaccatccggcttgaaggtgaagtcacagcaattaagaatgccctcaaaacgaccaatgaagcagtatctacattggggaatggagttcgagtgttggcaactgcagtgagagagctgaaagactttgtgagcaagaatttaactcgtgcaatcaacaaaaataagtgcgacattgatgacctaaaaatggctgttagcttcagtcaattcaacagaaggtttctaaatgttgtgcggcaattttcagacaatgctggaataacaccagcaatatctttggacttaatgacagatgctgaactagccagggccgtttctaacatgccgacatctgcaggacaaataaaattgatgttggagaaccgtgcgatggtgcgaagaaaggggtttggaatcctgataggggtctacggaagctccgtaatttacatggtgcagctgccaatctttggcgttatagacacgccttgctggatagtaaaagcagccccttcttgttccgaaaaaaagggaaactatgcttgcctcttaagagaagaccaagggtggtattgtcagaatgcagggtcaactgtttactacccaaatgagaaagactgtgaaacaagaggagaccatgtcttttgcgacacagcagcaggaattaatgtagctgagcaatcaaaagagtgcaacatcaacatatccactacaaattacccatgcaaagtcagcacaggaagacatcctatcagtatggttgcattgtctcctcttggggctctggttgcttgctacaaaggagtaagctgttccattggcagcaacagagtagggatcataaagcagctgaacaaaggttgctcctatataaccaaccaagatgcagacacagtgacaatagacaacactgtatatcagctaagcaaagttgagggtgaacagcatgttataaaaggcagaccagtgtcaagcagcttcgatccaatcaagtttcctgaagatcaattcaatgttgcacttgaccaagtttttgagaacatcgaaaacagccaggccttggtagatcaatcaaacagaatcctaagcagtgcagagaaagggaacactggcttcatcattgtaataattctaattgctgtccttggctctagcatgatcctagtgagcatcttcattataatcaagaaaacaaagaaaccaacgggagcacctccagagctgagtggtgtcacaaataatggcttcataccacacagt
>KJ627418-2011.245
atgtcttggaaagtggtgatcattttttcattgctaataacacctcaacacggtcttaaagagagctacctagaagaatcatgtagcactataactgagggttatcttagtgttctgaggacaggttggtataccaacgtttttacattagaggtgggtgatgtagaaaacctcacatgttctgatggacctagcctaataaaaacagaattagatctgaccaaaagtgcactaagagagctcaaaacagtttctgctgaccaattggcgagagaggaacaaattgagaatcccagacaatctagatttgttctaggagcaatagcactcggtgttgcaacagcagctgcagtcacagcaggtgttgcaattgccaaaaccatccggcttgaaggtgaagtcacagcaattaagaatgccctcaaaacgaccaatgaagcagtatctacattggggaatggagttcgagtgttggcaactgcagtgagagagctgaaagactttgtgagcaagaatttaactcgtgcaatcaacaaaaataagtgcgacattgatgacctaaaaatggctgttagcttcagtcaattcaacagaaggtttctaaatgttgtgcggcaattttcagacaatgctggaataacaccagcaatatctttggacttaatgacagatgctgaactagccagggccgtttctaacatgccgacatctgcaggacaaataaaattgatgttggagaaccgtgcgatggtgcgaagaaaggggtttggaatcctgataggggtctacggaagctccgtaatttacatggtgcagctgccaatctttggcgttatagacacgccttgctggatagtaaaagcagccccttcttgttccgaaaaaaagggaaactatgcttgcctcttaagagaagaccaagggtggtattgtcagaatgcagggtcaactgtttactacccaaatgagaaagactgtgaaacaagaggagaccatgtcttttgcgacacagcagcaggaattaatgtagctgagcaatcaaaggagtgcaacatcaacatatccactacaaattacccatgcaaagtcagcacaggaagacatcctatcagtatggttgcattgtctcctcttggggctctggttgcttgctacaaaggagtaagctgttccattggcagcaacagagtagggatcataaagcagctgaacaaaggttgctcctatataaccaaccaagatgcagacacagtgacaatagacaacactgtatatcagctaagcaaagttgagggtgaacagcatgttataaaaggcagaccagtgtcaagcagcttcgatccaatcaagtttcctgaagatcaattcaatgttgcacttgaccaagtttttgagaacatcgaaaacagccaggccttggtagatcaatcaaacagaatcctaagcagtgcagagaaagggaacactggcttcatcattgtaataattctaattgctgtccttggctctagcatgatcctagtgagcatcttcattataatcaagaaaacaaagaaaccaacgggagcacctccagagctgagtggtgtcacaaataatggcttcataccacacagt
>KJ627419-2011.269
atgtcttggaaagtggtgatcattttttcattgctaataacacctcaacacggtcttaaagagagctacctagaagaatcatgtagcactataactgagggttatcttagtgttctgaggacaggttggtataccaacgtttttacattagaggtgggtgatgtagaaaacctcacatgttctgatggacctagcctaataaaaacagaattagatctgaccaaaagtgcactaagagagctcaaaacagtttctgctgaccaattggcgagagaggaacaaattgagaatcccagacaatctagatttgttctaggagcaatagcactcggtgttgcaacagcagctgcagtcacagcaggtgttgcaattgccaaaaccatccggcttgaaggtgaagtcacagcaattaagaatgccctcaaaacgaccaatgaagcagtatctacattggggaatggagttcgagtgttggcaactgcagtgagagagctgaaagactttgtgagcaagaatttaactcgtgcaatcaacaaaaataagtgcgacattgatgacctaaaaatggctgttagcttcagtcaattcaacagaaggtttctaaatgttgtgcggcaattttcagacaatgctggaataacaccagcaatatctttggacttaatgacagatgctgaactagccagggccgtttctaacatgccgacatctgcaggacaaataaaattgatgttggagaaccgtgcgatggtgcgaagaaaggggtttggaatcctgataggggtctacggaagctccgtaatttacatggtgcagctgccaatctttggcgttatagacacgccttgctggatagtaaaagcagccccttcttgttccgaaaaaaagggaaactatgcttgcctcttaagagaagaccaagggtggtattgtcagaatgcagggtcaactgtttactacccaaatgagaaagactgtgaaacaagaggagaccatgtcttttgcgacacagcagcaggaattaatgtagctgagcaatcaaaggagtgcaacatcaacatatccactacaaattacccatgcaaagtcagcacaggaagacatcctatcagtatggttgcattgtctcctcttggggctctggttgcttgctacaaaggagtaagctgttccattggcagcaacagagtagggatcataaagcagctgaacaaaggttgctcctatataaccaaccaagatgcagacacagtgacaatagacaacactgtatatcagctaagcaaagttgagggtgaacagcatgttataaaaggcagaccagtgtcaagcagcttcgatccaatcaagtttcctgaagatcaattcaatgttgcacttgaccaagtttttgagaacatcgaaaacagccaggccttggtagatcaatcaaacagaatcctaagcagtgcagagaaagggaacactggcttcatcattgtaataattctaattgctgtccttggctctagcatgatcctagtgagcatcttcattataatcaagaaaacaaagaaaccaacgggagcacctccagagctgagtggtgtcacaaataatggcttcataccacacagt
>KJ627420-2009.909
atgtcttggaaagtggtgatcattttttcactgctaataacacctcaacacggtctaaaagagagctacttagaagaatcatgtagcactataactgagggatatctcagtgttctgaggacaggttggtataccaacgtttttacattagaagtaggtgatgtagaaaacctcacatgtgctgatggacctagcctaataaaaacagaattagatctgaccaaaagtgcactaagagagctcaagacagtttctgctgaccaattggcaagagaggaacaaattgagaatcccagacaatctagatttgttctaggagcaatagcactcggtgttgcgacagcagctgcagttacagcaggtgttgcaattgccaaaaccatccggcttgagagtgaagttacagcaattaagaatgcccttaaaaagactaatgaagcggtgtctacgttggggaatggagttcgagtgttagcaactgcagtgagggaactgaaagattttgtgagcaagaatttaactcgtgcaatcaacaaaaacaagtgcgacattgatgacctaaaaatggccgttagcttcagtcaattcaacagaaggtttctaaatgttgtgcggcaattttcagacaatgctggaataacaccagcaatatctttagacttaatgacagatgctgaactagccagggccgtttccaacatgccgacatctgcaggacaaataaaattgatgttggaaaaccgtgcaatggtgcgaaggaaggggttcggaatcctgataggggtctacgggagctccgtaatttacatggtgcagctgccaatctttggtgttatagacacaccttgctggatagtaaaagcagccccttcttgttccgaaaaaaagggaaactacgcttgcctcttaagagaagaccaagggtggtattgtcagaatgcagggtcaactgtttactacccaaatgagaaagactgtgaaacaagaggagaccatgtcttttgcgacacagcagcaggaattaatgttgctgagcaatcaaaggagtgcaacatcaacatatccaccacaaattacccgtgcaaagtcagcacaggaaggcatcccatcagtatggttgcactgtcccctctcggggctctggttgcctgttacaaaggagtaagctgttccattggcagcaatagagtagggatcatcaagcagctgaacaaaggttgctcttatataaccaaccaagatgcagacacagtgacaatagacaacactgtatatcagctaagcaaagttgagggtgaacagcatgttataaaaggcagaccagtgtcaagcagctttgatccagtcaagtttcctgaagatcaattcaatgttgcacttgaccaagtttttgaaaacattgaaaacagccaggccttggtagatcaatcaaacagaatcctaagcagtgcagagaagggaaacactggcttcatcattgtgataattctaattgctgtccttggctccagcatgattctagtgagcgtcttcattataatcaagaaaacaaagaaaccaacaggagcacctccagagctgagtggtgtcacaaacaatggcttcataccgcacagt
>KJ627421-2011.279
atgtcttggaaagtggtgatcattttttcattgctaataacacctcaacacggtcttaaagagagctacctagaagaatcatgtagcactataactgagggttatcttagtgttctgaggacaggttggtataccaacgtttttacattagaggtgggtgatgtagaaaacctcacatgttctgatggacctagcctaataaaaacagaattagatctgaccaaaagtgcactaagagagctcaaaacagtttctgctgaccaattggcgagagaggaacaaattgagaatcccagacaatctagatttgttctaggagcaatagcactcggtgtagcaacagcagctgcagtcacagcaggtgttgcaattgccaaaaccatccggcttgaaggtgaagtcacagcaattaagaatgccctcaaaacgaccaatgaagcagtatctacattggggaatggagttcgagtgttggcaactgcagtgagagagctgaaagactttgtgagcaagaatttaactcgtgcaatcaacaaaaataagtgcgacattgatgacctaaaaatggctgttagcttcagtcaattcaacagaaggtttctaaatgttgtgcggcaattttcagacaatgctggaataacaccagcaatatctttggacttaatgacagatgctgaactagccagggccgtttctaacatgccgacatctgcaggacaaataaaattgatgttggagaaccgtgcgatggtgcgaagaaaggggtttggaatcctgataggggtctacggaagctccgtaatttacatggtgcagctgccaatctttggcgttatagacacgccttgctggatagtaaaagcagccccttcttgttccgaaaaaaagggaaactatgcttgcctcttaagagaagaccaagggtggtattgtcagaatgcagggtcaactgtttactacccaaatgagaaagactgtgaaacaagaggagaccatgtcttttgcgacacagcagcaggaattaatgtagctgagcaatcaaaggagtgcaacatcaacatatccactacaaattacccatgcaaagtcagcacaggaagacatcctatcagtatggttgcattgtctcctcttggggctctggttgcttgctacaaaggagtaagctgttccattggcagcaacagagtagggatcataaagcagctgaacaaaggttgctcctatataaccaaccaagatgcagacacagtgacaatagacaacactgtatatcagctaagcaaagttgagggtgaacagcatgttataaaaggcagaccagtgtcaagcagcttcgatccaatcaagtttcctgaagatcaattcaatgttgcacttgaccaagtttttgagaacatcgaaaacagccaggccttggtagatcaatcaaacagaatcctaagcagtgcagagaaagggaacactggcttcatcattgtaataattctaattgctgtccttggctctagcatgatcctagtgagcatcttcattataatcaagaaaacaaagaaaccaacgggagcacctccagagctgagtggtgtcacaaataatggcttcataccacacagt
>KJ627422-2009.849
atgtcttggaaagtggtgatcattttttcactgctaataacacctcaacacggtctaaaagagagctacttagaagaatcatgtagcactataactgagggatatctcagtgttctgaggacaggttggtataccaacgtttttacattagaagtaggtgatgtagaaaacctcacatgtgctgatggacctagcctaataaaaacagaattagatctgaccaaaagtgcactaagagagctcaagacagtttctgctgaccaattggcaagagaggaacaaattgagaatcccagacaatctagatttgttctaggagcaatagcactcggtgttgcgacagcagctgcagttacagcaggtgttgcaattgccaaaaccatccggcttgagagtgaagttacagcaattaagaatgcccttaaaaagactaatgaagcggtgtctacgttggggaatggagttcgagtgttagcaactgcagtgagggaactgaaagattttgtgagcaagaatttaactcgtgcaatcaacaaaaacaagtgcgacattgatgacctaaaaatggccgttagcttcagtcaattcaacagaaggtttctaaatgttgtgcggcaattttcagacaatgctggaataacaccagcaatatctttagacttaatgacagatgctgaactagccagggccgtttccaacatgccgacatctgcaggacaaataaaattgatgttggaaaaccgtgcaatggtgcgaaggaaggggttcggaatcctgataggggtctacgggagctccgtaatttacatggtgcagctgccaatctttggtgttatagacacaccttgctggatagtaaaagcagccccttcttgttccgaaaaaaagggaaactacgcttgcctcttaagagaagaccaagggtggtattgtcagaatgcagggtcaactgtttactacccaaatgagaaagactgtgaaacaagaggagaccatgtcttttgcgacacagcagcaggaattaatgttgctgagcaatcaaaggagtgcaacatcaacatatccaccacaaattacccgtgcaaagtcagcacaggaaggcatcccatcagtatggttgcactgtcccctctcggggctctggttgcctgttacaaaggagtaagctgttccattggcagcaatagagtagggatcatcaagcagctgaacaaaggttgctcttatataaccaaccaagatgcagacacagtgacaatagacaacactgtatatcagctaagcaaagttgagggtgaacagcatgttataaaaggcagaccagtgtcaagcagctttgatccagtcaagtttcctgaagatcaattcaatgttgcacttgaccaagtttttgaaaacattgaaaacagccaggccttggtagatcaatcaaacagaatcctaagcagtgcagagaagggaaacactggcttcatcattgtgataattctaattgctgtccttggctccagcatgatcctagtgagcgtcttcattataatcaagaaaacaaagaaaccaacaggagcacctccagagctgagtggtgtcacaaacaatggcttcataccgcacagt
>KJ627423-2012.223
atgtcttggaaagtggtgatcattttttcattgctaataacacctcaacacggtcttaaagagagctacctagaagaatcatgtagcactataactgagggttatcttagtgttctgaggacaggttggtataccaacgtttttacattagaggtgggtgatgtagaaaacctcacatgttctgatggacctagcctaataaaaacagaattagatctgaccaaaagtgcactaagagagctcaaaacagtttctgctgaccaattggcgagagaggaacaaattgagaatcccagacaatctagatttgttctaggagcaatagcactcggtgttgcaacagcagctgcagtcacagcaggtgttgcaattgccaaaaccatccggcttgaaggtgaagtcacagcaattaagaatgccctcaaaacgaccaatgaagcagtatctacattggggaatggagttcgagtgttggcaactgcagtgagagagctgaaagactttgtgagcaagaatttaactcgtgcaatcaacaaaaataagtgcgacattgatgacctaaaaatggctgttagcttcagtcaattcaacagaaggtttctaaatgttgtgcggcaattttcagacaatgctggaataacaccagcaatatctttggacttaatgacagatgctgaactagccagggccgtttctaacatgccgacatctgcaggacaaataaaattgatgttggagaaccgtgcgatggtgcgaagaaaggggtttggaatcctgataggggtctacggaagctccgtaatttacatggtgcagctgccaatctttggcgttatagacacgccttgctggatagtaaaagcagccccttcttgttccgaaaaaaagggaaactatgcttgcctcttaagagaagaccaagggtggtattgtcagaatgcagggtcaactgtttactacccaaatgagaaagactgtgaaacaagaggagaccatgtcttttgcgacacagcagcaggaattaatgtagctgagcaatcaaaggagtgcaacatcaacatatccactacaaattacccatgcaaagtcagcacaggaaggcatcctatcagtatggttgcattgtctcctcttggggctctggttgcttgctacaaaggagtaagctgttccattggcagcaacagagtagggatcataaagcagctgaacaaaggttgctcctatataaccaaccaagatgcagacacagtgacaatagacaacactgtatatcagctaagcaaagttgagggtgaacagcatgttataaaaggcagaccagtgtcaagcagcttcgatccaatcaagtttcctgaagatcaattcaatgttgcacttgaccaagtttttgagaacatcgaaaacagccaggccttggtagatcaatcaaacagaatcctaagcagtgcagagaaagggaacactggcttcatcattgtaataattctaattgctgtccttggctctagcatgatcctagtgagcatcttcattataatcaagaaaacaaagaaaccaacgggagcacctccagagctgagtggtgtcacaaataatggcttcataccacacagt
>KJ627424-2009.075
atgtcttggaaagtggtgatcattttttcattgctaataacacctcaacacggtcttaaagagagctacttagaagaatcatgtagcactataactgaaggatatctcagtgttctgaggacaggttggtataccaacgtttttacattagaagtgggtgatgtagaaaacctcacatgtgctgatggacctagcctaataaaaacggaattagatctgaccaaaagtgcactaagagagctcaaaacagtttctgctgaccaattggcaagagaggaacaaattgagaatcccagacaatctagatttgttctaggagcaatagcactcggtgttgcgacagcagctgcagttacagcaggtgttgcaattgccaaaactatccgacttgagagtgaagttacagcaattaagaatgcccttaaaaagactaatgaagcagtgtctacattgggaaatggagttcgagtgttagcaactgcagtgagggaactgaaagattttgtgagcaagaatttaactcgtgcaatcaacaaaaacaagtgcgacattgatgacctaaaaatggctgttagcttcagtcaattcaacagaaggtttctaaatgttgtgcggcaattttcagacaatgctggaataacaccagcaatatctttagacttaatgacagatgctgaactagccagggccgtttccaacatgccgacatctgcaggacaaataaaattgatgttggaaaaccgtgcaatggtgcgaaggaaggggttcggaatcctgataggggtctacgggagctccgtaatttacatggtgcagctgccaatctttggcgttatagacacgccttgctggatagtaaaagcagccccttcttgttccgaaaaaaagggaaactatgcttgcctcttaagagaagaccaagggtggtattgtcagaatgcagggtcaactgtttactacccaaatgagaaggactgtgaaacaagaggagaccatgtcttttgcgacacagcagcaggaattaatgttgctgagcaatcaaaggagtgcaacatcaacatatccaccacaaattacccgtgcaaagtcagcacaggaaggcatcccatcagtatggttgcactgtcccctctcggggctctggttgcctgttacaaaggagtaagctgttccattggcagcaatagagtagggatcatcaagcagctgaacaaaggttgctcttatataaccaaccaagatgcagacacagtgacaatagacaacactgtatatcagctgagcaaagttgagggtgaacagcatgttataaaaggcagaccagtgtcaagcagctttgatccagtcaagtttcctgaagatcaattcaatgttgcacttgatcaagtttttgaaaacattgaaaacagccaggccttggtagatcaatcaaacagaatcctaagcagtgcagagaaagggaacactggcttcatcattgtgataattctaattgctgtccttggctctagcatgatcctggtgagcgtcctcattataatcaagaaaacaaagaaaccaacaggagcacctccagagctaagtggtgtcacaaacaatggcttcataccgcacagt
>KJ627425-2011.298
atgtcttggaaagtggtgatcattttttcattgctaataacacctcaacacggtcttaaagagagctacctagaagaatcatgtagcactataactgagggttatcttagtgttctgaggacaggttggtataccaacgtttttacattagaggtgggtgatgtagaaaacctcacatgttctgatggacctagcctaataaaaacagaattagatctgaccaaaagtgcactaagagagctcaaaacagtttctgctgaccaattggcgagagaggaacaaattgagaatcccagacaatctagatttgttctaggagcaatagcactcggtgttgcaacagcagctgcagtcacagcaggtgttgcaattgccaaaaccatccggcttgaaggtgaagtcacagcaattaagaatgccctcaaaacgaccaatgaagcagtatctacattggggaatggagttcgagtgttggcaactgcagtgagagagctgaaagactttgtgagcaagaatttaactcgtgcaatcaacaaaaataagtgcgacattgatgacctaaaaatggctgttagcttcagtcaattcaacagaaggtttctaaatgttgtgcggcaattttcagacaatgctggaataacaccagcaatatctttggacttaatgacagatgctgaactagccagggccgtttctaacatgccgacatctgcaggacaaataaaattgatgttggagaaccgtgcgatggtgcgaagaaaggggtttggaatcctgataggggtctacggaagctccgtaatttacatggtgcagctgccaatctttggcgttatagacacgccttgctggatagtaaaagcagccccttcttgttccgaaaaaaggggaaactatgcttgcctcttaagagaagaccaagggtggtattgtcagaatgcagggtcaactgtttactacccaaatgagaaagactgtgaaacaagaggagaccatgtcttttgcgacacagcagcaggaattaatgtagctgagcaatcaaaggagtgcaacatcaacatatccactacaaattacccatgcaaagtcagcacaggaagacatcctatcagtatggttgcattgtctcctcttggggctctggttgcttgctacaaaggagtaagctgttccattggcagcaacagagtagggatcataaagcagctgaacaaaggttgctcctatataaccaaccaagatgcagacacagtgacaatagacaacactgtatatcagctaagcaaagttgagggtgaacagcatgttataaaaggcagaccagtgtcaagcagcttcgatccaatcaagtttcctgaagatcaattcaatgttgcacttgaccaagtttttgagaacatcgaaaacagccaggccttggtagatcaatcaaacagaatcctaagcagtgcagagaaagggaacactggcttcatcattgtaataattctaattgctgtccttggctctagcatgatcctagtgagcatcttcattataatcaagaaaacaaagaaaccaacgggagcacctccagagctgagtggtgtcacaaataatggcttcataccacacagt
>KJ627426-2008.955
atgtcttggaaagtggtgatcattttttcattgctaataacacctcaacacggtcttaaagagagctacttagaagaatcatgtagcactataactgaaggatatctcagtgttctgaggacaggttggtataccaacgtttttacattagaagtgggtgatgtagaaaacctcacatgtgctgatggacctagcctaataaaaacggaattagatctgaccaaaagtgcactaagagagctcaaaacagtttctgctgaccaattggcaagagaggaacaaattgagaatcccagacaatctagatttgttctaggagcaatagcactcggtgttgcgacagcagctgcagttacagcaggtgttgcaattgccaaaactatccgacttgagagtgaagttacagcaattaagaatgcccttaaaaagactaatgaagcagtgtctacattgggaaatggagttcgagtgttagcaactgcagtgagggaactgaaagattttgtgagcaagaatttaactcgtgcaatcaacaaaaacaagtgcgacattgatgacctaaaaatggctgttagcttcagtcaattcaacagaaggtttctaaatgttgtgcggcaattttcagacaatgctggaataacaccagcaatatctttagacttaatgacagatgctgaactagccagggccgtttccaacatgccgacatctgcaggacaaataaaattgatgttggaaaaccgtgcaatggtgcgaaggaaggggttcggaatcctgataggggtctacgggagctccgtaatttacatggtgcagctgccaatctttggcgttatagacacgccttgctggatagtaaaagcagccccttcttgttccgaaaaaaagggaaactatgcttgcctcttaagagaagaccaagggtggtattgtcagaatgcagggtcaactgtttactacccaaatgagaaggactgtgaaacaagaggagaccatgtcttttgcgacacagcagcaggaattaatgttgctgagcaatcaaaggagtgcaacatcaacatatccaccacaaattacccgtgcaaagtcagcacaggaaggcatcccatcagtatggttgcactgtcccctctcggggctctggttgcctgttacaaaggagtaagctgttccattggcagcaatagagtagggatcatcaagcagctgaacaaaggttgctcttatataaccaaccaagatgcagacacagtgacaatagacaacactgtatatcagctgagcaaagttgagggtgaacagcatgttataaaaggcagaccagtgtcaagcagctttgatccagtcaagtttcctgaagatcaattcaatgttgcacttgatcaagtttttgaaaacattgaaaacagccaggccttggtagatcaatcaaacagaatcctaagcagtgcagagaaagggaacactggcttcatcattgtgataattctaattgctgtccttggctctagcatgatcctggtgagcgtctttattataatcaagaaaacaaagaaaccaacaggagcacctccagagctaagtggtgtcacaaacaatggcttcataccgcacagt
>KJ627427-2012.021
atgtcttggaaagtggtgatcattttttcattgctaataacacctcaacacggtcttaaagagagctacctagaagaatcatgtagcactataactgagggttatcttagtgttctgaggacaggttggtataccaacgtttttacattagaggtgggtgatgtagaaaacctcacatgttctgatggacctagcctaataaaaacagaattagatctgaccaaaagtgcactaagagagctcaaaacagtttctgctgaccaattggcgagagaggaacaaattgagaatcccagacaatctagatttgttctaggagcaatagcactcggtgttgcaacagcagctgcagtcacagcaggtgttgcaattgccaaaaccatccggcttgaaggtgaagtcacagcaattaagaatgccctcaaaacgaccaatgaagcagtatctacattggggaatggagttcgagtgttggcaactgcagtgagagagctgaaagactttgtgagcaagaatttaactcgtgcaatcaacaaaaataagtgcgacattgatgacctaaaaatggctgttagcttcagtcaattcaacagaaggtttctaaatgttgtgcggcaattttcagacaatgctggaataacaccagcaatatctttggacttaatgacagatgctgaactagccagggccgtttctaacatgccgacatctgcaggacaaataaaattgatgttggagaaccgtgcgatggtgcgaagaaaggggtttggaatcctgataggggtctacggaagctccgtaatttacatggtgcagctgccaatctttggcgttatagacacgccttgctggatagtaaaagcagccccttcttgttccgaaaaaaagggaaactatgcttgcctcttaagagaagaccaagggtggtattgtcagaatgcagggtcaactgtttactacccaaatgagaaagactgtgaaacaagaggagaccatgtcttttgcgacacagcagcaggaattaatgtagctgagcaatcaaaggagtgcaacatcaacatatccactacaaattacccatgcaaagtcagcacaggaagacatcctatcagtatggttgcattgtctcctcttggggctctggttgcttgctacaaaggagtaagctgttccattggcagcaacagagtagggatcataaagcagctaaacaaaggttgctcctatataaccaaccaagatgcagacacagtgacaatagacaacactgtatatcagctaagcaaagttgagggtgaacagcatgttataaaaggcagaccagtgtcaagcagcttcgatccaatcaagtttcctgaagatcaattcaatgttgcacttgaccaagtttttgagaacatcgaaaacagccaggccttggtagatcaatcaaacagaatcctaagcagtgcagagaaagggaacactggcttcatcattgtaataattctaattgctgtccttggctctagtatgatcctagtgagcatcttcattataatcaagaaaacaaagaaaccaacgggagcacctccagagctgagtggtgtcacaaataatggcttcataccacacagt
>KJ627428-2012.298
atgtcttggaaagtggtgatcattttttcattgctaataacacctcaacacggtcttaaagagagctacctagaagaatcatgtagcactataactgagggttatcttagtgttctgaggacaggttggtataccaacgtttttacattagaggtgggtgatgtagaaaacctcacatgttctgatggacctagcctaataaaaacagaattagatctgaccaaaagtgcactaagagagctcaaaacagtttctgctgaccaattggcgagagaggaacaaattgagaatcccagacaatctagatttgttctaggagcaatagcactcggtgttgcaacagcagctgcagtcacagcaggtgttgcaattgccaaaaccatccggcttgaaggtgaagtcacagcaattaagaatgccctcaaaacgaccaatgaagcagtatctacattggggaatggagttcgagtgttggcaactgcagtgagagagctgaaagactttgtgagcaagaatttaactcgtgcaatcaacaaaaataagtgcgacattgatgacctaaaaatggctgttagcttcagtcaattcaacagaaggtttctaaatgttgtgcggcaattttcagacaatgctggaataacaccagcaatatctttggacttaatgacagatgctgaactagccagggccgtttctaacatgccgacatctgcaggacaaataaaattgatgttggagaaccgtgcgatggtgcgaagaaaggggtttggaatcctgataggggtctacggaagctccgtaatttacatggtgcagctgccaatctttggcgttatagacacgccttgctggatagtaaaagcagccccttcttgttccgaaaaaaagggaaactatgcttgcctcttaagagaagaccaagggtggtattgtcagaatgcagggtcaactgtttactacccaaatgagaaagactgtgaaacaagaggagaccatgtcttttgcgacacagcagcaggaattaatgtagctgagcaatcaaaggagtgcaacatcaacatatccactacaaattacccatgcaaagtcagcacaggaaggcatcctatcagtatggttgcattgtctcctcttggggctctggttgcttgctacaaaggagtaagctgttccattggcagcaacagagtagggatcataaagcagctgaacaaaggttgctcctatataaccaaccaagatgcagacacagtgacaatagacaacactgtatatcagctaagcaaagttgagggtgaacagcatgttataaaaggcagaccagtgtcaagcagcttcgatccaatcaagtttcctgaagatcaattcaatgttgcacttgaccaagtttttgagaacatcgaaaacagccaggccttggtagatcaatcaaacagaatcctaagcagtgcagagaaagggaacactggcttcatcattgtaataattctaattgctgtccttggctctagcatgatcctagtgagcatcttcattataatcaagaaaacaaagaaaccaacgggagcacctccagagctgagtggtgtcacaaataatggcttcataccacacagt
>KJ627429-2011.099
atgtcttggaaagtggtgatcattttttcattgctaataacacctcaacacggtcttaaagagagctacttagaagaatcatgtagcactataactgaaggatatctcagtgttctgaggacaggttggtataccaacgtttttacattagaagtgggtgatgtagaaaacctcacatgtgctgatggacctagcctaataaaaacagaattagatctgaccaaaagtgcactaagagagctcaaaacagtttctgctgaccaattggcaagagaggaacaaattgagaatcccagacaatctagatttgttctaggagcaatagcactcggtgttgcgacagcagctgcagtcacagcaggtgttgcaattgccaaaactatccgacttgagagtgaagttacagcaattaagaatgcccttaaaaagactaatgaagcagtgtctacattggggaatggagttcgagtgttagcaactgcagtgagggaactgaaagattttgtgagcaagaatttaactcgtgcaatcaacaaaaacaagtgcgacattgatgacctaaaaatggctgttagcttcagtcaattcaacagaaggtttctaaatgttgtgcggcaattttcagacaatgctggaataacaccagcaatatctttagacttaatgacagatgctgaactagccagggccgtttccaacatgccgacatctgcaggacaaataaaattgatgttggaaaaccgtgcaatggtgcgaaggaaggggttcggaatcctgataggggtctacgggagctccgtaatttacatggtgcagctgccaatctttggcgttatagacacgccttgctggatagtaaaagcagccccttcttgttccgaaaaaaagggaaactatgcttgcctcttaagagaagaccaagggtggtattgtcagaatgcagggtcaactgtttactacccaaatgagaaggactgtgaaacaagaggagaccatgtcttttgcgacacagcagcaggaataaatgttgctgagcaatcaaaggagtgcaacatcaacatatccaccacaaattacccgtgcaaagtcagcacaggaaggcatcccatcagtatggttgcactgtcccctctcggggctctggttgcctgttacaaaggagtaagctgttccattggcagcaatagagtagggatcatcaagcagctgaacaaaggttgctcttatataaccaaccaagatgcagacacagtgacaatagacaacactgtatatcagctgagcaaagttgagggtgaacagcatgttataaaaggcagaccagtgtcaagcagctttgatccagtcaagtttcctgaagatcaatttaatgttgcacttgatcaagtttttgaaaacattgaaaacagccaggccttggtagatcaatcaaacagaatcctaagcagtgcagagaaagggaacactggcttcatcattgtgataattctaattgctgtccttggctctagcatgatcctggtgagcgtctttattataatcaagaaaacaaagaaaccaacaggagcacctccagagctaagtggtgtcacaaacaatggcttcataccgcacagt
>KJ627430-2009.976
atgtcttggaaagtggtgatcattttttcactgctaataacacctcaacacggtctaaaagagagctacttagaagaatcatgtagcactataactgagggatatctcagtgttctgaggacaggttggtataccaacgtttttacattagaagtaggtgatgtagaaaacctcacatgtgctgatggacctagcctaataaaaacagaattagatctgaccaaaagtgcactaagagagctcaagacagtttctgctgaccaattggcaagagaggaacaaattgagaatcccagacaatctagatttgttctaggagcaatagcactcggtgttgcgacagcagctgcagttacagcaggtgttgcaattgccaaaaccatccggcttgagagtgaagttacagcaattaagaatgcccttaaaaagactaatgaagcggtgtctacgttggggaatggagttcgagtgttagcaactgcagtgagggaactgaaagattttgtgagcaagaatttaactcgtgcaatcaacaaaaacaagtgcgacattgatgacctaaaaatggccgttagcttcagtcaattcaacagaaggtttctaaatgttgtgcggcaattttcagacaatgctggaataacaccagcaatatctttagacttaatgacagatgctgaactagccagggccgtttccaacatgccgacatctgcaggacaaataaaattgatgttggaaaaccgtgcaatggtgcgaaggaaggggttcggaatcctgataggggtctacgggagctccgtaatttacatggtgcagctgccaatctttggtgttatagacacaccttgctggatagtaaaagcagccccttcttgttccgaaaaaaagggaaactacgcttgcctcttaagagaagaccaagggtggtattgtcagaatgcagggtcaactgtttactacccaaatgagaaagactgtgaaacaagaggagaccatgtcttttgcgacacagcagcaggaattaatgttgctgagcaatcaaaggagtgcaacatcaacatatccaccacaaattacccgtgcaaagtcagcacaggaaggcatcccatcagtatggttgcactgtcccctctcggggctctggttgcctgttacaaaggagtaagctgttccattggcagcaatagagtagggatcatcaagcagctgaacaaaggttgctcttatataaccaaccaagatgcagacacagtgacaatagacaacactgtatatcagctaagcaaagttgagggtgaacagcatgttataaaaggcagaccagtgtcaagcagctttgatccagtcaagtttcctgaagatcaattcaatgttgcacttgaccaagtttttgaaaacattgaaaacagccaggccttggtagatcaatcaaacagaatcctaagcagtgcagagaagggaaacactggcttcatcattgtgataattctaattgctgtccttggctccagcatgattctagtgagcgtcttcattataatcaagaaaacaaagaaaccaacaggagcacctccagagctgagtggtgtcacaaacaatggcttcataccgcacagt
>KJ627431-2009.303
atgtcttggaaagtgatgatcatcatttcgttactcataacaccccagcacgggctaaaagagagttatttggaagaatcatgcagtactataactgagggatatctcagtgttttaagaacaggctggtataccaatgtcttcacattagaagttggtgatgttgaaaatcttacatgtactgatggacctagcttaatcaaaacagaacttgacctaacaaaaagtgctttaagggaactcaaaacagtctctgctgatcagttagcgagagaagagcaaattgaaaatcctagacaatcaagatttgtcctaggtgcaatagctctcggagttgctacagcagcagcagtcacagcaggcattgcaatagctaaaaccataaggcttgagagtgaggtgaatgcaattaaaggtgctctcaaacaaactaatgaagcagtatccacattaggaaatggtgtgcgggtcctagccactgcagtgagagagctaaaagaatttgtgagcaaaaatctgactagtgcaatcaacaggaacaaatgtgacattgctgatctgaagatggctgtcagcttcagtcaattcaacagaagatttctaaatgttgtgaggcagttttcagacaatgcagggataacaccagcaatatcattggacctaatgactgatgctgaattggccagagctgtatcatacatgccaacatctgcaggacagataaaactgatgttggagaaccgcgcaatggtaaggagaaaaggatttggaatcctaataggggtctacggaagctctgtgatttacatggttcaattgccgatctttggtgtcatagatacaccttgttggataatcaaggcagctccctcttgctcagaaaaaaatgggaattatgcttgcctcctaagagaggatcaagggtggtattgtaaaaatgcaggatccactgtttactacccaaacgaaaaagactgtgaaacaagaggtgatcatgttttttgtgacacagcagcagggatcaatgttgctgagcaatcaagagaatgcaacatcaacatatctactaccaactacccatgcaaagtcagcacaggaagacaccctataagcatggttgcactatcacctctcggtgctttggtggcttgctataaaggggtaagctgctcgattggcagcaatcgggttggaatcatcaaacaattacctaaaggctgctcatacataactaaccaggatgcagacactgtaacaattgacaataccgtgtatcaactaagcaaagttgaaggtgaacagcatgtaataaaagggagaccagtttcaagcagttttgacccaatcaggtttcctgaggatcagttcaatgttgcacttgatcaagtcttcgaaagcattgagaacagtcaggcactggtggaacagtcaaacaaaattctaaacagtgcagaaaaaggaaacactggcttcattattgtaataattttggttgctgttcttggtttaaccatgatttcagtgagcatcatcatcataatcaagaaaacaaggaagcccacaggagcacctccagagctgaatggtgtcaccaacggcggtttcataccacatagt
>KJ627432-2009.909
atgtcttggaaagtgatgattatcatttcgttactcataacacctcagcatggattaaaagaaagttatttagaagaatcatgtagtactataactgaaggatatctcagtgttttaagaacaggttggtacaccaatgtctttacattagaagttggtgatgttgaaaatcttacatgtactgatggacctagcttaatcaaaacagaacttgacctaaccaaaagtgctttaagagaactcaaaacagtttctgctgatcagttagcgagagaagaacaaattgaaaaccccagacaatcaaggtttgtcctaggtgcaatagctcttggagttgccacagcagcagcagtcacagcaggcattgcaatagccaaaactataaggcttgagagtgaagtgaatgcaatcaaaggtgctctcaaaacaaccaatgaggcagtatcaacactaggaaatggagtgcgggtcctagccactgcagtaagagagctgaaagaatttgtgagcaaaaacctgactagtgcgatcaacaagaacaaatgtgacattgctgatttgaagatggctgtcagcttcagtcagttcaacagaagattcctaaatgttgtgcggcagttttcagacaatgcagggataacaccagcaatatcattggacctgatgaatgatgctgagctggccagagctgtatcatacatgccaacatctgcaggacagataaaactaatgttagagaaccgtgcaatggtgaggagaaaaggatttggaatcttgataggggtctacggaagctctgtgatttacatggtccagctgccgatctttggtgtcataaatacaccttgttggataatcaaagcagctccctcttgttcagaaaaagatggaaattatgcttgcctcctaagagaagatcaagggtggtattgtaaaaatgcaggatccactgtttactacccaaatgaaaaagactgcgaaacaagaggtgatcatgttttttgtgacacagcagcagggatcaatgttgctgagcaatcaagagaatgcaacatcaacatatctaccaccaactacccatgcaaagtcagcacaggaagacaccctatcagcatggttgcactatcacctctcggtgctttggtagcttgctacaaaggggttagctgctcgactggcagtaatcaggttggaataatcaaacaactacctaaaggctgctcatacataactaaccaggacgcagacactgtaacaattgacaacactgtgtatcaactaagcaaagttgagggtgaacagcatgtaataaaagggagaccagtttcaagcagttttgatccaatcaggtttcctgaggatcagttcaatgttgcgcttgatcaagtctttgaaagcattgaaaacagtcaagcactagtggaccagtcaaacaaaatcctgaacagtgcagaaaaaggaaacactggtttcattattgtaataattttgattgctgttcttgggttaaccatgatttcagtgagtatcatcatcataatcaaaaaaacaaggaagcccacaggggcacctccggagctgaatggtgttaccaacggcggttttataccgcatagt
>KJ627433-2012.085
atgtcttggaaagtggtgatcattttttcattgctaataacacctcaacacggtcttaaagagagctacctagaagaatcatgtagcactataactgagggttatcttagtgttctgaggacaggttggtataccaacgtttttacattagaggtgggtgatgtagaaaacctcacatgttctgatggacctagcctaataaaaacagaattagatctgaccaaaagtgcactaagagagctcaaaacagtttctgctgaccaattggcgagagaggaacaaattgagaatcccagacaatctagatttgttctaggagcaatagcactcggtgttgcaacagcagctgcagtcacagcaggtgttgcaattgccaaaaccatccggcttgaaggtgaagtcacagcaattaagaatgccctcaaaacgaccaatgaagcagtatctacattggggaatggagttcgagtgttggcaactgcagtgagagagctgaaagactttgtgagcaagaatttaactcgtgcaatcaacaaaaataagtgcgacattgatgacctaaaaatggctgttagcttcagtcaattcaacagaaggtttctaaatgttgtgcggcaattttcagacaatgctggaataacaccagcaatatctttggacttaatgacagatgctgaactagccagggccgtttctaacatgccgacatctgcaggacaaataaaattgatgttggagaaccgtgcgatggtgcgaagaaaggggtttggaatcctgataggggtctacggaagctccgtaatttacatggtgcagctgccaatctttggcgttatagacacgccttgctggatagtaaaagcagccccttcttgttccgaaaaaaagggaaactatgcttgcctcttaagagaagaccaagggtggtattgtcagaatgcagggtcaactgtttactacccaaatgagaaagactgtgaaacaagaggagaccatgtcttttgcgacacagcagcaggaattaatgtagctgagcaatcaaaggagtgcaacatcaacatatccactacaaattacccatgcaaagtcagcacaggaaggcatcctatcagtatggttgcattgtctcctcttggggctctggttgcttgctacaaaggagtaagctgttccattggcagcaacagagtagggatcataaagcagctgaacaaaggttgctcctatataaccaaccaagatgcagacacagtgacaatagacaacactgtatatcagctaagcaaagttgagggtgaacagcatgttataaaaggcagaccagtgtcaagcagcttcgatccaatcaagtttcctgaagatcaattcaatgttgcacttgaccaagtttttgagaacatcgaaaacagccaggccttggtagatcaatcaaacagaatcctaagcagtgcagagaaagggaacactggcttcatcattgtaataattctaattgctgtccttggctctagcatgatcctagtgagcatcttcattataatcaagaaaacaaagaaaccaacgggagcacctccagagctgagtggtgtcacaaataatggcttcataccacacagt
>KJ627434-2008.933
atgtcttggaaagtggtgatcattttttcattgctaataacacctcaacacggtcttaaagagagctacttagaagaatcatgtagcactataactgaaggatatctcagtgttctgaggacaggttggtataccaacgtttttacattagaagtgggtgatgtagaaaacctcacatgtgctgatggacctagcctaataaaaacggaattagatctgaccaaaagtgcactaagagagctcaaaacagtttctgctgaccaattggcaagagaggaacaaattgagaatcccagacaatctagatttgttctaggagcaatagcactcggtgttgcgacagcagctgcagttacagcaggtgttgcaattgccaaaactatccgacttgagagtgaagttacagcaattaagaatgcccttaaaaagactaatgaagcagtgtctacattgggaaatggagttcgagtgttagcaactgcagtgagggaactgaaagattttgtgagcaagaatttaactcgtgcaatcaacaaaaacaagtgcgacattgatgacctaaaaatggctgttagcttcagtcaattcaacagaaggtttctaaatgttgtgcggcaattttcagacaatgctggaataacaccagcaatatctttagacttaatgacagatgctgaactagccagggccgtttccaacatgccgacatctgcaggacaaataaaattgatgttggaaaaccgtgcaatggtgcgaaggaaggggttcggaatcctgataggggtctacgggagctccgtaatttacatggtgcagctgccaatctttggcgttatagacacgccttgctggatagtaaaagcagccccttcttgttccgaaaaaaagggaaactatgcttgcctcttaagagaagaccaagggtggtattgtcagaatgcagggtcaactgtttactacccaaatgagaaggactgtgaaacaagaggagaccatgtcttttgcgacacagcagcaggaattaatgttgctgagcaatcaaaggagtgcaacatcaacatatccaccacaaattacccgtgcaaagtcagcacaggaaggcatcccatcagtatggttgcactgtcccctctcggggctctggttgcctgttacaaaggagtaagctgttccattggcagcaatagagtagggatcatcaagcagctgaacaaaggttgctcttatataaccaaccaagatgcagacacagtgacaatagacaacactgtatatcagctgagcaaagttgagggtgaacagcatgttataaaaggcagaccagtgtcaagcagctttgatccagtcaagtttcctgaagatcaattcaatgttgcacttgatcaagtttttgaaaatattgaaaacagccaggccttggtagatcaatcaaacagaatcctaagcagtgcagagaaagggaacactggcttcatcattgtgataattctaattgctgtccttggctctagcatgatcctggtgagcgtctttattataatcaagaaaacaaagaaaccaacaggagcacctccagagctaagtggtgtcacaaacaatggcttcataccgcacagt
>KJ627435-2009.389
atgtcttggaaagtgatgatcatcatttcgttactcataacaccccagcacgggctaaaagagagttatttggaagaatcatgcagtactataactgagggatatctcagtgttttaagaacaggctggtataccaatgtcttcacattagaagttggtgatgttgaaaatcttacatgtactgatggacctagcttaatcaaaacagaacttgacctaacaaaaagtgctttaagggaactcaaaacagtctctgctgatcagttagcgagagaagagcaaattgaaaatcctagacaatcaagatttgtcctaggtgcaatagctctcggagttgctacagcagcagcagtcacagcaggcattgcaatagctaaaaccataaggcttgagagtgaggtgaatgcaattaaaggtgctctcaaacaaactaatgaagcagtatccacattaggaaatggtgtgcgggtcctagccactgcagtgagagagctaaaagaatttgtgagcaaaaatctgactagtgcaatcaacaggaacaaatgtgacattgctgatctgaagatggctgtcagcttcagtcaattcaacagaagatttctaaatgttgtgaggcagttttcagacaatgcagggataacaccagcaatatcattggacctaatgactgatgctgaattggccagagctgtatcatacatgccaacatctgcaggacagataaagctgatgttggagaaccgcgcaatggtaaggagaaaaggatttggaatcctaataggggtctacggaagctctgtgatttacatggttcaattgccgatctttggtgtcatagatacaccttgttggataatcaaggcagctccctcttgctcagaaaaaaatgggaattatgcttgcctcctaagagaggatcaagggtggtattgtaaaaatgcaggatccactgtttactacccaaacgaaaaagactgtgaaacaagaggtgatcatgttttttgtgacacagcagcagggatcaatgttgctgagcaatcaagagaatgcaacatcaacatatctactaccaactacccatgcaaagtcagcacaggaagacaccctataagcatggttgcactatcacctctcggtgctttggtggcttgctataaaggggtaagctgctcgattggcagcaatcgggttggaatcatcaaacaattacctaaaggctgctcatacataactaaccaggatgcagacactgtaacaattgacaataccgtgtatcaactaagcaaagttgaaggtgaacagcatgtaataaaagggagaccagtttcaagcagttttgacccaatcaggtttcctgaggatcagttcaatgttgcacttgatcaagtcttcgaaagcattgagaacagtcaggcactggtggaacagtcaaacaaaattctaaacagtgcagaaaaaggaaacactggcttcattattgtaataattttggttgctgttcttggtttaaccatgatttcagtgagcatcatcatcataatcaagaaaacaaggaagcccacaggagcacctccagagctgaatggtgtcaccaacggcggtttcataccacatagt
>KJ627436-2009.949
atgtcttggaaagtggtgatcattttttcattgctaataacacctcaacacggtcttaaagagagctacttagaagaatcatgtagcactataactgaaggatatctcagtgttctgaggacaggttggtataccaacgtttttacattagaagtgggtgatgtagaaaacctcacatgtgctgatggacctagcctaataaaaacggaattagatctgaccaaaagtgcactaagagagctcaaaacagtttctgctgaccaattggcaagagaggaacaaattgagaatcccagacaatctagatttgttctaggagcaatagcactcggtgttgcgacagcagctgcagttacagcaggtgttgcaattgccaaaactatccgacttgagagtgaagttacagcaattaagaatgcccttaaaaagactaatgaagcagtgtctacattgggaaatggagttcgagtgttagcaactgcagtgagggaactgaaagattttgtgagcaagaatttaactcgtgcaatcaacaaaaacaagtgcgacattgatgacctaaaaatggctgttagcttcagtcaattcaacagaaggtttctaaatgttgtgcggcaattttcagacaatgctggaataacaccagcaatatctttagacttaatgacagatgctgaactagccagggccgtttccaacatgccgacatctgcaggacaaataaaattgatgttggaaaaccgtgcaatggtgcgaaggaaggggttcggaatcctgataggggtctacgggagctccgtaatttacatggtgcagctgccaatctttggcgttatagacacgccttgctggatagtaaaagcagccccttcttgttccgaaaaaaagggaaactatgcttgcctcttaagagaagaccaagggtggtattgtcagaatgcagggtcaactgtttactacccaaatgagaaggactgtgaaacaagaggagaccatgtcttttgcgacacagcagcaggaattaatgttgctgagcaatcaaaggagtgcaacatcaacatatccaccacaaattacccgtgcaaagtcagcacaggaaggcatcccatcagtatggttgcactgtcccctctcggggctctggttgcctgttacaaaggagtaagctgttccattggcagcaatagagtagggatcatcaagcagctgaacaaaggttgctcttatataaccaaccaagatgcagacacagtgacaatagacaacactgtatatcagctgagcaaagttgagggtgaacagcatgttataaaaggcagaccagtgtcaagcagctttgatccagtcaagtttcctgaagatcaattcaatgttgcacttgatcaagtttttgaaaacattgaaaacagccaggccttggtagatcaatcaaacagaatcctaagcagtgcagagaaagggaacactggcttcatcattgtgataattctaattgctgtccttggctctagcatgatcctggtgagcgtctttattataatcaagaaaacaaagaaaccaacaggagcacctccagagctaagtggtgtcacaaacaatggcttcataccgcacagt
>KJ627437-2011.566
atgtcttggaaagtggtgatcattttttcattgctaataacacctcaacacggtcttaaagagagctacttagaagaatcatgtagcactataactgagggatatctcagtgttctgaggacaggttggtataccaacgtttttacattagaagtgggtgatgtagaaaacctcacatgtgctgatggacctagcctaataaaaacagaattagatctgaccaaaagtgcactaagagagctcaaaacagtttctgctgaccaattggcaagagaggaacagattgagaatcccagacaatctagatttgttctaggagcaatagcactcggtgttgcgacagcagctgcagttacagcaggtgttgcaattgccaaaactatccgacttgagagtgaagttacagcaattaagaatgcccttaaaaagactaatgaagcagtgtctacattggggaatggagttcgagtgttagcaactgcagtgagggaactgaaagattttgtgagcaagaatttaactcgtgcaatcaacaaaaacaagtgcgacattgatgacctaaaaatggctgttagcttcagtcaattcaacagaaggtttctaaatgttgtgcggcaattttcagacaatgctggaataacaccagcaatatctttagacttaatgacagatgctgaactagccagggccgtttccaacatgccgacatctgcaggacaaataaaattgatgttggaaaaccgtgcaatggtgcgaaggaaggggttcggaatcctgatcggggtctacgggagctccgtaatttacatggtgcagctgccaatctttggcgttatagacacgccttgctggatagtaaaagcagccccttcttgttccgaaaaaaagggaaactatgcttgcctcttaagagaagaccaagggtggtattgtcagaatgcagggtcaactgtttactacccaaatgagaaggactgtgaaacaagaggagaccatgtcttttgcgacacagcagcaggaattaatgttgctgagcaatcaaaggagtgcaacatcaatatatccaccacaaattacccgtgcaaagtcagcacaggaaggcatcccatcagtatggttgcactgtcccctcttggggctctggttgcctgttacaagggagtaagctgttccattggcagcaatagagtagggatcatcaagcagctgaacaaaggttgctcttatataaccaaccaagatgcagacacagtgacaatagacaacactgtatatcagctgagcaaagttgagggtgaacagcatgttataaaaggcagaccagtgtcaagcagctttgatccagtcaagtttcctgaagatcaattcaatgttgcacttgatcaagtttttgaaaacattgaaaacagccaggccttggtagatcaatcaaacagaatcctaagcagtgcagagaaagggaacactggcttcatcattgtgataattctaattgctgtccttggctctagcatgatcctggtgagcgtctttattataatcaagaaaacaaagaaaccaacaggagcacctccagagctaagcggtgtcacaaacaatggcttcataccgcacagt
