# Supplementary material for: Genome-Wide Analysis of Human Metapneumovirus Evolution
Source: PLoS One. 2016 Apr 5;11(4):e0152962. doi: 10.1371/journal.pone.0152962 (PMC4821609; doi:10.1371/journal.pone.0152962)
Supplement: S1 Data — (ZIP) [file pone.0152962.s001.zip › Data S1/HMPV_5M2-1_main.fas]

>FJ168778-1994.019
atgtctcgcaaagctccatgcaaatatgaagtacggggcaagtgcaacaggggaagtgagtgcaaattcaaccacaattactggagctggcctgataggtatttattgttaagatcaaattatctcttgaatcagcttttaagaaacactgataaggctgatggtttgtcaataatatcaggagcaggtagagaagataggactcaagactttgttcttggttctactaatgtggttcaagggtacattgataacaatcaaggaataacaaaggctgcagcttgctatagtctacataacataataaaacagctacaagaaatagaagtaagacaggctagagataataagctttctgacagcaaacatgtggcacttcacaacttgatattatcctatatggagatgagcaaaactcctgcatccctgattaataacctaaagaaactaccaagagaaaaactgaagaaattagcgaaattaataattgatttatcagcaggaactgataatgactcttcatatgccttgcaagacagtgaaagcactaatcaagtgcag
>FJ168779-2000.255
atgtctcgcaaggctccatgcaaatatgaagtgcggggcaaatgcaacagaggaagtgagtgtaagtttaaccacaattactggagttggccagatagatacttattaataagatcaaactatctattaaatcagcttttaaggaacactgatagagctgatggcctatcaataatatcaggcgcaggcagagaagacagaacgcaagattttgttctaggttccaccaatgtggttcaaggttatattgatgataaccaaagcataacaaaagctgcagcctgctacagtctacacaacataatcaagcaactacaagaagttgaagttaggcaggctagagatagcaaactatctgacagcaagcatgtggcactccataacttaatcttatcttacatggagatgagcaaaactcccgcatctttaatcaacaatcttaaaagactgccgagagaaaaactgaaaaaattagcaaagctgataattgacttatcagcaggcgctgacaatgactcttcatatgccctgcaagacagtgaaagcactaatcaagtgcag
>GQ153651-2008.99
atgtctcgcaaggctccatgcaaatatgaagtgcggggcaaatgcaatagaggaagtgagtgtaagtttaaccacaattactggagttggccagatagatacttattaataagatcaaattatctattaaatcagcttttaaggaacactgatagagctgatggcctatcaataatatcaggcgcaggcagagaagacagaacgcaagattttgttctaggttccaccaatgtggttcaaggttatattgatgataaccaaagcataacaaaggctgcagcctgctacagtctacacaacataatcaaacaactacaagaagttgaagttaggcaggctagagataacaaactatctgacagcaagcatgtggcactccataacttaatcttatcttacatggagatgagcaaaactcccgcatccttaatcaacaatcttaaaagactgccgagagaaaaactgaaaaaattagcaaagctgataattgacttatcagcaggcgctgacaatgactcttcatatgccctgcaagacagtgaaagcattaatcaagtgcag
>JN184399-1999.99
atgtctcgcaaggctccatgcaaatatgaagtgcggggcaaatgcaatagaggaagtgagtgcaagtttaaccacaattactggagttggccagatagatacttactaataagatcaaattatttattaaatcaacttttaaggaacactgatagagctgatggcttatcaataatatcaggagcaggcagagaagataggacacaagattttgtcctaggttccaccaatgtggttcaaggttatattgatgataaccaaagcataacaaaagctgcagcctgttacagtctacataatataatcaaacaactacaagaagttgaagttaggcaggctagagataacaaactatctgacagcaaacatgtagcacttcacaacttggtcctatcttatatggagatgagcaaaactcctgcatctttaatcaacaatctcaaaagactgccgagagagaaactgaaaaaattagcaaagcttataattgacttatcagcaggtgctgaaaatgactcttcatatgccttgcaagacagtgaaagcactaatcaagtgcag
>JN184400-1994.33
atgtctcgcaaggctccgtgcaaatatgaagtgcggggcaaatgcaatagaggaagtgagtgtaagtttaaccacaattactggagttggccagatagatacttattaataagatcaaattatctattaaatcagcttttaaggaacactgatagagctgatggcctatcaataatatcaggtgcaggcagagaagacagaacgcaagattttgttctaggttccaccaatgtggttcaaggttatattgatgataaccaaagcataacaaaggctgcagcctgctacagtctacacaacataatcaagcaactacaagaagttgaagttaggcaggctagggataacaaactatctgacagcaagcatgtggcactccataacttaatcttatcttacatggagatgagcaaaactcccgcatctttaatcaacaatcttaaaagactgccgagagaaaagctgaaaaaattagcaaagctggtaattgacttatcagcaggcgctgacaatgactcttcatatgccctgcaagacagtgaaagcattaatcaagtgcag
>JN184401-1998.17
atgtctcgtaaagctccatgcaaatatgaagtgcggggcaaatgcaacagagggagtgattgcaagttcaatcacaattactggagttggcctgatagatatttattgttaagatcaaattatctcttgaatcagcttttaagaaacactgacaaggctgatggtttgtcaataatatcaggagcaggtagagaagatagaactcaagactttgttcttggttctaccaatgtggttcaagggtacattgatgacaatcaaggaataaccaaggctgcggcttgctatagtctacacaacataatcaagcaactacaagaaacagaagtaagacaggctagagacaacaagctttctgatagcaaacatgtggcgctccacaacttgatattatcctatatggagatgagcaaaactcctgcatctctaattaacaacctaaagaaactaccaagggaaaaactgaagaaattagcaagattaataattgatttatcagcaggaactgacaatgacccttcatatgccttgcaagacagtgaaagcactaatcaagtgcag
>JN184402-1999.33
atgtctcgtaaagctccatgcaaatatgaagtacggggcaagtgcaacaggggaagtgagtgcaaattcaaccacaattactggagttggcctgataggtatttattgttaagatcaaattatctcttgaatcagcttttaagaaacactgataaggctgatggtttgtcaataatatcaggagcaggtagagaagacaggactcaagactttgttcttggttctactaatgtggttcaagggtacattgatgacaatcaaggaataacaaaggctgcagcttgctatagtctacataacataataaaacagctacaagaaatagaagtaagacaggccagagataataagctttctgacagcaaacatgtggcacttcacaacttgatattatcctatatggagatgagcaaaactcctgcatccctgattaataacctaaagaaactaccaagagagaaactgaaaaaattagcgaaattaataattgatttatcagcaggaactgataatgactcttcatatgccttgcaagacagtgaaagcactaatcaagtgcag
>KC403971-1991.191
atgtctcgtaaagctccatgcaaatatgaagtacggggcaagtgcaacaggggaagtgagtgcaaattcaaccacaactactggagttggcctgataggtatttattgttaagatcaaattatctcttgaatcagcttttaagaaacactgataaggctgatggtttgtcaataatatcaggagcaggtagagaagatagaactcaagactttgttcttggttctactaatgtggttcaagggtatattgatgacaatcagggaataacaaaggctgcagcttgctatagtctacataacataataaaacagctacaagaaatagaagtaagacaggctagagataataagctttctgacagcaaacatgtggcacttcacaacttgatattatcctatatggagatgagcaaaactcctgcatccctgattaataacctaaagaaactaccaagagaaaaactgaagaaattagcgaaattaatcattgatttatcagcaggaactgataatgactcttcatatgccttgcaagacagtgaaagcactaatcaagtgcag
>KC403972-1991.202
atgtctcgtaaagctccatgcaaatatgaagtacggggcaagtgcaacaggggaagtgagtgcaaattcaaccacaactactggagttggcctgataggtatttattgttaagatcaaattatctcttgaatcagcttttaagaaacactgataaggctgatggtttgtcaataatatcaggagcaggtagagaagatagaactcaagactttgttcttggttctactaatgtggttcaagggtatattgatgacaatcagggaataacaaaggctgcagcttgctatagtctacataacataataaaacagctacaagaaatagaagtaagacaggctagagataataagctttctgacagcaaacatgtggcacttcacaacttgatattatcctatatggagatgagcaaaactcctgcatccctgattaataacctaaagaaactaccaagagaaaaactgaagaaattagcgaaattaatcattgatttatcagcaggaactgataatgactcttcatatgccttgcaagacagtgaaagcactaatcaagtgcag
>KC403976-1983.686
atgtctcgcaaggctccatgcaaatatgaagtgcggggcaaatgcaatagaggaagtgagtgcaagtttaaccacaattactggagttggccagatagatacttactaataagatcaaattatttattaaatcaacttttaaggaacactgatagagctgatggcttatcaataatatcaggagcaggcagagaagataggacacaagattttgtcctaggttccaccaatgtggttcaaggttatattgatgataaccaaagcataacaaaagctgcagcctgttacagtctacataatataatcaaacaactacaagaagttgaagttaggcaggctagagataacaaactatctgacagcaaacatgtagcacttcacaacttggtcctatcttatatggagatgagcaaaactcctgcatctttaatcaacaatctcaaaagactgccgagagagaaactgaaaaaattagcaaagcttataattgacttatcagcaggtgctgaaaatgactcttcatatgccttgcaagacagtgaaagcactaatcaagtgcag
>KC403977-2003.612
atgtctcgcaaggctccatgcaaatatgaagtgcggggcaaatgcaatagaggaagtgagtgcaagtttaaccacaattactggagttggccagatagatacttactaataagatcaaattatttattaaatcaacttttaaggaacactgatagagctgatggcttatcaataatatcaggagcaggcagagaagataggacacaagattttgtcctaggttccaccaatgtggttcaaggttatattgatgataaccaaagcataacaaaagctgcagcctgttacagtctacataatataatcaaacaactacaagaagttgaagttaggcaggccagagataacaaactatctgacagcaagcatgtagcacttcacaacttagtcctatcttatatggagatgagcaaaactcctgcatctttaatcaacaatctcaaaagactgccgagagagaaactgaaaaaattagcaaagcttataattgacttatcagcaggtgctgaaaatgactcttcatatgccttgcaagacagtgaaagcactaatcaagtgcag
>KC403978-2004.617
atgtctcgtaaggctccatgcaaatatgaagtgcggggcaaatgcaatagaggaagtgagtgtaagtttaaccacaattactggagttggccagatagatacttattaataagatcaaattatctattaaatcagcttttaaggaacactgatagagctgatggcctatcaataatatcaggcgcaggcagagaagacagaacgcaagattttgttctaggttccaccaatgtggttcaaggttatattgatgataaccaaagtataacaaaggctgcagcctgctacagtctacacaacataatcaagcaactacaagaagttgaagttaggcaggctagagataacaaactatctgacagcaagcatgtggcactccataacttaatcttatcttacatggagatgagcaaaactcccgcatctttaatcaacaatcttaaaagactgccgagagaaaaactgaaaaaattagcaaagctgataattgacttatcagcaggtgctgacaatgactcttcatatgccctgcaagacagtgaaagcattaatcaagtgcag
>KC403979-2003.678
atgtctcgcaaggctccatgcaaatatgaagtgcggggcaaatgcaacagaggaagtgagtgtaagtttaaccacaattactggagttggccagatagatacttattaataagatcaaactatctattaaatcagcttttaaggaacactgatagagctgatggcctatcaataatatcaggcgcaggcagagaagacagaacgcaagattttgttctaggttccaccaatgtggttcaaggttatattgatgataaccaaagcataacaaaagctgcagcctgctatagtctacacaacataatcaagcaactacaagaagttgaagttaggcaggctagagatagcaaactatctgacagcaagcatgtggcactccataacttaatcttatcttacatggagatgagcaaaactcccgcatctttaatcaacaatcttaaaagactgccgagagaaaaactgaaaaaattagcaaagctgataattgatttatcagcaggcgctgacaatgactcttcatatgccctgcaagacagtgaaagcattaatcaggtgcag
>KC403980-2003.431
atgtctcgcaaggctccatgcaaatatgaagtgcggggcaaatgcaatagaggaagtgagtgcaagtttaaccacaattactggagttggccagatagatacttactaataagatcaaattatttattaaatcaacttttaaggaacactgatagagctgatggcttatcaataatatcaggagcaggcagagaagataggacacaagattttgtcctaggttccaccaatgtggttcaaggttatattgatgataaccaaagcataacaaaagctgcagcctgttacagtctacataatataatcaaacaactacaagaagttgaagttaggcaggctagagataacaaaccatctgacagcaaacatgtagcacttcacaacttagtcctatcttatatggagatgagcaaaactcctgcatctttaatcaacaatctcaaaagactgccgagagagaaactgaaaaaattagcaaagcttataattgacttatcagcaggtgctgaaaatgactcttcatatgccttgcaagacagtgaaagcactaatcaagtgcag
>KC403981-2003.782
atgtcgcgcaaggctccatgcaaatatgaagtgcggggcaaatgcaacagaggaagtgagtgtaagtttaaccacaattactggagttggccagatagatatctattaataagatcaaactatctattaaatcagcttttaaggaacactgatagagctgatggcctatcaataatatcaggcgcaggcagagaagacagaacgcaagattttgttctaggttccaccaatgtggttcaaggttatattgatgataaccaaagcataacaaaagctgcagcctgctacagtctacacaacataatcaagcaactacaagaagttgaagttaggcaggctagagatagcaaactatctgacagcaagcatgtggcactccataacttaatcttatcttacatggagatgagcaaaactcctgcatctttaatcaacaatcttaaaagactgccgagagaaaaactgaaaaaattagcaaaactgataattgacttatcagcaggcgctgacaatgactcttcatatgccctgcaagacagtgaaagcactaatcaagtgcag
>KC403982-2003.769
atgtctcgaaaggctccatgcaaatatgaagtgcggggcaaatgcaacagaggaagtgagtgtaagtttaaccacaattactggagttggccagatagatacttattaataagatcaaactatctattgaatcagcttttaaggaacactgatagagctgatggcctatcaataatatcaggcgcaggcagagaagacagaacgcaagattttgttctaggctccaccaatgtggttcaaggttatattgatgataaccaaagcataacaaaagctgcagcctgctatagtctacacaacataatcaagcaactacaagaagttgaagttaggcaggctagagacagcaaactatctgacagcaagcatgtggcactccataacttaatcttatcttacatggagatgagcaaaactcccgcatctttaatcaacaatcttaaaagactgccgagagaaaaactgaaaaaattagcaaagctgataattgatttatcagcaggcgctgacaatgactcttcatatgccctgcaagacagtgaaagcattaatcaagtgcag
>KC403983-2004.745
atgtctcgtaaggctccatgcaaatatgaagtgcggggcaaatgcaatagaggaagtgagtgtaagtttaaccacaattactggagttggccagatagatacttattaataagatcaaattatctattaaatcagcttttaaggaacactgatagagctgatggcctatcaataatatcaggcgcaggcagagaagacagaacgcaagattttgttctaggttccaccaatgtggttcaaggttatattgatgataaccaaagtataacaaaggctgcagcctgctacagtctacacaacataatcaagcaactacaagaagttgaagttaggcaggctagagataacaaactatctgacagcaagcatgtggcactccataacttaatcttatcttacatggagatgagcaaaactcccgcatctttaatcaacaatcttaaaagactgccgagagaaaaactgaaaaaattagcaaagctgataattgacttatcagcaggtgctgacaatgactcttcatatgccctgcaagacagtgaaagcattaatcaagtgcag
>KC403984-2004.787
atgtctcgtaaggctccatgcaaatatgaagtgcggggcaaatgcaatagaggaagtgagtgtaagtttaaccacaattactggagttggccagatagatacttattaataagatcaaattatctattaaatcagcttttaaggaacactgatagagctgatggcctatcaataatatcaggcgcaggcagagaagacagaacgcaagattttgttctaggttccaccaatgtggttcaaggttatattgatgataaccaaagtataacaaaggctgcagcctgctacagtctacacaacataatcaagcaactacaagaagttgaagttaggcaggctagagataacaaactatctgacagcaagcatgtggcactccataacttaatcttatcttacatggagatgagcaaaactcccgcatctttaatcaacaatcttaaaagactgccgagagaaaaactgaaaaaattagcaaagctgataattgacttatcagcaggtgctgacaatgactcttcatatgccctgcaagacagtgaaagcattaatcaagtgcag
>KC562219-2005
atgtctcgtaaggctccatgcaaatatgaagtgcggggcaaatgcaacagagggagtgattgcaaattcaatcacaattactggagttggcctgatagatatttattgttaagatcaaattatctcttaaatcagcttttaagaaatacagataaggctgatggtttgtcaataatatcaggagcaggtagagaagatagaactcaagactttgttcttggctctactaatgtggttcaagggtacattgatgataatcaaggaataaccaaggctgcagcttgctatagtctacacaacataatcaagcaactacaagaaacagaagtaagacaggctagagacaacaagctttctgatagcaaacatgtggcactccacaacttgatattatcatatatggagatgagcaaaactcctgcatctctaattaataacctaaagaaactaccaagggaaaaactgaagaaattagcaagattaataattgatttatcagcaggaactgacaatgacccttcatatgccttgcaagacagtgaaagcactaatcaagtgcag
>KC562220-2005
atgtctcgtaaggctccatgcaaatatgaagtgcggggcaaatgcaatagaggaagtgagtgtaagtttaaccacaattactggagttggccagatagatacttattaataagatcaaattatctattaaatcagcttttaaggaacactgatagagctgatggcctatcaataatatcaggcgcaggcagagaagacagaacgcaagattttgttctaggttccaccaatgtggttcaaggttatattgatgataaccaaagcataacaaaggctgcagcctgctacagtctacacaacataatcaagcaactacaagaagttgaagttaggcaggctagagacaacaaactatctgacagcaagcatgtggcactccataacttaatcttatcttacatggagatgagcaaaactcccgcatctttaatcaacaatcttaaaagactgccgagagaaaaactgaaaaaattagcaaagctgataattgacttatcagcaggcgctgacaatgactcttcatatgccctgcaagacagtgaaagcattaatcaagtgcag
>KC562221-2004
atgtctcgtaaggctccatgcaaatatgaagtgcggggcaaatgcaatagaggaagtgagtgtaagtttaaccacaattactggagttggccagatagatacttattaataagatcaaattatctattaaatcagcttttaaggaacactgatagagctgatggcctatcaataatatcaggcgcaggcagagaagccagaacgcaagattttgttctaggttccaccaatgtggttcaaggttatattgatgataaccaaagcataacaaaggctgcagcctgctacagtctacacaacataatcaagcaactacaagaagttgaagttaggcaggctagagacaacaaactatctgacagcaagcatgtggcactccataacttaatcttatcttacatggagatgagcaaaactcccgcatctttaatcaacaatcttaaaagactgccgagagaaaaactgaaaaaattagcaaagctgataattgacttatcagcaggcgctgacaatgactcttcatatgccctgcaagacagtgaaagcattaatcaagtgcag
>KC562224-2003.678
atgtctcgtaaggctccatgcaaatatgaagtgcggggcaaatgcaatagaggaagtgagtgtaagtttaaccacaattactggagttggccagatagatacttattaataagatcaaattatctattaaatcagcttttaaggaacactgatagagctgatggcctatcaataatatcaggcgcaggcagagaagacagaacgcaagattttgttctaggttccaccaatgtggttcaaggttatattgatgataaccaaagtataacaaaggctgcagcctgctacagtctacacaacataatcaagcaactacaagaagttgaagttaggcaggctagagataacaaactatctgacagcaagcatgtggcactccataacttaatcttatcttacatggagatgagcaaaactcccgcatctttaatcaacaatcttaaaagactgccgagagaaaaactgaaaaaattagcaaagctgataattgacttatcagcaggtgctgacaatgactcttcatatgccctgcaagacagtgaaagcattaatcaagtgcag
>KC562225-2003.673
atgtctcgtaaggctccatgcaaatatgaagtgcggggcaaatgcaatagaggaagtgagtgtaagtttaaccacaattactggagttggccagatagatacttattaataagatcaaattatctattaaatcagcttttaaggaacactgatagagctgatggcctatcaataatatcaggcgcaggcagagaagacagaacgcaagattttgttctaggttccaccaatgtggttcaaggttatattgatgataaccaaagcataacaaaggctgcagcctgctacagtctacacaacataatcaagcaactacaagaagttgaagttaggcaggctagagataacaaactatctgacagcaagcatgtggcactccataacttaatcttatcttacatggagatgagcaaaactcccgcatctttaatcaacaatcttaaaagactgccaagagaaaaactgaaaaaattagcaaagctgataattgacttatcagcaggcgctgacaatgacccttcatatgccctgcaagacagtgaaagcattaatcaagtgcag
>KC562226-2003.763
atgtctcgcaaggctccatgcaaatatgaagtgcggggcaaatgcaatagaggaagtgagtgcaagtttaaccacaattactggagttggccagatagatacttactaataagatcaaattatttattaaatcaacttttaaggaacactgatagagctgatggtttatcaataatatcaggagcaggcagagaagataggacacaagattttgtcctaggttccaccaatgtggttcaaggttatattgatgataaccaaagcataacaaaagctgcagcctgttacagtctacataatataatcaaacaactacaagaagttgaagttaggcaggctagagataacaaaccatctgacagcaaacatgtggcacttcacaacttagtcctatcttatatggagatgagcaaaactcctgcatctttaatcaacaatcttaaaagactgccgagagagaaactgaaaaaattagcaaagcttataattgacttatcagcaggtgctgaaaatgactcttcatatgccttgcaagacagtgaaagcactaatcaagtgcag
>KC562227-1996
atgtctcgtaaagctccatgcaaatatgaagtacggggcaagtgcaacaggggaagtgagtgcaaattcaaccacaactactggagttggcctgataggtatttattgttaagatcaaattatctcttgaatcagcttttaagaaacactgataaggctgatggtttgtcaataatatcaggagcaggtagagaagatagaactcaagactttgttcttggttctactaatgtggttcaagggtatattgatgacaatcagggaataacaaaggctgcagcttgctatagtctacataacataataaaacagctacaagaaatagaagtaagacaggctagagataataagctttctgacagcaaacatgtggcacttcacaacttgatattatcctatatggagatgagcaaaactcctgcatccctgattaataacctaaagaaactaccaagagaaaaactgaagaaattagcgaaattaatcattgatttatcagcaggaactgataatgactcttcatatgccttgcaagacagtgaaagcactaatcaagtgcag
>KC562228-1997.144
atgtctcgtaaagctccatgcaaatatgaagtacggggcaagtgcaacaggggaagtgagtgcaaattcaaccacaattactggagttggcctgataggtatttattgttaagatcaaattatctcttgaatcagcttttaagaaacactgataaggctgatggtttgtcaataatatcaggagcaggtagagaagacaggactcaagactttgttcttggttctactaatgtggttcaagggtacattgatgacaatcaaggaataacaaaggctgcagcttgctatagtctacataacataataaaacagctacaagaaatagaagtaagacaggccagagataataagctttctgacagcaaacatgtggcacttcacaacttgatattatcctatatggagatgagcaaaactcctgcatccctgattaataacctaaagaaactaccaagagagaaactgaaaaaattagcgaaattaataattgatttatcagcaggaactgataatgactcttcatatgccttgcaagacagtgaaagcactaatcaagtgcag
>KC562230-2004.183
atgtctcgtaaggctccatgcaaatatgaagtgcggggcaaatgcaacagagggagtgattgcaaattcaatcacaattactggagttggcctgatagatatttattgttaagatcaaattatctcttaaatcagcttttaagaaacacagataaggctgatggtttgtcaataatatcaggagcaggtagagaagatagaactcaagactttgttcttggttctactaatgtggttcaagggtacattgatgacaatcaaggaataaccaaggctgcagcttgctatagtctacacaacataatcaagcaactacaagaaacagaagtaagacaggctagagacaacaagctttctgatagcaaacatgtggcgctccataacttgatattatcatatatggagatgagcaaaactcctgcatctctaattaataacctaaagaaactaccaagggaaaaactgaagaaattagcaagattaataattgatttatcagcaggaactgacaatgacccttcatatgccttgcaagacagtgaaagcactaatcaagtgcag
>KC562231-2004.574
atgtctcgtaaagctccatgcaaatatgaagtacggggcaagtgcaacaggggaagtgagtgcaaattcaaccacaattactggagttggcctgataggtatttattgttaagatcaaattatctcttgaatcagcttttaagaaacactgataaggctgatggtttgtcaataatatcaggagcaggtagagaagacaggactcaagactttgttcttggttctactaatgtggttcaagggtacattgatgacaatcaaggaataacaaaggctgcagcttgctatagtctacataacataataaaacagctacaagaaatagaagtaagacaggccagagataataagctttctgacagcaaacatgtggcacttcacaacttgatattatcctatatggagatgagcaaaactcctgcatctctgattaataacctaaagaaactaccaagagagaaactgaaaaaattagcgaaattaataattgatttatcagcaggaactgataatgactcttcatatgccttgcaagacagtgaaagcactaatcaagtgcag
>KC562232-2001.096
atgtctcgtaaagctccatgcaaatatgaagtacggggcaagtgcaacaggggaagtgagtgcaaattcaaccacaattactggagttggcctgataggtatttattgttaagatcaaattatctcttgaatcagcttttaagaaacactgataaggctgatggtttgtcaataatatcaggagcaggtagagaagacaggactcaagactttgttcttggttctactaatgtggttcaagggtacattgatgacaatcaaggaataacaaaggctgcagcttgctatagtctacataacataataaaacagctacaagaaatagaagtaagacaggccagagataataagctttctgacagcaaacatgtggcacttcacaacttgatattatcctatatggagatgagcaaaactcctgcatccctgattaataacctaaagaaactaccaagagagaaactgaaaaaattagcgaaattaataattgatttatcagcaggaactgataatgactcttcatatgccttgcaagacagtgaaagcactaatcaagtgcag
>KC562233-2003.652
atgtctcgtaaggctccatgcaaatatgaagtgcggggcaaatgcaatagaggaagtgagtgtaagtttaaccacaattactggagttggccagatagatacttattaataagatcaaattatctattaaatcagcttttaaggaacactgatagagctgacggcctatcaataatatcaggcgcaggcagagaagacagaacgcaagattttgttctaggttccaccaatgtggttcaaggttatattgatgataaccaaagcataacaaaggctgcagcctgctacagtctacacaacataatcaagcaactacaagaagttgaagttaggcaggctagagataacaaactatctgacagcaagcatgtggcactccataacttaatcttatcttacatggagatgagcaaaactcccgcatctttaattaacaatcttaaaagactgccaagagaaaaactgaaaaaattagcaaagctgataattgacttatcagcaggcgctgacaatgacccttcatatgccctgcaagacagtgaaagcattaatcaagtgcag
>KC562235-2004
atgtctcgtaaggctccatgcaaatatgaagtgcggggcaaatgcaacagagggagtgattgcaaattcaatcacaattactggagttggcctgatagatatttattgttaagatcaaattatctcttaaatcagcttttaagaaatacagataaggctgatggtttgtcaataatatcaggagcaggtagagaagatagaactcaagactttgttcttggctctactaatgtggttcaagggtacattgatgataatcaaggaataaccaaggctgcagcttgctatagtctacacaacataatcaagcaactacaagaaacagaagtaagacaggctagagacaacaagctttctgatagcaaacatgtggcgctccacaacttgatattatcatatatggagatgagcaaaactcctgcatctctaattaataacctaaagaaactaccaagggaaaaactgaagaaattagcaagattaataattgatttatcagcaggaactgacaatgacccttcatatgccttgcaagacagtgaaagcactaatcaagtgcag
>KC562238-1996.205
atgtctcgtaaagctccatgcaaatatgaagtacggggcaagtgcaacaggggaagtgagtgcaaattcaaccacaactactggagttggcctgataggtatttattgttaagatcaaattatctcttgaatcagcttttaagaaacactgataaggctgatggtttgtcaataatatcaggagcaggtagagaagatagaactcaagactttgttcttggttctactaatgtggttcaagggtatattgatgacaatcagggaataacaaaggctgcagcttgctatagtctacataacataataaaacagctacaagaaatagaagtaagacaggctagagataataagctttctgacagcaaacatgtggcacttcacaacttgatattatcctatatggagatgagcaaaactcctgcatccctgattaataacctaaagaaactaccaagagaaaaactgaagaaattagcgaaattaatcattgatttatcagcaggaactgataatgactcttcatatgccttgcaagacagtgaaagcactaatcaagtgcag
>KC562239-1995.833
atgtctcgtaaagctccatgcaaatatgaagtacggggcaagtgcaacaggggaagtgagtgcaaattcaaccacaactactggagttggcctgataggtatttattgttaagatcaaattatctcttgaatcagcttttaagaaacactgataaggctgatggtttgtcaataatatcaggagcaggtagagaagatagaactcaagactttgttcttggttctactaatgtggttcaagggtatattgatgacaatcagggaataacaaaggctgcagcttgctatagtctacataacataataaaacagctacaagaaatagaagtaagacaggctagagataataagctttctgacagcaaacatgtggcacttcacaacttgatattatcctatatggagatgagcaaaactcctgcatccctgattaataacctaaagaaactaccaagagaaaaactgaagaaattagcgaaattaatcattgatttatcagcaggaactgataatgactcttcatatgccttgcaagacagtgaaagcactaatcaagtgcag
>KC562240-2003.529
atgtctcgtaaggctccatgcaaatatgaagtgcggggcaaatgcaatagaggaagtgagtgtaagtttaaccacaattactggagttggccagatagatacttattaataagatcaaattatctattaaatcagcttttaaggaacactgatagagctgatggcctatcaataatatcaggcgcaggcagagaagacagaacgcaagattttgttctaggttccaccaatgtggttcaaggttatattgatgataaccaaagcataacaaaggctgcagcctgctacagtctacacaacataatcaagcaactacaagaagttgaagttaggcaggctagagataacaaactatctgacagcaagcatgtggcactccataacttaatcttatcttacatggagatgagcaaaactcccgcatctttaatcaacaatcttaaaagactgccgagagaaaaactgaaaaaattagcaaagctgataattgacttatcagcaggcgctgacaatgactcttcatatgccctgcaagacagtgaaagcattaatcaagtgcag
>KC562241-2003.612
atgtctcgtaaagctccatgcaaatatgaagtgcggggcaaatgcaatagaggaagtgagtgtaagtttaaccacaattactggagttggccagatagatacttattaataagatcaaattatctattaaatcagcttttaaggaacactgatagagctgatggcctatcaataatatcaggcgcaggcagagaagacagaacgcaagattttgttctaggttccaccaatgtggttcaaggttatattgatgataaccaaagcataacaaaggctgcagcctgctacagtctacacaacataatcaagcaactacaagaagttgaagttaggcaggctagggataacaaactatctgacagcaaacatgtggcacttcacaacttaatcctatcttatatggagatgagcaaaactcctgcatctttaatcaacaaccttaaaagactgccgagagagaaactgaaaaaattagcaaagcttataattgacttatcagcaggtgctgaaaatgacccttcatatgccttgcaagacagtgaaagcactaatcaagtgcag
>KC562242-2004
atgtctcgtaaggctccatgcaaatatgaagtgcggggcaaatgcaacagagggagtgattgcaaattcaatcacaattactggagttggcctgatagatatttattgttaagatcaaattatctcttaaatcagcttttaagaaacacagataaggctgatggtttgtcaataatatcaggagcaggtagagaagatagaactcaagactttgttcttggttctactaatgtggttcaagggtacattgatgacaatcaaggaataaccaaggctgcagcttgctatagtctacacaacataatcaagcaactacaagaaacagaagttagacaggctagagacaacaagctttctgatagcaaacatgtggcgctccacaacttgatattatcatatatggagatgagcaaaactcctgcatctctaattaataacctaaagaaactaccaagggaaaaactgaagaaattagcaagattaataattgatttatcagcaggaactgacaatgacccttcatatgccttgcaagacagtgaaagcactaatcaagtgcag
>KC562244-1983.955
atgtctcgtaaagctccatgcaaatatgaagtacggggcaagtgcaacaggggaagtgagtgcaaattcaaccacaactactggagttggcctgataggtatttattgttaagatcaaattatctcttgaatcagcttttaagaaacactgataaggctgatggtttgtcaataatatcaggagcaggtagagaagatagaactcaagactttgttcttggttctactaatgtggttcaagggtatattgatgacaatcagggaataacaaaggctgcagcttgctatagtctacataacataataaaacagctacaagaaatagaagtaagacaggctagagataataagctttctgacagcaaacatgtggcacttcacaacttgatattatcctatatggagatgagcaaaactcctgcatccctgattaataacctaaagaaactaccaagagaaaaactgaagaaattagcgaaattaatcattgatttatcagcaggaactgataatgactcttcatatgccttgcaagacagtgaaagcactaatcaagtgcag
>KF516922-2011.51
atgtctcgtaaggctccatgcaaatatgaagtgcggggcaagtgcaacagagggagtgattgcaaattcaatcacaattactggagttggcctgatagatatttattgttaagatcaaattatctcttaaatcagcttttaagaaacacagatagggctgatggtttgtcaataatatcaggagcaggtagagaagatagaactcaagattttgttcttggttctactaatgtggttcaagggtacattgatgacaatcaaggaataaccaaggctgcagcttgctatagtctacacaacataatcaagcaactacaagaaacagaagttagacaggctagagacaacaagctttctgatagcaaacatgtggcgctccacaacttgatattatcatatatggagatgagcaaaactcctgcatctctaattaataacctaaagaaactaccaagggaaaaactgaagaaattagcaagattaattattgatttatcagcaggaactgacaatgacccttcatatgccttgcaagacagtgaaagcactaatcaagtgcag
>KF530163-2004.526
atgtctcgtaaggctccatgcaaatatgaagtgcggggcaaatgcaacagagggagtgattgcaaattcaatcacaattactggagttggcctgatagatatttattgttaagatcaaattatctcttaaatcagcttttaagaaacacagataaggctgatggtttgtcaataatatcaggagcaggtagagaagatagaactcaagactttgttcttggttctactaatgtggttcaagggtacattgatgacaatcaaggaataaccaaggctgcagcttgctatagtctacacaacataatcaagcaactacaagaaacagaagtaagacaggctagagacaacaagctttctgatagcaaacatgtggcgctccacaacttgatattatcatatatggagatgagcaaaactcctgcatctctaattaataacctaaagaaactaccaagggaaaaactgaagaaattagcaagattaataattgatttatcagcaggaactgacaatgacccttcatatgccttgcaagacagtgaaagcactaatcaagtgcag
>KF530164-2004.631
atgtctcgtaaggctccatgcaaatatgaagtgcggggcaaatgcaacagagggagtgattgcaaattcaatcacaattactggagttggcctgatagatatttattgttaagatcaaattatctcttaaatcagcttttaagaaacacagataaggctgatggtttgtcaataatatcaggagcaggtagagaagatagaactcaagactttgttcttggttctactaatgtggttcaagggtacattgatgacaatcagggaataaccaaggctgcagcttgctatagtctacacaacataatcaagcaactacaagaaacagaagttagacaggctagagacaacaagctttctgatagcaaacatgtggcgctccacaacttgatattatcatatatggagatgagcaaaactcctgcatctctaattaataacttaaagaaactaccaagggaaaaattgaagaaattagcaagattaataattgatttatcagcaggaactgacaatgacccttcatatgccttgcaagacagtgaaagcactaatcaagtgcag
>KF530167-2004.659
atgtctcgtaaggctccatgcaaatatgaagtgcggggcaaatgcaacagagggagtgattgcaaattcaatcacaattactggagttggcctgatagatatttattgttaagatcaaattatctcttaaatcagcttttaagaaacacagataaggctgatggtttgtcaataatatcaggagcaggtagagaagatagaactcaagactttgttcttggttctactaatgtggttcaagggtacattgatgacaatcaaggaataaccaaggctgcagcttgctatagtctacacaacataatcaagcaactacaagaaacagaagttagacaggctagagacaacaagctttctgatagcaaacatgtggcgctccacaacttgatattatcatatatggagatgagcaaaactcctgcatctctaattaataacttaaagaaactaccaagggaaaaattgaagaaattagcaagattaataattgatttatcagcaggaactgacaatgacccttcatatgccttgcaagacagtgaaagcactaatcaagtgcag
>KF530171-2004.479
atgtctcgtaaggctccatgcaaatatgaagtgcggggcaaatgcaacagagggagtgattgcaaattcaatcacaattactggagttggcctgatagatatttattgttaagatcaaattatctcttaaatcagcttttaagaaacacagataaggctgatggtttgtcaataatatcaggagcaggtagagaagatagaactcaagactttgttcttggttctactaatgtggttcaagggtacattgatgacaatcagggaataaccaaggctgcagcttgctatagtctacacaacataatcaagcaactacaagaaacagaagttagacaggctagagacaacaagctttctgatagcaaacatgtggcgctccacaacttgatattatcatatatggagatgagcaaaactcctgcatctctaattaataacttaaagaaactaccaagggaaaaattgaagaaattagcaagattaataattgatttatcagcaggaactgacaatgacccttcatatgccttgcaagacagtgaaagcactaatcaagtgcag
>KF530173-2004.526
atgtctcgtaaggctccatgcaaatatgaagtgcggggcaaatgcaacagagggagtgattgcaaattcaatcacaattactggagttggcctgatagatatttattgttaagatcaaattatctcttaaatcagcttttaagaaacacagataaggctgatggtttgtcaataatatcaggagcaggtagagaagatagaactcaagactttgttcttggttctactaatgtggttcaagggtacattgatgacaatcaaggaataaccaaggctgcagcttgctatagtctacacaacataatcaagcaactacaagaaacagaagttagacaggctagagacaacaagctttctgatagcaaacatgtggcgctccacaacttgatattatcatatatggagatgagcaaaactcctgcatctctaattaataacttaaagaaactaccaagggaaaaattgaagaaattagcaagattaataattgatttatcagcaggaactgacaatgacccttcatatgccttgcaagacagtgaaagcactaatcaagtgcag
>KF530178-2004.779
atgtctcgtaaagctccatgcaaatatgaagtacggggcaagtgcaacaggggaagtgagtgcaaattcaaccacaattactggagttggcctgataggtatttattgttaagatcaaattatctcttgaatcagcttttaagaaacactgataaggctgatggtttgtcaataatatcaggagcaggtagagaagacaggactcaagactttgttcttggttctactaatgtggttcaagggtacattgatgacaatcaaggaataacaaaggctgcagcttgctatagtctacataacataataaaacagctacaagaaatagaagtaagacaggccagagataataagctttctgatagcaaacatgtggcacttcacaacttgatattatcctatatggagatgagcaaaactcctgcatccctgattaataacctaaagaaactaccaagagagaaactgaaaaaattagcgaaattaataattgatttatcagcaggaactgataatgactcttcatatgccttgcaagacagtgaaagcactaatcaagtgcag
>KF530179-2003.609
atgtctcgcaaggctccatgcaaatatgaagtgcggggcaaatgcaacagagggagtgattgcaaattcaatcacaattactggagttggcctgatagatatttattgttaagatcaaattatctcttaaatcagcttttaagaaacacagataaggctgatggtttgtcaataatatcaggagcaggtagagaagatagaactcaagactttgttcttggttctactaatgtggttcaagggtacattgatgacaatcaaggaataaccaaggctgcagcttgctatagtctgcacaacataatcaagcaactacaagaaacagaagtaagacaggctagagacaacaagctttctgatagcaaacatgtggcgctccacaacttgatattatcatatatggagatgagcaaaactcctgcatctctaattaataacctaaagaaactaccaagggataaactgaagaaattagcaagattaataattgatttatcagcaggaactgacaatgacccttcatatgccttgcaagacagtgaaagcactaatcaagtgcag
>KF686742-2002
atgtctcgcaaggctccatgcaaatatgaagtgcggggcaaatgcaacagaggaagtgagtgtaagtttaaccacaattactggagttggccggatagatacttattaataagatcaaactatctattaaatcagcttttaaggaacactgatagagctgatggcctatcaataatatcaggcgcaggcagagaagacagaacgcaagattttgttctaggttccaccaatgtggttcaaggttatattgatgataaccaaagcataacaaaagctgcagcctgctatagtctacacaacataatcaagcaactacaagaagttgaagttaggcaggctagagatagcaaactatctgacagcaagcatgtggcactccataacttaatcttatcttacatggagatgagcaaaactcccgcatctttaatcaacaatcttaaaagactgccgagagaaaagctgaaaaaattagcaaagctgataattgatttatcagcaggcgctgacaatgactcttcatatgccctgcaagacagtgaaagcattaatcaagtgcag
>KJ627377-2010.394
atgtctcgtaaggctccatgcaaatatgaagtgcggggcaaatgcaatagaggaagtgagtgtaagtttaaccacaattactggagttggccagatagatacttattaataagatcaaattatctattaaatcagcttttaaggaacactgatagagctgatggcctatcaataatatcaggcgcaggcagagaagacagaacgcaagattttgttctaggttccaccaatgtggttcaaggttatattgatgataaccaaagtataacaaaagctgcagcctgctacagtctacacaacataatcaagcaactacaagaagttgaagttaggcaggctagagataacaaactatctgacagcaagcatgtggcactccataacttaatcttatcttacatggagatgagcaaaactcccgcatctttaatcaacaatcttaaaagactgccgagagaaaaactgaaaaaactagcaaagctgataattgacttatcagcaggtgctgacaatgacccttcatatgccctgcaagacagtgaaagcattaatcaagtgcag
>KJ627379-2009.999
atgtctcgtaaggctccatgcaaatatgaagtgcggggcaagtgcaatagaggaagtgagtgtaagtttaaccacaattactggagttggccagatagatacttattaataagatcaaattatctattaaatcagcttttaaggaacactgatagagctgatggcctatcaataatatcaggcgcaggcagagaagacagaacgcaagattttgttctaggttccacaaatgtggttcaaggttatattgatgataaccaaagcataacaaaggctgcagcctgctacagtctacacaacataatcaagcaactacaagaagttgaagtccgacaggctagagataacaaactatctgacagcaagcatgtggcactccataacttaatcctatcttacatggagatgagcaaaactcctgcatccttaatcaacaatcttaagaaactgccgagagaaaaactgaaaaaattagcaaagctgataattgacttatcagcaggcgctgacaatgactcttcatatgccctgcaagacagtgaaagcattaatcaagtgcaa
>KJ627380-2010.441
atgtctcgtaaggctccatgcaaatatgaagtgcggggcaaatgcaatagaggaagtgagtgtaagtttaaccacaattactggagttggccagatagatacttattaataagatcaaattatctattaaatcagcttttaaggaacactgatagagctgatggcctatcaataatatcaggcgcaggcagagaagacagaacgcaagattttgttctaggttccaccaatgtggttcaaggttatattgatgataaccaaagtataacaaaagctgcagcctgctacagtctacacaacataatcaagcaactacaagaagttgaagttaggcaggctagagataacaaactatctgacagcaagcatgtggcactccataacttaatcttatcttacatggagatgagcaaaactcccgcatctttaatcaacaatcttaaaagactgccgagagaaaaactgaaaaaattagcaaagctgataattgacttatcagcaggtgctgacaatgactcttcatatgccctgcaagacagtgaaagcattaatcaagtgcag
>KJ627381-2010.460
atgtctcgtaaggctccatgcaaatatgaagtgcggggcaaatgcaatagaggaagtgagtgtaaatttaaccacaattactggagttggccagatagatacttattaataagatcaaattatctattaaatcagcttttaaggaacactgatagagctgatggcctatcaataatatcaggcgcaggcagagaagacagaacgcaagattttgttctaggttccaccaatgtggttcaaggttatattgatgataaccaaagtataacaaaagctgcagcctgctacagtctacacaacataatcaagcaactacaagaagttgaagttaggcaggctagagataacaaactatctgacagcaagcatgtggcactccataacttaatcttatcttacatggagatgagcaaaactcccgcatctttaatcaacaatcttaaaagactgccgagagaaaaactgaaaaaactagcaaagctgataattgacttatcagcaggtgctgacaatgactcttcatatgccctgcaagacagtgaaagcattaatcaagtgcag
>KJ627382-2011.048
atgtctcgtaaggctccatgcaaatatgaagtgcggggcaagtgcaatagaggaagtgagtgtaagtttaaccacaattactggagttggccagatagatacttattaataagatcaaattatctattaaatcagcttttaaggaacactgatagagctgatggcctatcaataatatcaggtgcaggcagagaagacagaacgcaagattttgttctaggttccaccaatgtagttcaaggttatattgatgataaccaaagcataacaaaggctgcagcctgctacagtctacacaacataatcaagcaactacaggaagttgaagttagacaggctagagataacaaactatctgacagcaagcatgtggcactccataacttaatcttatcttacatggagatgagcaagactcctgcctctttaatcaacaatcttaagagactgccgagagaaaaactgaaaaaattagcaaagctgataattgacttatcagcaggcgctgacaatgactcttcatatgccctgcaagacagtgaaagcattaatcaagtgcag
>KJ627383-2008.889
atgtctcgtaaggctccatgcaaatatgaagtgcggggcaaatgcaacagagggagtgattgcaaattcaatcataattactggagttggcctgatagatatttattgttaagatcaaattatctcttaaatcagcttttaagaaacacagataaggctgatggtttgtcaataatatcaggagcaggtagagaagatagaactcaagactttgttctaggttctactaatgtggttcaagggtacattgatgacaatcaaggaataaccaaggctgcagcttgctatagtctacacaacataatcaagcaactacaagaaacagaagttagacaggctagagacaacaaactttctgatagcaaacatgtggcgctccacaacttgatattatcatatatggagatgagcaaaactcctgcatctctaattaataacctaaagaaactaccaagggaaaaactgaagaaattagcaagattaataattgatttatcagcaggaactgacaatgactcttcatatgccttgcaggatagtgaaagcactaatcaagtgcag
>KJ627384-2010.101
atgtctcgtaaggctccatgcaaatatgaagtgcggggcaaatgcaatagaggaagtgagtgtaagtttaaccacaattactggagttggccagatagatacttattaataagatcaaattatctattaaatcagcttttaaggaacactgatagagctgatggcctatcaataatatcaggcgcaggcagagaagacagaacgcaagattttgttctaggttccaccaatgtggttcaaggttatattgatgataaccaaagtataacaaaagctgcagcctgctacagtctacacaacataatcaagcaactacaagaagttgaagttaggcaggctagagataacaaactatctgacagcaagcatgtggcactccataacttaatcttatcttacatggagatgagcaaaactcccgcatctttaatcaacaatcttaaaagactgccgagagaaaaactgaaaaaattagcaaagctgataattgacttatcagcaggtgctgacaatgactcttcatatgccctgcaagacagtgaaagcattaatcaagtgcag
>KJ627385-2009.886
atgtctcgtaaggctccatgcaaatatgaagtgcggggcaagtgcaatagaggaagtgagtgtaagtttaaccacaattactggagttggccagatagatacttattaataagatcaaattatctattaaatcagcttttaaggaacactgatagagctgatggcctatcaataatatcaggcgcaggcagagaagacagaacgcaagattttgttctaggttccacaaatgtggttcaaggttatattgatgataaccaaagcataacaaaggctgcagcctgctacagtctacacaacataatcaagcaactacaagaagttgaagtccgacaggctagagataacaagctatctgacagcaagcatgtggcactccataacttaatcctatcttacatggagatgagcaaaactcctgcatccttaatcaacaatcttaagagactgccgagagaaaaactgaaaaaattagcaaagctgataattgacttatcagcaggcgctgacaatgactcttcatatgccctgcaagacagtgaaagcattaatcaagtgcag
>KJ627386-2008.678
atgtctcgtaaggctccatgcaaatatgaagtgcggggcaaatgcaatagaggaagtgagtgtaagtttaaccacaattactggagttggccagacagatacttattaataagatcaaattatctattaaatcagcttttaaggaacactgatagagctgatggcctatcaataatatcaggcgcaggcagagaagacagaacgcaagattttgttctaggttccaccaatgtggttcaaggttatattgatgataaccaaagtataacaaaagctgcagcctgctacagtctacacaacataatcaagcaactacaagaagttgaagttaggcaggctagagataacaaactatctgacagcaagcatgtggcactccataacttaatcttatcttacatggagatgagcaaaactcccgcatctttaatcaacaatcttaaaagactgccgagagaaaaactgaaaaaactagcaaagctgataattgacttatcagcaggtgctgacaatgactcttcatatgccctgcaagacagtgaaagcattaatcaagtgcag
>KJ627387-2010.037
atgtctcgtaaggctccatgcaaatatgaagtgcggggcaaatgcaatagaggaagtgagtgtaagtttaaccacaattactggagttggccagatagatacttattaataagatcaaattatctattaaatcagcttttaaggaacactgatagagctgatggcctatcaataatatcaggcgcaggcagagaagacagaacgcaagattttgttctaggttccaccaatgtggttcaaggttatattgatgataaccaaagtataacaaaagctgcagcctgctacagtctacacaacataatcaagcaactacaagaagttgaagttaggcaggctagagataacaaactatctgacagcaagcatgtggcactccataacttaatcttatcttacatggagatgagcaaaactcccgcatctttaatcaacaatcttaaaagactgccgagagaaaaactgaaaaaactagcaaagctgataattgacttatcagcaggtgctgacaatgactcttcatatgccctgcaagacagtgaaagcattaatcaagtgcag
>KJ627388-2011.279
atgtctcgcaaggctccatgcaaatatgaagtgcggggcaaatgcaacagaggaagtgagtgtaagtttaaccacaattactggagttggccagatagatacctattaataagatcaaactatctattaaatcagcttttaaggaacactgatagagctgatggcctatcaataatatcaggcgcaggcagagaagacagaacgcaagattttgttctaggttccaccaatgtggttcaaggttatattgatgataaccaaagcataacaaaagctgcagcctgctacagtctacacaacataatcaagcaactacaagaagttgaagttaggcaggctagagacagcaaactatctgacagcaagcatgtggcactccataacttaatcttatcttacatggagatgagcaaaactcccgcatctttaatcaacaatctcaaaagactgccgagagaaaaactgaaaaaattagcaaaactgataattgacttatcagcaggtgctgacaatgactcttcatatgccctgcaagacagtgaaagcattaatcaagtgcag
>KJ627389-2010.399
atgtctcgtaaggctccatgcaaatatgaagtgcggggcaaatgcaatagaggaagtgagtgtaaatttaaccacaattactggagttggccagatagatacttattaataagatcaaattatctattaaatcagcttttaaggaacactgatagagctgatggcctatcaataatatcaggcgcaggcagagaagacagaacgcaagattttgttctaggttccaccaatgtggttcaaggttatattgatgataaccaaagtataacaaaagctgcagcctgctacagtctacacaacataatcaagcaactacaagaagttgaagttaggcaggctagagataacaaactatctgacagcaagcatgtggcactccataacttaatcttatcttacatggagatgagcaaaactcccgcatctttaatcaacaatcttaaaagactgccgagagaaaaactgaaaaaactagcaaagctgataattgacttatcagcaggtgctgacaatgactcttcatatgccctgcaagacagtgaaagcattaatcaagtgcag
>KJ627390-2009.963
atgtctcgcaaggctccatgcaaatatgaagtgcggggcaaatgcaacagaggaagtgagtgtaagtttaaccacaattactggagttggccagatagatacctattaataagatcaaactatctattaaatcagcttttaaggaacactgatagagctgatggcctatcaataatatcaggcgcaggcagagaagacagaacgcaagattttgttctaggttccaccaatgtggttcaaggttatattgatgataaccaaagcataacaaaagctgcagcctgctacagtctacacaacataatcaagcaactacaagaagttgaagttaggcaggctagagacagcaaactatctgacagcaagcatgtggcactccataacttaatcttatcttacatggagatgagcaaaactcccgcatctttaatcaacaatctcaaaagactgccgagagaaaaactgaaaaaattagcaaaactgataattgacttatcagcaggtgctgacaatgactcttcatatgccctgcaagacagtgaaagcattaatcaagtgcag
>KJ627392-2008.790
atgtctcgtaaggctccatgcaaatatgaagtgcggggcaagtgcaatagaggaagtgagtgtaagtttaaccacaattactggagttggccagatagatacttattaataagatcaaattatctattaaatcagcttttaaggaacactgatagagctgatggcctatcaataatatcaggcgcaggcagagaagacagaacgcaagattttgttctaggttccaccaatgtagttcaaggttatattgatgataaccaaagcataacaaaggctgcagcctgctacagtctacacaacataatcaagcaactacaggaagttgaagttagacaggctagagataacaaactatctgacagcaagcatgtggcactccataacttaatcttatcttacatggagatgagcaagactcctgcatctttaatcaacaatcttaagagactgccgagagaaaaactgaaaaaattagcaaagctgataattgacttatcagcaggcgctgacaatgactcttcatatgccctgcaagacagtgaaagcattaatcaagtgcag
>KJ627393-2009.899
atgtctcgtaaggctccatgcaaatatgaagtgcggggcaaatgcaatagaggaagtgagtgtaagtttaaccacaattactggagttggccagacagatacttattaataagatcaaattatctattaaatcagcttttaaggaacactgatagagctgatggcctatcaataatatcaggcgcaggcagagaagacagaacgcaagattttgttctaggttccaccaatgtggttcaaggttatattgatgataaccaaagtataacaaaagctgcagcctgctacagtctacacaacataatcaagcaactacaagaagttgaagttaggcaggctagagataacaaactatctgacagcaagcatgtggcactccataacttaatcttatcttacatggagatgagcaaaactcccgcatctttaatcaacaatcttaaaagactgccgagagaaaaactgaaaaaactagcaaagctgataattgacttatcagcaggtgctgacaatgactcttcatatgccctgcaagacagtgaaggcattaatcaagtgcag
>KJ627394-2011.452
atgtctcgcaaggctccatgcaaatatgaagtgcggggcaaatgcaacagaggaagtgagtgtaagtttaaccacaattactggagttggccagatagatacctattaataagatcaaactatctattaaatcagcttttaaggaacactgatagagctgatggcctatcaataatatcaggcgcaggcagagaagacagaacgcaagattttgttctaggttccaccaatgtggttcaaggttatattgatgataaccaaagcataacaaaagctgcagcctgctacagtctacacaacataatcaagcaactacaagaagttgaagttaggcaggctagagacagcaaactatctgacagcaagcatgtggcactccataacttaatcttatcttacatggagatgagcaaaactcccgcatctttaatcaacaatctcaaaagactgccgagagaaaaactgaaaaaattagcaaaactgataattgacttatcagcaggtgctgacaatgactcttcatatgccctgcaagacagtgaaagcattaatcaagtgcag
>KJ627396-2010.405
atgtctcgtaaggctccatgcaaatatgaagtgcggggcaaatgcaatagaggaagtgagtgtaaatttaaccacaattactggagttggccagatagatacttattaataagatcaaattatctattaaatcagcttttaaggaacactgatagagctgatggcctatcaataatatcaggcgcaggcagagaagacagaacgcaagattttgttctaggttccaccaatgtggttcaaggttatattgatgataaccaaagtataacaaaagctgcagcctgctacagtctacacaacataatcaagcaactacaagaagttgaagttaggcaggctagagataacaaactatctgacagcaagcatgtggcactccataacttaatcttatcttacatggagatgagcaaaactcccgcatctttaatcaacaatcttaaaagactgccgagagaaaaactgaaaaaactagcaaagctgataattgacttatcagcaggtgctgacaatgactcttcatatgccctgcaagacagtgaaagcattaatcaagtgcag
>KJ627397-2010.965
atgtctcgtaaagctccatgcaaatatgaagtacggggcaagtgcaacaggggaagtgagtgcaaattcaaccacaattactggagttggcctgatagatatttattgttaagatcaaattatctcttaaatcagcttttaagaaacactgataaggctgatggtttgtcaataatatcaggagcaggtagagaagataggactcaagactttgttcttggttctactaatgtggttcaagggtatattgatgacaatcaaggaataacaaaggctgcagcttgctatagtctgcataacataataaaacagctacaagaaatagaagtaagacaggctagagataataagctttctgacaacaaacatgtggcacttcacaacttgatattatcctatatggagatgagcaaaactcccgcatccctgattaataacctaaagaaactaccaagagaaaaactgaagaaattagcgaaattaataattgatttatcagcagggactgataatgactcttcatatgccttgcaagacagtgaaagcactaatcaagtgcag
>KJ627398-2011.346
atgtctcgcaaggctccatgcaaatatgaagtgcggggcaaatgcaacagaggaagtgagtgtaagtttaaccacaattactggagttggccagatagatacctattaataagatcaaactatctattaaatcagcttttaaggaacactgatagagctgatggcttatcaataatatcaggcgcaggcagagaagacagaacgcaagattttgttctaggttccaccaatgtggttcaaggttatattgatgataaccaaagcataacaaaagctgcagcctgctacagtctacacaacataatcaagcaactacaagaagttgaagttaggcaggctagagacagcaaactatctgacagcaagcatgtggcactccataacttaatcttatcttacatggagatgagcaaaactcccgcatctttaatcaacaatctcaaaagactgccgagagaaaaactgaaaaaattagcaaaactgataattgacttatcagcaggtgctgacaatgactcttcatatgccctgcaagacagtgaaagcattaatcaagtgcag
>KJ627399-2010.779
atgtctcgtaaggctccatgcaaatatgaagtacggggcaaatgcaatagaggaagtgagtgtaagtttaaccacaattactggagttggccagatagatacttattaataagatcaaattatctattaaatcagcttttaaggaacactgatagagctgatggcctatcaataatatcaggcgcaggcagagaagacagaacgcaagattttgttctaggttccaccaatgtggttcaaggttatattgatgataaccaaagtataacaaaagctgcagcctgctacagtctacacaacataatcaagcaactacaagaagttgaagttaggcaggctagagataacaaactatctgacagcaagcatgtggcactccataacttaatcttatcttacatggagatgagcaaaactcccgcatctttaatcaacaatcttaaaagactgccgagagaaaaactgaaaaaactagcaaagctgataattgacttatcagcaggtgctgacaatgactcttcatatgccctgcaagacagtgaaagcattaatcaagtgcag
>KJ627400-2010.571
atgtctcgtaaagctccatgcaaatatgaagtacggggcaagtgcaacaggggaagtgagtgcaaattcaaccacaattactggagttggcctgatagatatttattgttaagatcaaattatctcttgaatcagcttttaagaaacactgataaggctgatggtttgtcaataatatcaggagcaggtagagaagataggactcaagactttgttcttggttctactaatgtggttcaagggtatattgatgacaatcaaggaataacaaaggctgcagcttgctatagtctgcataacataataaaacagctacaagaaatagaagtaagacaggctagagataataagctttctgacaacaaacatgtggcacttcacaacttgatattatcctatatggagatgagcaaaactccagcatccctgattaataacctaaagaaactaccaagagaaaaactaaagaaattagcgaaattaataattgatttatcagcagggactgataatgactcttcatatgccttgcaagacagtgaaagcactaatcaagtgcag
>KJ627401-2011.107
atgtctcgtaaggctccatgcaaatatgaagtgcggggcaagtgcaatagaggaagtgagtgtaagtttaaccacaattactggagttggccagatagatacttattaataagatcaaattatctattaaatcagcttttaaggaacactgatagagctgatggcctatcaataatatcaggtgcaggcagagaagacagaacgcaagattttgttctaggttccaccaatgtagttcaaggttatattgatgataaccaaagcataacaaaggctgcagcctgctacagtctacacaacataatcaagcaactacaggaagttgaagttagacaggctagagataacaaactatctgacagcaagcatgtggcactccataacttaatcttatcttacatggagatgagcaagactcctgcctctttaatcaacaatcttaagagactgccgagagaaaaactgaaaaaattagcaaagctgataattgacttatcagcaggcgctgacaatgactcttcatatgccctgcaagacagtgaaagcattaatcaagtgcag
>KJ627402-2009.346
atgtctcgtaaggctccatgcaaatatgaagtgcggggcaagtgcaatagaggaagtgagtgtaagtttaaccacaattactggagttggccagatagatacttattaataagatcaaattatctattaaatcagcttttaaggaacactgatagagctgatggcctatcaataatatcaggcgcaggcagagaagacagaacgcaagattttgttctaggttccacaaatgtggttcaaggttatattgatgataaccaaagcataacaaaggctgcagcctgctacagtctacacaacataatcaagcaactacaagaagttgaagtccgacaggctagagataacaaactatctgacagcaagcatgtggcactccataacttaatcctatcttacatggagatgagcaaaactcctgcatccttaatcaacaatcttaagagactgccgagagaaaaactgaaaaaattagcaaagctgataattgacttatcagcaggcgctgacaatgactcttcatatgccctgcaagacagtgaaagcattaatcaagtgcag
>KJ627403-2009.995
atgtctcgtaaggctccatgcaaatatgaagtgcggggcaaatgcaatagaggaagtgagtgtaagtttaaccacaattactggagttggccagacagatacttattaataagatcaaattatctattaaatcagcttttaaggaacactgatagagctgatggcctatcaataatatcaggcgcaggcagagaagacagaacgcaagattttgttctaggttccaccaatgtggttcaaggttatattgatgataaccaaagtataacaaaagctgcagcctgctacagtctacacaacataatcaagcaactacaagaagttgaagttaggcaggctagagataacaaactatctgacagcaagcatgtggcactccataacttaatcttatcttacatggagatgagcaaaactcccgcatctttaatcaacaatcttaaaagactgccgagagaaaaactgaaaaaactagcaaagctgataattgacttatcagcaggtgctgacaatgactcttcatatgccctgcaagacagtgaaagcattaatcaagtgcag
>KJ627404-2008.909
atgtctcgtaaggctccatgcaaatatgaagtgcggggcaaatgcaatagaggaagtgagtgtaagtttaaccacaattactggagttggccagacagatacttattaataagatcaaattatctattaaatcagcttttaaggaacactgatagagctgatggcctatcaataatatcaggcgcaggcagagaagacagaacgcaagattttgttctaggttccaccaatgtggttcaaggttatattgatgataaccaaagtataacaaaagctgcagcctgctacagtctacacaacataatcaagcaactacaagaagttgaagttaggcaggctagagataacaaactatctgacagcaagcatgtggcactccataacttaatcttatcttacatggagatgagcaaaactcccgcatctttaatcaacaatcttaaaagactgccgagagaaaaactgaaaaaactagcaaagctgataattgacttatcagcaggtgctgacaatgactcttcatatgccctgcaagacagtgaaagcattaatcaagtgcag
>KJ627405-2010.072
atgtctcgtaaggctccatgcaaatatgaagtgcggggcaagtgcaatagaggaagtgagtgtaagtttaaccacaattactggagttggccagatagatacttattaataagatcaaattatctattaaatcagcttttaaggaacactgatagagctgatggcctatcaataatatcaggcgcaggcagagaagacagaacgcaagattttgttctaggttccacaaatgtggttcaaggttatattgatgataaccaaagcataacaaaggctgcagcctgctacagtctacacaacataatcaagcaactacaagaagttgaagtccgacaggctagagataacaaactatctgacagcaagcatgtggcactccataacttaatcctatcttacatggagatgagcaaaactcctgcatccttaatcaacaaccttaagagactgccgagagaaaaactgaaaaaattagcaaagctgataattgacttatcagcaggcgctgacaatgactcttcatatgccctgcaagacagtgaaagcattaatcaagtgcag
>KJ627406-2010.144
atgtctcgtaaggctccatgcaaatatgaagtgcggggcaaatgcaatagaggaagtgagtgtaagtttaaccacaattactggagttggccagatagatacttattaataagatcaaattatctattaaatcagcttttaaggaacactgatagagctgatggcttatcaataatatcaggcgcaggcagagaagacagaacgcaagattttgttctaggttccaccaatgtggttcaaggttatattgatgataaccaaagtataacaaaagctgcagcctgctacagtctacacaacataatcaagcaactacaagaagttgaagttaggcaggctagagataacaaactatctgacagcaagcatgtggcactccataacttaatcttgtcttacatggagatgagcaaaactcctgcatctttaatcaacaatcttaaaagactgccgagagaaaaactgaaaaaattagcaaagctgataattgacttatcagcaggtgctgacaatgactcttcatatgccctgcaagacagtgaaagcattaatcaagtgcag
>KJ627407-2011.261
atgtctcgcaaggctccatgcaaatatgaagtgcggggcaaatgcaacagaggaagtgagtgtaagtttaaccacaattactggagttggccagatagatacctattaataagatcaaactatctattaaatcagcttttaaggaacactgatagagctgatggcctatcaataatatcaggcgcaggcagagaagacagaacgcaagattttgttctaggttccaccaatgtggttcaaggttatattgatgataaccaaagcataacaaaagctgcagcctgctacagtctacacaacataatcaagcaactacaagaagttgaagttaggcaggctagagacagcaaactatctgacagcaagcatgtggcactccataacttaatcttatcttacatggagatgagcaaaactcccgcatctttaatcaacaatctcaaaagactgccgagagaaaaactgaaaaaattagcaaaactgataattgacttatcagcaggtgctgacaatgactcttcatatgccctgcaagacagtgaaagcattaatcaagtgcag
>KJ627408-2010.457
atgtctcgtaaggctccatgcaaatatgaagtgcggggcaaatgcaatagaggaagtgagtgtaagtttaaccacaattactggagttggccagatagatacttattaataagatcaaattatctattaaatcagcttttaaggaacactgatagagctgatggcctatcaataatatcaggcgcaggcagagaagacagaacgcaagattttgttctaggttccaccaatgtggttcaaggttatattgatgataaccaaagtataacaaaagctgcagcctgctacagtctacacaacataatcaagcaactacaagaagttgaagttaggcaggctagagataacaaactatctgacagcaagcatgtggcactccataacttaatcttatcttacatggagatgagcaaaactcccgcatctttaatcaacaatcttaaaagactgccgagagaaaaactgaaaaaattagcaaagctgataattgacttatcagcaggtgctgacaatgactcttcatatgccctgcaagacagtgaaagcattaatcaagtgcag
>KJ627409-2009.899
atgtctcgtaaggctccatgcaaatatgaagtgcggggcaaatgcaatagaggaagtgagtgtaagtttaaccacaattactggagttggccagacagatacttattaataagatcaaattatctattaaatcagcttttaaggaacactgatagagctgatggcctatcaataatatcaggcgcaggcagagaagacagaacgcaagattttgttctaggttccaccaatgtggttcaaggttatattgatgataaccaaagtataacaaaagctgcagcctgctacagtctacacaacataatcaagcaactacaagaagttgaagttaggcaggctagagataacaaactatctgacagcaagcatgtggcactccataacttaatcttatcttacatggagatgagcaaaactcccgcatctttaatcaacaatcttaaaagactgccgagagaaaaactgaaaaaactagcaaagctgataattgacttatcagcaggtgctgacaatgactcttcatatgccctgcaagacagtgaaggcattaatcaagtgcag
>KJ627410-2009.539
atgtctcgtaaggctccatgcaaatatgaagtgcggggcaaatgcaatagaggaagtgagtgtaagtttaaccacaattactggagttggccagacagatacttattaataagatcaaattatctattaaatcagcttttaaggaacactgatagagctgatggcctatcaataatatcaggcgcaggcagagaagacagaacgcaagattttgttctaggttccaccaatgtggttcaaggttatattgatgataaccaaagtataacaaaagctgcagcctgctacagtctacacaacataatcaagcaactacaagaagttgaagttaggcaggctagagataacaaactatctgacagcaagcatgtggcactccataacttaatcttatcttacatggagatgagcaaaactcccgcatctttaatcaacaatcttaaaagactgccgagagaaaaactgaaaaaactagcaaagctgataattgacttatcagcaggtgctgacaatgactcttcatatgccctgcaagacagtgaaagcattaatcaagtgcag
>KJ627411-2010.397
atgtctcgtaaggctccatgcaaatatgaagtgcggggcaaatgcaatagaggaagtgagtgtaaatttaaccacaattactggagttggccagatagatacttattaataagatcaaattatctattaaatcagcttttaaggaacactgatagagctgatggcctatcaataatatcaggcgcaggcagagaagacagaacgcaagattttgttctaggttccaccaatgtggttcaaggttatattgatgataaccaaagtataacaaaagctgcagcctgctacagtctacacaacataatcaagcaactacaagaagttgaagttaggcaggctagagacaacaaactatctgacagcaagcatgtggcactccataacttaatcttatcttacatggagatgagcaaaactcccgcatctttaatcaacaatcttaaaagactgccgagagaaaaactgaaaaaactagcaaagctgataattgacttatcagcaggtgctgacaatgactcttcatatgccctgcaagacagtgaaagcattaatcaagtgcag
>KJ627412-2009.707
atgtctcgtaaggctccatgcaaatatgaagtgcggggcaagtgcaatagaggaagtgagtgtaagtttaaccacaattactggagttggccagatagatacttattaataagatcaaattatctattaaatcagcttttaaggaacactgatagagctgatggcctatcaataatatcaggcgcaggcagagaagacagaacgcaagattttgttctaggttccacaaatgtggttcaaggttatattgatgataaccaaagcataacaaaggctgcagcctgctacagtctacacaacataatcaagcaactacaagaagttgaagtccgacaggctagagataacaaactatctgacagcaagcatgtggcactccataacttaatcctatcttacatggagatgagcaaaactcctgcatccttaatcaacaaccttaagagactgccgagagaaaaactgaaaaaattagcaaagctgataattgacttatcagcaggcgctgacaatgactcttcatatgccctgcaagacagtgaaagcattaatcaagtgcag
>KJ627413-2012.229
atgtctcgcaaggctccatgcaaatatgaagtgcggggcaaatgcaacagaggaagtgagtgtaagtttaaccacaattactggagttggccagatagatacctattaataagatcaaactatctattaaatcagcttttaaggaacactgatagagctgatggcctatcaataatatcaggcgcaggcagagaagacagaacgcaagattttgttctaggttccaccaatgtggttcaaggttatattgatgataaccaaagcataacaaaagctgcagcctgctacagtctacacaacataatcaagcaactacaagaagttgaagttaggcaggctagagacagcaaactatctgacagcaagcatgtggcactccataacttaatcttatcttacatggaaatgagcaaaactcccgcatctttaatcaacaatctcaaaagactgccgagagaaaaactgaaaaaattagcaaaactgataattgacttatcagcaggtgctgacaatgactcttcatatgccctgcaagacagtgaaagcattaatcaagtgcag
>KJ627414-2010.596
atgtctcgtaaagctccatgcaaatatgaagtacggggcaagtgcaacaggggaagtgagtgcaaattcaaccacaattactggagttggcctgatagatatttattgttaagatcaaattatctcttgaatcagcttttaagaaacactgataaggctgatggtttgtcaataatatcaggagcaggtagagaagataggactcaagactttgttcttggttctactaatgtggttcaagggtatattgatgacaatcaaggaataacaaaggctgcagcttgctatagtctgcataacataataaaacagctacaagaaatagaagtaagacaggctagagataataagctttctgacaacaaacatgtggcacttcacaacttgatattatcctatatggagatgagcaaaactccagcatccctgattaataacctaaagaaactaccaagagaaaaactaaagaaattggcgaaattaataattgatttatcagcagggactgataatgactcttcatatgccttgcaagacagtgaaagcactaatcaagtgcag
>KJ627415-2011.128
atgtctcgcaaggctccatgcaaatatgaagtgcggggcaaatgcaacagaggaagtgagtgtaagtttaaccacaattactggagttggccagatagatacctattaataagatcaaactatctattaaatcagcttttaaggaacactgatagagctgatggcctatcaataatatcaggcgcaggcagagaagacagaacgcaagattttgttctaggttccaccaatgtggttcaaggttatattgatgataaccaaagcataacaaaagctgcagcctgctacagtctacacaacataatcaagcaactacaagaagttgaagttaggcaggctagagacagcaaactatctgacagcaagcatgtggcactccataacttaatcttatcttacatggagatgagcaaaactcccgcatctttaatcaacaatctcaaaagactgccgagagaaaaactgaaaaaattagcaaaactgataattgacttatcagcaggtgctgacaatgactcttcatatgccctgcaagacagtgaaagcattaatcaagtgcag
>KJ627416-2011.465
atgtctcgcaaggctccatgcaaatatgaagtgcggggcaaatgcaacagaggaagtgagtgtaagtttaaccacaattactggagttggccagatagatacctattaataagatcaaactatctattaaatcagcttttaaggaacactgatagagctgatggcctatcaataatatcaggcgcaggcagagaagacagaacgcaagattttgttctaggttccaccaatgtggttcaaggttatattgatgataaccaaagcataacaaaagctgcagcctgctacagtctacacaacataatcaagcaactacaagaagttgaagttaggcaggctagagacagcaaactatctgacagcaagcatgtggcactccataacttaatcttatcttacatggagatgagcaaaactcccgcatctttaatcaacaatctcaaaagactgccgagagaaaaactgaaaaaattagcaaaactgataattgacttatcagcaggtgctgacaatgactcttcatatgccctgcaagacagtgaaagcattaatcaagtgcag
>KJ627418-2011.245
atgtctcgcaaggctccatgcaaatatgaagtgcggggcaaatgcaacagaggaagtgagtgtaagtttaaccacaattactggagttggccagatagatacctattaataagatcaaactatctattaaatcagcttttaaggaacactgatagagctgatggcctatcaataatatcaggcgcaggcagagaagacagaacgcaagattttgttctaggttccaccaatgtggttcaaggttatattgatgataaccaaagcataacaaaagctgcagcctgctacagtctacacaacataatcaagcaactacaagaagttgaagttaggcaggctagagacagcaaactatctgacagcaagcatgtggcactccataacttaatcttatcttacatggagatgagcaaaactcccgcatctttaatcaacaatctcaaaagactgccgagagaaaaactgaaaaaattagcaaaactgataattgacttatcagcaggtgctgacaatgactcttcatatgccctgcaagacagtgaaagcattaatcaagtgcag
>KJ627419-2011.269
atgtctcgcaaggctccatgcaaatatgaagtgcggggcaaatgcaacagaggaagtgagtgtaagtttaaccacaattactggagttggccagatagatacctattaataagatcaaactatctattaaatcagcttttaaggaacactgatagagctgatggcctatcaataatatcaggcgcaggcagagaagacagaacgcaagattttgttctaggttccaccaatgtggttcaaggttatattgatgataaccaaagcataacaaaagctgcagcctgctacagtctacacaacataatcaagcaactacaagaagttgaagttaggcaggctagagacagcaaactatctgacagcaagcatgtggcactccataacttaatcttatcttatatggagatgagcaaaactcccgcatctttaatcaacaatctcaaaagactgccgagagaaaaactgaaaaaattagcaaaactgataattgacttatcagcaggtgctgacaatgactcttcatatgccctgcaagacagtgaaagcattaatcaagtgcag
>KJ627420-2009.909
atgtctcgtaaggctccatgcaaatatgaagtgcggggcaagtgcaatagaggaagtgagtgtaagtttaaccacaattactggagttggccagatagatacttattaataagatcaaattatctattaaatcagcttttaaggaacactgatagagctgatggcctatcaataatatcaggcgcaggcagagaagacagaacgcaagattttgttctaggttccacaaatgtggttcaaggttatattgatgataaccaaagcataacaaaggctgcagcctgctacagtctacacaacataatcaagcaactacaagaagttgaagtccgacaggctagagataacaaactatctgacagcaagcatgtggcactccataacttaatcctatcttacatggagatgagcaaaactcctgcatccttaatcaacaaccttaagagactgccgagagaaaaactgaaaaaattagcaaagctgataattgacttatcagcaggcgctgacaatgactcttcatatgccctgcaagacagtgaaagcattaatcaagtgcag
>KJ627421-2011.279
atgtctcgcaaggctccatgcaaatatgaagtgcggggcaaatgcaacagaggaagtgagtgtaagtttaaccacaattactggagttggccagatagatacctattaataagatcaaactatctattaaatcagcttttaaggaacactgatagagctgatggcctatcaataatatcaggcgcaggcagagaagacagaacgcaagattttgttctaggttccaccaatgtggttcaaggttatattgatgataaccaaagcataacaaaagctgcagcctgctacagtctacacaacataatcaagcaactacaagaagttgaagttaggcaggctagagacagcaaactatctgacagcaagcatgtggcactccataacttaatcttatcttacatggagatgagcaaaactcccgcatctttaatcaacaatctcaaaagactgccgagagaaaaactgaaaaaattagcaaaactgataattgacttatcagcaggtgctgacaatgactcttcatatgccctgcaagacagtgaaagcattaatcaagtgcag
>KJ627422-2009.849
atgtctcgtaaggctccatgcaaatatgaagtgcggggcaagtgcaatagaggaagtgagtgtaagtttaaccacaattactggagttggccagatagatacttattaataagatcaaattatctattaaatcagcttttaaggaacactgatagagctgatggcctatcaataatatcaggcgcaggcagagaagacagaacgcaagattttgttctaggttccacaaatgtggttcaaggttatattgatgataaccaaagcataacaaaggctgcagcctgctacagtctacacaacataatcaagcaactacaagaagttgaagtccgacaggctagagataacaaactatctgacagcaagcatgtggcactccataacttaatcctatcttacatggagatgagcaaaactcctgcatccttaatcaacaaccttaagagactgccgagagaaaaactgaaaaaattagcaaagctgataattgacttatcagcaggcgctgacaatgactcttcatatgccctgcaagacagtgaaagcattaatcaagtgcag
>KJ627423-2012.223
atgtctcgcaaggctccatgcaaatatgaagtgcggggcaaatgcaacagaggaagtgagtgtaagtttaaccacaattactggagttggccagatagatacctattaataagatcaaactatctattaaatcagcttttaaggaacactgatagagctgatggcctatcaataatatcaggcgcaggcagagaagacagaacgcaagattttgttctaggttccaccaatgtggttcaaggttatattgatgataaccaaagcataacaaaagctgcagcctgctacagtctacacaacataatcaagcaactacaagaagttgaagttaggcaggctagagacagcaaactatctgacagcaagcatgtggcactccataacttaatcttatcttacatggaaatgagcaaaactcccgcatctttaatcaacaatctcaaaagactgccgagagaaaaactgaaaaaattagcaaaactgataattgacttatcagcaggtgctgacaatgactcttcatatgccctgcaagacagtgaaagcattaatcaagtgcag
>KJ627424-2009.075
atgtctcgtaaggctccatgcaaatatgaagtgcggggcaaatgcaatagaggaagtgagtgtaagtttaaccacaattactggagttggccagacagatacttattaataagatcaaattatctattaaatcagcttttaaggaacactgatagagctgatggcctatcaataatatcaggcgcaggcagagaagacagaacgcaagattttgttctaggttccaccaatgtggttcaaggttatattgatgataaccaaagtataacaaaagctgcagcctgctacagtctacacaacataatcaagcaactacaagaagttgaagttaggcaggctagagataacaaactatctgacagcaagcatgtggcactccataacttaatcttatcttacatggagatgagcaaaactcctgcatctttaatcaacaatcttaaaagactgccgagagaaaaactgaaaaaactagcaaagctgataattgacttatcagcaggtgctgacaatgactcttcatatgccctgcaagacagtgaaagcattaatcaagtgcag
>KJ627425-2011.298
atgtctcgcaaggctccatgcaaatatgaagtgcggggcaaatgcaacagaggaagtgagtgtaagtttaaccacaattactggagttggccagatagatacctattaataagatcaaactatctattaaatcagcttttaaggaacactgatagagctgatggcctatcaataatatcaggcgcaggcagagaagacagaacgcaagattttgttctaggttcctccaatgtggttcaaggttatattgatgataaccaaagcataacaaaagctgcagcctgctacagtctacacaacataatcaagcaactacaagaagttgaagttaggcaggctagagacagcaaactatctgacagcaagcatgtggcactccataacttaatcttatcttacatggagatgagcaaaactcccgcatctttaatcaacaatctcaaaagactgccgagagaaaaactgaaaaaattagcaaaactgataattgacttatcagcaggtgctgacaatgactcttcatatgccctgcaagacagtgaaagcattaatcaagtgcag
>KJ627426-2008.955
atgtctcgtaaggctccatgcaaatatgaagtgcggggcaaatgcaatagaggaagtgagtgtaagtttaaccacaattactggagttggccagacagatacttattaataagatcaaattatctattaaatcagcttttaaggaacactgatagagctgatggcctatcaataatatcaggcgcaggcagagaagacagaacgcaagattttgttctaggttccaccaatgtggttcaaggttatattgatgataaccaaagtataacaaaagctgcagcctgctacagtctacacaacataatcaagcaactacaagaagttgaagttaggcaggctagagataacaaactatctgacagcaagcatgtggcactccataacttaatcttatcttacatggagatgagcaaaactcccgcatctttaatcaacaatcttaaaagactgccgagagaaaaactgaaaaaactagcaaagctgataattgacttatcagcaggtgctgacaatgactcttcatatgccctgcaagacagtgaaagcattaatcaagtgcag
>KJ627427-2012.021
atgtctcgcaaggctccatgcaaatatgaagtgcggggcaaatgcaacagaggaagtgagtgtaagtttaaccacaattactggagttggccagatagatacctattaataagatcaaactatctattaaatcagcttttaaggaacactgatagagctgatggcctatcaataatatcaggcgcaggcagagaagatagaacgcaagattttgttctaggttccaccaatgtggttcaaggttatattgatgataaccaaagcataacaaaagctgcagcctgctacagtctacacaacataatcaagcaactacaagaagttgaagttaggcaggctagagacagcaaactatctgacagcaagcatgtggcactccataacttaatcttatcttacatggagatgagcaaaactcccgcatctttaatcaacaatctcaaaagactgccgagagaaaaactgaaaaaattagcaaaactgataattgacttatcagcaggtgctgacaatgactcttcatatgccctgcaagacagtgaaagcattaatcaagtgcag
>KJ627428-2012.298
atgtctcgcaaggctccatgcaaatatgaagtgcggggcaaatgcaacagaggaagtgagtgtaagtttaaccacaattactggagttggccagatagatacctattaataagatcaaactatctattaaatcagcttttaaggaacactgatagagctgatggcctatcaataatatcaggcgcaggcagagaagacagaacgcaagattttgttctaggttccaccaatgtggttcaaggttatattgatgataaccaaagcataacaaaagctgcagcctgctacagtctacacaacataatcaagcaactacaagaagttgaagttaggcaggctagagacagcaaactatctgacagcaagcatgtggcactccataacttaatcttatcttacatggaaatgagcaaaactcccgcatctttaatcaacaatctcaaaagactgccgagagaaaaactgaaaaaattagcaaaactgataattgacttatcagcaggtgctgacaatgactcttcatatgccctgcaagacagtgaaagcattaatcaagtgcag
>KJ627429-2011.099
atgtctcgtaaggctccatgcaaatatgaagtgcggggcaaatgcaatagaggaagtgagtgtaagtttaaccacaattactggagttggccagatagatatttattaataagatcaaattatctattaaatcagcttttaaggaacactgatagagctgatggcctatcaataatatcaggcgcaggcagagaagacagaacgcaagattttgttctaggttccaccaatgtggttcaaggttatattgatgataaccaaagtataacaaaagctgcagcctgctacagtctacacaacataatcaagcaactacaagaagttgaagttaggcaggctagagataacaaactatctgacagcaagcatgtggcactccataacttaatcttatcttacatggagatgagcaaaactcccgcatctttaatcaacaatcttaaaagactgccgagagaaaaactgaaaaaactagcaaagctgataattgacttatcagcaggtgctgacaatgactcttcatatgccctgcaagacagtgaaagcattaatcaagtgcag
>KJ627430-2009.976
atgtctcgtaaggctccatgcaaatatgaagtgcggggcaagtgcaatagaggaagtgagtgtaagtttaaccacaattactggagttggccagatagatacttattaataagatcaaattatctattaaatcagcttttaaggaacactgatagagctgatggcctatcaataatatcaggcgcaggcagagaagacagaacgcaagattttgttctaggttccacaaatgtggttcaaggttatattgatgataaccaaagcataacaaaggctgcagcctgctacagtctacacaacataatcaagcaactacaagaagttgaagtccgacaggctagagataacaaactatctgacagcaagcatgtggcactccataacttaatcctatcttacatggagatgagcaaaactcctgcatccttaatcaacaaccttaagagactgccgagagaaaaactgaaaaaattagcaaagctgataattgacttatcagcaggcgctgacaatgactcttcatatgccctgcaagacagtgaaagcattaatcaagtgcag
>KJ627431-2009.303
atgtctcgtaaggctccatgcaaatatgaagtgcggggcaaatgcaacagagggagtgattgcaaattcaatcacaattactggagttggcctgatagatatttattgttaagatcaaattatctcttaaatcagcttttaagaaatacagataaggctgatggtttgtcaataatatcaggagcaggtagagaagatagaactcaagactttgttcttggctctactaatgtggttcaagggtacattgatgataatcaaggaataaccaaggctgcagcttgctatagtctacacaacataatcaagcaactacaagaaacagaagtaagacaggctagagacaacaagctttctgatagcaaacatgtggcgctccacaacttgatattatcatatatggagatgagcaaaactcctgcatctctaattaataacctaaagaaactaccaaaggaaaaactgaagaaattagcaagattaataattgatttatcagcaggaactgacaatgactcttcatatgccttgcaagacagtgaaagcactaatcaagtgcag
>KJ627432-2009.909
atgtctcgtaaagctccatgcaaatatgaagtacggggcaagtgcaacaggggaagtgagtgcaaattcaaccacaattactggagttggcctgatagatatttattgttaagatcaaattatctcttgaatcagcttttaagaaacactgataaggctgatggtttgtcaataatatcaggagcaggtagagaagataggactcaagactttgttcttggttctactaatgtggttcaagggtatattgatgacaatcaaggaataacaaaggctgcagcttgttatagtctgcataacataataaaacagctacaagaaatagaagtaagacaggctagagataataagctttctgacaacaaacatgtggcacttcacaacttgatattatcctatatggagatgagcaaaactccagcatccctgattaataacctaaagaaactaccaagagaaaaactgaagaaattagcgaaattaataattgatttatcagcagggactgataatgactcttcatatgccttgcaagacagtgaaagcactaatcaagtgcag
>KJ627433-2012.085
atgtctcgcaaggctccatgcaaatatgaagtgcggggcaaatgcaacagaggaagtgagtgtaagtttaaccacaattactggagttggccagatagatacctattaataagatcaaactatctattaaatcagcttttaaggaacactgatagagctgatggcctatcaataatatcaggcgcaggcagagaagacagaacgcaagattttgttctaggttccaccaatgtggttcaaggttatattgatgataaccaaagcataacaaaagctgcagcctgctacagtctacacaacataatcaagcaactacaagaagttgaagttaggcaggctagagacagcaaactatctgacagcaagcatgtggcactccataacttaatcttatcttacatggagatgagcaaaactcccgcatctttaatcaacaatctcaaaagactgccgagagaaaaactgaaaaaattagcaaaactgataattgacttatcagcaggtgctgacaatgactcttcatatgccctgcaagacagtgaaagcattaatcaagtgcag
>KJ627434-2008.933
atgtctcgtaaggctccatgcaaatatgaagtgcggggcaaatgcaatagaggaagtgagtgtaagtttaaccacaattactggagttggccagacagatacttattaataagatcaaattatctattaaatcagcttttaaggaacactgatagagctgatggcctatcaataatatcaggcgcaggcagagaagacagaacgcaagattttgttctaggttccaccaatgtggttcaaggttatattgatgataaccaaagtataacaaaagctgcagcctgctacagtctacacaacataatcaagcaactacaagaagttgaagttaggcaggctagagataacaaactatctgacagcaagcatgtggcactccataacttaatcttatcttacatggagatgagcaaaactcccgcatctttaatcaacaatcttaaaagactgccgagagaaaaactgaaaaaactagcaaagctgataattgacttatcagcaggtgctgacaatgactcttcatatgccctgcaagacagtgaaagcattaatcaagtgcag
>KJ627435-2009.389
atgtctcgtaaggctccatgcaaatatgaagtgcggggcaaatgcaacagagggagtgattgcaaattcaatcacaattactggagttggcctgatagatatttattgttaagatcaaattatctcttaaatcagcttttaagaaatacagataaggctgatggtttgtcaataatatcaggagcaggtagagaagatagaactcaagactttgttcttggctctactaatgtggttcaagggtacattgatgataatcaaggaataaccaaggctgcagcttgctatagtctacacaacataatcaagcaactacaagaaacagaagtaagacaggctagagacaacaagctttctgatagcaaacatgtggcgctccacaacttgatattatcatatatggagatgagcaaaactcctgcatctctaattaataacctaaagaaactaccaaaggaaaaactgaagaaattagcaagattaataattgatttatcagcaggaactgacaatgactcttcatatgccttgcaagacagtgaaagcactaatcaagtgcag
>KJ627436-2009.949
atgtctcgtaaggctccatgcaaatatgaagtgcggggcaaatgcaatagaggaagtgagtgtaagtttaaccacaattactggagttggccagacagatacttattaataagatcaaattatctattaaatcagcttttaaggaacactgatagagctgatggcctatcaataatatcaggcgcaggcagagaagacagaacgcaagattttgttctaggttccaccaatgtggttcaaggttatattgatgataaccaaagtataacaaaagctgcagcctgctacagtctacacaacataatcaagcaactacaagaagttgaagttaggcaggctagagataacaaactatctgacagcaagcatgtggcactccataacttaatcttatcttacatggagatgagcaaaactcccgcatctttaatcaacaatcttaaaagactgccgagagaaaaactgaaaaaactagcaaagctgataattgacttatcagcaggtgctgacaatgactcttcatatgccctgcaagacagtgaaagcattaatcaagtgcag
>KJ627437-2011.566
atgtctcgtaaggctccatgcaaatatgaagtgcggggcaaatgcaatagaggaagtgagtgtaagtttaaccacaattactggagttggccagatagatacttattaataagatcaaattatctattaaatcagcttttaaggaacactgatagagctgatggcctatcaataatatcaggcgcaggcagagaagacagaacgcaagattttgttttaggttccactaatgtggttcaaggttatattgatgataaccaaagtataacaaaagctgcagcctgctatagtctacacaacataatcaagcaactacaagaagttgaagttaggcaggctagagataacaaactatctgacagcaagcatgtggcactccataacttaatcctatcttacatggagatgagcaaaactcccgcatctttaatcaacaatcttaaaagactgccgagagaaaaactgaaaaaattagcaaagctgataattgacttatcagcaggtgctgacaatgactcttcatatgccctgcaagacagtgaaggcattaatcaagtgcag
