# Supplementary material for: Genome-Wide Analysis of Human Metapneumovirus Evolution
Source: PLoS One. 2016 Apr 5;11(4):e0152962. doi: 10.1371/journal.pone.0152962 (PMC4821609; doi:10.1371/journal.pone.0152962)
Supplement: S1 Data — (ZIP) [file pone.0152962.s001.zip › Data S1/HMPV_5M2-2_main.fas]

>FJ168778-1994.019
atgactcttcatatgccttgcaagacagtgaaagcactaatcaagtgcagtaagcatggtcccaaattcattaccatagaggcagatgatatgatatggacacacaaagaattaaaggagacactgtctgatgggatagtaaaatcacacaccaatatttacagttgttatttagaaaatatagaaataatatatgttaaagcttacttaagt
>FJ168779-2000.255
atgactcttcatatgccctgcaagacagtgaaagcactaatcaagtgcagtgagcatggtcctgttttcattactatagaggttgatgaaatgatatggactcaaaaagaattaaaagaagctttgtccgatgggatagtgaagtctcacaccaacatttacaattgttatttagaaaacatagaaattatatatgtcaaggcttacttaagt
>GQ153651-2008.99
atgactcttcatatgccctgcaagacagtgaaagcattaatcaagtgcagtgagcatggtcctgttttcattactatagaggttgatgatatgatatggactcaaaaagaattaaaagaagctttatccgatgggatagtgaagtctcacactaacatttacaattgttatttagaaaacatagaaattatatatgtcaaggcttacctaagt
>JN184399-1999.99
atgactcttcatatgccttgcaagacagtgaaagcactaatcaagtgcagtgagcatggtcctgttttcattactatagaggttgatgacatgatatggactcataaggacttaaaagaagctttatctgatgggatagtgaagtctcatactaacatttacaattgttatttagaaaacatagaaattatatatgtcaaggcttacttaagt
>JN184400-1994.33
atgactcttcatatgccctgcaagacagtgaaagcattaatcaagtgcagtgagcatggtcctgttttcattaccatagaagttgatgacatgatatggactcaaaaagaattaaaagaagctttatccgatgggatagtgaagtctcatactaacatttacaattgttatttagaaaacatagaaattatatatgtcaaggcttacttaagt
>JN184401-1998.17
atgacccttcatatgccttgcaagacagtgaaagcactaatcaagtgcagtaaacatggtcccaaattcattaccatagaggcagatgatatgatatggactcacaaagaattaaaagaagcactgtctgatgggatagtaaaatcacacactaatatttatagttgttacttagaaaacatagaaataatatatgttaaagcttacttaagt
>JN184402-1999.33
atgactcttcatatgccttgcaagacagtgaaagcactaatcaagtgcagtaagcatggtcccaaattcattaccatagaggcagatgatatgatacggacacacaaagaattaaaggagacactgtctgatgggatagtaaaatcacacaccaatatatacagttgttatttagaaaatatagaaataatatatgttaaagcttacttaagt
>KC403971-1991.191
atgactcttcatatgccttgcaagacagtgaaagcactaatcaagtgcagtaagcatggtcccaagttcattaccatagaggcagataatatgatatggacacacaaagaattaaaggagacactgtctgatgggatagtaaaatcacacaccaatatttacagttgttatttagaaaatatagaaataatatatgttaaagcttacttaagt
>KC403972-1991.202
atgactcttcatatgccttgcaagacagtgaaagcactaatcaagtgcagtaagcatggtcccaagttcattaccatagaggcagataatatgatatggacacacaaagaattaaaggagacactgtctgatgggatagtaaaatcacacaccaatatttacagttgttatttagaaaatatagaaataatatatgttaaagcttacttaagt
>KC403976-1983.686
atgactcttcatatgccttgcaagacagtgaaagcactaatcaagtgcagtgagcatggtcctgttttcattactatagaggttgatgacatgatatggactcataaggacttaaaagaagctttatccgatgggatagtgaagtctcatactaacatttacaactgttatttagaaaacacagaaattatatatgtcaaggcttacttaagt
>KC403977-2003.612
atgactcttcatatgccttgcaagacagtgaaagcactaatcaagtgcagtgagcatggtcctgttttcattattatagaagttgatgacatgatatggactcataaggacttaaaagaagctttatctgatgggatagtgaagtctcatactaacatttacaattgttatttagaaaacatagaaattatatatgtcaaggcttacttaagt
>KC403978-2004.617
atgactcttcatatgccctgcaagacagtgaaagcattaatcaagtgcagtgagcatggtcctgtcttcattactatagaggttgatgatatgatatggactcaaaaagaattaaaagaagctttatccgatgggatagtgaagtctcatactaacatttacaattgttatttagaaaacatagaaattatatatgtcaaggcttacctaagt
>KC403979-2003.678
atgactcttcatatgccctgcaagacagtgaaagcattaatcaggtgcagtgagcatggtcctgttttcattactatagaggttgatgagatgatatggactcaaaaagaattaaaagaagctttgtccgatgggatagtgaagtctcacaccaacatttacaattgttatttagaaaacatagaaattatatatgtcaaggcttacttaagt
>KC403980-2003.431
atgactcttcatatgccttgcaagacagtgaaagcactaatcaagtgcagtgagcatggtcctgttttcattactatagaggttgatgacatgatatggactcataaggacttaaaagaagctttatctgatgggatagtgaagtctcatactaacatttacaattgttatttagaaaacatagaaattatatatgtcaaggcttacttaagt
>KC403981-2003.782
atgactcttcatatgccctgcaagacagtgaaagcactaatcaagtgcagtgagcatggtcctgttttcattactatagaggttgatgaaatgatatggactcaaaaagaattaaaagaagctttgtccgatgggatagtgaaatctcacaccaatatttacaattgttatttagaaaacatagaaattatatatgtcaaggcttacttaagt
>KC403982-2003.769
atgactcttcatatgccctgcaagacagtgaaagcattaatcaagtgcagtgagcatggtcctgttttcattactatagaggttgatgagatgatatggactcaaaaagaattaaaagaagctttgtccgatgggatagtgaagtctcacaccaacatttacaattgttatttagaaaacatagaaattatatatgtcaaggcttacttaagt
>KC403983-2004.745
atgactcttcatatgccctgcaagacagtgaaagcattaatcaagtgcagtgagcatggtcctgtcttcattactatagaggttgatgatatgatatggactcaaaaagaattaaaagaagctttatccgatgggatagtgaagtctcatactaacatttacaattgttatttagaaaacatagaaattatatatgtcaaggcttacctaagt
>KC403984-2004.787
atgactcttcatatgccctgcaagacagtgaaagcattaatcaagtgcagtgagcatggtcctgtcttcattactatagaggttgatgatatgatatggactcaaaaagaattaaaagaagctttatccgatgggatagtgaagtctcatactaacatttacaattgttatttagaaaacatagaaattatatatgtcaaggcttacctaagt
>KC562219-2005
atgacccttcatatgccttgcaagacagtgaaagcactaatcaagtgcagtaaacatggtcccaaattcattaccatagaggcagatgatatgatatggactcacaaagaattaaaagaaacactatctgatgggatagtaaaatcacacaccaatatttatagttgttacttagaaaacatagaaataatatatgttaaaacttacttaagt
>KC562220-2005
atgactcttcatatgccctgcaagacagtgaaagcattaatcaagtgcagtgagcatggtcctgttttcattactatagaggttgatgatatgatatggactcaaaaagaattaaaagaagctttatccgatgggatagtgaagtctcacactaacatttacaattgttatttagaaaacatagaaatcatatatgtcaaggcttacctaagt
>KC562221-2004
atgactcttcatatgccctgcaagacagtgaaagcattaatcaagtgcagtgagcatggtcctgttttcattactatagaggttgatgatatgatatggactcaaaaagaattaaaagaagctttatccgatgggatagtgaagtctcacactaacatttacaattgttatttagaaaacatagaaatcatatatgtcaaggcttacctaagt
>KC562224-2003.678
atgactcttcatatgccctgcaagacagtgaaagcattaatcaagtgcagtgagcatggtcctgtcttcattactatagaggttgatgatatgatatggactcaaaaagaattaaaagaagctttatccgatgggatagtgaagtctcatactaacatttacaattgttatttagaaaacatagaaattatatatgtcaaggcttacctaagt
>KC562225-2003.673
atgacccttcatatgccctgcaagacagtgaaagcattaatcaagtgcagtgagcatggtcctgttttcattactatagaggttgatgatatgatatggactcaaaaagaattaaaagaagctttatccgatgggatagtgaagtctcatactaacatttacaattgttatttagaaaacatagaaattatatatgtcaaggcttacctaagt
>KC562226-2003.763
atgactcttcatatgccttgcaagacagtgaaagcactaatcaagtgcagtgagcatggtcctgttttcattactatagaggttgatgacatgatatggactcataaggacttaaaagaagctttatctgatgggatagtgaagtctcatactaacatttacaattgttatttagaaaacatagaaattatatatgtcaaggcttacttaagt
>KC562227-1996
atgactcttcatatgccttgcaagacagtgaaagcactaatcaagtgcagtaagcatggtcccaagttcattaccatagaggcagataatatgatatggacacacaaagaattaaaggagacactgtctgatgggatagtaaaatcacacaccaatatttacagttgttatttagaaaatatagaaataatatatgttaaagcttacttaagt
>KC562228-1997.144
atgactcttcatatgccttgcaagacagtgaaagcactaatcaagtgcagtaagcatggtcccaaattcattaccatagaggcagatgatatgatatggacacacaaagaattaaaggagacactgtctgatgggatagtaaaatcacacaccaatatatacagttgttatttagaaaatatagaaataatatatgttaaagcttacttaagt
>KC562230-2004.183
atgacccttcatatgccttgcaagacagtgaaagcactaatcaagtgcagtaaacatggtcccaaattcattaccatagaggcagatgatatgatatggactcacaaagaattaaaagaaacactatctgatgggatagtaaaatcacacaccaatatttatagttgttacttagaaaacatagaaataatatatgttaaaacttacttaagt
>KC562231-2004.574
atgactcttcatatgccttgcaagacagtgaaagcactaatcaagtgcagtaagcatggtcccaaattcattaccatagaggcagatgatatgatatggacacacaaagaattaaaggagacactgtctgatgggatagtaaaatcacacaccaatatatacagttgttatttagaaaatatagaaataatatatgttaaagcttacttaagt
>KC562232-2001.096
atgactcttcatatgccttgcaagacagtgaaagcactaatcaagtgcagtaagcatggtcccaaattcattaccatagaggcagatgatatgatatggacacacaaagaattaaaggagacactgtctgatgggatagtaaaatcacacaccaatatatacagttgttatttagaaaatatagaaataatatatgttaaagcttacttaagt
>KC562233-2003.652
atgacccttcatatgccctgcaagacagtgaaagcattaatcaagtgcagtgagcatggtcctgttttcattactatagaggttgatgatatgatatggactcaaaaagaattaaaagaagctttatccgatgggattgtgaagtctcacactaacatttacaattgttatttagaaaacatagaaattatatatgtcaaggcttacctaagt
>KC562235-2004
atgacccttcatatgccttgcaagacagtgaaagcactaatcaagtgcagtaaacatggtcccaaattcattaccatagaggcagatgatatgatatggactcacaaagaattaaaagaaacactatctgatgggatagtaaaatcacacaccaatatttatagttgttacttagaaaacatagaaataatatatgttaaaacttacttaagt
>KC562238-1996.205
atgactcttcatatgccttgcaagacagtgaaagcactaatcaagtgcagtaagcatggtcccaagttcattaccatagaggcagataatatgatatggacacacaaagaattaaaggagacactgtctgatgggatagtaaaatcacacaccaatatttacagttgttatttagaaaatatagaaataatatatgttaaagcttacttaagt
>KC562239-1995.833
atgactcttcatatgccttgcaagacagtgaaagcactaatcaagtgcagtaagcatggtcccaagttcattaccatagaggcagataatatgatatggacacacaaagaattaaaggagacactgtctgatgggatagtaaaatcacacaccaatatttacagttgttatttagaaaatatagaaataatatatgttaaagcttacttaagt
>KC562240-2003.529
atgactcttcatatgccctgcaagacagtgaaagcattaatcaagtgcagtgagcatggtcctgttttcattactatagaggttgatgatatgatatggactcaaaaagaattaaaagaagctttatccgatgggatagtgaagtctcacactaacatttacaattgttatttagaaaacatagaaatcatatatgtcaaggcttacctaagt
>KC562241-2003.612
atgacccttcatatgccttgcaagacagtgaaagcactaatcaagtgcagtgaacatggtcctgttttcattactatagaggttgatgacatgatatggactcataaggacttaaaagaagctttatctgatgggatagtgaagtctcatactaacatttacaattgttatttagaaaacatagaaattatatatgtcaaggcttacttaagt
>KC562242-2004
atgacccttcatatgccttgcaagacagtgaaagcactaatcaagtgcagtaaacatggtcccaaattcattaccatagaggcagatgatatgatatggactcacaaagaattaaaagaaacactatctgatgggatagtgaaatcacacaccaatatttatagttgttacttagaaaacatagaaataatatatgttaaaacttacttaagt
>KC562244-1983.955
atgactcttcatatgccttgcaagacagtgaaagcactaatcaagtgcagtaagcatggtcccaagttcattaccatagaggcagataatatgatatggacacacaaagaattaaaggagacactgtctgatgggatagtaaaatcacacaccaatatttacagttgttatttagaaaatatagaaataatatatgttaaagcttacttaagt
>KF516922-2011.51
atgacccttcatatgccttgcaagacagtgaaagcactaatcaagtgcagtaaacatggtcccaaattcatcaccatagagacagatgatatgatatggacccacaaagaattaaaagaaacactatctgatgggatagtaaagtcacacaccaatatttatagttgttacttagaaaacatagaaataatatatgttaaaacttacttaagt
>KF530163-2004.526
atgacccttcatatgccttgcaagacagtgaaagcactaatcaagtgcagtaaacatggtcccaaattcattaccatagaggcagatgatatgatatggactcacaaagaattaaaagaaacactatctgatgggatagtaaaatcacacaccaatatttatagttgttacttagaaaacatagaaataatatatgttaaaacttacttaagt
>KF530164-2004.631
atgacccttcatatgccttgcaagacagtgaaagcactaatcaagtgcagtaaacatggtcccaaattcattaccatagaggcagatgatatgatatggactcacaaagaattaaaagaaacactatctgatgggatagtaaaatcacacaccaatatttatagttgttacttagaaaacatagaaataatatatgttaaaacttacttaagt
>KF530167-2004.659
atgacccttcatatgccttgcaagacagtgaaagcactaatcaagtgcagtaaacatggtcccaaattcattaccatagaggcagatgatatgatatggactcacaaagaattaaaagaaacactatctgatgggatagtaaaatcacacaccaatatttatagttgttacttagaaaacatagaaataatatatgttaaaacttacttaagt
>KF530171-2004.479
atgacccttcatatgccttgcaagacagtgaaagcactaatcaagtgcagtaaacatggtcccaaattcattaccatagaggcagatgatatgatatggactcacaaagaattaaaagaaacactatctgatgggatagtaaaatcacacaccaatatttatagttgttacttagaaaacatagaaataatatatgttaaaacttacttaagt
>KF530173-2004.526
atgacccttcatatgccttgcaagacagtgaaagcactaatcaagtgcagtaaacatggtcccaaattcattaccatagaggcagatgatatgatatggactcacaaagaattaaaagaaacactatctgatgggatagtaaaatcacacaccaatatttatagttgttacttagaaaacatagaaataatatatgttaaaacttacttaagt
>KF530178-2004.779
atgactcttcatatgccttgcaagacagtgaaagcactaatcaagtgcagtaagcatggtcccaaattcattaccatagaggcagatgatataatatggacacacaaagaattaaaggagacactgtctgatgggatagtaaaatcacacaccaatatatacagttgttatttagaaaatatagaaataatatatgttaaagcttacttaagt
>KF530179-2003.609
atgacccttcatatgccttgcaagacagtgaaagcactaatcaagtgcagtaaacacggtcccaaattcattaccatagaggcagatgatatgatatggactcacaaagaattaaaagaaacactatctgatgggatagtaaaatcacacaccaatatttatagttgttacttagaaaacatagaaataatatatgttaaaacttacttaagt
>KF686742-2002
atgactcttcatatgccctgcaagacagtgaaagcattaatcaagtgcagtgagcatggtcctgttttcattactatagaggttgatgagatgatatggactcaaaaagaattaaaagaagctttgtccgatgggatagtgaagtctcacaccaacatttacaattgttatttagaaaacatagaaattatatatgtcaaggcttacttaagt
>KJ627377-2010.394
atgacccttcatatgccctgcaagacagtgaaagcattaatcaagtgcagtgagcatggtcctgtcttcattactatagaggttgatgatatgatatggactcaaaaagaattaaaagaagctttatccgatgggatagtgaagtctcatactaacatttacaattgttatttagaaaacatagaaattatatatgtcaaggcttacctaagt
>KJ627379-2009.999
atgactcttcatatgccctgcaagacagtgaaagcattaatcaagtgcaatgagcatggtcctgttttcattactatagaggttgatgatatgatatggactcaaaaagaattaaaagaagctttgtccgatgggatagtgaagtctcatactaacatttacaattgttatttagaaaacatagaaattatatatgtcaaggcttacctaagt
>KJ627380-2010.441
atgactcttcatatgccctgcaagacagtgaaagcattaatcaagtgcagtgagcatggtcctgtcttcattactatagaggttgatgatatgatatggactcaaaaagaattaaaagaagctttatccgatgggatagtgaagtctcatactaacatttacaattgttatttagaaaacatagaaattatatatgtcaaggcttacttaagt
>KJ627381-2010.460
atgactcttcatatgccctgcaagacagtgaaagcattaatcaagtgcagtgagcatggtcctgtcttcattactatagaggttgatgatatgatatggactcaaaaagaattaaaagaagctttatccgatgggatagtgaagtctcatactaacatttacaattgttatctagaaaacatagaaattatatatgtcaaggcttacctaagt
>KJ627382-2011.048
atgactcttcatatgccctgcaagacagtgaaagcattaatcaagtgcagtgagcatggtcctgttttcattactatagaggttgatgatatgatatggactcaaaaagaattaaaagaagctttatccgatgggatagtgaagtctcatactaacatttacaattgttatttagaaaacatagaaattatatatgtcaaggcttacctaagt
>KJ627383-2008.889
atgactcttcatatgccttgcaggatagtgaaagcactaatcaagtgcagtaaacatggtcccaaattcattaccatagaggcagatgatatgatatggactcacaaagaattaaaagaaacactatctgatgggatagtaaaatcacacaccaatatttatagttgttacttagaaaacatagaaataatatatgttaaaacttacttaagt
>KJ627384-2010.101
atgactcttcatatgccctgcaagacagtgaaagcattaatcaagtgcagtgagcatggtcctgtcttcattactatagaggttgatgatatgatatggactcaaaaagaattaaaagaagctttatccgatgggatagtgaagtctcatactaacatttacaattgttatttagaaaacatagaaattatatatgtcaaggcttacttaagt
>KJ627385-2009.886
atgactcttcatatgccctgcaagacagtgaaagcattaatcaagtgcagtgagcatggtcctgttttcattactatagaggttgatgatatgatatggactcaaaaagaattaaaagaagctttgtccgatgggatagtgaagtctcatactaacatttacaattgttatttagaaaacatagaaattatatatgtcaaggcttacctaagt
>KJ627386-2008.678
atgactcttcatatgccctgcaagacagtgaaagcattaatcaagtgcagtgagcatggtcctgtcttcattactatagaggttgatgatatgatatggactcaaaaagaattaaaagaagctttatccgatgggatagtgaagtctcatactaacatttacaattgttatttagaaaacatagaaattatatatgtcaaggcttacctaagt
>KJ627387-2010.037
atgactcttcatatgccctgcaagacagtgaaagcattaatcaagtgcagtgagcatggtcctgtcttcattactatagaggttgatgatatgatatggactcaaaaagaattaaaagaagctttatccgatgggatagtgaagtctcatactaacatttacaattgttatttagaaaacatagaaattatatatgtcaaggcttacctaagt
>KJ627388-2011.279
atgactcttcatatgccctgcaagacagtgaaagcattaatcaagtgcagtgagcatggtcctgttttcattactatagaggttgatgaaatgatatggactcaaaaagaattaaaagaagctttgtccgatgggatagtgaagtctcacaccaatatttacaattgttatttagaaaacatagaaattatatatgtcaaggcttatttaagt
>KJ627389-2010.399
atgactcttcatatgccctgcaagacagtgaaagcattaatcaagtgcagtgagcatggtcctgtcttcattactatagaggttgatgatatgatatggactcaaaaagaattaaaagaagctttatccgatgggatagtgaagtctcatactaacatttacaattgttatctagaaaacatagaaattatatatgtcaaggcttacctaagt
>KJ627390-2009.963
atgactcttcatatgccctgcaagacagtgaaagcattaatcaagtgcagtgagcatggtcctgttttcattactatagaggttgatgaaatgatatggactcaaaaagaattaaaagaagctttgtccgatgggatagtgaagtctcacaccaatatttacaattgttatttagaaaacatagaaattatatatgtcaaggcttatttaagt
>KJ627392-2008.790
atgactcttcatatgccctgcaagacagtgaaagcattaatcaagtgcagtgagcatggtcctgttttcattactatagaggttgatgatatgatatggactcaaaaagaattaaaagaagctttatccgatgggatagtgaagtctcatactaacatttacaattgttatttagaaaacatagaaattatatatgtcaaggcttacctaagt
>KJ627393-2009.899
atgactcttcatatgccctgcaagacagtgaaggcattaatcaagtgcagtgagcatggtcctgtcttcattactatagaggttgatgatatgatatggactcaaaaagaattaaaagaagctttatccgatgggatagtgaagtctcatactaacatttacaattgttatttagaaaacatagaaattatatatgtcaaggcttacctaagt
>KJ627394-2011.452
atgactcttcatatgccctgcaagacagtgaaagcattaatcaagtgcagtgagcatggtcctgttttcattactatagaggttgatgaaatgatatggactcaaaaagagttaaaagaagctttgtccgatgggatagtgaagtctcacaccaatatttacaattgttatttagaaaacatagaaattatatatgtcaaggcttatttaagt
>KJ627396-2010.405
atgactcttcatatgccctgcaagacagtgaaagcattaatcaagtgcagtgagcatggtcctgtcttcattactatagaggttgatgatatgatatggactcaaaaagaattaaaagaagctttatccgatgggatagtgaagtctcatactaacatttacaattgttatctagaaaacatagaaattatatatgtcaaggcttacctaagt
>KJ627397-2010.965
atgactcttcatatgccttgcaagacagtgaaagcactaatcaagtgcagtaaacatggtcccaaattcattaccatagaggcagatgatatgatatggacgcacaaagaattaaaggagacactgtctgatgggatagtaaaatcacacaccaatatttacagttgttatttagaaaatatagaaataatatatgttaaagcttacttaagt
>KJ627398-2011.346
atgactcttcatatgccctgcaagacagtgaaagcattaatcaagtgcagtgagcatggtcctgttttcgttactatagaggttgatgaaatgatatggactcaaaaagaattaaaagaagctttgtccgatgggatagtgaagtctcacaccaatatttacaattgttatttagaaaacatagaaattatatatgtcaaggcttatttaagt
>KJ627399-2010.779
atgactcttcatatgccctgcaagacagtgaaagcattaatcaagtgcagtgagcatggtcctgtcttcattactatagaggttgatgatatgatatggactcaaaaagaattaaaagaagctttatccgatgggatagtgaagtctcatactaacatttacaattgttatttagaaaacatagaaattatatatgtcaaggcttacctaagt
>KJ627400-2010.571
atgactcttcatatgccttgcaagacagtgaaagcactaatcaagtgcagtaaacatggtcccaaattcattaccatagaggcagatgatatgatatggacacacaaagaattaaaggagacactgtctgatgggatagtaaaatcacacaccaatatttacagttgttatttagaaaatatagaaataatatatgttaaagcttacttaagt
>KJ627401-2011.107
atgactcttcatatgccctgcaagacagtgaaagcattaatcaagtgcagtgagcatggtcctgttttcattactatagaggttgatgatatgatatggactcaaaaagaattaaaagaagctttatccgatgggatagtgaagtctcatactaacatttacaattgttatttagaaaacatagaaattatatatgtcaaggcttacctaagt
>KJ627402-2009.346
atgactcttcatatgccctgcaagacagtgaaagcattaatcaagtgcagtgagcatggtcctgttttcattactatagaggttgatgatatgatatggactcaaaaagaattaaaagaagctttgtccgatgggatagtgaagtctcatactaacatttacaattgttatttagaaaacatagaaattatatatgtcaaggcttacctaagt
>KJ627403-2009.995
atgactcttcatatgccctgcaagacagtgaaagcattaatcaagtgcagtgagcatggtcctgtcttcattactatagaggttgatgatatgatatggactcaaaaagaattaaaagaagctttatccgatgggatagtgaagtctcatactaacatttacaattgttatttagaaaacatagaaattatatatgtcaaggcttacctaagt
>KJ627404-2008.909
atgactcttcatatgccctgcaagacagtgaaagcattaatcaagtgcagtgagcatggtcctgtcttcattactatagaggttgatgatatgatatggactcaaaaagaattaaaagaagctttatccgatgggatagtgaagtctcatactaacatttacaattgttatttagaaaacatagaaattatatatgtcaaggcttacctaagt
>KJ627405-2010.072
atgactcttcatatgccctgcaagacagtgaaagcattaatcaagtgcagtgagcatggtcctgttttcattactatagaggttgatgatatgatatggactcaaaaagaattaaaagaagctttgtccgatgggatagtgaagtctcatactaacatttacaattgttatttagaaaacatagaaattatatatgtcaaggcttacctaagt
>KJ627406-2010.144
atgactcttcatatgccctgcaagacagtgaaagcattaatcaagtgcagtgagcatggtcctgtcttcattactatagaggttgatgatatgatatggactcaaaaagaattaaaagaagctttatccgatgggatagtgaagtctcatactaacatttacaattgttatttagaaaacatagaaattatatatgtcaaggcttacttaagt
>KJ627407-2011.261
atgactcttcatatgccctgcaagacagtgaaagcattaatcaagtgcagtgagcatggtcctgttttcattactatagaggttgatgaaatgatatggactcaaaaagaattaaaagaagctttgtccgatgggatagtgaagtctcacaccaatatttacaattgttatttagaaaacatagaaattatatatgtcaaggcttatttaagt
>KJ627408-2010.457
atgactcttcatatgccctgcaagacagtgaaagcattaatcaagtgcagtgagcatggtcctgtcttcattactatagaggttgatgatatgatatggactcaaaaagaattaaaagaagctttatccgatgggatagtgaagtctcatactaacatttacaattgttatttagaaaacatagaaattatatatgtcaaggcttacttaagt
>KJ627409-2009.899
atgactcttcatatgccctgcaagacagtgaaggcattaatcaagtgcagtgagcatggtcctgtcttcattactatagaggttgatgatatgatatggactcaaaaagaattaaaagaagctttatccgatgggatagtgaagtctcatactaacatttacaattgttatttagaaaacatagaaattatatatgtcaaggcttacctaagt
>KJ627410-2009.539
atgactcttcatatgccctgcaagacagtgaaagcattaatcaagtgcagtgagcatggtcctgtcttcattactatagaggttgatgatatgatatggactcaaaaagaattaaaagaagctttatccgatgggatagtgaagtctcatactaacatttacaattgttatttagaaaacatagaaattatatatgtcaaggcttacctaagt
>KJ627411-2010.397
atgactcttcatatgccctgcaagacagtgaaagcattaatcaagtgcagtgagcatggtcctgtcttcattactatagaggttgatgatatgatatggactcaaaaagaattaaaagaagctttatccgatgggatagtgaagtctcatactaacatttacaattgttatctagaaaacatagaaattatatatgtcaaggcttacctaagt
>KJ627412-2009.707
atgactcttcatatgccctgcaagacagtgaaagcattaatcaagtgcagtgagcatggtcctgttttcattactatagaggttgatgatatgatatggactcaaaaagaattaaaagaagctttgtccgatgggatagtgaagtctcatactaacatttacaattgttatttagaaaacatagaaattatatatgtcaaggcttacctaagt
>KJ627413-2012.229
atgactcttcatatgccctgcaagacagtgaaagcattaatcaagtgcagtgagcatggtcctgttttcattactatagaggttgatgaaatgatatggactcaaaaagaattaaaagaagctttgtccgatgggatagtgaagtctcacaccaatatttacaattgttatttagaaaacatagaaattatatatgtcaaggcttatttaagt
>KJ627414-2010.596
atgactcttcatatgccttgcaagacagtgaaagcactaatcaagtgcagtaaacatggtcccaaattcattaccatagaggcagatgatatgatatggacacacaaagaattaaaggagacactgtctgatgggatagtaaaatcacacaccaatatttacagttgttatttagaaaatatagaaataatatatgttaaagcttacttaagt
>KJ627415-2011.128
atgactcttcatatgccctgcaagacagtgaaagcattaatcaagtgcagtgagcatggtcctgttttcattactatagaggttgatgaaatgatatggactcaaaaagaattaaaagaagctttgtccgatgggatagtgaagtctcacaccaatatttacaattgttatttagaaaacatagaaattatatatgtcaaggcttatttaagt
>KJ627416-2011.465
atgactcttcatatgccctgcaagacagtgaaagcattaatcaagtgcagtgagcatggtcctgttttcattactatagaggttgatgaaatgatatggactcaaaaagaattaaaagaagctttgtccgatgggatagtgaagtctcacaccaatatttacaattgttatttagaaaacatagaaattatatatgtcaaggcttatttaagt
>KJ627418-2011.245
atgactcttcatatgccctgcaagacagtgaaagcattaatcaagtgcagtgagcatggtcctgttttcattactatagaggttgatgaaatgatatggactcaaaaagaattaaaagaagctttgtccgatgggatagtgaagtctcacaccaatatttacaattgttatttagaaaacatagaaattatatatgtcaaggcttatttaagt
>KJ627419-2011.269
atgactcttcatatgccctgcaagacagtgaaagcattaatcaagtgcagtgagcatggtcctgttttcattactatagaggttgatgaaatgatatggactcaaaaagaattaaaagaagctttgtccgatgggatagtgaagtctcacaccaatatttacaattgttatttagaaaacatagaaattatatatgtcaaggcttatttaagt
>KJ627420-2009.909
atgactcttcatatgccctgcaagacagtgaaagcattaatcaagtgcagtgagcatggtcctgttttcattactatagaggttgatgatatgatatggactcaaaaagaattaaaagaagctttgtccgatgggatagtgaagtctcatactaacatttacaattgttatttagaaaacatagaaattatatatgtcaaggcttacctaagt
>KJ627421-2011.279
atgactcttcatatgccctgcaagacagtgaaagcattaatcaagtgcagtgagcatggtcctgttttcattactatagaggttgatgaaatgatatggactcaaaaagagttaaaagaagctttgtccgatgggatagtgaagtctcacaccaatatttacaattgttatttagaaaacatagaaattatatatgtcaaggcttatttaagt
>KJ627422-2009.849
atgactcttcatatgccctgcaagacagtgaaagcattaatcaagtgcagtgagcatggtcctgttttcattactatagaggttgatgatatgatatggactcaaaaagaattaaaagaagctttgtccgatgggatagtgaagtctcatactaacatttacaattgttatttagaaaacatagaaattatatatgtcaaggcttacctaagt
>KJ627423-2012.223
atgactcttcatatgccctgcaagacagtgaaagcattaatcaagtgcagtgagcatggtcctgttttcattactatagaggttgatgaaatgatatggactcaaaaagaattaaaagaagctttgtccgatgggatagtgaagtctcacaccaatatttacaattgttatttagaaaacatagaaattatatatgtcaaggcttatttaagt
>KJ627424-2009.075
atgactcttcatatgccctgcaagacagtgaaagcattaatcaagtgcagtgagcatggtcctgtcttcattactatagaggttgatgatatgatatggactcaaaaagaattaaaagaagctttatccgatgggatagtgaagtctcatactaacatttacaattgttatttagaaaacatagaaattatatatgtcaaggcttacctaagt
>KJ627425-2011.298
atgactcttcatatgccctgcaagacagtgaaagcattaatcaagtgcagtgagcatggtcctgttttcattactatagaggttgatgaaatgatatggactcaaaaagaattaaaagaagctttgtccgatgggatagtgaagtctcacaccaatatttacaattgttatttagacaacatagaaattatatatgtcaaggcttatttaagt
>KJ627426-2008.955
atgactcttcatatgccctgcaagacagtgaaagcattaatcaagtgcagtgagcatggtcctgtcttcattactatagaggttgatgatatgatatggactcaaaaagaattaaaagaagctttatccgatgggatagtgaagtctcatactaacatttacaattgttatttagaaaacatagaaattatatatgtcaaggcttacctaagt
>KJ627427-2012.021
atgactcttcatatgccctgcaagacagtgaaagcattaatcaagtgcagtgagcatggtcctgttttcattactatagaggttgatgaaatgatatggactcaaaaagaattaaaagaagctttgtccgatgggatagtgaagtctcacaccaatatttacaattgttatttagaaaacatagaaattatatatgtcaaggcttatttaagt
>KJ627428-2012.298
atgactcttcatatgccctgcaagacagtgaaagcattaatcaagtgcagtgagcatggtcctgttttcattactatagaggttgatgaaatgatatggactcaaaaagaattaaaagaagctttgtccgatgggatagtgaagtctcacaccaatatttacaattgttatttagaaaacatagaaattatatatgtcaaggcttatttaagt
>KJ627429-2011.099
atgactcttcatatgccctgcaagacagtgaaagcattaatcaagtgcagtgagcatggtcctgtcttcattactatagaggttgatgatatgatatggactcaaaaagaattaaaagaagctttatccgatgggatagtgaagtctcatactaacatttacaattgttatttagaaaacatagaaattatatatgtcaaggcttacctaagt
>KJ627430-2009.976
atgactcttcatatgccctgcaagacagtgaaagcattaatcaagtgcagtgagcatggtcctgttttcattactatagaggttgatgatatgatatggactcaaaaagaattaaaagaagctttgtccgatgggatagtgaagtctcatactaacatttacaattgttatttagaaaacatagaaattatatatgtcaaggcttacctaagt
>KJ627431-2009.303
atgactcttcatatgccttgcaagacagtgaaagcactaatcaagtgcagtaaacatggtcccaaattcattaccatagaggcagatgatatgatatggactcacaaagaattaaaagaaacactatctgatgggatagtaaaatcacacaccaatatttatagttgttacttagaaaacatagaaataatatatgttaaaacttacttaagt
>KJ627432-2009.909
atgactcttcatatgccttgcaagacagtgaaagcactaatcaagtgcagtaaacatggtcccaaattcattaccatagaggcagatgatatgatatggacacacaaagaattaaaggagacactgtctgatgggatagtaaaatcacacaccaatatttacagttgttatttagaaaatatagaaataatatatgttaaagcttacttaagt
>KJ627433-2012.085
atgactcttcatatgccctgcaagacagtgaaagcattaatcaagtgcagtgagcatggtcctgttttcattactatagaggttgatgaaatgatatggactcaaaaagaattaaaagaagctttgtccgatgggatagtgaagtctcacaccaatatttacaattgttatttagaaaacatagaaattatatatgtcaaggcttatttaagt
>KJ627434-2008.933
atgactcttcatatgccctgcaagacagtgaaagcattaatcaagtgcagtgagcatggtcctgtcttcattactatagaggttgatgatatgatatggactcaaaaagaattaaaagaagctttatccgatgggatagtgaagtctcatactaacatttacaattgttatttagaaaacatagaaattatatatgtcaaggcttacctaagt
>KJ627435-2009.389
atgactcttcatatgccttgcaagacagtgaaagcactaatcaagtgcagtaaacatggtcccaaattcattaccatagaggcagatgatatgatatggactcacaaagaattaaaagaaacactatctgatgggatagtaaaatcacacaccaatatttatagttgttacttagaaaacatagaaataatatatgttaaaacttacttaagt
>KJ627436-2009.949
atgactcttcatatgccctgcaagacagtgaaagcattaatcaagtgcagtgagcatggtcctgtcttcattactatagaggttgatgatatgatatggactcaaaaagaattaaaagaagctttatccgatgggatagtgaagtctcatactaacatttacaattgttatttagaaaacatagaaattatatatgtcaaggcttacctaagt
>KJ627437-2011.566
atgactcttcatatgccctgcaagacagtgaaggcattaatcaagtgcagtgagcatggtcctgtcttcattactatagaggttgatgatatgatatggactcaaaaagaattaaaagaagctttatccgatgggatagtgaagtctcatactaacatttacaattgttatttagaaaacatagaaattatatatgtcaaggcttacctaagt
