# Supplementary material for: Genome-Wide Analysis of Human Metapneumovirus Evolution
Source: PLoS One. 2016 Apr 5;11(4):e0152962. doi: 10.1371/journal.pone.0152962 (PMC4821609; doi:10.1371/journal.pone.0152962)
Supplement: S1 Data — (ZIP) [file pone.0152962.s001.zip › Data S1/HMPV_5M2_mafft.fas]

>FJ168778-1994.019
atgtctcgcaaagctccatgcaaatatgaagtacggggcaagtgcaacaggggaagtgagtgcaaattcaaccacaattactggagctggcctgataggtatttattgttaagatcaaattatctcttgaatcagcttttaagaaacactgataaggctgatggtttgtcaataatatcaggagcaggtagagaagataggactcaagactttgttcttggttctactaatgtggttcaagggtacattgataacaatcaaggaataacaaaggctgcagcttgctatagtctacataacataataaaacagctacaagaaatagaagtaagacaggctagagataataagctttctgacagcaaacatgtggcacttcacaacttgatattatcctatatggagatgagcaaaactcctgcatccctgattaataacctaaagaaactaccaagagaaaaactgaagaaattagcgaaattaataattgatttatcagcaggaactgataatgactcttcatatgccttgcaagacagtgaaagcactaatcaagtgcagtaagcatggtcccaaattcattaccatagaggcagatgatatgatatggacacacaaagaattaaaggagacactgtctgatgggatagtaaaatcacacaccaatatttacagttgttatttagaaaatatagaaataatatatgttaaagcttacttaagttag
>FJ168779-2000.255
atgtctcgcaaggctccatgcaaatatgaagtgcggggcaaatgcaacagaggaagtgagtgtaagtttaaccacaattactggagttggccagatagatacttattaataagatcaaactatctattaaatcagcttttaaggaacactgatagagctgatggcctatcaataatatcaggcgcaggcagagaagacagaacgcaagattttgttctaggttccaccaatgtggttcaaggttatattgatgataaccaaagcataacaaaagctgcagcctgctacagtctacacaacataatcaagcaactacaagaagttgaagttaggcaggctagagatagcaaactatctgacagcaagcatgtggcactccataacttaatcttatcttacatggagatgagcaaaactcccgcatctttaatcaacaatcttaaaagactgccgagagaaaaactgaaaaaattagcaaagctgataattgacttatcagcaggcgctgacaatgactcttcatatgccctgcaagacagtgaaagcactaatcaagtgcagtgagcatggtcctgttttcattactatagaggttgatgaaatgatatggactcaaaaagaattaaaagaagctttgtccgatgggatagtgaagtctcacaccaacatttacaattgttatttagaaaacatagaaattatatatgtcaaggcttacttaagttag
>GQ153651-2008.99
atgtctcgcaaggctccatgcaaatatgaagtgcggggcaaatgcaatagaggaagtgagtgtaagtttaaccacaattactggagttggccagatagatacttattaataagatcaaattatctattaaatcagcttttaaggaacactgatagagctgatggcctatcaataatatcaggcgcaggcagagaagacagaacgcaagattttgttctaggttccaccaatgtggttcaaggttatattgatgataaccaaagcataacaaaggctgcagcctgctacagtctacacaacataatcaaacaactacaagaagttgaagttaggcaggctagagataacaaactatctgacagcaagcatgtggcactccataacttaatcttatcttacatggagatgagcaaaactcccgcatccttaatcaacaatcttaaaagactgccgagagaaaaactgaaaaaattagcaaagctgataattgacttatcagcaggcgctgacaatgactcttcatatgccctgcaagacagtgaaagcattaatcaagtgcagtgagcatggtcctgttttcattactatagaggttgatgatatgatatggactcaaaaagaattaaaagaagctttatccgatgggatagtgaagtctcacactaacatttacaattgttatttagaaaacatagaaattatatatgtcaaggcttacctaagttag
>JN184399-1999.99
atgtctcgcaaggctccatgcaaatatgaagtgcggggcaaatgcaatagaggaagtgagtgcaagtttaaccacaattactggagttggccagatagatacttactaataagatcaaattatttattaaatcaacttttaaggaacactgatagagctgatggcttatcaataatatcaggagcaggcagagaagataggacacaagattttgtcctaggttccaccaatgtggttcaaggttatattgatgataaccaaagcataacaaaagctgcagcctgttacagtctacataatataatcaaacaactacaagaagttgaagttaggcaggctagagataacaaactatctgacagcaaacatgtagcacttcacaacttggtcctatcttatatggagatgagcaaaactcctgcatctttaatcaacaatctcaaaagactgccgagagagaaactgaaaaaattagcaaagcttataattgacttatcagcaggtgctgaaaatgactcttcatatgccttgcaagacagtgaaagcactaatcaagtgcagtgagcatggtcctgttttcattactatagaggttgatgacatgatatggactcataaggacttaaaagaagctttatctgatgggatagtgaagtctcatactaacatttacaattgttatttagaaaacatagaaattatatatgtcaaggcttacttaagttag
>JN184400-1994.33
atgtctcgcaaggctccgtgcaaatatgaagtgcggggcaaatgcaatagaggaagtgagtgtaagtttaaccacaattactggagttggccagatagatacttattaataagatcaaattatctattaaatcagcttttaaggaacactgatagagctgatggcctatcaataatatcaggtgcaggcagagaagacagaacgcaagattttgttctaggttccaccaatgtggttcaaggttatattgatgataaccaaagcataacaaaggctgcagcctgctacagtctacacaacataatcaagcaactacaagaagttgaagttaggcaggctagggataacaaactatctgacagcaagcatgtggcactccataacttaatcttatcttacatggagatgagcaaaactcccgcatctttaatcaacaatcttaaaagactgccgagagaaaagctgaaaaaattagcaaagctggtaattgacttatcagcaggcgctgacaatgactcttcatatgccctgcaagacagtgaaagcattaatcaagtgcagtgagcatggtcctgttttcattaccatagaagttgatgacatgatatggactcaaaaagaattaaaagaagctttatccgatgggatagtgaagtctcatactaacatttacaattgttatttagaaaacatagaaattatatatgtcaaggcttacttaagttag
>JN184401-1998.17
atgtctcgtaaagctccatgcaaatatgaagtgcggggcaaatgcaacagagggagtgattgcaagttcaatcacaattactggagttggcctgatagatatttattgttaagatcaaattatctcttgaatcagcttttaagaaacactgacaaggctgatggtttgtcaataatatcaggagcaggtagagaagatagaactcaagactttgttcttggttctaccaatgtggttcaagggtacattgatgacaatcaaggaataaccaaggctgcggcttgctatagtctacacaacataatcaagcaactacaagaaacagaagtaagacaggctagagacaacaagctttctgatagcaaacatgtggcgctccacaacttgatattatcctatatggagatgagcaaaactcctgcatctctaattaacaacctaaagaaactaccaagggaaaaactgaagaaattagcaagattaataattgatttatcagcaggaactgacaatgacccttcatatgccttgcaagacagtgaaagcactaatcaagtgcagtaaacatggtcccaaattcattaccatagaggcagatgatatgatatggactcacaaagaattaaaagaagcactgtctgatgggatagtaaaatcacacactaatatttatagttgttacttagaaaacatagaaataatatatgttaaagcttacttaagttag
>JN184402-1999.33
atgtctcgtaaagctccatgcaaatatgaagtacggggcaagtgcaacaggggaagtgagtgcaaattcaaccacaattactggagttggcctgataggtatttattgttaagatcaaattatctcttgaatcagcttttaagaaacactgataaggctgatggtttgtcaataatatcaggagcaggtagagaagacaggactcaagactttgttcttggttctactaatgtggttcaagggtacattgatgacaatcaaggaataacaaaggctgcagcttgctatagtctacataacataataaaacagctacaagaaatagaagtaagacaggccagagataataagctttctgacagcaaacatgtggcacttcacaacttgatattatcctatatggagatgagcaaaactcctgcatccctgattaataacctaaagaaactaccaagagagaaactgaaaaaattagcgaaattaataattgatttatcagcaggaactgataatgactcttcatatgccttgcaagacagtgaaagcactaatcaagtgcagtaagcatggtcccaaattcattaccatagaggcagatgatatgatacggacacacaaagaattaaaggagacactgtctgatgggatagtaaaatcacacaccaatatatacagttgttatttagaaaatatagaaataatatatgttaaagcttacttaagttag
>KC403971-1991.191
atgtctcgtaaagctccatgcaaatatgaagtacggggcaagtgcaacaggggaagtgagtgcaaattcaaccacaactactggagttggcctgataggtatttattgttaagatcaaattatctcttgaatcagcttttaagaaacactgataaggctgatggtttgtcaataatatcaggagcaggtagagaagatagaactcaagactttgttcttggttctactaatgtggttcaagggtatattgatgacaatcagggaataacaaaggctgcagcttgctatagtctacataacataataaaacagctacaagaaatagaagtaagacaggctagagataataagctttctgacagcaaacatgtggcacttcacaacttgatattatcctatatggagatgagcaaaactcctgcatccctgattaataacctaaagaaactaccaagagaaaaactgaagaaattagcgaaattaatcattgatttatcagcaggaactgataatgactcttcatatgccttgcaagacagtgaaagcactaatcaagtgcagtaagcatggtcccaagttcattaccatagaggcagataatatgatatggacacacaaagaattaaaggagacactgtctgatgggatagtaaaatcacacaccaatatttacagttgttatttagaaaatatagaaataatatatgttaaagcttacttaagttag
>KC403972-1991.202
atgtctcgtaaagctccatgcaaatatgaagtacggggcaagtgcaacaggggaagtgagtgcaaattcaaccacaactactggagttggcctgataggtatttattgttaagatcaaattatctcttgaatcagcttttaagaaacactgataaggctgatggtttgtcaataatatcaggagcaggtagagaagatagaactcaagactttgttcttggttctactaatgtggttcaagggtatattgatgacaatcagggaataacaaaggctgcagcttgctatagtctacataacataataaaacagctacaagaaatagaagtaagacaggctagagataataagctttctgacagcaaacatgtggcacttcacaacttgatattatcctatatggagatgagcaaaactcctgcatccctgattaataacctaaagaaactaccaagagaaaaactgaagaaattagcgaaattaatcattgatttatcagcaggaactgataatgactcttcatatgccttgcaagacagtgaaagcactaatcaagtgcagtaagcatggtcccaagttcattaccatagaggcagataatatgatatggacacacaaagaattaaaggagacactgtctgatgggatagtaaaatcacacaccaatatttacagttgttatttagaaaatatagaaataatatatgttaaagcttacttaagttag
>KC403976-1983.686
atgtctcgcaaggctccatgcaaatatgaagtgcggggcaaatgcaatagaggaagtgagtgcaagtttaaccacaattactggagttggccagatagatacttactaataagatcaaattatttattaaatcaacttttaaggaacactgatagagctgatggcttatcaataatatcaggagcaggcagagaagataggacacaagattttgtcctaggttccaccaatgtggttcaaggttatattgatgataaccaaagcataacaaaagctgcagcctgttacagtctacataatataatcaaacaactacaagaagttgaagttaggcaggctagagataacaaactatctgacagcaaacatgtagcacttcacaacttggtcctatcttatatggagatgagcaaaactcctgcatctttaatcaacaatctcaaaagactgccgagagagaaactgaaaaaattagcaaagcttataattgacttatcagcaggtgctgaaaatgactcttcatatgccttgcaagacagtgaaagcactaatcaagtgcagtgagcatggtcctgttttcattactatagaggttgatgacatgatatggactcataaggacttaaaagaagctttatccgatgggatagtgaagtctcatactaacatttacaactgttatttagaaaacacagaaattatatatgtcaaggcttacttaagttag
>KC403977-2003.612
atgtctcgcaaggctccatgcaaatatgaagtgcggggcaaatgcaatagaggaagtgagtgcaagtttaaccacaattactggagttggccagatagatacttactaataagatcaaattatttattaaatcaacttttaaggaacactgatagagctgatggcttatcaataatatcaggagcaggcagagaagataggacacaagattttgtcctaggttccaccaatgtggttcaaggttatattgatgataaccaaagcataacaaaagctgcagcctgttacagtctacataatataatcaaacaactacaagaagttgaagttaggcaggccagagataacaaactatctgacagcaagcatgtagcacttcacaacttagtcctatcttatatggagatgagcaaaactcctgcatctttaatcaacaatctcaaaagactgccgagagagaaactgaaaaaattagcaaagcttataattgacttatcagcaggtgctgaaaatgactcttcatatgccttgcaagacagtgaaagcactaatcaagtgcagtgagcatggtcctgttttcattattatagaagttgatgacatgatatggactcataaggacttaaaagaagctttatctgatgggatagtgaagtctcatactaacatttacaattgttatttagaaaacatagaaattatatatgtcaaggcttacttaagttag
>KC403978-2004.617
atgtctcgtaaggctccatgcaaatatgaagtgcggggcaaatgcaatagaggaagtgagtgtaagtttaaccacaattactggagttggccagatagatacttattaataagatcaaattatctattaaatcagcttttaaggaacactgatagagctgatggcctatcaataatatcaggcgcaggcagagaagacagaacgcaagattttgttctaggttccaccaatgtggttcaaggttatattgatgataaccaaagtataacaaaggctgcagcctgctacagtctacacaacataatcaagcaactacaagaagttgaagttaggcaggctagagataacaaactatctgacagcaagcatgtggcactccataacttaatcttatcttacatggagatgagcaaaactcccgcatctttaatcaacaatcttaaaagactgccgagagaaaaactgaaaaaattagcaaagctgataattgacttatcagcaggtgctgacaatgactcttcatatgccctgcaagacagtgaaagcattaatcaagtgcagtgagcatggtcctgtcttcattactatagaggttgatgatatgatatggactcaaaaagaattaaaagaagctttatccgatgggatagtgaagtctcatactaacatttacaattgttatttagaaaacatagaaattatatatgtcaaggcttacctaagttag
>KC403979-2003.678
atgtctcgcaaggctccatgcaaatatgaagtgcggggcaaatgcaacagaggaagtgagtgtaagtttaaccacaattactggagttggccagatagatacttattaataagatcaaactatctattaaatcagcttttaaggaacactgatagagctgatggcctatcaataatatcaggcgcaggcagagaagacagaacgcaagattttgttctaggttccaccaatgtggttcaaggttatattgatgataaccaaagcataacaaaagctgcagcctgctatagtctacacaacataatcaagcaactacaagaagttgaagttaggcaggctagagatagcaaactatctgacagcaagcatgtggcactccataacttaatcttatcttacatggagatgagcaaaactcccgcatctttaatcaacaatcttaaaagactgccgagagaaaaactgaaaaaattagcaaagctgataattgatttatcagcaggcgctgacaatgactcttcatatgccctgcaagacagtgaaagcattaatcaggtgcagtgagcatggtcctgttttcattactatagaggttgatgagatgatatggactcaaaaagaattaaaagaagctttgtccgatgggatagtgaagtctcacaccaacatttacaattgttatttagaaaacatagaaattatatatgtcaaggcttacttaagttag
>KC403980-2003.431
atgtctcgcaaggctccatgcaaatatgaagtgcggggcaaatgcaatagaggaagtgagtgcaagtttaaccacaattactggagttggccagatagatacttactaataagatcaaattatttattaaatcaacttttaaggaacactgatagagctgatggcttatcaataatatcaggagcaggcagagaagataggacacaagattttgtcctaggttccaccaatgtggttcaaggttatattgatgataaccaaagcataacaaaagctgcagcctgttacagtctacataatataatcaaacaactacaagaagttgaagttaggcaggctagagataacaaaccatctgacagcaaacatgtagcacttcacaacttagtcctatcttatatggagatgagcaaaactcctgcatctttaatcaacaatctcaaaagactgccgagagagaaactgaaaaaattagcaaagcttataattgacttatcagcaggtgctgaaaatgactcttcatatgccttgcaagacagtgaaagcactaatcaagtgcagtgagcatggtcctgttttcattactatagaggttgatgacatgatatggactcataaggacttaaaagaagctttatctgatgggatagtgaagtctcatactaacatttacaattgttatttagaaaacatagaaattatatatgtcaaggcttacttaagttag
>KC403981-2003.782
atgtcgcgcaaggctccatgcaaatatgaagtgcggggcaaatgcaacagaggaagtgagtgtaagtttaaccacaattactggagttggccagatagatatctattaataagatcaaactatctattaaatcagcttttaaggaacactgatagagctgatggcctatcaataatatcaggcgcaggcagagaagacagaacgcaagattttgttctaggttccaccaatgtggttcaaggttatattgatgataaccaaagcataacaaaagctgcagcctgctacagtctacacaacataatcaagcaactacaagaagttgaagttaggcaggctagagatagcaaactatctgacagcaagcatgtggcactccataacttaatcttatcttacatggagatgagcaaaactcctgcatctttaatcaacaatcttaaaagactgccgagagaaaaactgaaaaaattagcaaaactgataattgacttatcagcaggcgctgacaatgactcttcatatgccctgcaagacagtgaaagcactaatcaagtgcagtgagcatggtcctgttttcattactatagaggttgatgaaatgatatggactcaaaaagaattaaaagaagctttgtccgatgggatagtgaaatctcacaccaatatttacaattgttatttagaaaacatagaaattatatatgtcaaggcttacttaagttag
>KC403982-2003.769
atgtctcgaaaggctccatgcaaatatgaagtgcggggcaaatgcaacagaggaagtgagtgtaagtttaaccacaattactggagttggccagatagatacttattaataagatcaaactatctattgaatcagcttttaaggaacactgatagagctgatggcctatcaataatatcaggcgcaggcagagaagacagaacgcaagattttgttctaggctccaccaatgtggttcaaggttatattgatgataaccaaagcataacaaaagctgcagcctgctatagtctacacaacataatcaagcaactacaagaagttgaagttaggcaggctagagacagcaaactatctgacagcaagcatgtggcactccataacttaatcttatcttacatggagatgagcaaaactcccgcatctttaatcaacaatcttaaaagactgccgagagaaaaactgaaaaaattagcaaagctgataattgatttatcagcaggcgctgacaatgactcttcatatgccctgcaagacagtgaaagcattaatcaagtgcagtgagcatggtcctgttttcattactatagaggttgatgagatgatatggactcaaaaagaattaaaagaagctttgtccgatgggatagtgaagtctcacaccaacatttacaattgttatttagaaaacatagaaattatatatgtcaaggcttacttaagttag
>KC403983-2004.745
atgtctcgtaaggctccatgcaaatatgaagtgcggggcaaatgcaatagaggaagtgagtgtaagtttaaccacaattactggagttggccagatagatacttattaataagatcaaattatctattaaatcagcttttaaggaacactgatagagctgatggcctatcaataatatcaggcgcaggcagagaagacagaacgcaagattttgttctaggttccaccaatgtggttcaaggttatattgatgataaccaaagtataacaaaggctgcagcctgctacagtctacacaacataatcaagcaactacaagaagttgaagttaggcaggctagagataacaaactatctgacagcaagcatgtggcactccataacttaatcttatcttacatggagatgagcaaaactcccgcatctttaatcaacaatcttaaaagactgccgagagaaaaactgaaaaaattagcaaagctgataattgacttatcagcaggtgctgacaatgactcttcatatgccctgcaagacagtgaaagcattaatcaagtgcagtgagcatggtcctgtcttcattactatagaggttgatgatatgatatggactcaaaaagaattaaaagaagctttatccgatgggatagtgaagtctcatactaacatttacaattgttatttagaaaacatagaaattatatatgtcaaggcttacctaagttag
>KC403984-2004.787
atgtctcgtaaggctccatgcaaatatgaagtgcggggcaaatgcaatagaggaagtgagtgtaagtttaaccacaattactggagttggccagatagatacttattaataagatcaaattatctattaaatcagcttttaaggaacactgatagagctgatggcctatcaataatatcaggcgcaggcagagaagacagaacgcaagattttgttctaggttccaccaatgtggttcaaggttatattgatgataaccaaagtataacaaaggctgcagcctgctacagtctacacaacataatcaagcaactacaagaagttgaagttaggcaggctagagataacaaactatctgacagcaagcatgtggcactccataacttaatcttatcttacatggagatgagcaaaactcccgcatctttaatcaacaatcttaaaagactgccgagagaaaaactgaaaaaattagcaaagctgataattgacttatcagcaggtgctgacaatgactcttcatatgccctgcaagacagtgaaagcattaatcaagtgcagtgagcatggtcctgtcttcattactatagaggttgatgatatgatatggactcaaaaagaattaaaagaagctttatccgatgggatagtgaagtctcatactaacatttacaattgttatttagaaaacatagaaattatatatgtcaaggcttacctaagttag
>KC562219-2005
atgtctcgtaaggctccatgcaaatatgaagtgcggggcaaatgcaacagagggagtgattgcaaattcaatcacaattactggagttggcctgatagatatttattgttaagatcaaattatctcttaaatcagcttttaagaaatacagataaggctgatggtttgtcaataatatcaggagcaggtagagaagatagaactcaagactttgttcttggctctactaatgtggttcaagggtacattgatgataatcaaggaataaccaaggctgcagcttgctatagtctacacaacataatcaagcaactacaagaaacagaagtaagacaggctagagacaacaagctttctgatagcaaacatgtggcactccacaacttgatattatcatatatggagatgagcaaaactcctgcatctctaattaataacctaaagaaactaccaagggaaaaactgaagaaattagcaagattaataattgatttatcagcaggaactgacaatgacccttcatatgccttgcaagacagtgaaagcactaatcaagtgcagtaaacatggtcccaaattcattaccatagaggcagatgatatgatatggactcacaaagaattaaaagaaacactatctgatgggatagtaaaatcacacaccaatatttatagttgttacttagaaaacatagaaataatatatgttaaaacttacttaagttag
>KC562220-2005
atgtctcgtaaggctccatgcaaatatgaagtgcggggcaaatgcaatagaggaagtgagtgtaagtttaaccacaattactggagttggccagatagatacttattaataagatcaaattatctattaaatcagcttttaaggaacactgatagagctgatggcctatcaataatatcaggcgcaggcagagaagacagaacgcaagattttgttctaggttccaccaatgtggttcaaggttatattgatgataaccaaagcataacaaaggctgcagcctgctacagtctacacaacataatcaagcaactacaagaagttgaagttaggcaggctagagacaacaaactatctgacagcaagcatgtggcactccataacttaatcttatcttacatggagatgagcaaaactcccgcatctttaatcaacaatcttaaaagactgccgagagaaaaactgaaaaaattagcaaagctgataattgacttatcagcaggcgctgacaatgactcttcatatgccctgcaagacagtgaaagcattaatcaagtgcagtgagcatggtcctgttttcattactatagaggttgatgatatgatatggactcaaaaagaattaaaagaagctttatccgatgggatagtgaagtctcacactaacatttacaattgttatttagaaaacatagaaatcatatatgtcaaggcttacctaagttag
>KC562221-2004
atgtctcgtaaggctccatgcaaatatgaagtgcggggcaaatgcaatagaggaagtgagtgtaagtttaaccacaattactggagttggccagatagatacttattaataagatcaaattatctattaaatcagcttttaaggaacactgatagagctgatggcctatcaataatatcaggcgcaggcagagaagccagaacgcaagattttgttctaggttccaccaatgtggttcaaggttatattgatgataaccaaagcataacaaaggctgcagcctgctacagtctacacaacataatcaagcaactacaagaagttgaagttaggcaggctagagacaacaaactatctgacagcaagcatgtggcactccataacttaatcttatcttacatggagatgagcaaaactcccgcatctttaatcaacaatcttaaaagactgccgagagaaaaactgaaaaaattagcaaagctgataattgacttatcagcaggcgctgacaatgactcttcatatgccctgcaagacagtgaaagcattaatcaagtgcagtgagcatggtcctgttttcattactatagaggttgatgatatgatatggactcaaaaagaattaaaagaagctttatccgatgggatagtgaagtctcacactaacatttacaattgttatttagaaaacatagaaatcatatatgtcaaggcttacctaagttag
>KC562224-2003.678
atgtctcgtaaggctccatgcaaatatgaagtgcggggcaaatgcaatagaggaagtgagtgtaagtttaaccacaattactggagttggccagatagatacttattaataagatcaaattatctattaaatcagcttttaaggaacactgatagagctgatggcctatcaataatatcaggcgcaggcagagaagacagaacgcaagattttgttctaggttccaccaatgtggttcaaggttatattgatgataaccaaagtataacaaaggctgcagcctgctacagtctacacaacataatcaagcaactacaagaagttgaagttaggcaggctagagataacaaactatctgacagcaagcatgtggcactccataacttaatcttatcttacatggagatgagcaaaactcccgcatctttaatcaacaatcttaaaagactgccgagagaaaaactgaaaaaattagcaaagctgataattgacttatcagcaggtgctgacaatgactcttcatatgccctgcaagacagtgaaagcattaatcaagtgcagtgagcatggtcctgtcttcattactatagaggttgatgatatgatatggactcaaaaagaattaaaagaagctttatccgatgggatagtgaagtctcatactaacatttacaattgttatttagaaaacatagaaattatatatgtcaaggcttacctaagttag
>KC562225-2003.673
atgtctcgtaaggctccatgcaaatatgaagtgcggggcaaatgcaatagaggaagtgagtgtaagtttaaccacaattactggagttggccagatagatacttattaataagatcaaattatctattaaatcagcttttaaggaacactgatagagctgatggcctatcaataatatcaggcgcaggcagagaagacagaacgcaagattttgttctaggttccaccaatgtggttcaaggttatattgatgataaccaaagcataacaaaggctgcagcctgctacagtctacacaacataatcaagcaactacaagaagttgaagttaggcaggctagagataacaaactatctgacagcaagcatgtggcactccataacttaatcttatcttacatggagatgagcaaaactcccgcatctttaatcaacaatcttaaaagactgccaagagaaaaactgaaaaaattagcaaagctgataattgacttatcagcaggcgctgacaatgacccttcatatgccctgcaagacagtgaaagcattaatcaagtgcagtgagcatggtcctgttttcattactatagaggttgatgatatgatatggactcaaaaagaattaaaagaagctttatccgatgggatagtgaagtctcatactaacatttacaattgttatttagaaaacatagaaattatatatgtcaaggcttacctaagttag
>KC562226-2003.763
atgtctcgcaaggctccatgcaaatatgaagtgcggggcaaatgcaatagaggaagtgagtgcaagtttaaccacaattactggagttggccagatagatacttactaataagatcaaattatttattaaatcaacttttaaggaacactgatagagctgatggtttatcaataatatcaggagcaggcagagaagataggacacaagattttgtcctaggttccaccaatgtggttcaaggttatattgatgataaccaaagcataacaaaagctgcagcctgttacagtctacataatataatcaaacaactacaagaagttgaagttaggcaggctagagataacaaaccatctgacagcaaacatgtggcacttcacaacttagtcctatcttatatggagatgagcaaaactcctgcatctttaatcaacaatcttaaaagactgccgagagagaaactgaaaaaattagcaaagcttataattgacttatcagcaggtgctgaaaatgactcttcatatgccttgcaagacagtgaaagcactaatcaagtgcagtgagcatggtcctgttttcattactatagaggttgatgacatgatatggactcataaggacttaaaagaagctttatctgatgggatagtgaagtctcatactaacatttacaattgttatttagaaaacatagaaattatatatgtcaaggcttacttaagttag
>KC562227-1996
atgtctcgtaaagctccatgcaaatatgaagtacggggcaagtgcaacaggggaagtgagtgcaaattcaaccacaactactggagttggcctgataggtatttattgttaagatcaaattatctcttgaatcagcttttaagaaacactgataaggctgatggtttgtcaataatatcaggagcaggtagagaagatagaactcaagactttgttcttggttctactaatgtggttcaagggtatattgatgacaatcagggaataacaaaggctgcagcttgctatagtctacataacataataaaacagctacaagaaatagaagtaagacaggctagagataataagctttctgacagcaaacatgtggcacttcacaacttgatattatcctatatggagatgagcaaaactcctgcatccctgattaataacctaaagaaactaccaagagaaaaactgaagaaattagcgaaattaatcattgatttatcagcaggaactgataatgactcttcatatgccttgcaagacagtgaaagcactaatcaagtgcagtaagcatggtcccaagttcattaccatagaggcagataatatgatatggacacacaaagaattaaaggagacactgtctgatgggatagtaaaatcacacaccaatatttacagttgttatttagaaaatatagaaataatatatgttaaagcttacttaagttag
>KC562228-1997.144
atgtctcgtaaagctccatgcaaatatgaagtacggggcaagtgcaacaggggaagtgagtgcaaattcaaccacaattactggagttggcctgataggtatttattgttaagatcaaattatctcttgaatcagcttttaagaaacactgataaggctgatggtttgtcaataatatcaggagcaggtagagaagacaggactcaagactttgttcttggttctactaatgtggttcaagggtacattgatgacaatcaaggaataacaaaggctgcagcttgctatagtctacataacataataaaacagctacaagaaatagaagtaagacaggccagagataataagctttctgacagcaaacatgtggcacttcacaacttgatattatcctatatggagatgagcaaaactcctgcatccctgattaataacctaaagaaactaccaagagagaaactgaaaaaattagcgaaattaataattgatttatcagcaggaactgataatgactcttcatatgccttgcaagacagtgaaagcactaatcaagtgcagtaagcatggtcccaaattcattaccatagaggcagatgatatgatatggacacacaaagaattaaaggagacactgtctgatgggatagtaaaatcacacaccaatatatacagttgttatttagaaaatatagaaataatatatgttaaagcttacttaagttag
>KC562230-2004.183
atgtctcgtaaggctccatgcaaatatgaagtgcggggcaaatgcaacagagggagtgattgcaaattcaatcacaattactggagttggcctgatagatatttattgttaagatcaaattatctcttaaatcagcttttaagaaacacagataaggctgatggtttgtcaataatatcaggagcaggtagagaagatagaactcaagactttgttcttggttctactaatgtggttcaagggtacattgatgacaatcaaggaataaccaaggctgcagcttgctatagtctacacaacataatcaagcaactacaagaaacagaagtaagacaggctagagacaacaagctttctgatagcaaacatgtggcgctccataacttgatattatcatatatggagatgagcaaaactcctgcatctctaattaataacctaaagaaactaccaagggaaaaactgaagaaattagcaagattaataattgatttatcagcaggaactgacaatgacccttcatatgccttgcaagacagtgaaagcactaatcaagtgcagtaaacatggtcccaaattcattaccatagaggcagatgatatgatatggactcacaaagaattaaaagaaacactatctgatgggatagtaaaatcacacaccaatatttatagttgttacttagaaaacatagaaataatatatgttaaaacttacttaagttag
>KC562231-2004.574
atgtctcgtaaagctccatgcaaatatgaagtacggggcaagtgcaacaggggaagtgagtgcaaattcaaccacaattactggagttggcctgataggtatttattgttaagatcaaattatctcttgaatcagcttttaagaaacactgataaggctgatggtttgtcaataatatcaggagcaggtagagaagacaggactcaagactttgttcttggttctactaatgtggttcaagggtacattgatgacaatcaaggaataacaaaggctgcagcttgctatagtctacataacataataaaacagctacaagaaatagaagtaagacaggccagagataataagctttctgacagcaaacatgtggcacttcacaacttgatattatcctatatggagatgagcaaaactcctgcatctctgattaataacctaaagaaactaccaagagagaaactgaaaaaattagcgaaattaataattgatttatcagcaggaactgataatgactcttcatatgccttgcaagacagtgaaagcactaatcaagtgcagtaagcatggtcccaaattcattaccatagaggcagatgatatgatatggacacacaaagaattaaaggagacactgtctgatgggatagtaaaatcacacaccaatatatacagttgttatttagaaaatatagaaataatatatgttaaagcttacttaagttag
>KC562232-2001.096
atgtctcgtaaagctccatgcaaatatgaagtacggggcaagtgcaacaggggaagtgagtgcaaattcaaccacaattactggagttggcctgataggtatttattgttaagatcaaattatctcttgaatcagcttttaagaaacactgataaggctgatggtttgtcaataatatcaggagcaggtagagaagacaggactcaagactttgttcttggttctactaatgtggttcaagggtacattgatgacaatcaaggaataacaaaggctgcagcttgctatagtctacataacataataaaacagctacaagaaatagaagtaagacaggccagagataataagctttctgacagcaaacatgtggcacttcacaacttgatattatcctatatggagatgagcaaaactcctgcatccctgattaataacctaaagaaactaccaagagagaaactgaaaaaattagcgaaattaataattgatttatcagcaggaactgataatgactcttcatatgccttgcaagacagtgaaagcactaatcaagtgcagtaagcatggtcccaaattcattaccatagaggcagatgatatgatatggacacacaaagaattaaaggagacactgtctgatgggatagtaaaatcacacaccaatatatacagttgttatttagaaaatatagaaataatatatgttaaagcttacttaagttag
>KC562233-2003.652
atgtctcgtaaggctccatgcaaatatgaagtgcggggcaaatgcaatagaggaagtgagtgtaagtttaaccacaattactggagttggccagatagatacttattaataagatcaaattatctattaaatcagcttttaaggaacactgatagagctgacggcctatcaataatatcaggcgcaggcagagaagacagaacgcaagattttgttctaggttccaccaatgtggttcaaggttatattgatgataaccaaagcataacaaaggctgcagcctgctacagtctacacaacataatcaagcaactacaagaagttgaagttaggcaggctagagataacaaactatctgacagcaagcatgtggcactccataacttaatcttatcttacatggagatgagcaaaactcccgcatctttaattaacaatcttaaaagactgccaagagaaaaactgaaaaaattagcaaagctgataattgacttatcagcaggcgctgacaatgacccttcatatgccctgcaagacagtgaaagcattaatcaagtgcagtgagcatggtcctgttttcattactatagaggttgatgatatgatatggactcaaaaagaattaaaagaagctttatccgatgggattgtgaagtctcacactaacatttacaattgttatttagaaaacatagaaattatatatgtcaaggcttacctaagttag
>KC562235-2004
atgtctcgtaaggctccatgcaaatatgaagtgcggggcaaatgcaacagagggagtgattgcaaattcaatcacaattactggagttggcctgatagatatttattgttaagatcaaattatctcttaaatcagcttttaagaaatacagataaggctgatggtttgtcaataatatcaggagcaggtagagaagatagaactcaagactttgttcttggctctactaatgtggttcaagggtacattgatgataatcaaggaataaccaaggctgcagcttgctatagtctacacaacataatcaagcaactacaagaaacagaagtaagacaggctagagacaacaagctttctgatagcaaacatgtggcgctccacaacttgatattatcatatatggagatgagcaaaactcctgcatctctaattaataacctaaagaaactaccaagggaaaaactgaagaaattagcaagattaataattgatttatcagcaggaactgacaatgacccttcatatgccttgcaagacagtgaaagcactaatcaagtgcagtaaacatggtcccaaattcattaccatagaggcagatgatatgatatggactcacaaagaattaaaagaaacactatctgatgggatagtaaaatcacacaccaatatttatagttgttacttagaaaacatagaaataatatatgttaaaacttacttaagttag
>KC562238-1996.205
atgtctcgtaaagctccatgcaaatatgaagtacggggcaagtgcaacaggggaagtgagtgcaaattcaaccacaactactggagttggcctgataggtatttattgttaagatcaaattatctcttgaatcagcttttaagaaacactgataaggctgatggtttgtcaataatatcaggagcaggtagagaagatagaactcaagactttgttcttggttctactaatgtggttcaagggtatattgatgacaatcagggaataacaaaggctgcagcttgctatagtctacataacataataaaacagctacaagaaatagaagtaagacaggctagagataataagctttctgacagcaaacatgtggcacttcacaacttgatattatcctatatggagatgagcaaaactcctgcatccctgattaataacctaaagaaactaccaagagaaaaactgaagaaattagcgaaattaatcattgatttatcagcaggaactgataatgactcttcatatgccttgcaagacagtgaaagcactaatcaagtgcagtaagcatggtcccaagttcattaccatagaggcagataatatgatatggacacacaaagaattaaaggagacactgtctgatgggatagtaaaatcacacaccaatatttacagttgttatttagaaaatatagaaataatatatgttaaagcttacttaagttag
>KC562239-1995.833
atgtctcgtaaagctccatgcaaatatgaagtacggggcaagtgcaacaggggaagtgagtgcaaattcaaccacaactactggagttggcctgataggtatttattgttaagatcaaattatctcttgaatcagcttttaagaaacactgataaggctgatggtttgtcaataatatcaggagcaggtagagaagatagaactcaagactttgttcttggttctactaatgtggttcaagggtatattgatgacaatcagggaataacaaaggctgcagcttgctatagtctacataacataataaaacagctacaagaaatagaagtaagacaggctagagataataagctttctgacagcaaacatgtggcacttcacaacttgatattatcctatatggagatgagcaaaactcctgcatccctgattaataacctaaagaaactaccaagagaaaaactgaagaaattagcgaaattaatcattgatttatcagcaggaactgataatgactcttcatatgccttgcaagacagtgaaagcactaatcaagtgcagtaagcatggtcccaagttcattaccatagaggcagataatatgatatggacacacaaagaattaaaggagacactgtctgatgggatagtaaaatcacacaccaatatttacagttgttatttagaaaatatagaaataatatatgttaaagcttacttaagttag
>KC562240-2003.529
atgtctcgtaaggctccatgcaaatatgaagtgcggggcaaatgcaatagaggaagtgagtgtaagtttaaccacaattactggagttggccagatagatacttattaataagatcaaattatctattaaatcagcttttaaggaacactgatagagctgatggcctatcaataatatcaggcgcaggcagagaagacagaacgcaagattttgttctaggttccaccaatgtggttcaaggttatattgatgataaccaaagcataacaaaggctgcagcctgctacagtctacacaacataatcaagcaactacaagaagttgaagttaggcaggctagagataacaaactatctgacagcaagcatgtggcactccataacttaatcttatcttacatggagatgagcaaaactcccgcatctttaatcaacaatcttaaaagactgccgagagaaaaactgaaaaaattagcaaagctgataattgacttatcagcaggcgctgacaatgactcttcatatgccctgcaagacagtgaaagcattaatcaagtgcagtgagcatggtcctgttttcattactatagaggttgatgatatgatatggactcaaaaagaattaaaagaagctttatccgatgggatagtgaagtctcacactaacatttacaattgttatttagaaaacatagaaatcatatatgtcaaggcttacctaagttag
>KC562241-2003.612
atgtctcgtaaagctccatgcaaatatgaagtgcggggcaaatgcaatagaggaagtgagtgtaagtttaaccacaattactggagttggccagatagatacttattaataagatcaaattatctattaaatcagcttttaaggaacactgatagagctgatggcctatcaataatatcaggcgcaggcagagaagacagaacgcaagattttgttctaggttccaccaatgtggttcaaggttatattgatgataaccaaagcataacaaaggctgcagcctgctacagtctacacaacataatcaagcaactacaagaagttgaagttaggcaggctagggataacaaactatctgacagcaaacatgtggcacttcacaacttaatcctatcttatatggagatgagcaaaactcctgcatctttaatcaacaaccttaaaagactgccgagagagaaactgaaaaaattagcaaagcttataattgacttatcagcaggtgctgaaaatgacccttcatatgccttgcaagacagtgaaagcactaatcaagtgcagtgaacatggtcctgttttcattactatagaggttgatgacatgatatggactcataaggacttaaaagaagctttatctgatgggatagtgaagtctcatactaacatttacaattgttatttagaaaacatagaaattatatatgtcaaggcttacttaagttag
>KC562242-2004
atgtctcgtaaggctccatgcaaatatgaagtgcggggcaaatgcaacagagggagtgattgcaaattcaatcacaattactggagttggcctgatagatatttattgttaagatcaaattatctcttaaatcagcttttaagaaacacagataaggctgatggtttgtcaataatatcaggagcaggtagagaagatagaactcaagactttgttcttggttctactaatgtggttcaagggtacattgatgacaatcaaggaataaccaaggctgcagcttgctatagtctacacaacataatcaagcaactacaagaaacagaagttagacaggctagagacaacaagctttctgatagcaaacatgtggcgctccacaacttgatattatcatatatggagatgagcaaaactcctgcatctctaattaataacctaaagaaactaccaagggaaaaactgaagaaattagcaagattaataattgatttatcagcaggaactgacaatgacccttcatatgccttgcaagacagtgaaagcactaatcaagtgcagtaaacatggtcccaaattcattaccatagaggcagatgatatgatatggactcacaaagaattaaaagaaacactatctgatgggatagtgaaatcacacaccaatatttatagttgttacttagaaaacatagaaataatatatgttaaaacttacttaagttag
>KC562244-1983.955
atgtctcgtaaagctccatgcaaatatgaagtacggggcaagtgcaacaggggaagtgagtgcaaattcaaccacaactactggagttggcctgataggtatttattgttaagatcaaattatctcttgaatcagcttttaagaaacactgataaggctgatggtttgtcaataatatcaggagcaggtagagaagatagaactcaagactttgttcttggttctactaatgtggttcaagggtatattgatgacaatcagggaataacaaaggctgcagcttgctatagtctacataacataataaaacagctacaagaaatagaagtaagacaggctagagataataagctttctgacagcaaacatgtggcacttcacaacttgatattatcctatatggagatgagcaaaactcctgcatccctgattaataacctaaagaaactaccaagagaaaaactgaagaaattagcgaaattaatcattgatttatcagcaggaactgataatgactcttcatatgccttgcaagacagtgaaagcactaatcaagtgcagtaagcatggtcccaagttcattaccatagaggcagataatatgatatggacacacaaagaattaaaggagacactgtctgatgggatagtaaaatcacacaccaatatttacagttgttatttagaaaatatagaaataatatatgttaaagcttacttaagttag
>KF516922-2011.51
atgtctcgtaaggctccatgcaaatatgaagtgcggggcaagtgcaacagagggagtgattgcaaattcaatcacaattactggagttggcctgatagatatttattgttaagatcaaattatctcttaaatcagcttttaagaaacacagatagggctgatggtttgtcaataatatcaggagcaggtagagaagatagaactcaagattttgttcttggttctactaatgtggttcaagggtacattgatgacaatcaaggaataaccaaggctgcagcttgctatagtctacacaacataatcaagcaactacaagaaacagaagttagacaggctagagacaacaagctttctgatagcaaacatgtggcgctccacaacttgatattatcatatatggagatgagcaaaactcctgcatctctaattaataacctaaagaaactaccaagggaaaaactgaagaaattagcaagattaattattgatttatcagcaggaactgacaatgacccttcatatgccttgcaagacagtgaaagcactaatcaagtgcagtaaacatggtcccaaattcatcaccatagagacagatgatatgatatggacccacaaagaattaaaagaaacactatctgatgggatagtaaagtcacacaccaatatttatagttgttacttagaaaacatagaaataatatatgttaaaacttacttaagttag
>KF530163-2004.526
atgtctcgtaaggctccatgcaaatatgaagtgcggggcaaatgcaacagagggagtgattgcaaattcaatcacaattactggagttggcctgatagatatttattgttaagatcaaattatctcttaaatcagcttttaagaaacacagataaggctgatggtttgtcaataatatcaggagcaggtagagaagatagaactcaagactttgttcttggttctactaatgtggttcaagggtacattgatgacaatcaaggaataaccaaggctgcagcttgctatagtctacacaacataatcaagcaactacaagaaacagaagtaagacaggctagagacaacaagctttctgatagcaaacatgtggcgctccacaacttgatattatcatatatggagatgagcaaaactcctgcatctctaattaataacctaaagaaactaccaagggaaaaactgaagaaattagcaagattaataattgatttatcagcaggaactgacaatgacccttcatatgccttgcaagacagtgaaagcactaatcaagtgcagtaaacatggtcccaaattcattaccatagaggcagatgatatgatatggactcacaaagaattaaaagaaacactatctgatgggatagtaaaatcacacaccaatatttatagttgttacttagaaaacatagaaataatatatgttaaaacttacttaagttag
>KF530164-2004.631
atgtctcgtaaggctccatgcaaatatgaagtgcggggcaaatgcaacagagggagtgattgcaaattcaatcacaattactggagttggcctgatagatatttattgttaagatcaaattatctcttaaatcagcttttaagaaacacagataaggctgatggtttgtcaataatatcaggagcaggtagagaagatagaactcaagactttgttcttggttctactaatgtggttcaagggtacattgatgacaatcagggaataaccaaggctgcagcttgctatagtctacacaacataatcaagcaactacaagaaacagaagttagacaggctagagacaacaagctttctgatagcaaacatgtggcgctccacaacttgatattatcatatatggagatgagcaaaactcctgcatctctaattaataacttaaagaaactaccaagggaaaaattgaagaaattagcaagattaataattgatttatcagcaggaactgacaatgacccttcatatgccttgcaagacagtgaaagcactaatcaagtgcagtaaacatggtcccaaattcattaccatagaggcagatgatatgatatggactcacaaagaattaaaagaaacactatctgatgggatagtaaaatcacacaccaatatttatagttgttacttagaaaacatagaaataatatatgttaaaacttacttaagttag
>KF530167-2004.659
atgtctcgtaaggctccatgcaaatatgaagtgcggggcaaatgcaacagagggagtgattgcaaattcaatcacaattactggagttggcctgatagatatttattgttaagatcaaattatctcttaaatcagcttttaagaaacacagataaggctgatggtttgtcaataatatcaggagcaggtagagaagatagaactcaagactttgttcttggttctactaatgtggttcaagggtacattgatgacaatcaaggaataaccaaggctgcagcttgctatagtctacacaacataatcaagcaactacaagaaacagaagttagacaggctagagacaacaagctttctgatagcaaacatgtggcgctccacaacttgatattatcatatatggagatgagcaaaactcctgcatctctaattaataacttaaagaaactaccaagggaaaaattgaagaaattagcaagattaataattgatttatcagcaggaactgacaatgacccttcatatgccttgcaagacagtgaaagcactaatcaagtgcagtaaacatggtcccaaattcattaccatagaggcagatgatatgatatggactcacaaagaattaaaagaaacactatctgatgggatagtaaaatcacacaccaatatttatagttgttacttagaaaacatagaaataatatatgttaaaacttacttaagttag
>KF530171-2004.479
atgtctcgtaaggctccatgcaaatatgaagtgcggggcaaatgcaacagagggagtgattgcaaattcaatcacaattactggagttggcctgatagatatttattgttaagatcaaattatctcttaaatcagcttttaagaaacacagataaggctgatggtttgtcaataatatcaggagcaggtagagaagatagaactcaagactttgttcttggttctactaatgtggttcaagggtacattgatgacaatcagggaataaccaaggctgcagcttgctatagtctacacaacataatcaagcaactacaagaaacagaagttagacaggctagagacaacaagctttctgatagcaaacatgtggcgctccacaacttgatattatcatatatggagatgagcaaaactcctgcatctctaattaataacttaaagaaactaccaagggaaaaattgaagaaattagcaagattaataattgatttatcagcaggaactgacaatgacccttcatatgccttgcaagacagtgaaagcactaatcaagtgcagtaaacatggtcccaaattcattaccatagaggcagatgatatgatatggactcacaaagaattaaaagaaacactatctgatgggatagtaaaatcacacaccaatatttatagttgttacttagaaaacatagaaataatatatgttaaaacttacttaagttag
>KF530173-2004.526
atgtctcgtaaggctccatgcaaatatgaagtgcggggcaaatgcaacagagggagtgattgcaaattcaatcacaattactggagttggcctgatagatatttattgttaagatcaaattatctcttaaatcagcttttaagaaacacagataaggctgatggtttgtcaataatatcaggagcaggtagagaagatagaactcaagactttgttcttggttctactaatgtggttcaagggtacattgatgacaatcaaggaataaccaaggctgcagcttgctatagtctacacaacataatcaagcaactacaagaaacagaagttagacaggctagagacaacaagctttctgatagcaaacatgtggcgctccacaacttgatattatcatatatggagatgagcaaaactcctgcatctctaattaataacttaaagaaactaccaagggaaaaattgaagaaattagcaagattaataattgatttatcagcaggaactgacaatgacccttcatatgccttgcaagacagtgaaagcactaatcaagtgcagtaaacatggtcccaaattcattaccatagaggcagatgatatgatatggactcacaaagaattaaaagaaacactatctgatgggatagtaaaatcacacaccaatatttatagttgttacttagaaaacatagaaataatatatgttaaaacttacttaagttag
>KF530178-2004.779
atgtctcgtaaagctccatgcaaatatgaagtacggggcaagtgcaacaggggaagtgagtgcaaattcaaccacaattactggagttggcctgataggtatttattgttaagatcaaattatctcttgaatcagcttttaagaaacactgataaggctgatggtttgtcaataatatcaggagcaggtagagaagacaggactcaagactttgttcttggttctactaatgtggttcaagggtacattgatgacaatcaaggaataacaaaggctgcagcttgctatagtctacataacataataaaacagctacaagaaatagaagtaagacaggccagagataataagctttctgatagcaaacatgtggcacttcacaacttgatattatcctatatggagatgagcaaaactcctgcatccctgattaataacctaaagaaactaccaagagagaaactgaaaaaattagcgaaattaataattgatttatcagcaggaactgataatgactcttcatatgccttgcaagacagtgaaagcactaatcaagtgcagtaagcatggtcccaaattcattaccatagaggcagatgatataatatggacacacaaagaattaaaggagacactgtctgatgggatagtaaaatcacacaccaatatatacagttgttatttagaaaatatagaaataatatatgttaaagcttacttaagttag
>KF530179-2003.609
atgtctcgcaaggctccatgcaaatatgaagtgcggggcaaatgcaacagagggagtgattgcaaattcaatcacaattactggagttggcctgatagatatttattgttaagatcaaattatctcttaaatcagcttttaagaaacacagataaggctgatggtttgtcaataatatcaggagcaggtagagaagatagaactcaagactttgttcttggttctactaatgtggttcaagggtacattgatgacaatcaaggaataaccaaggctgcagcttgctatagtctgcacaacataatcaagcaactacaagaaacagaagtaagacaggctagagacaacaagctttctgatagcaaacatgtggcgctccacaacttgatattatcatatatggagatgagcaaaactcctgcatctctaattaataacctaaagaaactaccaagggataaactgaagaaattagcaagattaataattgatttatcagcaggaactgacaatgacccttcatatgccttgcaagacagtgaaagcactaatcaagtgcagtaaacacggtcccaaattcattaccatagaggcagatgatatgatatggactcacaaagaattaaaagaaacactatctgatgggatagtaaaatcacacaccaatatttatagttgttacttagaaaacatagaaataatatatgttaaaacttacttaagttag
>KF686742-2002
atgtctcgcaaggctccatgcaaatatgaagtgcggggcaaatgcaacagaggaagtgagtgtaagtttaaccacaattactggagttggccggatagatacttattaataagatcaaactatctattaaatcagcttttaaggaacactgatagagctgatggcctatcaataatatcaggcgcaggcagagaagacagaacgcaagattttgttctaggttccaccaatgtggttcaaggttatattgatgataaccaaagcataacaaaagctgcagcctgctatagtctacacaacataatcaagcaactacaagaagttgaagttaggcaggctagagatagcaaactatctgacagcaagcatgtggcactccataacttaatcttatcttacatggagatgagcaaaactcccgcatctttaatcaacaatcttaaaagactgccgagagaaaagctgaaaaaattagcaaagctgataattgatttatcagcaggcgctgacaatgactcttcatatgccctgcaagacagtgaaagcattaatcaagtgcagtgagcatggtcctgttttcattactatagaggttgatgagatgatatggactcaaaaagaattaaaagaagctttgtccgatgggatagtgaagtctcacaccaacatttacaattgttatttagaaaacatagaaattatatatgtcaaggcttacttaagttag
>KJ627377-2010.394
atgtctcgtaaggctccatgcaaatatgaagtgcggggcaaatgcaatagaggaagtgagtgtaagtttaaccacaattactggagttggccagatagatacttattaataagatcaaattatctattaaatcagcttttaaggaacactgatagagctgatggcctatcaataatatcaggcgcaggcagagaagacagaacgcaagattttgttctaggttccaccaatgtggttcaaggttatattgatgataaccaaagtataacaaaagctgcagcctgctacagtctacacaacataatcaagcaactacaagaagttgaagttaggcaggctagagataacaaactatctgacagcaagcatgtggcactccataacttaatcttatcttacatggagatgagcaaaactcccgcatctttaatcaacaatcttaaaagactgccgagagaaaaactgaaaaaactagcaaagctgataattgacttatcagcaggtgctgacaatgacccttcatatgccctgcaagacagtgaaagcattaatcaagtgcagtgagcatggtcctgtcttcattactatagaggttgatgatatgatatggactcaaaaagaattaaaagaagctttatccgatgggatagtgaagtctcatactaacatttacaattgttatttagaaaacatagaaattatatatgtcaaggcttacctaagttag
>KJ627379-2009.999
atgtctcgtaaggctccatgcaaatatgaagtgcggggcaagtgcaatagaggaagtgagtgtaagtttaaccacaattactggagttggccagatagatacttattaataagatcaaattatctattaaatcagcttttaaggaacactgatagagctgatggcctatcaataatatcaggcgcaggcagagaagacagaacgcaagattttgttctaggttccacaaatgtggttcaaggttatattgatgataaccaaagcataacaaaggctgcagcctgctacagtctacacaacataatcaagcaactacaagaagttgaagtccgacaggctagagataacaaactatctgacagcaagcatgtggcactccataacttaatcctatcttacatggagatgagcaaaactcctgcatccttaatcaacaatcttaagaaactgccgagagaaaaactgaaaaaattagcaaagctgataattgacttatcagcaggcgctgacaatgactcttcatatgccctgcaagacagtgaaagcattaatcaagtgcaatgagcatggtcctgttttcattactatagaggttgatgatatgatatggactcaaaaagaattaaaagaagctttgtccgatgggatagtgaagtctcatactaacatttacaattgttatttagaaaacatagaaattatatatgtcaaggcttacctaagttag
>KJ627380-2010.441
atgtctcgtaaggctccatgcaaatatgaagtgcggggcaaatgcaatagaggaagtgagtgtaagtttaaccacaattactggagttggccagatagatacttattaataagatcaaattatctattaaatcagcttttaaggaacactgatagagctgatggcctatcaataatatcaggcgcaggcagagaagacagaacgcaagattttgttctaggttccaccaatgtggttcaaggttatattgatgataaccaaagtataacaaaagctgcagcctgctacagtctacacaacataatcaagcaactacaagaagttgaagttaggcaggctagagataacaaactatctgacagcaagcatgtggcactccataacttaatcttatcttacatggagatgagcaaaactcccgcatctttaatcaacaatcttaaaagactgccgagagaaaaactgaaaaaattagcaaagctgataattgacttatcagcaggtgctgacaatgactcttcatatgccctgcaagacagtgaaagcattaatcaagtgcagtgagcatggtcctgtcttcattactatagaggttgatgatatgatatggactcaaaaagaattaaaagaagctttatccgatgggatagtgaagtctcatactaacatttacaattgttatttagaaaacatagaaattatatatgtcaaggcttacttaagttag
>KJ627381-2010.460
atgtctcgtaaggctccatgcaaatatgaagtgcggggcaaatgcaatagaggaagtgagtgtaaatttaaccacaattactggagttggccagatagatacttattaataagatcaaattatctattaaatcagcttttaaggaacactgatagagctgatggcctatcaataatatcaggcgcaggcagagaagacagaacgcaagattttgttctaggttccaccaatgtggttcaaggttatattgatgataaccaaagtataacaaaagctgcagcctgctacagtctacacaacataatcaagcaactacaagaagttgaagttaggcaggctagagataacaaactatctgacagcaagcatgtggcactccataacttaatcttatcttacatggagatgagcaaaactcccgcatctttaatcaacaatcttaaaagactgccgagagaaaaactgaaaaaactagcaaagctgataattgacttatcagcaggtgctgacaatgactcttcatatgccctgcaagacagtgaaagcattaatcaagtgcagtgagcatggtcctgtcttcattactatagaggttgatgatatgatatggactcaaaaagaattaaaagaagctttatccgatgggatagtgaagtctcatactaacatttacaattgttatctagaaaacatagaaattatatatgtcaaggcttacctaagttag
>KJ627382-2011.048
atgtctcgtaaggctccatgcaaatatgaagtgcggggcaagtgcaatagaggaagtgagtgtaagtttaaccacaattactggagttggccagatagatacttattaataagatcaaattatctattaaatcagcttttaaggaacactgatagagctgatggcctatcaataatatcaggtgcaggcagagaagacagaacgcaagattttgttctaggttccaccaatgtagttcaaggttatattgatgataaccaaagcataacaaaggctgcagcctgctacagtctacacaacataatcaagcaactacaggaagttgaagttagacaggctagagataacaaactatctgacagcaagcatgtggcactccataacttaatcttatcttacatggagatgagcaagactcctgcctctttaatcaacaatcttaagagactgccgagagaaaaactgaaaaaattagcaaagctgataattgacttatcagcaggcgctgacaatgactcttcatatgccctgcaagacagtgaaagcattaatcaagtgcagtgagcatggtcctgttttcattactatagaggttgatgatatgatatggactcaaaaagaattaaaagaagctttatccgatgggatagtgaagtctcatactaacatttacaattgttatttagaaaacatagaaattatatatgtcaaggcttacctaagttag
>KJ627383-2008.889
atgtctcgtaaggctccatgcaaatatgaagtgcggggcaaatgcaacagagggagtgattgcaaattcaatcataattactggagttggcctgatagatatttattgttaagatcaaattatctcttaaatcagcttttaagaaacacagataaggctgatggtttgtcaataatatcaggagcaggtagagaagatagaactcaagactttgttctaggttctactaatgtggttcaagggtacattgatgacaatcaaggaataaccaaggctgcagcttgctatagtctacacaacataatcaagcaactacaagaaacagaagttagacaggctagagacaacaaactttctgatagcaaacatgtggcgctccacaacttgatattatcatatatggagatgagcaaaactcctgcatctctaattaataacctaaagaaactaccaagggaaaaactgaagaaattagcaagattaataattgatttatcagcaggaactgacaatgactcttcatatgccttgcaggatagtgaaagcactaatcaagtgcagtaaacatggtcccaaattcattaccatagaggcagatgatatgatatggactcacaaagaattaaaagaaacactatctgatgggatagtaaaatcacacaccaatatttatagttgttacttagaaaacatagaaataatatatgttaaaacttacttaagttag
>KJ627384-2010.101
atgtctcgtaaggctccatgcaaatatgaagtgcggggcaaatgcaatagaggaagtgagtgtaagtttaaccacaattactggagttggccagatagatacttattaataagatcaaattatctattaaatcagcttttaaggaacactgatagagctgatggcctatcaataatatcaggcgcaggcagagaagacagaacgcaagattttgttctaggttccaccaatgtggttcaaggttatattgatgataaccaaagtataacaaaagctgcagcctgctacagtctacacaacataatcaagcaactacaagaagttgaagttaggcaggctagagataacaaactatctgacagcaagcatgtggcactccataacttaatcttatcttacatggagatgagcaaaactcccgcatctttaatcaacaatcttaaaagactgccgagagaaaaactgaaaaaattagcaaagctgataattgacttatcagcaggtgctgacaatgactcttcatatgccctgcaagacagtgaaagcattaatcaagtgcagtgagcatggtcctgtcttcattactatagaggttgatgatatgatatggactcaaaaagaattaaaagaagctttatccgatgggatagtgaagtctcatactaacatttacaattgttatttagaaaacatagaaattatatatgtcaaggcttacttaagttag
>KJ627385-2009.886
atgtctcgtaaggctccatgcaaatatgaagtgcggggcaagtgcaatagaggaagtgagtgtaagtttaaccacaattactggagttggccagatagatacttattaataagatcaaattatctattaaatcagcttttaaggaacactgatagagctgatggcctatcaataatatcaggcgcaggcagagaagacagaacgcaagattttgttctaggttccacaaatgtggttcaaggttatattgatgataaccaaagcataacaaaggctgcagcctgctacagtctacacaacataatcaagcaactacaagaagttgaagtccgacaggctagagataacaagctatctgacagcaagcatgtggcactccataacttaatcctatcttacatggagatgagcaaaactcctgcatccttaatcaacaatcttaagagactgccgagagaaaaactgaaaaaattagcaaagctgataattgacttatcagcaggcgctgacaatgactcttcatatgccctgcaagacagtgaaagcattaatcaagtgcagtgagcatggtcctgttttcattactatagaggttgatgatatgatatggactcaaaaagaattaaaagaagctttgtccgatgggatagtgaagtctcatactaacatttacaattgttatttagaaaacatagaaattatatatgtcaaggcttacctaagttag
>KJ627386-2008.678
atgtctcgtaaggctccatgcaaatatgaagtgcggggcaaatgcaatagaggaagtgagtgtaagtttaaccacaattactggagttggccagacagatacttattaataagatcaaattatctattaaatcagcttttaaggaacactgatagagctgatggcctatcaataatatcaggcgcaggcagagaagacagaacgcaagattttgttctaggttccaccaatgtggttcaaggttatattgatgataaccaaagtataacaaaagctgcagcctgctacagtctacacaacataatcaagcaactacaagaagttgaagttaggcaggctagagataacaaactatctgacagcaagcatgtggcactccataacttaatcttatcttacatggagatgagcaaaactcccgcatctttaatcaacaatcttaaaagactgccgagagaaaaactgaaaaaactagcaaagctgataattgacttatcagcaggtgctgacaatgactcttcatatgccctgcaagacagtgaaagcattaatcaagtgcagtgagcatggtcctgtcttcattactatagaggttgatgatatgatatggactcaaaaagaattaaaagaagctttatccgatgggatagtgaagtctcatactaacatttacaattgttatttagaaaacatagaaattatatatgtcaaggcttacctaagttag
>KJ627387-2010.037
atgtctcgtaaggctccatgcaaatatgaagtgcggggcaaatgcaatagaggaagtgagtgtaagtttaaccacaattactggagttggccagatagatacttattaataagatcaaattatctattaaatcagcttttaaggaacactgatagagctgatggcctatcaataatatcaggcgcaggcagagaagacagaacgcaagattttgttctaggttccaccaatgtggttcaaggttatattgatgataaccaaagtataacaaaagctgcagcctgctacagtctacacaacataatcaagcaactacaagaagttgaagttaggcaggctagagataacaaactatctgacagcaagcatgtggcactccataacttaatcttatcttacatggagatgagcaaaactcccgcatctttaatcaacaatcttaaaagactgccgagagaaaaactgaaaaaactagcaaagctgataattgacttatcagcaggtgctgacaatgactcttcatatgccctgcaagacagtgaaagcattaatcaagtgcagtgagcatggtcctgtcttcattactatagaggttgatgatatgatatggactcaaaaagaattaaaagaagctttatccgatgggatagtgaagtctcatactaacatttacaattgttatttagaaaacatagaaattatatatgtcaaggcttacctaagttag
>KJ627388-2011.279
atgtctcgcaaggctccatgcaaatatgaagtgcggggcaaatgcaacagaggaagtgagtgtaagtttaaccacaattactggagttggccagatagatacctattaataagatcaaactatctattaaatcagcttttaaggaacactgatagagctgatggcctatcaataatatcaggcgcaggcagagaagacagaacgcaagattttgttctaggttccaccaatgtggttcaaggttatattgatgataaccaaagcataacaaaagctgcagcctgctacagtctacacaacataatcaagcaactacaagaagttgaagttaggcaggctagagacagcaaactatctgacagcaagcatgtggcactccataacttaatcttatcttacatggagatgagcaaaactcccgcatctttaatcaacaatctcaaaagactgccgagagaaaaactgaaaaaattagcaaaactgataattgacttatcagcaggtgctgacaatgactcttcatatgccctgcaagacagtgaaagcattaatcaagtgcagtgagcatggtcctgttttcattactatagaggttgatgaaatgatatggactcaaaaagaattaaaagaagctttgtccgatgggatagtgaagtctcacaccaatatttacaattgttatttagaaaacatagaaattatatatgtcaaggcttatttaagttag
>KJ627389-2010.399
atgtctcgtaaggctccatgcaaatatgaagtgcggggcaaatgcaatagaggaagtgagtgtaaatttaaccacaattactggagttggccagatagatacttattaataagatcaaattatctattaaatcagcttttaaggaacactgatagagctgatggcctatcaataatatcaggcgcaggcagagaagacagaacgcaagattttgttctaggttccaccaatgtggttcaaggttatattgatgataaccaaagtataacaaaagctgcagcctgctacagtctacacaacataatcaagcaactacaagaagttgaagttaggcaggctagagataacaaactatctgacagcaagcatgtggcactccataacttaatcttatcttacatggagatgagcaaaactcccgcatctttaatcaacaatcttaaaagactgccgagagaaaaactgaaaaaactagcaaagctgataattgacttatcagcaggtgctgacaatgactcttcatatgccctgcaagacagtgaaagcattaatcaagtgcagtgagcatggtcctgtcttcattactatagaggttgatgatatgatatggactcaaaaagaattaaaagaagctttatccgatgggatagtgaagtctcatactaacatttacaattgttatctagaaaacatagaaattatatatgtcaaggcttacctaagttag
>KJ627390-2009.963
atgtctcgcaaggctccatgcaaatatgaagtgcggggcaaatgcaacagaggaagtgagtgtaagtttaaccacaattactggagttggccagatagatacctattaataagatcaaactatctattaaatcagcttttaaggaacactgatagagctgatggcctatcaataatatcaggcgcaggcagagaagacagaacgcaagattttgttctaggttccaccaatgtggttcaaggttatattgatgataaccaaagcataacaaaagctgcagcctgctacagtctacacaacataatcaagcaactacaagaagttgaagttaggcaggctagagacagcaaactatctgacagcaagcatgtggcactccataacttaatcttatcttacatggagatgagcaaaactcccgcatctttaatcaacaatctcaaaagactgccgagagaaaaactgaaaaaattagcaaaactgataattgacttatcagcaggtgctgacaatgactcttcatatgccctgcaagacagtgaaagcattaatcaagtgcagtgagcatggtcctgttttcattactatagaggttgatgaaatgatatggactcaaaaagaattaaaagaagctttgtccgatgggatagtgaagtctcacaccaatatttacaattgttatttagaaaacatagaaattatatatgtcaaggcttatttaagttag
>KJ627392-2008.790
atgtctcgtaaggctccatgcaaatatgaagtgcggggcaagtgcaatagaggaagtgagtgtaagtttaaccacaattactggagttggccagatagatacttattaataagatcaaattatctattaaatcagcttttaaggaacactgatagagctgatggcctatcaataatatcaggcgcaggcagagaagacagaacgcaagattttgttctaggttccaccaatgtagttcaaggttatattgatgataaccaaagcataacaaaggctgcagcctgctacagtctacacaacataatcaagcaactacaggaagttgaagttagacaggctagagataacaaactatctgacagcaagcatgtggcactccataacttaatcttatcttacatggagatgagcaagactcctgcatctttaatcaacaatcttaagagactgccgagagaaaaactgaaaaaattagcaaagctgataattgacttatcagcaggcgctgacaatgactcttcatatgccctgcaagacagtgaaagcattaatcaagtgcagtgagcatggtcctgttttcattactatagaggttgatgatatgatatggactcaaaaagaattaaaagaagctttatccgatgggatagtgaagtctcatactaacatttacaattgttatttagaaaacatagaaattatatatgtcaaggcttacctaagttag
>KJ627393-2009.899
atgtctcgtaaggctccatgcaaatatgaagtgcggggcaaatgcaatagaggaagtgagtgtaagtttaaccacaattactggagttggccagacagatacttattaataagatcaaattatctattaaatcagcttttaaggaacactgatagagctgatggcctatcaataatatcaggcgcaggcagagaagacagaacgcaagattttgttctaggttccaccaatgtggttcaaggttatattgatgataaccaaagtataacaaaagctgcagcctgctacagtctacacaacataatcaagcaactacaagaagttgaagttaggcaggctagagataacaaactatctgacagcaagcatgtggcactccataacttaatcttatcttacatggagatgagcaaaactcccgcatctttaatcaacaatcttaaaagactgccgagagaaaaactgaaaaaactagcaaagctgataattgacttatcagcaggtgctgacaatgactcttcatatgccctgcaagacagtgaaggcattaatcaagtgcagtgagcatggtcctgtcttcattactatagaggttgatgatatgatatggactcaaaaagaattaaaagaagctttatccgatgggatagtgaagtctcatactaacatttacaattgttatttagaaaacatagaaattatatatgtcaaggcttacctaagttag
>KJ627394-2011.452
atgtctcgcaaggctccatgcaaatatgaagtgcggggcaaatgcaacagaggaagtgagtgtaagtttaaccacaattactggagttggccagatagatacctattaataagatcaaactatctattaaatcagcttttaaggaacactgatagagctgatggcctatcaataatatcaggcgcaggcagagaagacagaacgcaagattttgttctaggttccaccaatgtggttcaaggttatattgatgataaccaaagcataacaaaagctgcagcctgctacagtctacacaacataatcaagcaactacaagaagttgaagttaggcaggctagagacagcaaactatctgacagcaagcatgtggcactccataacttaatcttatcttacatggagatgagcaaaactcccgcatctttaatcaacaatctcaaaagactgccgagagaaaaactgaaaaaattagcaaaactgataattgacttatcagcaggtgctgacaatgactcttcatatgccctgcaagacagtgaaagcattaatcaagtgcagtgagcatggtcctgttttcattactatagaggttgatgaaatgatatggactcaaaaagagttaaaagaagctttgtccgatgggatagtgaagtctcacaccaatatttacaattgttatttagaaaacatagaaattatatatgtcaaggcttatttaagttag
>KJ627396-2010.405
atgtctcgtaaggctccatgcaaatatgaagtgcggggcaaatgcaatagaggaagtgagtgtaaatttaaccacaattactggagttggccagatagatacttattaataagatcaaattatctattaaatcagcttttaaggaacactgatagagctgatggcctatcaataatatcaggcgcaggcagagaagacagaacgcaagattttgttctaggttccaccaatgtggttcaaggttatattgatgataaccaaagtataacaaaagctgcagcctgctacagtctacacaacataatcaagcaactacaagaagttgaagttaggcaggctagagataacaaactatctgacagcaagcatgtggcactccataacttaatcttatcttacatggagatgagcaaaactcccgcatctttaatcaacaatcttaaaagactgccgagagaaaaactgaaaaaactagcaaagctgataattgacttatcagcaggtgctgacaatgactcttcatatgccctgcaagacagtgaaagcattaatcaagtgcagtgagcatggtcctgtcttcattactatagaggttgatgatatgatatggactcaaaaagaattaaaagaagctttatccgatgggatagtgaagtctcatactaacatttacaattgttatctagaaaacatagaaattatatatgtcaaggcttacctaagttag
>KJ627397-2010.965
atgtctcgtaaagctccatgcaaatatgaagtacggggcaagtgcaacaggggaagtgagtgcaaattcaaccacaattactggagttggcctgatagatatttattgttaagatcaaattatctcttaaatcagcttttaagaaacactgataaggctgatggtttgtcaataatatcaggagcaggtagagaagataggactcaagactttgttcttggttctactaatgtggttcaagggtatattgatgacaatcaaggaataacaaaggctgcagcttgctatagtctgcataacataataaaacagctacaagaaatagaagtaagacaggctagagataataagctttctgacaacaaacatgtggcacttcacaacttgatattatcctatatggagatgagcaaaactcccgcatccctgattaataacctaaagaaactaccaagagaaaaactgaagaaattagcgaaattaataattgatttatcagcagggactgataatgactcttcatatgccttgcaagacagtgaaagcactaatcaagtgcagtaaacatggtcccaaattcattaccatagaggcagatgatatgatatggacgcacaaagaattaaaggagacactgtctgatgggatagtaaaatcacacaccaatatttacagttgttatttagaaaatatagaaataatatatgttaaagcttacttaagttag
>KJ627398-2011.346
atgtctcgcaaggctccatgcaaatatgaagtgcggggcaaatgcaacagaggaagtgagtgtaagtttaaccacaattactggagttggccagatagatacctattaataagatcaaactatctattaaatcagcttttaaggaacactgatagagctgatggcttatcaataatatcaggcgcaggcagagaagacagaacgcaagattttgttctaggttccaccaatgtggttcaaggttatattgatgataaccaaagcataacaaaagctgcagcctgctacagtctacacaacataatcaagcaactacaagaagttgaagttaggcaggctagagacagcaaactatctgacagcaagcatgtggcactccataacttaatcttatcttacatggagatgagcaaaactcccgcatctttaatcaacaatctcaaaagactgccgagagaaaaactgaaaaaattagcaaaactgataattgacttatcagcaggtgctgacaatgactcttcatatgccctgcaagacagtgaaagcattaatcaagtgcagtgagcatggtcctgttttcgttactatagaggttgatgaaatgatatggactcaaaaagaattaaaagaagctttgtccgatgggatagtgaagtctcacaccaatatttacaattgttatttagaaaacatagaaattatatatgtcaaggcttatttaagttag
>KJ627399-2010.779
atgtctcgtaaggctccatgcaaatatgaagtacggggcaaatgcaatagaggaagtgagtgtaagtttaaccacaattactggagttggccagatagatacttattaataagatcaaattatctattaaatcagcttttaaggaacactgatagagctgatggcctatcaataatatcaggcgcaggcagagaagacagaacgcaagattttgttctaggttccaccaatgtggttcaaggttatattgatgataaccaaagtataacaaaagctgcagcctgctacagtctacacaacataatcaagcaactacaagaagttgaagttaggcaggctagagataacaaactatctgacagcaagcatgtggcactccataacttaatcttatcttacatggagatgagcaaaactcccgcatctttaatcaacaatcttaaaagactgccgagagaaaaactgaaaaaactagcaaagctgataattgacttatcagcaggtgctgacaatgactcttcatatgccctgcaagacagtgaaagcattaatcaagtgcagtgagcatggtcctgtcttcattactatagaggttgatgatatgatatggactcaaaaagaattaaaagaagctttatccgatgggatagtgaagtctcatactaacatttacaattgttatttagaaaacatagaaattatatatgtcaaggcttacctaagttag
>KJ627400-2010.571
atgtctcgtaaagctccatgcaaatatgaagtacggggcaagtgcaacaggggaagtgagtgcaaattcaaccacaattactggagttggcctgatagatatttattgttaagatcaaattatctcttgaatcagcttttaagaaacactgataaggctgatggtttgtcaataatatcaggagcaggtagagaagataggactcaagactttgttcttggttctactaatgtggttcaagggtatattgatgacaatcaaggaataacaaaggctgcagcttgctatagtctgcataacataataaaacagctacaagaaatagaagtaagacaggctagagataataagctttctgacaacaaacatgtggcacttcacaacttgatattatcctatatggagatgagcaaaactccagcatccctgattaataacctaaagaaactaccaagagaaaaactaaagaaattagcgaaattaataattgatttatcagcagggactgataatgactcttcatatgccttgcaagacagtgaaagcactaatcaagtgcagtaaacatggtcccaaattcattaccatagaggcagatgatatgatatggacacacaaagaattaaaggagacactgtctgatgggatagtaaaatcacacaccaatatttacagttgttatttagaaaatatagaaataatatatgttaaagcttacttaagttag
>KJ627401-2011.107
atgtctcgtaaggctccatgcaaatatgaagtgcggggcaagtgcaatagaggaagtgagtgtaagtttaaccacaattactggagttggccagatagatacttattaataagatcaaattatctattaaatcagcttttaaggaacactgatagagctgatggcctatcaataatatcaggtgcaggcagagaagacagaacgcaagattttgttctaggttccaccaatgtagttcaaggttatattgatgataaccaaagcataacaaaggctgcagcctgctacagtctacacaacataatcaagcaactacaggaagttgaagttagacaggctagagataacaaactatctgacagcaagcatgtggcactccataacttaatcttatcttacatggagatgagcaagactcctgcctctttaatcaacaatcttaagagactgccgagagaaaaactgaaaaaattagcaaagctgataattgacttatcagcaggcgctgacaatgactcttcatatgccctgcaagacagtgaaagcattaatcaagtgcagtgagcatggtcctgttttcattactatagaggttgatgatatgatatggactcaaaaagaattaaaagaagctttatccgatgggatagtgaagtctcatactaacatttacaattgttatttagaaaacatagaaattatatatgtcaaggcttacctaagttag
>KJ627402-2009.346
atgtctcgtaaggctccatgcaaatatgaagtgcggggcaagtgcaatagaggaagtgagtgtaagtttaaccacaattactggagttggccagatagatacttattaataagatcaaattatctattaaatcagcttttaaggaacactgatagagctgatggcctatcaataatatcaggcgcaggcagagaagacagaacgcaagattttgttctaggttccacaaatgtggttcaaggttatattgatgataaccaaagcataacaaaggctgcagcctgctacagtctacacaacataatcaagcaactacaagaagttgaagtccgacaggctagagataacaaactatctgacagcaagcatgtggcactccataacttaatcctatcttacatggagatgagcaaaactcctgcatccttaatcaacaatcttaagagactgccgagagaaaaactgaaaaaattagcaaagctgataattgacttatcagcaggcgctgacaatgactcttcatatgccctgcaagacagtgaaagcattaatcaagtgcagtgagcatggtcctgttttcattactatagaggttgatgatatgatatggactcaaaaagaattaaaagaagctttgtccgatgggatagtgaagtctcatactaacatttacaattgttatttagaaaacatagaaattatatatgtcaaggcttacctaagttag
>KJ627403-2009.995
atgtctcgtaaggctccatgcaaatatgaagtgcggggcaaatgcaatagaggaagtgagtgtaagtttaaccacaattactggagttggccagacagatacttattaataagatcaaattatctattaaatcagcttttaaggaacactgatagagctgatggcctatcaataatatcaggcgcaggcagagaagacagaacgcaagattttgttctaggttccaccaatgtggttcaaggttatattgatgataaccaaagtataacaaaagctgcagcctgctacagtctacacaacataatcaagcaactacaagaagttgaagttaggcaggctagagataacaaactatctgacagcaagcatgtggcactccataacttaatcttatcttacatggagatgagcaaaactcccgcatctttaatcaacaatcttaaaagactgccgagagaaaaactgaaaaaactagcaaagctgataattgacttatcagcaggtgctgacaatgactcttcatatgccctgcaagacagtgaaagcattaatcaagtgcagtgagcatggtcctgtcttcattactatagaggttgatgatatgatatggactcaaaaagaattaaaagaagctttatccgatgggatagtgaagtctcatactaacatttacaattgttatttagaaaacatagaaattatatatgtcaaggcttacctaagttag
>KJ627404-2008.909
atgtctcgtaaggctccatgcaaatatgaagtgcggggcaaatgcaatagaggaagtgagtgtaagtttaaccacaattactggagttggccagacagatacttattaataagatcaaattatctattaaatcagcttttaaggaacactgatagagctgatggcctatcaataatatcaggcgcaggcagagaagacagaacgcaagattttgttctaggttccaccaatgtggttcaaggttatattgatgataaccaaagtataacaaaagctgcagcctgctacagtctacacaacataatcaagcaactacaagaagttgaagttaggcaggctagagataacaaactatctgacagcaagcatgtggcactccataacttaatcttatcttacatggagatgagcaaaactcccgcatctttaatcaacaatcttaaaagactgccgagagaaaaactgaaaaaactagcaaagctgataattgacttatcagcaggtgctgacaatgactcttcatatgccctgcaagacagtgaaagcattaatcaagtgcagtgagcatggtcctgtcttcattactatagaggttgatgatatgatatggactcaaaaagaattaaaagaagctttatccgatgggatagtgaagtctcatactaacatttacaattgttatttagaaaacatagaaattatatatgtcaaggcttacctaagttag
>KJ627405-2010.072
atgtctcgtaaggctccatgcaaatatgaagtgcggggcaagtgcaatagaggaagtgagtgtaagtttaaccacaattactggagttggccagatagatacttattaataagatcaaattatctattaaatcagcttttaaggaacactgatagagctgatggcctatcaataatatcaggcgcaggcagagaagacagaacgcaagattttgttctaggttccacaaatgtggttcaaggttatattgatgataaccaaagcataacaaaggctgcagcctgctacagtctacacaacataatcaagcaactacaagaagttgaagtccgacaggctagagataacaaactatctgacagcaagcatgtggcactccataacttaatcctatcttacatggagatgagcaaaactcctgcatccttaatcaacaaccttaagagactgccgagagaaaaactgaaaaaattagcaaagctgataattgacttatcagcaggcgctgacaatgactcttcatatgccctgcaagacagtgaaagcattaatcaagtgcagtgagcatggtcctgttttcattactatagaggttgatgatatgatatggactcaaaaagaattaaaagaagctttgtccgatgggatagtgaagtctcatactaacatttacaattgttatttagaaaacatagaaattatatatgtcaaggcttacctaagttag
>KJ627406-2010.144
atgtctcgtaaggctccatgcaaatatgaagtgcggggcaaatgcaatagaggaagtgagtgtaagtttaaccacaattactggagttggccagatagatacttattaataagatcaaattatctattaaatcagcttttaaggaacactgatagagctgatggcttatcaataatatcaggcgcaggcagagaagacagaacgcaagattttgttctaggttccaccaatgtggttcaaggttatattgatgataaccaaagtataacaaaagctgcagcctgctacagtctacacaacataatcaagcaactacaagaagttgaagttaggcaggctagagataacaaactatctgacagcaagcatgtggcactccataacttaatcttgtcttacatggagatgagcaaaactcctgcatctttaatcaacaatcttaaaagactgccgagagaaaaactgaaaaaattagcaaagctgataattgacttatcagcaggtgctgacaatgactcttcatatgccctgcaagacagtgaaagcattaatcaagtgcagtgagcatggtcctgtcttcattactatagaggttgatgatatgatatggactcaaaaagaattaaaagaagctttatccgatgggatagtgaagtctcatactaacatttacaattgttatttagaaaacatagaaattatatatgtcaaggcttacttaagttag
>KJ627407-2011.261
atgtctcgcaaggctccatgcaaatatgaagtgcggggcaaatgcaacagaggaagtgagtgtaagtttaaccacaattactggagttggccagatagatacctattaataagatcaaactatctattaaatcagcttttaaggaacactgatagagctgatggcctatcaataatatcaggcgcaggcagagaagacagaacgcaagattttgttctaggttccaccaatgtggttcaaggttatattgatgataaccaaagcataacaaaagctgcagcctgctacagtctacacaacataatcaagcaactacaagaagttgaagttaggcaggctagagacagcaaactatctgacagcaagcatgtggcactccataacttaatcttatcttacatggagatgagcaaaactcccgcatctttaatcaacaatctcaaaagactgccgagagaaaaactgaaaaaattagcaaaactgataattgacttatcagcaggtgctgacaatgactcttcatatgccctgcaagacagtgaaagcattaatcaagtgcagtgagcatggtcctgttttcattactatagaggttgatgaaatgatatggactcaaaaagaattaaaagaagctttgtccgatgggatagtgaagtctcacaccaatatttacaattgttatttagaaaacatagaaattatatatgtcaaggcttatttaagttag
>KJ627408-2010.457
atgtctcgtaaggctccatgcaaatatgaagtgcggggcaaatgcaatagaggaagtgagtgtaagtttaaccacaattactggagttggccagatagatacttattaataagatcaaattatctattaaatcagcttttaaggaacactgatagagctgatggcctatcaataatatcaggcgcaggcagagaagacagaacgcaagattttgttctaggttccaccaatgtggttcaaggttatattgatgataaccaaagtataacaaaagctgcagcctgctacagtctacacaacataatcaagcaactacaagaagttgaagttaggcaggctagagataacaaactatctgacagcaagcatgtggcactccataacttaatcttatcttacatggagatgagcaaaactcccgcatctttaatcaacaatcttaaaagactgccgagagaaaaactgaaaaaattagcaaagctgataattgacttatcagcaggtgctgacaatgactcttcatatgccctgcaagacagtgaaagcattaatcaagtgcagtgagcatggtcctgtcttcattactatagaggttgatgatatgatatggactcaaaaagaattaaaagaagctttatccgatgggatagtgaagtctcatactaacatttacaattgttatttagaaaacatagaaattatatatgtcaaggcttacttaagttag
>KJ627409-2009.899
atgtctcgtaaggctccatgcaaatatgaagtgcggggcaaatgcaatagaggaagtgagtgtaagtttaaccacaattactggagttggccagacagatacttattaataagatcaaattatctattaaatcagcttttaaggaacactgatagagctgatggcctatcaataatatcaggcgcaggcagagaagacagaacgcaagattttgttctaggttccaccaatgtggttcaaggttatattgatgataaccaaagtataacaaaagctgcagcctgctacagtctacacaacataatcaagcaactacaagaagttgaagttaggcaggctagagataacaaactatctgacagcaagcatgtggcactccataacttaatcttatcttacatggagatgagcaaaactcccgcatctttaatcaacaatcttaaaagactgccgagagaaaaactgaaaaaactagcaaagctgataattgacttatcagcaggtgctgacaatgactcttcatatgccctgcaagacagtgaaggcattaatcaagtgcagtgagcatggtcctgtcttcattactatagaggttgatgatatgatatggactcaaaaagaattaaaagaagctttatccgatgggatagtgaagtctcatactaacatttacaattgttatttagaaaacatagaaattatatatgtcaaggcttacctaagttag
>KJ627410-2009.539
atgtctcgtaaggctccatgcaaatatgaagtgcggggcaaatgcaatagaggaagtgagtgtaagtttaaccacaattactggagttggccagacagatacttattaataagatcaaattatctattaaatcagcttttaaggaacactgatagagctgatggcctatcaataatatcaggcgcaggcagagaagacagaacgcaagattttgttctaggttccaccaatgtggttcaaggttatattgatgataaccaaagtataacaaaagctgcagcctgctacagtctacacaacataatcaagcaactacaagaagttgaagttaggcaggctagagataacaaactatctgacagcaagcatgtggcactccataacttaatcttatcttacatggagatgagcaaaactcccgcatctttaatcaacaatcttaaaagactgccgagagaaaaactgaaaaaactagcaaagctgataattgacttatcagcaggtgctgacaatgactcttcatatgccctgcaagacagtgaaagcattaatcaagtgcagtgagcatggtcctgtcttcattactatagaggttgatgatatgatatggactcaaaaagaattaaaagaagctttatccgatgggatagtgaagtctcatactaacatttacaattgttatttagaaaacatagaaattatatatgtcaaggcttacctaagttag
>KJ627411-2010.397
atgtctcgtaaggctccatgcaaatatgaagtgcggggcaaatgcaatagaggaagtgagtgtaaatttaaccacaattactggagttggccagatagatacttattaataagatcaaattatctattaaatcagcttttaaggaacactgatagagctgatggcctatcaataatatcaggcgcaggcagagaagacagaacgcaagattttgttctaggttccaccaatgtggttcaaggttatattgatgataaccaaagtataacaaaagctgcagcctgctacagtctacacaacataatcaagcaactacaagaagttgaagttaggcaggctagagacaacaaactatctgacagcaagcatgtggcactccataacttaatcttatcttacatggagatgagcaaaactcccgcatctttaatcaacaatcttaaaagactgccgagagaaaaactgaaaaaactagcaaagctgataattgacttatcagcaggtgctgacaatgactcttcatatgccctgcaagacagtgaaagcattaatcaagtgcagtgagcatggtcctgtcttcattactatagaggttgatgatatgatatggactcaaaaagaattaaaagaagctttatccgatgggatagtgaagtctcatactaacatttacaattgttatctagaaaacatagaaattatatatgtcaaggcttacctaagttag
>KJ627412-2009.707
atgtctcgtaaggctccatgcaaatatgaagtgcggggcaagtgcaatagaggaagtgagtgtaagtttaaccacaattactggagttggccagatagatacttattaataagatcaaattatctattaaatcagcttttaaggaacactgatagagctgatggcctatcaataatatcaggcgcaggcagagaagacagaacgcaagattttgttctaggttccacaaatgtggttcaaggttatattgatgataaccaaagcataacaaaggctgcagcctgctacagtctacacaacataatcaagcaactacaagaagttgaagtccgacaggctagagataacaaactatctgacagcaagcatgtggcactccataacttaatcctatcttacatggagatgagcaaaactcctgcatccttaatcaacaaccttaagagactgccgagagaaaaactgaaaaaattagcaaagctgataattgacttatcagcaggcgctgacaatgactcttcatatgccctgcaagacagtgaaagcattaatcaagtgcagtgagcatggtcctgttttcattactatagaggttgatgatatgatatggactcaaaaagaattaaaagaagctttgtccgatgggatagtgaagtctcatactaacatttacaattgttatttagaaaacatagaaattatatatgtcaaggcttacctaagttag
>KJ627413-2012.229
atgtctcgcaaggctccatgcaaatatgaagtgcggggcaaatgcaacagaggaagtgagtgtaagtttaaccacaattactggagttggccagatagatacctattaataagatcaaactatctattaaatcagcttttaaggaacactgatagagctgatggcctatcaataatatcaggcgcaggcagagaagacagaacgcaagattttgttctaggttccaccaatgtggttcaaggttatattgatgataaccaaagcataacaaaagctgcagcctgctacagtctacacaacataatcaagcaactacaagaagttgaagttaggcaggctagagacagcaaactatctgacagcaagcatgtggcactccataacttaatcttatcttacatggaaatgagcaaaactcccgcatctttaatcaacaatctcaaaagactgccgagagaaaaactgaaaaaattagcaaaactgataattgacttatcagcaggtgctgacaatgactcttcatatgccctgcaagacagtgaaagcattaatcaagtgcagtgagcatggtcctgttttcattactatagaggttgatgaaatgatatggactcaaaaagaattaaaagaagctttgtccgatgggatagtgaagtctcacaccaatatttacaattgttatttagaaaacatagaaattatatatgtcaaggcttatttaagttag
>KJ627414-2010.596
atgtctcgtaaagctccatgcaaatatgaagtacggggcaagtgcaacaggggaagtgagtgcaaattcaaccacaattactggagttggcctgatagatatttattgttaagatcaaattatctcttgaatcagcttttaagaaacactgataaggctgatggtttgtcaataatatcaggagcaggtagagaagataggactcaagactttgttcttggttctactaatgtggttcaagggtatattgatgacaatcaaggaataacaaaggctgcagcttgctatagtctgcataacataataaaacagctacaagaaatagaagtaagacaggctagagataataagctttctgacaacaaacatgtggcacttcacaacttgatattatcctatatggagatgagcaaaactccagcatccctgattaataacctaaagaaactaccaagagaaaaactaaagaaattggcgaaattaataattgatttatcagcagggactgataatgactcttcatatgccttgcaagacagtgaaagcactaatcaagtgcagtaaacatggtcccaaattcattaccatagaggcagatgatatgatatggacacacaaagaattaaaggagacactgtctgatgggatagtaaaatcacacaccaatatttacagttgttatttagaaaatatagaaataatatatgttaaagcttacttaagttag
>KJ627415-2011.128
atgtctcgcaaggctccatgcaaatatgaagtgcggggcaaatgcaacagaggaagtgagtgtaagtttaaccacaattactggagttggccagatagatacctattaataagatcaaactatctattaaatcagcttttaaggaacactgatagagctgatggcctatcaataatatcaggcgcaggcagagaagacagaacgcaagattttgttctaggttccaccaatgtggttcaaggttatattgatgataaccaaagcataacaaaagctgcagcctgctacagtctacacaacataatcaagcaactacaagaagttgaagttaggcaggctagagacagcaaactatctgacagcaagcatgtggcactccataacttaatcttatcttacatggagatgagcaaaactcccgcatctttaatcaacaatctcaaaagactgccgagagaaaaactgaaaaaattagcaaaactgataattgacttatcagcaggtgctgacaatgactcttcatatgccctgcaagacagtgaaagcattaatcaagtgcagtgagcatggtcctgttttcattactatagaggttgatgaaatgatatggactcaaaaagaattaaaagaagctttgtccgatgggatagtgaagtctcacaccaatatttacaattgttatttagaaaacatagaaattatatatgtcaaggcttatttaagttag
>KJ627416-2011.465
atgtctcgcaaggctccatgcaaatatgaagtgcggggcaaatgcaacagaggaagtgagtgtaagtttaaccacaattactggagttggccagatagatacctattaataagatcaaactatctattaaatcagcttttaaggaacactgatagagctgatggcctatcaataatatcaggcgcaggcagagaagacagaacgcaagattttgttctaggttccaccaatgtggttcaaggttatattgatgataaccaaagcataacaaaagctgcagcctgctacagtctacacaacataatcaagcaactacaagaagttgaagttaggcaggctagagacagcaaactatctgacagcaagcatgtggcactccataacttaatcttatcttacatggagatgagcaaaactcccgcatctttaatcaacaatctcaaaagactgccgagagaaaaactgaaaaaattagcaaaactgataattgacttatcagcaggtgctgacaatgactcttcatatgccctgcaagacagtgaaagcattaatcaagtgcagtgagcatggtcctgttttcattactatagaggttgatgaaatgatatggactcaaaaagaattaaaagaagctttgtccgatgggatagtgaagtctcacaccaatatttacaattgttatttagaaaacatagaaattatatatgtcaaggcttatttaagttag
>KJ627418-2011.245
atgtctcgcaaggctccatgcaaatatgaagtgcggggcaaatgcaacagaggaagtgagtgtaagtttaaccacaattactggagttggccagatagatacctattaataagatcaaactatctattaaatcagcttttaaggaacactgatagagctgatggcctatcaataatatcaggcgcaggcagagaagacagaacgcaagattttgttctaggttccaccaatgtggttcaaggttatattgatgataaccaaagcataacaaaagctgcagcctgctacagtctacacaacataatcaagcaactacaagaagttgaagttaggcaggctagagacagcaaactatctgacagcaagcatgtggcactccataacttaatcttatcttacatggagatgagcaaaactcccgcatctttaatcaacaatctcaaaagactgccgagagaaaaactgaaaaaattagcaaaactgataattgacttatcagcaggtgctgacaatgactcttcatatgccctgcaagacagtgaaagcattaatcaagtgcagtgagcatggtcctgttttcattactatagaggttgatgaaatgatatggactcaaaaagaattaaaagaagctttgtccgatgggatagtgaagtctcacaccaatatttacaattgttatttagaaaacatagaaattatatatgtcaaggcttatttaagttag
>KJ627419-2011.269
atgtctcgcaaggctccatgcaaatatgaagtgcggggcaaatgcaacagaggaagtgagtgtaagtttaaccacaattactggagttggccagatagatacctattaataagatcaaactatctattaaatcagcttttaaggaacactgatagagctgatggcctatcaataatatcaggcgcaggcagagaagacagaacgcaagattttgttctaggttccaccaatgtggttcaaggttatattgatgataaccaaagcataacaaaagctgcagcctgctacagtctacacaacataatcaagcaactacaagaagttgaagttaggcaggctagagacagcaaactatctgacagcaagcatgtggcactccataacttaatcttatcttatatggagatgagcaaaactcccgcatctttaatcaacaatctcaaaagactgccgagagaaaaactgaaaaaattagcaaaactgataattgacttatcagcaggtgctgacaatgactcttcatatgccctgcaagacagtgaaagcattaatcaagtgcagtgagcatggtcctgttttcattactatagaggttgatgaaatgatatggactcaaaaagaattaaaagaagctttgtccgatgggatagtgaagtctcacaccaatatttacaattgttatttagaaaacatagaaattatatatgtcaaggcttatttaagttag
>KJ627420-2009.909
atgtctcgtaaggctccatgcaaatatgaagtgcggggcaagtgcaatagaggaagtgagtgtaagtttaaccacaattactggagttggccagatagatacttattaataagatcaaattatctattaaatcagcttttaaggaacactgatagagctgatggcctatcaataatatcaggcgcaggcagagaagacagaacgcaagattttgttctaggttccacaaatgtggttcaaggttatattgatgataaccaaagcataacaaaggctgcagcctgctacagtctacacaacataatcaagcaactacaagaagttgaagtccgacaggctagagataacaaactatctgacagcaagcatgtggcactccataacttaatcctatcttacatggagatgagcaaaactcctgcatccttaatcaacaaccttaagagactgccgagagaaaaactgaaaaaattagcaaagctgataattgacttatcagcaggcgctgacaatgactcttcatatgccctgcaagacagtgaaagcattaatcaagtgcagtgagcatggtcctgttttcattactatagaggttgatgatatgatatggactcaaaaagaattaaaagaagctttgtccgatgggatagtgaagtctcatactaacatttacaattgttatttagaaaacatagaaattatatatgtcaaggcttacctaagttag
>KJ627421-2011.279
atgtctcgcaaggctccatgcaaatatgaagtgcggggcaaatgcaacagaggaagtgagtgtaagtttaaccacaattactggagttggccagatagatacctattaataagatcaaactatctattaaatcagcttttaaggaacactgatagagctgatggcctatcaataatatcaggcgcaggcagagaagacagaacgcaagattttgttctaggttccaccaatgtggttcaaggttatattgatgataaccaaagcataacaaaagctgcagcctgctacagtctacacaacataatcaagcaactacaagaagttgaagttaggcaggctagagacagcaaactatctgacagcaagcatgtggcactccataacttaatcttatcttacatggagatgagcaaaactcccgcatctttaatcaacaatctcaaaagactgccgagagaaaaactgaaaaaattagcaaaactgataattgacttatcagcaggtgctgacaatgactcttcatatgccctgcaagacagtgaaagcattaatcaagtgcagtgagcatggtcctgttttcattactatagaggttgatgaaatgatatggactcaaaaagagttaaaagaagctttgtccgatgggatagtgaagtctcacaccaatatttacaattgttatttagaaaacatagaaattatatatgtcaaggcttatttaagttag
>KJ627422-2009.849
atgtctcgtaaggctccatgcaaatatgaagtgcggggcaagtgcaatagaggaagtgagtgtaagtttaaccacaattactggagttggccagatagatacttattaataagatcaaattatctattaaatcagcttttaaggaacactgatagagctgatggcctatcaataatatcaggcgcaggcagagaagacagaacgcaagattttgttctaggttccacaaatgtggttcaaggttatattgatgataaccaaagcataacaaaggctgcagcctgctacagtctacacaacataatcaagcaactacaagaagttgaagtccgacaggctagagataacaaactatctgacagcaagcatgtggcactccataacttaatcctatcttacatggagatgagcaaaactcctgcatccttaatcaacaaccttaagagactgccgagagaaaaactgaaaaaattagcaaagctgataattgacttatcagcaggcgctgacaatgactcttcatatgccctgcaagacagtgaaagcattaatcaagtgcagtgagcatggtcctgttttcattactatagaggttgatgatatgatatggactcaaaaagaattaaaagaagctttgtccgatgggatagtgaagtctcatactaacatttacaattgttatttagaaaacatagaaattatatatgtcaaggcttacctaagttag
>KJ627423-2012.223
atgtctcgcaaggctccatgcaaatatgaagtgcggggcaaatgcaacagaggaagtgagtgtaagtttaaccacaattactggagttggccagatagatacctattaataagatcaaactatctattaaatcagcttttaaggaacactgatagagctgatggcctatcaataatatcaggcgcaggcagagaagacagaacgcaagattttgttctaggttccaccaatgtggttcaaggttatattgatgataaccaaagcataacaaaagctgcagcctgctacagtctacacaacataatcaagcaactacaagaagttgaagttaggcaggctagagacagcaaactatctgacagcaagcatgtggcactccataacttaatcttatcttacatggaaatgagcaaaactcccgcatctttaatcaacaatctcaaaagactgccgagagaaaaactgaaaaaattagcaaaactgataattgacttatcagcaggtgctgacaatgactcttcatatgccctgcaagacagtgaaagcattaatcaagtgcagtgagcatggtcctgttttcattactatagaggttgatgaaatgatatggactcaaaaagaattaaaagaagctttgtccgatgggatagtgaagtctcacaccaatatttacaattgttatttagaaaacatagaaattatatatgtcaaggcttatttaagttag
>KJ627424-2009.075
atgtctcgtaaggctccatgcaaatatgaagtgcggggcaaatgcaatagaggaagtgagtgtaagtttaaccacaattactggagttggccagacagatacttattaataagatcaaattatctattaaatcagcttttaaggaacactgatagagctgatggcctatcaataatatcaggcgcaggcagagaagacagaacgcaagattttgttctaggttccaccaatgtggttcaaggttatattgatgataaccaaagtataacaaaagctgcagcctgctacagtctacacaacataatcaagcaactacaagaagttgaagttaggcaggctagagataacaaactatctgacagcaagcatgtggcactccataacttaatcttatcttacatggagatgagcaaaactcctgcatctttaatcaacaatcttaaaagactgccgagagaaaaactgaaaaaactagcaaagctgataattgacttatcagcaggtgctgacaatgactcttcatatgccctgcaagacagtgaaagcattaatcaagtgcagtgagcatggtcctgtcttcattactatagaggttgatgatatgatatggactcaaaaagaattaaaagaagctttatccgatgggatagtgaagtctcatactaacatttacaattgttatttagaaaacatagaaattatatatgtcaaggcttacctaagttag
>KJ627425-2011.298
atgtctcgcaaggctccatgcaaatatgaagtgcggggcaaatgcaacagaggaagtgagtgtaagtttaaccacaattactggagttggccagatagatacctattaataagatcaaactatctattaaatcagcttttaaggaacactgatagagctgatggcctatcaataatatcaggcgcaggcagagaagacagaacgcaagattttgttctaggttcctccaatgtggttcaaggttatattgatgataaccaaagcataacaaaagctgcagcctgctacagtctacacaacataatcaagcaactacaagaagttgaagttaggcaggctagagacagcaaactatctgacagcaagcatgtggcactccataacttaatcttatcttacatggagatgagcaaaactcccgcatctttaatcaacaatctcaaaagactgccgagagaaaaactgaaaaaattagcaaaactgataattgacttatcagcaggtgctgacaatgactcttcatatgccctgcaagacagtgaaagcattaatcaagtgcagtgagcatggtcctgttttcattactatagaggttgatgaaatgatatggactcaaaaagaattaaaagaagctttgtccgatgggatagtgaagtctcacaccaatatttacaattgttatttagacaacatagaaattatatatgtcaaggcttatttaagttag
>KJ627426-2008.955
atgtctcgtaaggctccatgcaaatatgaagtgcggggcaaatgcaatagaggaagtgagtgtaagtttaaccacaattactggagttggccagacagatacttattaataagatcaaattatctattaaatcagcttttaaggaacactgatagagctgatggcctatcaataatatcaggcgcaggcagagaagacagaacgcaagattttgttctaggttccaccaatgtggttcaaggttatattgatgataaccaaagtataacaaaagctgcagcctgctacagtctacacaacataatcaagcaactacaagaagttgaagttaggcaggctagagataacaaactatctgacagcaagcatgtggcactccataacttaatcttatcttacatggagatgagcaaaactcccgcatctttaatcaacaatcttaaaagactgccgagagaaaaactgaaaaaactagcaaagctgataattgacttatcagcaggtgctgacaatgactcttcatatgccctgcaagacagtgaaagcattaatcaagtgcagtgagcatggtcctgtcttcattactatagaggttgatgatatgatatggactcaaaaagaattaaaagaagctttatccgatgggatagtgaagtctcatactaacatttacaattgttatttagaaaacatagaaattatatatgtcaaggcttacctaagttag
>KJ627427-2012.021
atgtctcgcaaggctccatgcaaatatgaagtgcggggcaaatgcaacagaggaagtgagtgtaagtttaaccacaattactggagttggccagatagatacctattaataagatcaaactatctattaaatcagcttttaaggaacactgatagagctgatggcctatcaataatatcaggcgcaggcagagaagatagaacgcaagattttgttctaggttccaccaatgtggttcaaggttatattgatgataaccaaagcataacaaaagctgcagcctgctacagtctacacaacataatcaagcaactacaagaagttgaagttaggcaggctagagacagcaaactatctgacagcaagcatgtggcactccataacttaatcttatcttacatggagatgagcaaaactcccgcatctttaatcaacaatctcaaaagactgccgagagaaaaactgaaaaaattagcaaaactgataattgacttatcagcaggtgctgacaatgactcttcatatgccctgcaagacagtgaaagcattaatcaagtgcagtgagcatggtcctgttttcattactatagaggttgatgaaatgatatggactcaaaaagaattaaaagaagctttgtccgatgggatagtgaagtctcacaccaatatttacaattgttatttagaaaacatagaaattatatatgtcaaggcttatttaagttag
>KJ627428-2012.298
atgtctcgcaaggctccatgcaaatatgaagtgcggggcaaatgcaacagaggaagtgagtgtaagtttaaccacaattactggagttggccagatagatacctattaataagatcaaactatctattaaatcagcttttaaggaacactgatagagctgatggcctatcaataatatcaggcgcaggcagagaagacagaacgcaagattttgttctaggttccaccaatgtggttcaaggttatattgatgataaccaaagcataacaaaagctgcagcctgctacagtctacacaacataatcaagcaactacaagaagttgaagttaggcaggctagagacagcaaactatctgacagcaagcatgtggcactccataacttaatcttatcttacatggaaatgagcaaaactcccgcatctttaatcaacaatctcaaaagactgccgagagaaaaactgaaaaaattagcaaaactgataattgacttatcagcaggtgctgacaatgactcttcatatgccctgcaagacagtgaaagcattaatcaagtgcagtgagcatggtcctgttttcattactatagaggttgatgaaatgatatggactcaaaaagaattaaaagaagctttgtccgatgggatagtgaagtctcacaccaatatttacaattgttatttagaaaacatagaaattatatatgtcaaggcttatttaagttag
>KJ627429-2011.099
atgtctcgtaaggctccatgcaaatatgaagtgcggggcaaatgcaatagaggaagtgagtgtaagtttaaccacaattactggagttggccagatagatatttattaataagatcaaattatctattaaatcagcttttaaggaacactgatagagctgatggcctatcaataatatcaggcgcaggcagagaagacagaacgcaagattttgttctaggttccaccaatgtggttcaaggttatattgatgataaccaaagtataacaaaagctgcagcctgctacagtctacacaacataatcaagcaactacaagaagttgaagttaggcaggctagagataacaaactatctgacagcaagcatgtggcactccataacttaatcttatcttacatggagatgagcaaaactcccgcatctttaatcaacaatcttaaaagactgccgagagaaaaactgaaaaaactagcaaagctgataattgacttatcagcaggtgctgacaatgactcttcatatgccctgcaagacagtgaaagcattaatcaagtgcagtgagcatggtcctgtcttcattactatagaggttgatgatatgatatggactcaaaaagaattaaaagaagctttatccgatgggatagtgaagtctcatactaacatttacaattgttatttagaaaacatagaaattatatatgtcaaggcttacctaagttag
>KJ627430-2009.976
atgtctcgtaaggctccatgcaaatatgaagtgcggggcaagtgcaatagaggaagtgagtgtaagtttaaccacaattactggagttggccagatagatacttattaataagatcaaattatctattaaatcagcttttaaggaacactgatagagctgatggcctatcaataatatcaggcgcaggcagagaagacagaacgcaagattttgttctaggttccacaaatgtggttcaaggttatattgatgataaccaaagcataacaaaggctgcagcctgctacagtctacacaacataatcaagcaactacaagaagttgaagtccgacaggctagagataacaaactatctgacagcaagcatgtggcactccataacttaatcctatcttacatggagatgagcaaaactcctgcatccttaatcaacaaccttaagagactgccgagagaaaaactgaaaaaattagcaaagctgataattgacttatcagcaggcgctgacaatgactcttcatatgccctgcaagacagtgaaagcattaatcaagtgcagtgagcatggtcctgttttcattactatagaggttgatgatatgatatggactcaaaaagaattaaaagaagctttgtccgatgggatagtgaagtctcatactaacatttacaattgttatttagaaaacatagaaattatatatgtcaaggcttacctaagttag
>KJ627431-2009.303
atgtctcgtaaggctccatgcaaatatgaagtgcggggcaaatgcaacagagggagtgattgcaaattcaatcacaattactggagttggcctgatagatatttattgttaagatcaaattatctcttaaatcagcttttaagaaatacagataaggctgatggtttgtcaataatatcaggagcaggtagagaagatagaactcaagactttgttcttggctctactaatgtggttcaagggtacattgatgataatcaaggaataaccaaggctgcagcttgctatagtctacacaacataatcaagcaactacaagaaacagaagtaagacaggctagagacaacaagctttctgatagcaaacatgtggcgctccacaacttgatattatcatatatggagatgagcaaaactcctgcatctctaattaataacctaaagaaactaccaaaggaaaaactgaagaaattagcaagattaataattgatttatcagcaggaactgacaatgactcttcatatgccttgcaagacagtgaaagcactaatcaagtgcagtaaacatggtcccaaattcattaccatagaggcagatgatatgatatggactcacaaagaattaaaagaaacactatctgatgggatagtaaaatcacacaccaatatttatagttgttacttagaaaacatagaaataatatatgttaaaacttacttaagttag
>KJ627432-2009.909
atgtctcgtaaagctccatgcaaatatgaagtacggggcaagtgcaacaggggaagtgagtgcaaattcaaccacaattactggagttggcctgatagatatttattgttaagatcaaattatctcttgaatcagcttttaagaaacactgataaggctgatggtttgtcaataatatcaggagcaggtagagaagataggactcaagactttgttcttggttctactaatgtggttcaagggtatattgatgacaatcaaggaataacaaaggctgcagcttgttatagtctgcataacataataaaacagctacaagaaatagaagtaagacaggctagagataataagctttctgacaacaaacatgtggcacttcacaacttgatattatcctatatggagatgagcaaaactccagcatccctgattaataacctaaagaaactaccaagagaaaaactgaagaaattagcgaaattaataattgatttatcagcagggactgataatgactcttcatatgccttgcaagacagtgaaagcactaatcaagtgcagtaaacatggtcccaaattcattaccatagaggcagatgatatgatatggacacacaaagaattaaaggagacactgtctgatgggatagtaaaatcacacaccaatatttacagttgttatttagaaaatatagaaataatatatgttaaagcttacttaagttag
>KJ627433-2012.085
atgtctcgcaaggctccatgcaaatatgaagtgcggggcaaatgcaacagaggaagtgagtgtaagtttaaccacaattactggagttggccagatagatacctattaataagatcaaactatctattaaatcagcttttaaggaacactgatagagctgatggcctatcaataatatcaggcgcaggcagagaagacagaacgcaagattttgttctaggttccaccaatgtggttcaaggttatattgatgataaccaaagcataacaaaagctgcagcctgctacagtctacacaacataatcaagcaactacaagaagttgaagttaggcaggctagagacagcaaactatctgacagcaagcatgtggcactccataacttaatcttatcttacatggagatgagcaaaactcccgcatctttaatcaacaatctcaaaagactgccgagagaaaaactgaaaaaattagcaaaactgataattgacttatcagcaggtgctgacaatgactcttcatatgccctgcaagacagtgaaagcattaatcaagtgcagtgagcatggtcctgttttcattactatagaggttgatgaaatgatatggactcaaaaagaattaaaagaagctttgtccgatgggatagtgaagtctcacaccaatatttacaattgttatttagaaaacatagaaattatatatgtcaaggcttatttaagttag
>KJ627434-2008.933
atgtctcgtaaggctccatgcaaatatgaagtgcggggcaaatgcaatagaggaagtgagtgtaagtttaaccacaattactggagttggccagacagatacttattaataagatcaaattatctattaaatcagcttttaaggaacactgatagagctgatggcctatcaataatatcaggcgcaggcagagaagacagaacgcaagattttgttctaggttccaccaatgtggttcaaggttatattgatgataaccaaagtataacaaaagctgcagcctgctacagtctacacaacataatcaagcaactacaagaagttgaagttaggcaggctagagataacaaactatctgacagcaagcatgtggcactccataacttaatcttatcttacatggagatgagcaaaactcccgcatctttaatcaacaatcttaaaagactgccgagagaaaaactgaaaaaactagcaaagctgataattgacttatcagcaggtgctgacaatgactcttcatatgccctgcaagacagtgaaagcattaatcaagtgcagtgagcatggtcctgtcttcattactatagaggttgatgatatgatatggactcaaaaagaattaaaagaagctttatccgatgggatagtgaagtctcatactaacatttacaattgttatttagaaaacatagaaattatatatgtcaaggcttacctaagttag
>KJ627435-2009.389
atgtctcgtaaggctccatgcaaatatgaagtgcggggcaaatgcaacagagggagtgattgcaaattcaatcacaattactggagttggcctgatagatatttattgttaagatcaaattatctcttaaatcagcttttaagaaatacagataaggctgatggtttgtcaataatatcaggagcaggtagagaagatagaactcaagactttgttcttggctctactaatgtggttcaagggtacattgatgataatcaaggaataaccaaggctgcagcttgctatagtctacacaacataatcaagcaactacaagaaacagaagtaagacaggctagagacaacaagctttctgatagcaaacatgtggcgctccacaacttgatattatcatatatggagatgagcaaaactcctgcatctctaattaataacctaaagaaactaccaaaggaaaaactgaagaaattagcaagattaataattgatttatcagcaggaactgacaatgactcttcatatgccttgcaagacagtgaaagcactaatcaagtgcagtaaacatggtcccaaattcattaccatagaggcagatgatatgatatggactcacaaagaattaaaagaaacactatctgatgggatagtaaaatcacacaccaatatttatagttgttacttagaaaacatagaaataatatatgttaaaacttacttaagttag
>KJ627436-2009.949
atgtctcgtaaggctccatgcaaatatgaagtgcggggcaaatgcaatagaggaagtgagtgtaagtttaaccacaattactggagttggccagacagatacttattaataagatcaaattatctattaaatcagcttttaaggaacactgatagagctgatggcctatcaataatatcaggcgcaggcagagaagacagaacgcaagattttgttctaggttccaccaatgtggttcaaggttatattgatgataaccaaagtataacaaaagctgcagcctgctacagtctacacaacataatcaagcaactacaagaagttgaagttaggcaggctagagataacaaactatctgacagcaagcatgtggcactccataacttaatcttatcttacatggagatgagcaaaactcccgcatctttaatcaacaatcttaaaagactgccgagagaaaaactgaaaaaactagcaaagctgataattgacttatcagcaggtgctgacaatgactcttcatatgccctgcaagacagtgaaagcattaatcaagtgcagtgagcatggtcctgtcttcattactatagaggttgatgatatgatatggactcaaaaagaattaaaagaagctttatccgatgggatagtgaagtctcatactaacatttacaattgttatttagaaaacatagaaattatatatgtcaaggcttacctaagttag
>KJ627437-2011.566
atgtctcgtaaggctccatgcaaatatgaagtgcggggcaaatgcaatagaggaagtgagtgtaagtttaaccacaattactggagttggccagatagatacttattaataagatcaaattatctattaaatcagcttttaaggaacactgatagagctgatggcctatcaataatatcaggcgcaggcagagaagacagaacgcaagattttgttttaggttccactaatgtggttcaaggttatattgatgataaccaaagtataacaaaagctgcagcctgctatagtctacacaacataatcaagcaactacaagaagttgaagttaggcaggctagagataacaaactatctgacagcaagcatgtggcactccataacttaatcctatcttacatggagatgagcaaaactcccgcatctttaatcaacaatcttaaaagactgccgagagaaaaactgaaaaaattagcaaagctgataattgacttatcagcaggtgctgacaatgactcttcatatgccctgcaagacagtgaaggcattaatcaagtgcagtgagcatggtcctgtcttcattactatagaggttgatgatatgatatggactcaaaaagaattaaaagaagctttatccgatgggatagtgaagtctcatactaacatttacaattgttatttagaaaacatagaaattatatatgtcaaggcttacctaagttag
