# Supplementary material for: Genome-Wide Analysis of Human Metapneumovirus Evolution
Source: PLoS One. 2016 Apr 5;11(4):e0152962. doi: 10.1371/journal.pone.0152962 (PMC4821609; doi:10.1371/journal.pone.0152962)
Supplement: S1 Data — (ZIP) [file pone.0152962.s001.zip › Data S1/HMPV_6SH_main.fas]

>FJ168778-1994.019
atgaaaacattagatgtcataaaaagtgatggatcctcagaaacatgtaatcaactcaaaaaaataataaaaaaacactcaggtaaattgcttattgcattaaaactgatattggccttattgacgtttttcacagtaacaattactgttaactatataaaagtagaaaacaatttgcaggcatgtcaattaaaaaatgaatcagacaaaaaggacacaaagctaaataccacatcaacaacaatcagacccattcctgatctaaatgcagtacagtacttgaaaaggctgattcagaaacacaccaactttgtcataaaagacagagatacctgttggagaatacacacgaatcaatgcacaaatataaaaatatataagttcttatgtttcgggtttatgaattcaacaaatacagactgtgaagaactaacagttttatgtgataaaaagtcaaaaaccatgacagaaaaacataggaaagcagagtgtcactgtctacatacaaccgagtggtggtgttattatctt
>FJ168779-2000.255
atgataacattagatgtcattaaaagtgatgggtcttcaaaaacatgtactcacctcaaaaaaataatcaaagaccattctggtaaagtgcttattgcacttaagttaatattagctttactaacatttttcacaataacaatcactataaattacataaaagtagaaaacaatctacaaatatgccagtcaaaaactgaatcagacaaagaagactcaccatcaaataccacatccgtcacaaccaagactactctagaccatgatataacacagtattttaaaagattaattcaaaggtatacagattctgtgataGCCaacaaggacacatgctggaaaataagcagaaatcaatgcacaaatataacaacatataaatttttatgctttaaacctgaggactcaaaaatcaacagttgtgatagactgacagatctatgcagaaacaaatcaaaatcagcagctgaagcatatcatacagtagaatgccattgcatatacacaattgagtggaagtgctatcaccac
>GQ153651-2008.99
atgataacattggatgtcattaaaaatgatgggtcttcaaaaacatgtactcacctcaaaaaaataatcaaagaccactctggtaaagtgcttattgcacttaagttaatattagctttactaacatttttcacagtaacaatcactataaattatataaaagtagaaaacaatctgcaaatatgccagtcaaaaaccgagtcagataaagaagactcaccatcaaataccacatctgtcacaaccaagaccactctagaccatgatataacacagtattttaaaagattgattcaaaggtatacagattctgtaataGCCaacaaggacacatgctggaaaataagcagaaatcaatgcacaaatataacaacatataaatttttatgttttaaacctgaagactcaaaaatcaacagttgtgacagactgacagatttatgcagaaacaaatcaaactcagcagttgaagcatatcacacagtagaatgccattgtatatacacaatcgaatggaagtgctatcattat
>JN184399-1999.99
atgataacactagatgtcatcaaaaatgatgggtcttcaaaaacatgtactcacctcaaaaaaataattaaagaccactctggtaaagtgcttattgtacttaagttaatattagctttactaacatttctcacagtgacaatcaccatcaattatataaaagtagaaaacaatctgcaaatatgtcagtcaaaaactgaatcagacaataaggactcatcatcaaataccacatcagtcacaaccaagactactctaaatcatgatataacacagtattttaaaagtttgattcaaaggtatacaaactctgcaataGCCaacagagacacatgctggaaaataagcagaaatcaatgcacaaacataacaacatacaaatttttatgttttaaatctgaagacacaaaaaccaacaattgtgataaactgacagatttatgcagaaacaaaccaaaaccagctgttgaagtgtatcacatagtagaatgccattgtatatacacagttaaatggaagtgctatcattac
>JN184400-1994.33
atgataacattagatgtcattaaaagtgatgggtcttcaaaaacatgtactcacctcaaaaaaataatcaaagaccactctggtaaagtgcttattgcacttaagttaatattagctttactaacatttttcacagtaacaatcactataaattacataaaagtagaaaacaatctgcaaatatgccagtcaaaaactgaatcagacaaagaagactcaccatcgaattccacatctgtcacaaccaagaccactctagaccatgatataacacagtattttaaaagattgattcaaaggtatacagattctgtagtaGCCaacaaagacacatgctggaaaataagtagaaatcaatgcacaaatataacaacatataaatttttatgttttaaacctgaagactcaaaaatcaacagctgtgatagactaaaagatttgtgcagaaacaaatcaaaatcagcagttgaagcatatcatacagtagaatgccattgtatatacacaattgaatggaaatgctatcattac
>JN184401-1998.17
atgaaaacattagatgtcataaaaagtgatggaccctcagaaacgtgtaatcaactcaaaaaaacaataaaaaaacactcgggtaaagtgcttattgcactaaaactgatattggctttactgacatttttcacagtaacaattactgttaactatataaaagtagaaaacaatttgcaggcatgtcaatcaaaaaatgaatcagacaaaaaggtcacaaagttaaatactacatcaacaacaatcagacccatacctgatctaactgtagtacattatttgaaaaggctgattcagagacacaccaactttgtcataaaagacagtgatacttgttggagaatacacaagaatcaatgtacaaatataaaaatatacaagttcttatgttttgggttcataaattcaacaggtacagattgtgaggaactaacagccttatgcaacaaaaagttaaaaactatggcaggaaaacatagaaaggcagaatgtcactgtctacatacaaccgagtgggggtgctattatctt
>JN184402-1999.33
atgaaaacattagatgtcataaaaagtgacggatcctcagaaacatgtaatcaactcaaaaaaataataaaaaagcactcaggcaaattgcttattgcattaaaactgatattggccttattgacgttcttcacagtaacaattactgtcaactatataaaagtagaaaataatttgcaggcatgtcaattaaaaaatgagtcagacaaaaaggacacaaagctaaacactacatcaacaacaatcagacccattcccgatccaaatgcagtacagcacttgaaaaggccgactcagaaacacaccaactttgtcataaaagacagagatacccgttggagagtacacacgaatcaatgcacaaatataaaaatatacaagttcttatgttttgggtctatgaattcaacaaatacagaccgtgaagaaccaacagtttcatgcgacaaaaagtcaaaaaccatgacagaaaaacataggaaagcagagtgtcactgtctacgtacaaccgagtggtggtgtcatcatccc
>KC403971-1991.191
atgaaaacattagatgtcataaaaagtgatggatcctcagaaacatgtaatcaactcaaaaaaataataaaaaaacactcaggtaaattgcttattgcattaaaactgatattggccttattgactttttttacagtaacaattactgttaactatataaaagtagaaaacaatttgcaggcatgtcaattaaaaaatgaatcagacaaaaaggacacaaagctaaataccacatcaacaacaatcagacccattcctgatctaaatgcagtacagtacttgaaaaggctgattcagaaacacaccaactttgtcataaaagacagagatacctgttggagaatacacacgaatcaatgcacaaatataaaaatatataagttcttatgttttgggtttatgaattcaacaaatacagactgtgaagaaccaacagttttatgcgacaaaaagtcaaaaaccatgacagaaaaacataggaaagcagagtgtcactgtctacacacaaccgagtggtggtgttatcatccc
>KC403972-1991.202
atgaaaacattagatgtcataaaaagtgatggatcctcagaaacatgtaatcaactcaaaaaaataataaaaaaacactcaggtaaattgcttattgcattaaaactgatattggccttattgactttttttacagtaacaattactgttaactatataaaagtagaaaacaatttgcaggcatgtcaattaaaaaatgaatcagacaaaaaggacacaaagctaaataccacatcaacaacaatcagacccattcctgatctaaatgcagtacagtacttgaaaaggctgattcagaaacacaccaactttgtcataaaagacagagatacctgttggagaatacacacgaatcaatgcacaaatataaaaatatataagttcttatgttttgggtttatgaattcaacaaatacagactgtgaagaactaacagttttatgcgacaaaaagtcaaaaaccatgacagaaaaacataggaaagcagagtgtcactgtctacatacaaccgagtggtggtgttattatctt
>KC403976-1983.686
atgataacactagatgtcatcaaaaatgatgggtcttcaaaaacatgtactcacctcaaaaaaacaatcaaagaccactctggcaaagtgcttattgtacttaagttaatattagctttactaacatttctcacagtgacaatcaccatcaattatataaaagtagaaaacaatctgcaaatatgtcagtcaaaaactgaatcagacaataaggactcatcatcaaataccacatcagtcacaaccaagaccactccaaatcatgatataacacagtattttaaaagtttgattcaaaggtatacaaactctgcaataGCCaacagagacacatgctggaaaacaagcagaaatcaatgcacaaacataacaacatacaaatttttatgttttaaatctgaagacacaaaaaccaacaattgtgataaactgacagatttatgcagaaacaaaccaaaaccagctgttgaagtgcatcacatagtagaatgccattgtatacacacagccaaatggaagcgccatcattac
>KC403977-2003.612
atgataacattagatgtcattaaaagtgatgggtcttcaaaaacatgtactcacctcaaaaaaataattaaagaccactctggtaaagtgcttattgtacttaagttaatattagctttactaacatttctcacagtgacaatcactatcaattatataaaagtagaaaacaatctgcaaatatgccagtcaaaaactgaatcagacaaaaaggactcatcatcaaataccacatcagtcacaaccaagactaccctaaatcatgatataacacagtattttaaaagtttgattcaaaggtatacaaactctgcaataGCCaacagagacacatgctggaagataagtagaaatcaatgcacaaacataacaacatacaaatttttatgctttaaatctgaagacacaaaaaccaacaattgtgataaactgacagatttatgcagaaacaaaccaaaaccagctgttgaagtgtatcacatagtagaatgccactgtatatacatagttaaatggaagtgctatcattac
>KC403978-2004.617
atgataacattggatgtcattaaaaatgatgggtcttcaaaaacatgtactcgccttaaaaaaataatcaaagaccactctggtaaagtgctcattgcacttaagttaatattagctttactaacatttttcacagtaacaatcactataaattacataaaagtagaaaacaatctacaaatatgccagtcaaaaactgagtcagacaaagaagactcaccatcaaataccacatctgtcacaaccaagaccactctagaccatgatataacacattattttaaaagattgattcaaaggtatacagattctgtaataGCCaacaaggacacatgctggaaaataagcagaaatcaatgcacaaatataacaacatataagtttttatgttttaaacctgaagactcaaaaatcaacagttgtgatagactgacagatttatgcaaaaacaaatcaaactcagcagttgaaacatatcacacagtagaatgccattgtatatacacaattgaatggaagtgctatcattat
>KC403979-2003.678
atgataacattagatgtcattaaaagtgatgggtcttcaaaaacatgtactcacctcaaaaaaataatcaaagaccattctggtaaagtgcttattgcacttaagttaatattagctttactaacatttttcacaataacaatcactataaattacataaaagtagaaaacaatctacaaatatgccagtcaaaaactgaatcagacaaagaagactcaccatcaaataccacatccgtcacaaccaagaccactctagaccatgatataacacagtattttaaaagattaattcaaaggtatacagattctgtaataGCCaacaaagacacatgctggaaaataagcagaaatcaatgcacaaatataacaacatataaatttttatgctttaaacctgaggactcaaaaatcaacagttgtgatagattgacagatctatgcagaaacaaatcaaaatcagcagctgaagcatatcatacaatagaatgccattgcatatacacaattgagtggaagtgctatcaccac
>KC403980-2003.431
atgataacattagatgtcattaaaagtgatgggtcttcaaaaacatgtactcacctcaaaaaaataattaaagaccactctggtaaagtgcttattgtacttaagttaatattagctttactaacatttctcacagtgacaatcaccatcaattatataaaagtagaaaacaatctgcaaatatgccagtcaaaaactgaatcagacaaaaaggactcatcatcaaataccacatcagtcacaaccaagactactctaaatcatgatataacacagtattttaaaagtttgattcaaaggtatacaaactctgcaataGCCaacagagacacatgctggaaaataagcagaaatcaatgcacaaacataacaacatacaaatttttatgttttaactctgaagaaacaaaaaccaacaattgtgataaactgacagatttatgcagaaacaaaccaaaaccagctgttgaagtgtatcacatagtagaatgccattgtatatacacagttaaatggaagtgctatcattat
>KC403981-2003.782
atgataacattagatgtcattaaaagtgatgggtcttcaaaaacatgtactcacctcaaaaaaataatcaaagaccattatggtaaagtgcttattgcacttaagttaatattagctttactaacatttttcacaataacaatcactataaattacataaaagtagaaaacaatctacaaatatgtcagtcaaaaactgaatcagacaaagaagactcaccatcaaataccacatccgtcacaaccaagactactctagatcatgatataacacagtattttaaaagattaattcaaaggtatacagattctgtaataGCCaacaaggacacatgctggaaaataagcagaaatcaatgcacaaatataacaacatataaatttctatgctttaaacctgaggactcaaaaatcaacagttgtgatagactgacagatctatgcagaaacaaatcaaaatcagcagctgaagcatatcatacagtagaatgccattgcatatacacaattgagtggaagtgctattaccac
>KC403982-2003.769
atgataacattagatgtcattaaaagtgatgggtcttcaaaaacatgtactcacctcaaaaaaataatcaaagaccattctggtaaagtgcttattrcacttaagttaatattagctttactaacatttttcacaataacaatcactataaattacataaaagtagaaaacaatctacaaatatgccagtcaaaaactgaatcagacaaagaagactcaccatcaaataccacatccgtcacaaccaagaccactctagaccatgatataacacagtattttaaaagattaattcaaaggtatacagattctgtaataGCCaacaaagacacatgctggaaaataagcagaaatcaatgcacaaatataacaacatataaatttttatgctttaaacctgaggactcaaaaatcaacagttgtgatagactgacagatctatgcagaaacaaatcaaaatcagcagctgaagcatatcatacaatagaatgccattgcatatacacaattgagtggaagtgctatcaccac
>KC403983-2004.745
atgataacattggatgtcattaaaaatgatgggtcttcaaaaacatgtactcaccttaaaaaaataatcaaagaccactctggtaaagtgctcattgcacttaagttaatattagctttactaacatttttcacagtaacaatcactataaattacataaaagtagaaaacaatctgcaaatatgccagtcaaaaactgagtcagacaaagaagactcaccatcaaataccacatctgtcacaaccaagaccactctagaccatgatataacacattattttaaaagattgattcaaaggtatacagattctgtaataGCCaacaaggacacatgctggaaaataagcagaaatcaatgcacaaatataacaacatataaatttttatgttttaaacctgaagactcaaaaatcaacagttgtgatagactgacagatttatgcagaaacaaatcaaactcagcagttgaagcatatcacacagtagaatgccattgtatatacacaattgaatggaagtgctatcattat
>KC403984-2004.787
atgataacattggatgtcattaaaaatgatgggtcttcaaaaacatgtactcaccttaaaaaaataatcaaagaccactctggtaaagtgctcattgcacttaagttaatattagctttactaacatttttcacagtaacaatcactataaattacataaaagtagaaaacaatctgcaaatatgccagtcaaaaactgagtcagacaaagaagactcaccatcaaataccacatctgtcacaaccaagaccactctagaccatgatataacacattattttaaaagattgattcaaaggtatacagattctgtaataGCCaacaaggacacatgctggaaaataagcagaaatcaatgcacaaatataacaacatataaatttttatgttttaaacctgaagactcaaaaatcaacagttgtgatagactgacagatttatgcagaaacaaatcaaactcagcagttgaagcatatcacacagtagaatgccattgtatatacacaattgaatggaagtgctatcattat
>KC562219-2005
atgaaaacattagatgtcataaaaagtgatggatcctcagaaacgtgtaatcaactcaaaaaaacaataaaaaaacactcgggtaaagtgcttattgtactaaaactgatattggctttactgacatttttcacagtgacaattactgttaactatataaaagtagaaaacaatttgcaggcatgtcaatcaaaaaatgaatcagacaaaaaggtcacaaagttaaatactacatcaacaacaattagacccatacctgatctaactgtagtacattatttgaaaagactgattcagagacacaccaactttgtcataaaagacagtgacacttgttggagaatacacaagaatcaatgtacaaatataaaaatatacaagttcttatgctttgggttcataaattcaacaggtacagattgtgaggaactaacaaccttatgcgacaaaaagttaaaaaccatggtagaaaaacatagaaaggcagagtgtcactgtctacatataaccgagtgggggtgctattatctt
>KC562220-2005
atgataacattggatgtcattaaaaatgatgggtcttcaaaaacatgtactcacctcaaaaaaataatcaaagaccactctggtaaagtgcttattgcactcaagttaatattagctttactaacatttttcacagtaacaatcactataaattacataaaagtagaaaacaatctgcaaatatgccagtcaaaaactgagtcagacaaagaagactcaccaccaaataccacatctgtcacaaccaagaccactctagaccatgatataacacagtattttaaaagattgattcaaaggtatacagattctgtaataGCCaacaaggacacatgctggaaaataagtagaaatcaatgcacaaatataacaacatataaatttttatgttttaaacctgaagactcaaaaatcaacagttgtgatagactgacagatttatgcagaaacaaatcaaactcagcagttgaagcatatcacacagtagaatgccattgtatatacacaatcgaatggaagtgctatcattat
>KC562221-2004
atgataacattggatgtcattaaaaatgatgggtcttcaaaaacatgtactcacctcaaaaaaataatcaaagaccactctggtaaagtgcttattgcactcaagttaatattagctttactaacatttttcacagtaacaatcactataaattacataaaagtagaaaacaatctgcaaatatgccagtcaaaaactgagtcagacaaagaagactcaccaccaaataccacatctgtcacaaccaagaccactctagaccatgatataacacagtattttaaaagattgattcaaaggtatacagattctgtaataGCCaacaaggacacatgctggaaaataagtagaaatcaatgcacaaatataacaacatataaatttttatgttttaaacctgaagactcaaaaatcaacagttgtgatagactgacagatttatgcagaaacaaatcaaactcagcagttgaagcatatcacacagtagaatgccattgtatatacacaatcgaatggaagtgctatcattat
>KC562224-2003.678
atgataacattggatgtcattaaaaatgatgggtcttcaaaaacatgtactcaccttaaaaaaataatcaaagaccactctggtaaagtgctcattgcacttaagttaatattagctttactaacatttttcacagtaacaatcactataaattacataaaagtagaaaacaatctgcaaatatgccagtcaaaaactgagtcagacaaagaagactcaccatcaaataccacttctgtcacaaccaagaccactctagaccatgatataacacattattttaaaagattgattcaaaggtatacagattctgtaataGCCaacaaggacgcatgctggaaaataagcagaaatcaatgcacaaatataacaacatataaatttttatgttttaaacctgaagactcaaaaatcaacagttgtgatagactgacagatttatgcagaaacaaatcaaactcagcagttgaagcatatcacacagtagaatgccattgtatatacacaattgaatggaagtgctatcattat
>KC562225-2003.673
atgataacattggatgtcattaaaaatgatgggtcttcaaaaacatgtactcaccttaaaaaaataatcaaagaccactctggtaaagtgcttattgcacttaagttaatattagctttactaacatttttcacagtaacaatcactataaattacattaaagtagaaaacaatctacaaatatgccagtcaaaaactgagtcagacaaagaagactcaccatcaaataccacatctgtcacaaccaagaccactccaaaccatgatataacacagtattttaaaagattgattcaaaggtatacagattctgtaataGCCaacaaggacacatgctggaaaataagcagaaatcaatgcacaaatataacaacatataaatttttatgttttaaacctgaagactcaaaaatcaacagttgtgatagactgacagatttatgcagaaacaaatcaaactcagcagttgaagcatatcacacagtagaatgccattgtatatacacaatcgaatggaaatgctatcattat
>KC562226-2003.763
atgataacattagatgtcattaaaagtgatgggtcttcaaaaacatgtactcacctcaaaaaaataattaaagaccactctggtaaagtgcttattgtacttaagttaatattagctttactaacatttctcacagtgacaatcaccatcaattatataaaagtagaaaacaatctgcaaatatgccagtcaaaaactgaatcagacaaaaaggactcatcatcaaataccacatcagtcacaaccaagaccactccaaatcatgatataacacagtattttaaaagtttgattcaaaggtatacaaactctgcaataGCCaacagagacacatgctggaaaataagcagaaatcaatgcacaaacataacaacatacaaatttttatgttttaaatctgaagaaacaaaaaccaacaattgtgataaactgacagatttatgcagaaacaaaccaaaaccagctgttgaagtgtatcacatagtagaatgccattgtatatacacagttaaatggaagtgctatcattac
>KC562227-1996
atgaaaacattagatgtcataaaaagtgatggatcctcagaaacatgtaatcaactcaaaaaaataataaaaaaacactcaggtaaattgcttattgcattaaaactgatattggccttattgactttttttacagtaacaattactggtaactatataaaagtagaaaacaatttgcaggcatgtcaattaaaaaatgaatcagacaaaaaggacacaaagctaaataccacatcaacaacaatcagacccattcctgatctaaatgcagtacagtacttgaaaaggctgattcagaaacacaccaactttgtcataaaagacagagatacctgttggagaatacacacgaatcaatgcacaaatataaaaatatataagttcttatgttttgggtttatgaattcaacaaatacagactgtgaagaaccaacagttttatgcgacaaaaagtcaaaaaccatgacagaaaaacataggaaagcagagtgtcactgtctacatacaaccgagtggtggtgttattatctt
>KC562228-1997.144
atgaaaacattagatgtcataaaaagtgacggatcctcagaaacatgtaatcaactcaaaaaaataataaaaaagcactcaggtaaattgcttattgcattaaaactgatattggccttattgacgtttttcacagtaacaattactgttaactatataaaagtagaaaataatttgcaggcatgtcaattaaaaaatgagtcagacaaaaaggacacaaagctaaatactacatcaacaacaatcagacccattcctgatctaaatgcagtacagtacttgaaaaggctgattcagaaacacaccaactttgtcataaaagacagagatacctgttggagagtacacacgaatcaatgcacaaatataaaaatatacaagttcttatgttttgggtttatgaattcaacaaatacagactgtgaagaactaacagttttatgcgacaaaaagtcaaaaaccatgacagaaaaacataggaaagcagagtgtcactgtctacatacaaccgagtggtggtgttattatctt
>KC562230-2004.183
atgaaaacattagatgtcataaaaagtgatggatcctcagaaacgtgtaatcaactcaaaaaaacaataaaaaaacactcgggtaaagtgcttattgtactaaaactgatattggctttactgacatttttcacagtaacaattactgttaactatataaaagtagaaaacaatttgcaggcatgtcaatcaaaaaatgaatcagacaaaaaggtcacaaagttaaatactacatcaacaacaattagacccatacctgatctaactgtagtacattatttgaaaagactgattcagagacacaccaactttgtcataaaagacagtgacacttgttggaaaatacacaagaatcaatgtacaaatataaaaatatacaagttcttatgctttgggttcataaattcaacaggtacagattgtgaggaactaacaaccttatgcgacaaaaagttaaaaaccatggtagaaaaacatagaaaggcagaatgtcactgtctacatataaccgagtgggggtgctattatcct
>KC562231-2004.574
atgaaaacattagatgtcataaaaagtgatgggtcctcagaaacatgtaatcaaatcaaaaaaataataaaaaagcactcaggtaaactgctcattgcattgaaactgatattggccttattgacgtttttcacagtaacaattactgttaactatataaaagtagaaaataatttgcaggcatgtcaattaaaaaatgaatcagacaaaaaggacacaaagctaaatactacatcaacaacaatcagacccattcctgatctaaatgcagtacagtacttgaaaaggctgattcagaaacacaccaactttgtcataaaagacagagatacctgttggagagtacacacgaatcaatgcacaaatataaaaatatacaagttcttatgttttgggtttatgaattcaacaaatacagactgtgaagaactaacagctttatgcgacaaaaagtcaaaaaccatgacagaaaaacataggaaagcagagtgtcactgcctacatacaaccgagtggtggtgtcattatctt
>KC562232-2001.096
atgaaaacattagatgtcataaaaagtgacggatcctcagaaacatgtaatcaactcaaaaaaataataaaaaagcactcaggtaaattgcttattgcattaaaactgatattggccttattgacgtttttcacagtaacaattactgttaactatataaaagtagaaaataatttgcaggcatgtcaattaaaaaatgagtcagacaaaaaggacacaaagctaaatactacatcaacaacaatcagacccattcctgatctaaatgcagtacagtacttgaaaaggctgattcagaaacacaccaactttgtcataaaagacagagatacctgttggagagtacacacgaatcaatgcacaaatataaaaatatacaagttcttatgttttgggtttatgaattcaacaaatacagactgtgaagaactaacagttttatgcgacaaaaagtcaaaaaccatgacagaaaaacataggaaagcagagtgtcactgtctacatacaaccgagtggtggtgttattatctt
>KC562233-2003.652
atgataacattggatgtcattaaaaatgatgggtcttcaaaaacatgtactcaccttaaaaaaataatcaaagaccactctggtaaagtgcttattgcacttaagttaatattagctttactaacatttttcacagtaacaatcactataaattacattaaagtagaaaacaatctgcaaatatgccagtcaaaaactgagtcagacaaagaagactcaccatcaaataccacatctgtcacaaccaagaccactctaaaccatgatataacacagtattttaaaagattgattcaaaggtatacagattctgtaataGCCaacaaggacacatgctggaaaataagcagaaatcaatgcacaaatataacaacatataaatttttatgttttaaacctgaagactcaaaaatcaacagttgtgataaactaacagatttatgcagaaacaaatcaaactcagcagttgaagcatatcacacagtagaatgccattgtatatacacaatcgaatggaaatgctatcattat
>KC562235-2004
atgaaaacattagatgtcataaaaagtgatggatcttcagaaacgtgtaatcaactcaaaaaaacaataaaaaaacactcgggtaaagtgcttattgtactaaaactgatattggctttactgacatttttcacagtaacaattactgttaactatataaaagtagaaaacaatttgcaggcatgtcaatcaaaaaatgaatcagacaaaaaggtcacaaagttaaatactacatcaacaacaattagacccatacctgatctaactgtagtacattatttgaaaagactgattcagagacacaccaactttgtcataaaagacagtgacacttgttggagaatacacaagaatcaatgtacaaatataaaaatatacaagttcttatgctttgggttcataaattcaacaggtacagattgtgaggaactaacaaccttatgcgacaaaaagttaaaaaccatgatagaaaaacatagaaaggcagaatgtcactgtctacatataaccgagtgggggtgctattatctt
>KC562238-1996.205
atgaaaacattagatgtcataaaaagtgatggatcctcagaaacatgtaatcaactcaaaaaaataataaaaaaacactcaggtaaattgcttattgcattaaaactgatattggccttattgactttttttacagtaacaattactgttaactatataaaagtagaaaacaatttgcaggcatgtcaattaaaaaatgaatcagacaaaaaggacacaaagctaaataccacatcaacaacaatcagacccattcctgatccaaatgcagtacagtacttgaaaaggctgattcagaaacacaccaaccctgtcataaaagacagagatacctgttggagaatacacacgaatcaatgcacaaatataaaaatatataagttcttatgttttgggtctatgaattcaacaaatacagactgcgaagaaccaacagttttatgcgacaaaaagtcaaaaaccatgacagaaaaacataggaaagcagagtgtcactgtctacatacaaccgagtggtggtgttattatctt
>KC562239-1995.833
atgaaaacattagatgtcataaaaagtgatggatcctcagaaacatgtaatcaactcaaaaaaataataaaaaaacactcaggtaaattgcttattgcattaaaactgatattggccttattgactttttttacagtaacaattactgttaactatataaaagtagaaaacaatttgcaggcatgtcaattaaaaaatgaatcagacaaaaaggacacaaagctaaataccacatcaacaacaatcagacccattcctgatctaaatgcagtacagtacttgaaaaggctgattcagaaacacaccaactttgtcataaaagacagagatacctgttggagaatacacacgaatcaatgcacaaatataaaaatatataagttcttatgttttgggtctatgaattcaacaaatacagactgcgaagaaccaacagttttatgcgacaaaaagtcaaaaaccatgacagaaaaacataggaaagcagagtgtcactgtctacacacaaccgagtggtggtgctatcatccc
>KC562240-2003.529
atgataacattggatgtcattaaaaatgatgggtcttcaaaaacatgtactcacctcaaaaaaataatcaaagaccactctggtaaagtgcttattgcacttaagttaatattagctttactaacatttttcacagtaacaatcactataaattacataaaagtagaaaacaatctgcaaatatgccagtcaaaaactgagtcagacaaagaagactcaccatcaaataccacatctgtcacaaccaagaccactctagaccatgatataacacagtattttaaaagattgattcaaaggtatacagattctgtaataGCCaacaaggacacatgctggaaaataagtagaaatcaatgcacaaatataacaacatataaatttttatgttttaaacctgaagactcaaaaatcaacagttgtgatagactgacagatttatgcagaaacaaatcaaactcagcagttgaagcatatcacacagtagaatgccattgtatatacacaatcgaatggaagtgctatcattat
>KC562241-2003.612
atgataacattagatgtcattaaaagtgatgggtcttcaaagacatgtactcacctcaagaaaataattaaagaccattctggtaaagtgcttattgtacttaagttaatattagctttactaacatttttcacagtgacaatcaccatcaattatataaaagtagaaaacaatctgcaaatatgccagtcaaaaactgaatcagacaaaaaggactcatcatcaaataccacatcagtcacaaccaagaccactctaaatcatgatataacacagtattttaaaagattgattcaaaggtatacagattctgtaataGCCaacaaagacacatgctggaaaataagcagaaatcaatgcacaaacataacaacatacaaatttttatgttttaaatctgaagaaacaaaaaccaacaattgtgataaactgacagatttatgcagaaacaaaccaaaaccagctgttgaagtgtatcacatagtagaatgccattgtatatacacagttaaatggaagtgctatcattac
>KC562242-2004
atgaaaacattagatgtcataaaaagtgatggatcctcagaaacgtgtaatcaactcaaaaaaacaataaaaaaacactcgggtaaagtgcttattgtactaaaactgatattggctttactgacatttttcacagtaacaattactgttaactatataaaagtagaaaacaatttgcaggcatgtcaatcaaaaaatgaatcagacaaaaaggtcacaaagttaaatactacatcaacaacaattagacccatacctgatctaactgtagtacattatttgaaaagactgattcagagacacaccaactttgtcataaaagacagtgacacttgttggagaatacacatgaatcaatgtacaaatataaaaatatacaagttcttatgctttgggttcataaattcaacaagtacagattgtgaggaactaacaaccctatgcgacaaaaagttaaaaaccatggtagaaaaacatagaaaggcagaatgtcactgtctacatataaccgagtgggggtgctattatcct
>KC562244-1983.955
atgaaaacattagatgtcataaaaagtgatggatcctcagaaacatgtaatcaactcaaaaaaataataaaaaaacactcaggtaaattgcttattgcactaaaactgatattggccttattgacctttcttacagtaacaatcactgtcaaccatataaaagtagaaaacaatctgcaggcatgtcaaccaaaaaatgaatcagacaaaaaggacacaaagctaaacaccacatcaacaacaatcagacccattcctgatctaaacgcagtacagtacttgaaaaggctgattcagaaacacaccaactttgtcataaaagacagagatacctgttggagaatacacacgaatcaatgcacaaatataaaaatatataagttcttatgttttgggtttatgaattcaacaaatacagactgtgaagaactaacagttttatgcgacaaaaagtcaaaaaccatgacagaaaaacataggaaagcagagtgtcactgtctacatacaaccgagtggtggtgttattatctt
>KF516922-2011.51
atgaaaacattagatgtcataaaaagtgatggatcctcagaaacgtgtaatcagctcaaaaaaacaataaaaaaacactcgggtaaagtgcttattgtactaaaactgatattggctttactgacatttttcacagtaacaattactgttaactatataaaagtagaaaacaatttgcaggcatgtcaatcaaaaaatgaatcagacaaaaaggtcacaaagttaaatactacatcagcaacaattaaacccatatctgatctaactgtagtacattatttgaaaagactgattcagagacacaccaactttgttataaaagacagtgacacttgttggagaatacacaagaatcaatgtacaaatataaaaatatacaagttcttatgcttcgggttcataaattcaacaggtacagattgtgaggaactaacaaccctatgtgacaaaaagttaaaaaccatggtaaaaaaacatggaaaggcagaatgtcactgtctacatataaccgagtgggggtgctattatcct
>KF530163-2004.526
atgaaaacattagatgtcataaaaagtgatggatcctcagaaacgtgtaatcaactcaaaaaaacaataaaaaaacactcgggtaaagtgcttattgtactaaaactgatattggctttactgacatttttcacagtaacaattactgttaactatataaaagtagaaaacaatttgcaggcatgtcaatcaaaaaatgaatcagacaaaaaggtcacaaagttaaatactacatcaacaacaattagacccatacctgatctaactgtagtacattatttaaaaagactgattcagagacataccaactttgtcataaaagacagtgacacttgttggagaatacacaagaatcaatgtacaaatataaaaatatacaagttcttatgctttgggtttataaattcaacaggtacagattgtgaggaactaacaaccttatgcgataaaaagttaaaaaccatggtagaaaaatatagaaaggcagaatgtcactgtctacatataaccgagtgggggtgctattatcct
>KF530164-2004.631
atgaaaacattagatgtcataaaaagtgatggatcctcagaaacgtgtaatcaactcaaaaaaacaattaaaaaacactcgggtaaagtgcttattgtactaaaactgatattggctttactgacatttttcacagtaacaattactgttaactatataaaagtagaaaacaatttgcaggcatgtcaatcaaaaaatgaatcagataaaaaggtcacaaagttaaatactacatcaacaacaattagacccatacctgatctaactgtagtacattatttgaaaagactgattcagagacacaccaactttgtcataaaagacagtgacacttgttggagaatacacaagaatcaatgtacaaatataaaaatatacaagttcttatgctttgggttcataaattcaacaggtacagattgtgaggaactaacaaccctatgcgacaaaaagttaaaaaccatggtagaaaaacatagaaaggcagaatgtcactgtccacatataaccgagtgggggtgctattatcct
>KF530167-2004.659
atgaaaacattagatgtcataaaaagtgatggatcctcagaaacgtgtaatcaactcaaaaaaacaattaaaaaacactcgggtaaagtgcttattgtactaaaactgatattggctttactgacatttttcacagtaacaattactgttaactatataaaagtagaaaacaatttgcaggcatgtcaatcaaaaaatgaatcagacaaaaaggtcacaaagttaaatactacatcaacaacaattagacccatacctgatctaactgtagtacattatttgaaaagactgattcagagacacaccaactttgtcataaaagacagtgacacttgttggagaatacacaagaatcaatgtacaaatataaaaatatacaagttcttatgctttgggttcataaattcaacaggtacagattgtgaggaactaacaaccctatgcgacaaaaagttaaaaaccatggtagaaaaacatagaaaggcggaatgtcagtgtctagatataaccgagtgggggtgctattatcct
>KF530171-2004.479
atgaaaacattagatgtcataaaaagtgatggatcctcagaaacgtgtaatcaactcaaaaaaacaattaaaaaacactcgggtaaagtgcttattgtactaaaactgatattggctttactgacatttttcacagtaacaattactgttaactatataaaagtagaaaacaatttgcaggcatgtcaatcaaaaaatgaatcagataaaaaggtcacaaagttaaatactacatcaacaacaattagacccatacctgatctaactgtagtacattatttgaaaagactgattcagagacacaccaactttgtcataaaagacagtgacacttgttggagaatacacaagaatcaatgtacaaatataaaaatatacaagttcttatgctttgggttcataaattcaacaggtacagattgtgaggaactaacaaccctatgcgacaaaaagttaaaaaccatggtagaaaaacatagaaaggcagaatgtcactgtctacatataaccgagtgggggtgctattatcct
>KF530173-2004.526
atgaaaacattagatgtcataaaaagtgatggatcctcagaaacgtgtaatcaactcaaaaaaacaattaaaaaacactcgggtaaagtgcttattgtactaaaactgatattggctttactgacatttttcacagtaacaattactgttaactatataaaagtagaaaacaatttgcaggcatgtcaatcaaaaaatgaatcagataaaaaggtcacaaagttaaatactacatcaacaacaattagacccatacctgatctaactgtagtacattatttgaaaagactgattcagagacacaccaactttgtcataaaagacagtgacacttgttggagaatacacaagaatcaatgtacaaatataaaaatatacaagttcttatgctttgggttcataaattcaacaggtacagattgtgaggaactaacaaccctatgcgacaaaaagttaaaaaccatggtagaaaaacatagaaaggcagaatgtcactgtccacatataaccgagtgggggtgctattatcct
>KF530178-2004.779
atgaaaacattagatgtcataaaaagtgacggatcctcagaaacatgtaatcaactcaaaaaaataataaaaaagcactcaggtaaattgcttattgcattaaaactgatattggccttattgacgtttttcacagtaacaattactgttaactatataaaagtagaaaataatttgcaggcatgtcaattaaaaaatgaatcagacaaaaaggatacaaagctaaatactacatcaacaacaatcagacccattcctgatctaaatgcaatacagtacttgaaaaggctaattcagaaacataccaactttgtcataaaagacagagatacctgttggagagtacacacgaatcaatgcacaaatataaaaatatacaagttcttatgttttgggtttatgaattcaacaaatacagactgtgaagaactaacagttttatgcaacaaaaagtcaaaagccatgacagaaagacataggaaagcagagtgtcactgtctacatacaaccgagtggtggtgttattatctt
>KF530179-2003.609
atgaaaacattagatgtcataaaaaatgatggatcctcagaaacgtgtaatcaactcaaaaaaacaataaaaaaacactcgggtaaagtgcttattgtactaaaactgatattggctttactgacatttttcacagtaacaattactgttaactatataaaagtagaaaacaatttgcaggcatgtcaatcaaaaaatgaatcagacaaaaaggtcacaaagtttaatactacatcaacaacaattagacccatacctgatctaactgtagtacattatttgaaaagactgattcagagacacaccaactttgtcataaaagacagtgacacttgttggagaatacacaagaatcaatgtacaaatataaaaatatacaagttcttatgctttgggttcataaattcaacaggtacagattgtgaggaactaacaaccttatgcgacaaaaagttaaaaaccatggtagaaaaacatagaaaggcagaatgtcactgtctacatataaccgagtgggggtgctattatctt
>KF686742-2002
atgataacattagatgtcattaaaagtgatgggtcttcaaaaacatgtactcacctcaaaaaaataatcaaagaccattctggtaaagtgcttattgcacttaagttaatattagctttactaacatttttcacaataacaatcactataaattacataaaagtagaaaacaatctacaaatatgccagtcaaaaactgaatcagacaaagaagactcaccatcaaataccacatccgtcacaaccaagactactctagaccatgatataacacagtattttaaaagattaattcaaaggtatacagattctgtaataGCCaacaaggacacatgctggaaaataagcagaaatcaatgcacaaatataacaacatataaatttttatgctttaaacctgaggactcaaaaatcaacagttgtgatagactgacagatctatgcagaaacaaatcaaaatcagcagctgaagcatatcatacagtagaatgccattgcatatacacaattgagtggaagtgctatcaccac
>KJ627377-2010.394
atgataacattggatgtcattaaaaatgatgggtcttcaaaaacatgtactcaccttaaaaaaataatcaaagaccactctggtaaagtgctcatagcacttaagttaatattagctttactaacatttttcacagtaacaatcactataaattacataaaagtagaaaacaatctgcaaatatgccagtcaaaaactgagtcagacaaagaagactcaccatcaaataccacatctgtcacaaccaagaccattctagaccatgatataacacattattttaaaagattgattcaaaggtatacagattctgcaataGCCaacaaggacacatgctggaaaataagcagaaatcaatgcacaaatataacaacatataaatttttatgttttaaacctgaagactcaaaaatcaacagttgcgatagactgacagatttatgtagaaacaaatcaaactcagcagttgaaacatatcacacagtagaatgccattgtatatacacaattgaatggaagtgctatcattat
>KJ627379-2009.999
atgataacattggatgtcattaaaaatgatgggtcttcaaaaacatgtactcaccttaaaaaaataatcaaagaccactctggcaaagtgcttattgcacttaagctaatattagctttactaacatttttcacagtaacaatcactataaattacataaaggtagaaaacaatctgcaaatatgccagtcaaaaactgagtcagacaaagaagactcaccatcaaataccacatctgtcacaaccaagaccactctagaccatgatataacacagtattttaaaagattgattcaaaggtatacagattctgtaataGCCaacaaggacacatgctggaaaataagcagaaatcaatgcacgaatataacaacatataaatttctatgtcttaaacccgaagactcaaaaatcaacagctgtgatagactgacagatttatgcagaaacaaatcaaactcagcagctgaagcatatcacacagcagaatgccattgtatatacacaatcgaatggaagtgctatcactat
>KJ627380-2010.441
atgataacattggatgtcattaaaaatgatgggtcttcaaaaacatgtactcaccttaaaaaaataatcaaagaccactctggtaaagtgctcatagcacttaagttaatattagctttactaacatttttcacagtaacaatcactataaattacataaaagtagaaaacaatctgcaaatatgccaatcaaaaactgagtcagacaaagaagactcaccatcaaataccacatctgtcacaaccaagaccactctagaccatgatataacacattattttaaaaaattgattcaaaggtatacagattctgtaataGCCaacaaggacacatgctggaaaataagcagaaatcaatgcacaaatataacaacatataaatttttatgttttaaacctgaagactcaaaaatcaacagttgtgatagactgacagatttatgcagaaacaaatcaaactcagcagttgaaacacatcacacagtagagtgccattgtatatacacaattgaatggaagtgctatcattat
>KJ627381-2010.460
atgataacattggatgtcattaaaaatgatgggtcttcaaaaacatgtactcaccttaaaaaaataatcaaagaccactctggtaaagtgctcatagcacttaagttaatattagctttgctaacatttttcacagtaacaatcactataaattacataaaagtagaaaacaatctgcaaatatgccagtcaaaaactgagtcagacaaagaagactcaccatcaaataccacatctgtcacaaccaagaccactctagaccatgatataacacattattttaaaagattgattcaaaggtatacagattctgtaataGCCaacaaggacacatgctggaaaataagcagaaatcaatgcacaaatataacaacatataaatttttatgttttaaacctgaagactcaaaaatcaacagttgtgatagactgacagatttatgcagaaacagatcaaactcagcagttgaaacatatcacacagtagaatgccattgtatatacacaattgaatggaagtgctatcattat
>KJ627382-2011.048
atgataacattggatgtcattaaaaatgatgggtcttcaaaaacatgtactcaccttaaaaaaataatcaaagaccattctggtaaagtgcttattgcacttaagttaatattagctttactaacatttttcacagtaacaatcactataaattacataaaggtagaaaacaatctgcaaatatgccagtcaaaaactgaatcagacaaagaagactcaccatcaaataccacatctgtcacaaccaagaccactctagaccatgatataacacagtattttaaaagattgattcaaaggtatacagattctgcaataGCCaacaaggacacatgctggaaaataagcagaaatcaatgcacgaatataacaacatacaaatttctatgtcttaaacctgaagactcaaaaatcaacagttgtgatagactgacagatttatgcagaaacaaatcaaactcagcagctgaagcatatcacacagtagaatgccattgtatatacacaatcgaatggaagtgctatcattat
>KJ627383-2008.889
atgaaaacattagatgtcataaaaagtgatggatcctcagaaacgtgtaatcaactcaaaaaaataataaaaaaacactcaggtaaagtgcttattgtactaaaactgatattggctttactgacatttttcacagtaacaattactgttaactatataaaagtagaaaacaatttgcaggcatgtcaatcaaaaaatgaatcagacaaaaaggtcacaaagttaaatactacatcaacaacaattagacccatacctgatctaactgtagtacattatttaaaaagactgattcagagacacaccaactttgtcataaaagacagtgacacttgttggagaatacacaagaatcaatgtacaaatataaaaatatacaagttcttatgctttgggttcataaattcaacaggtatagattgtgaggaactaacaaccctatgcgataaaaagtcaaaaaccatggtagaaaaacatagaaaggcagaatgtcactgtctacatataaccgagtgggggtgctattatcct
>KJ627384-2010.101
atgataacattggatgtcattaaaaatgatgggtcttcaaaaacatgtactcaccttaaaaaaataatcaaagaccactctggtaaagtgctcatagcacttaagttaatattagctttactaacatttttcacagtaacaatcactataaattacataaaagtagaaaacaatctgcaaatatgccagtcaaaaactgagtcagacaaagaagactcaccatcaaataccacatctgtcacaaccaagaccactctagaccatgatataacacattattttaaaaaattgattcaaaggtatacagattctgtaataGCCaacaaggacacatgctggaaaataagcagaaatcaatgcacaaatataacaacatataaatttttatgttttaaacctgaagactcaaaaatcaacagttgtgatagactgacagatttatgcagaaacaaatcaaactcagcagttgaaacacatcacacagtagagtgccattgtatatacacaattgaatggaagtgctatcattat
>KJ627385-2009.886
atgataacattggatgtcattaaaaatgatgggtcttcaaaaacatgtactcaccttaaaaaaataatcaaagaccactctggcaaagtgcttattgcacttaagctaatattagctttactaacatttttcacagtaacaatcactataaattacataaaggtagaaaacaatctgcaaatatgccagtcaaaaactgagtcagacaaagaagactcaccatcaaataccacatctgtcacaaccaagaccactctagaccatgatataacacagtattttaaaagattgattcaaaggtatacagattctgtaataGCCaacaaggacacatgctggaaaataagcagaaatcaatgcacgaatataacaacatataaatttctatgtcttaaacccgaagactcaaaaatcaacagctgtgatagactgacagatctatgcagaaacaaatcaaactcagcagctgaagcatatcacacagcagaatgccattgtatatacacaatcgaatggaagtgctatcactat
>KJ627386-2008.678
atgataacattggatgtcattaaaaatgatgggtcttcaaaaacatgtactcaccttaaaaaaataatcaaagaccactctggtaaagtgctcatagcacttaagttaatattagctttactaacatttttcacagtaacaatcactataaattacataaaagtagaaaacaatctgcaaatatgccagtcaaaaactgagtcagacaaagaagactcaccatcaaataccacatctgtcacaaccaagaccattctagaccatgatataacacattattttaaaaaattgattcaaaggtatacagattctgtaataGCCaacaaggacacatgctggaaaataagcagaaatcaatgcacaaatataacaacatataaatttttatgttttaaacctgaagactcaaaaatcaacagttgtgatagactgacagatttatgcagaaacaaatcaaactcagcagttgaaacatatcacacagtagaatgccattgtatatacacaattgaatggaagtgctatcattat
>KJ627387-2010.037
atgataacattggatgtcattaaaaatgatgggtcttcaaaaacatgtactcaccttaaaaaaataatcaaagaccactctggtaaagtgctcatagcacttaagttaatattagctttactaacatttttcacagtaacaatcactataaattacataaaagtagaaaacaatctgcaaatatgccagtcaaaaactgagtcagacaaagaagactcaccatcaaataccacatctgtcacaaccaagaccattctagaccatgatataacacattattttaaaagattgattcaaaggtatacagattctgtaataGCCaacaaggacacatgctggaaaataagcagaaatcaatgcacaaatataacaacatataaatttttatgttttaaacctgaagactcaaaaatcaacagttgtgatagactgacagatttatgcagaaacaaatcaaactcagcagttgaaacatatcacacagtagaatgccattgtatatacacaattgaatggaagtgctatcattat
>KJ627388-2011.279
atgataacattagatgtcattaaaagtgatgggtcttcaaaaacatgtactcacctcaaaaaaataatcaaagaccattctggtaaagtgcttattgcacttaagttaatattagctttactaacatttttcacaataacaatcactataaattacataaaagtagaaaacaatctacaaatatgtcagtcaaaaactgaatcagacaaagaagactcaccatcaaataccacatccgtcacaaccaagactaccctagaccatgatataacacagtattttaaaagattaattcaaaggtatacagattctgtaataGCCaacaaagacacatgctggaaaataagcagaaatcaatgcacaaatataacaacatataaatttttgtgctttaaacctgagaactcaaaaatcaacagttgtgaaaaactgacagatctatgcagaaacaaatcaaaaccagcagctgaagcatatcatacagtagaatgccattgcatatacacaattgagtggaagtgctatcaccac
>KJ627389-2010.399
atgataacattggatgtcattaaaaatgatgggtcttcaaaaacatgtactcaccttaaaaaaataatcaaagaccactctggtaaagtgctcatagcacttaagttaatattagctttgctaacatttttcacagtaacaatcactataaattacataaaagtagaaaacaatctgcaaatatgccagtcaaaaactgagtcagacaaagaagactcaccatcaaataccacatctgtcacaaccaagaccactctagaccatgatataacacattattttaaaagattgattcaaaggtatacagattctgtaataGCCaacaaggacacatgctggaaaataagcagaaatcaatgcacaaatataacaacatataaatttttatgttttaaacctgaagactcaaaaatcaacagttgtgatagactgacagatttatgcagaaacagatcaaactcagcagttgaaacatatcacacagtagaatgccattgtatatacacaattgaatggaagtgctatcattat
>KJ627390-2009.963
atgataacattagatgtcattaaaagtgatgggtcttcaaaaacatgtactcacctcaaaaaaataatcaaagaccattctggtaaagtgcttattgcacttaagttaatattagctttactaacatttttcacaataacaatcactataaattacataaaagtagaaaacaatctacaaatatgtcagtcaaaaactgaatcagacaaagaagactcaccatcaaataccacatccgtcacaaccaagactactccagaccatgatataacacagtatttcaaaagattaattcaaaggtatacagactctgtaacaGCCaacaaagacacatgctggaaaataagcagaaatcaatgcacaaatataacaacatataaatttttgtgctttaaacctgagaactcaaaaatcaacagttgtgaaaaactgacagatctatgcagaaacaaatcaaaaccagcagctgaagcatatcatacagcagaatgccattgcatatacacaattgagtggaagtgctatcaccac
>KJ627392-2008.790
atgataacattggatgtcattaaaaatgatgggtcttcaaaaacatgtactcaccttaaaaaaataatcaaagaccattctggtaaagtgcttattgcacttaagttaatattagctttactaacatttttcacagtaacaatcactataaattacataaaggtagaaaacaatctgcaaatatgccagtcaaaaactgaatcagacaaagaagactcaccatcaaataccacatctgtcacaaccaagaccactctagaccatgatataacacagtattttaaaagattgattcaaaggtatacagattctgtaataGCCaacaaggacacatgctggaaaataagcagaaatcaatgcacgaatataacaacatataaatttctatgtcttaaacctgaagactcaaaaatcaacagttgtgatagactgacagatttatgcagaaacaaatcaaactcagcagctgaagcatatcacacagtagaatgccattgtatatacacaatcgaatggaagtgctatcattat
>KJ627393-2009.899
atgataacattggatgtcattaaaaatgatgggtcttcaaaaacatgtactcaccttaaaaaaataatcaaagaccactctggtaaagtgctcatagcacttaagttaatattagctttactaacatttttcacagtaacaatcactataaattacataaaagtagaaaacaatctgcaaatatgccagtcaaaaactgagtcagacaaagaagactcaccatcaaataccacatctgtcacaaccaagaccattctagaccatgatataacacattattttaaaaaattgattcaaaggtatacagattctgtaataGCCaacaaagacacatgctggaaaataagcagaaatcaatgcacaaatataacaacatataaatttttatgttttaaacctgaagactcaaaaatcaacagttgtgatagactgacagatttatgcagaaacaaatcaaactcagcagttgaaacatatcacacagtagaatgccattgtatatacacaattgaatggaagtgctatcattat
>KJ627394-2011.452
atgataacattagatgtcattaaaagtgatgggtcttcaaaaacatgtactcacctcaaaaaaataatcaaagaccattctggtaaagtgcttattgcacttaagttaatattagctttactaacatttttcacaataacaatcactataaattacataaaagtagaaaacaatctacaaatatgtcagtcaaaaactgaatcagacaaagaagactcaccatcaaataccacatccgtcacaaccaagactactctagaccatgatataacacagtattttaaaagattaattcaaaggtatacagattctgtaataGCCaacaaagacacatgctggaaaataagcagaaatcaatgcacaaatataacaacatataaatttttgtgctttaaacctgagaactcaaaaatcaacagttgtgaaaaactgacagatctatgcagaaacaaatcaaaaccagcagctgaagcatatcatacagtagaatgccattgcatatacacaattgagtggaagtgctatcaccac
>KJ627396-2010.405
atgataacattggatgtcattaaaaatgatgggtcttcaaaaacatgtactcaccttaaaaaaataatcaaagaccactctggtaaagtgctcatagcacttaagttaatattagctttactaacatttttcacagtaacaatcactataaattacataaaagtagaaaacaatctgcaaatatgccagtcaaaaactgagtcagacaaagaagactcaccatcaaataccacatctgtcacaaccaagaccactctagaccatgatataacacattattttaaaagattgattcaaaggtatacagattctgtaataGCCaacaaggacacatgctggaaaataagcagaaatcaatgcacaaatataacaacatataaatttttatgttttaaacctgaagactcaaaaatcaacagttgtgatagactgacagatttatgcagaaacagatcaaactcagcagttgaaacatatcacacagtagaatgccattgtatatacacaattgaatggaagtgctatcattat
>KJ627397-2010.965
atgaaaacattagatgtcataaaaagtgatggatcctcaaaaacatgtaatcaactcaaaaaaataataaaaaaccattcaggtaaattgcttattgcattaaaactgatattggctttattgactttctttacagtaacaattactgttaactatataaaagtagaaaacaatttgcaggcatgtcaattaaaaaatgaatcagacaaaaaggacacaaaactaaataccacatcaacaacaatcagacccattcctgatctaaatgcagtacagtacttgaaaaggctgattcagaaacataccaacttcgtcataaaagacagagatacctgttggagaatacacacgaatcaatgcacaaatataaaaatatataagttcttatgttttgggtttatgaattcaacaaacgcagactgtgaagaattaacagttttatgcgacaaaaagtcaaaaaccatgacagaaaaatataggaaagcagagtgccactgtctacatacaaccgagtggtggtgttattatctt
>KJ627398-2011.346
atgataacattagatgtcattaaaagtgatgggtcttcaaaaacatgtactcacctcaaaaaaataatcaaagaccattctggtaaagtgcttattgcacttaagttaatattagctttactaacatttttcacaataacaatcactataaattacataaaagtagaaaacaatctacaaatatgtcagtcaaaaactgaatcagacaaagaagactcaccatcaaataccacatccgtcacaaccaagactactctagaccatgatataacacagtattttaaaagattaattcaaaggtatacagattctgtaataGCCaacaaagacacatgctggaaaataagcagaaatcaatgcacaaatataacaacatataaatttttgtgctttaaacctgagaactcaaaaatcaacagttgtgaaaaactgacagatctatgtagaaacaaatcaaaaccagcagctgaagcatatcatacagtagaatgccattgcatatatacaattgagtggaagtgctatcatcac
>KJ627399-2010.779
atgataacattggatgtcattaaaaatgatgggtcttcaaaaacatgtactcaccttaaaaaaataatcaaagaccactctggtaaagtgctcatagcacttaagttaatattagctttactaacatttttcacagtaacaatcactataaattacataaaagtagaaaacaatctgcaaatatgccagtcaaaaactgagtcagacaaagaagactcaccatcaaataccacatctgtcacaaccaagaccattctagaccatgatataacacattattttaaaagattgattcaaaggtatacagattctgtaataGCCaacaaggacacatgctggaaaataagcagaaatcaatgcacaaatataacaacatataaatttttatgttttaaacctgaagactcaaaaatcaacagttgtgatagactgacagatttatgcagaaacaaatcaaactcagcagttgaaacatatcacacagtagaatgccattgtatatacacaattgaatggaagtgctatcattat
>KJ627400-2010.571
atgaaaacattagatgtcataaaaagtgatggatcctcaaaaacatgcaatcaactcaaaaaaataataaaaaaccattcaggtaaattgcttattgcattaaaactgatattggctttattgactttctttacagtaacaattactgttaactatataaaagtagaaaacaatttgcaggcatgtcaattaaaaaatgaatcagacaaaaaggacacaaaactaaataccacatcaacaacaatcagacccattcctgatctaaatgcagtacagtacttgaaaaggctgattcagaaacataccaacttcgtcataaaagacagagatacctgttggagaatacacacgaatcaatgcacaaatataaaaatatataagttcttatgttttgggtttatgaattcaacaaatgcagactgtgaagaattaacagttttatgcgataaaaagtcaaaaaccatgacagaaaaatataggaaagcagagtgccactgtctacatacaaccgagtggtggtgttattatctt
>KJ627401-2011.107
atgataacattggatgtcattaaaaatgatgggtcttcaaaaacatgtactcaccttaaaaaaataatcaaagaccattctggtaaagtgcttattgcacttaagttaatattagctttactaacatttttcacagtaacaatcactataaattacataaaggtagaaaacaatctgcaaatatgccagtcaaaaactgaatcagacaaagaagactcaccatcaaataccacatctgtcacaaccaagaccactctagaccatgatataacacagtattttaaaagattgattcaaaagtatacagattctgcaataGCCaacaaggacacatgctggaaaataagcagaaatcaatgcacgaatataacaacatacaaatttctatgtcttaaacctgaagactcaaaaatcaacagttgtgatagactgacagatttatgcagaaacaaatcaaactcagcagctgaagcatatcacacagtagaatgccattgtatatacacaatcgaatggaagtgctatcattat
>KJ627402-2009.346
atgataacattggatgtcattaaaaatgatgggtcttcaaaaacatgtactcaccttaaaaaaataatcaaagaccactctggcaaagtgcttattgcacttaagctaatattagctttactaacatttttcacagtaacaatcactataaattacataaaggtagaaaacaatctgcaaatatgccagtcaaaaactgagtcagacaaagaagactcaccatcaaataccacatctgtcacaaccaagaccactctagaccatgatataacacagtattttaaaagattgattcaaaggtatacagattctgtaataGCCaacaaggacacatgctggaaaataagcagaaatcaatgcacgaatataacaacatataaatttctatgtcttaaacccgaagactcaaaaatcaacagctgtgatagactgacagatttatgcagaaacaaatcaaactcagcagctgaagcatatcacacagcagaatgccattgtatatacacaatcgaatggaagtgctatcactat
>KJ627403-2009.995
atgataacattggatgtcattaaaaatgatgggtcttcaaaaacatgtactcaccttaaaaaaataatcaaagaccactctggtaaagtgctcatagcatttaagttaatattagctttactaacatttttcacagtaacaatcactataaattacataaaagtagaaaacaatctgcaaatatgccagtcaaaaactgagtcagacaaagaagactcaccatcaaataccacatctgtcacaaccaagaccattctagaccatgatataacacattattttaaaaaattgattcaaaggtatacagattctgtaataGCCaacaaagacacatgctggaaaataagcagaaatcaatgcacaaatataacaacatataaatttttatgttttaaacctgaagactcaaaaatcaacagttgtgatagactgacagatttatgcagaaacaaatcaaactcagcagttgaaacatatcacacagtagaatgccattgtatatacacaattgaatggaagtgctatcattat
>KJ627404-2008.909
atgataacattggatgtcattaaaaatgatgggtcttcaaaaacatgtactcaccttaaaaaaataatcaaagaccactctggtaaagtgctcatagcacttaagttaatattagctttactaacatttttcacagtaacaatcactataaattacataaaagtagaaaacaatctgcaaatatgccagtcaaaaactgagtcagacaaagaagactcaccatcaaataccacatctgtcacaaccaagaccattctagaccatgatataacacattattttaaaaaattgattcaaaggtatacagattctgtaataGCCaacaaggacacatgctggaaaataagcagaaatcaatgcacaaatataacaacatataaatttttatgttttaaacctgaagactcaaaaatcaacagttgtgatagactgacagatttatgcagaaacaaatcaaactcagcagttgaaacatatcacacagtagaatgccattgtatatacacaattgaatggaagtgctatcattat
>KJ627405-2010.072
atgataacattggatgtcattaaaaatgatgggtcttcaaaaacatgtactcaccttaaaaaaataatcaaagaccactctggcaaagtgcttattgcacttaagctaatattagctttactaacatttttcacagtaacaatcactataaattacataaaggtagaaaacaatctgcaaatatgccagtcaaaaactgagtcagacaaagaagactcaccatcaaataccacatctgtcacaaccaagaccactctagaccatgatataacacagtattttaaaagattgattcaaaggtatacagattctgtaataGCCaacaaggacacatgctggaaaataaacagaaatcaatgcacgaatataacaacatataaatttctatgtcttaaacccgaagactcaaaaatcaacagctgtgatagactgacagatttatgcagaaacaaatcaaactcagcagctgaagcatatcacacagcagaatgccattgtatatacacaatcgaatggaagtgctatcactat
>KJ627406-2010.144
atgataacattggatgtcattaaaaatgatgggtcttcaaaaacatgtactcaccttaaaaaaataatcaaagaccactctggtaaagtgctcatagcacttaagttaatattagctttactaacatttttcacagtaacaatcactataaattacataaaagtagaaaacaatctgcaaatatgccagtcaaaaactgagtcagacaaagaagactcaccatcaaatatcacatctgtcacaaccaagaccactccagaccatgatataacacattattttaaaagattgattcaaaggtatacagattctgtaataGCCaacaaggacacatgctggaaaataagcagaaatcaatgcacaaatataacaacatataaatttttatgttttaaacctgaagactcaaaaatcaacagttgtgatagactgacagatttatgcagaaacaaatcaaactcagcagttgaaacatatcacacagtagaatgccattgtatatacacaattgaatggaagtgctatcatcat
>KJ627407-2011.261
atgataacattagatgtcattaaaagtgatgggtcttcaaaaacatgtactcacctcaaaaaaataatcaaagaccattctggtaaagtgcttattgcacttaagttaatattagctttactaacatttttcacaataacaatcactataaattacataaaagtagaaaacaatctacaaatatgtcagtcaaaaactgaatcagacaaagaagactcaccatcaaataccacatccgtcacaaccaagactaccctagaccatgatataacacagtattttaaaagattaattcaaaggtatacagattctgtaataGCCaacaaagacacatgctggaaaataagcagaaatcaatgcacaaatataacaacatataaatttttgtgctttaaacctgagaactcaaaaatcaacagttgtgaaaaactgacagatctatgcagaaacaaatcaaaaccagcagctgaagcatatcatacagtagaatgccattgcatatacacaattgagtggaagtgctatcaccac
>KJ627408-2010.457
atgataacattggatgtcattaaaaatgatgggtcttcaaaaacatgtactcaccttaaaaaaataatcaaagaccactctggtaaagtgctcatagcacttaagttaatattagctttactaacatttttcacagtaacaatcactataaattacataaaagtagaaaacaatctgcaaatatgccaatcaaaaactgagtcagacaaagaagactcaccatcaaataccacatctgtcacaaccaagaccactctagaccatgatataacacattattttaaaaaattgattcaaaggtatacagattctgtaataGCCaacaaggacacatgctggaaaataagcagaaatcaatgcacaaatataacaacatataaatttttatgttttaaacctgaagactcaaaaatcaacagttgtgatagactgacagatttatgcagaaacaaatcaaactcagcagttgaaacacatcacacagtagagtgccattgtatatacacaattgaatggaagtgctatcattat
>KJ627409-2009.899
atgataacattggatgtcattaaaaatgatgggtcttcaaaaacatgtactcaccttaaaaaaataatcaaagaccactctggtaaagtgctcatagcacttaagttaatattagctttactaacatttttcacagtaacaatcactataaattacataaaagtagaaaacaatctgcaaatatgccagtcaaaaactgagtcagacaaagaagactcaccatcaaataccacatctgtcacaaccaagaccattctagaccatgatataacacattattttaaaaaattgattcaaaggtatacagattctgtaataGCCaacaaagacacatgctggaaaataagcagaaatcaatgcacaaatataacaacatataaatttttatgttttaaacctgaagactcaaaaatcaacagttgtgatagactgacagatttatgcagaaacaaatcaaactcagcagttgaaacatatcacacagtagaatgccattgtatatacacaattgaatggaagtgctatcattat
>KJ627410-2009.539
atgataacattggatgtcattaaaaatgatgggtcttcaaaaacatgtactcaccttaaaaaaataatcaaagaccactctggtaaagtgctcatagcacttaagttaatattagctttactaacatttttcacagtaacaatcactataaattacataaaagtagaaaacaatctgcaaatatgccagtcaaaaactgagtcagacaaagaagactcaccatcaaataccacatctgtcacaaccaagaccattctagaccatgatataacacattattttaaaaaattgattcaaaggtatacagattctgtaataGCCaacaaagacacatgctggaaaataagcagaaatcaatgcacaaatataacaacatataaatttttatgttttaaacctgaagactcaaaaatcaacagttgtgatagactgacagatttatgcagaaacaaatcaaactcagcagttgaaacatatcacacagtagaatgccattgtatatacacaattgaatggaagtgctatcattat
>KJ627411-2010.397
atgataacattggatgtcattaaaaatgatgggtcttcaaaaacatgtactcaccttaaaaaaataatcaaagaccactctggtaaagtgctcatagcacttaagttaatattagctttactaacatttttcacagtaacaatcactataaattacataaaagtagaaaacaatctgcaaatatgccagtcaaaaactgagccagacaaagaagactcaccatcaaataccacatctgtcacaaccaagaccactctagaccatgatataacacattattttaaaagattgattcaaaggtatacagattctgtaataGCCaacaaggacacatgctggaaaataagcagaaatcaatgcacaaatataacaacatataaatttttatgttttaaacctgaagactcaaaaatcaacagttgtgatagactgacagatttatgcagaaacagatcaaactcagcagttgaaacatatcacacagtagaatgccattgtatatacacaattgaatggaagtgctatcattat
>KJ627412-2009.707
atgataacattggatgtcattaaaaatgatgggtcttcaaaaacatgtactcaccttaaaaaaataatcaaagaccactctggcaaagtgcttattgcacttaagctaatattagctttactaacatttttcacagtaacaatcactataaattacataaaggtagaaaacaatctgcaaatatgccagtcaaaaactgagtcagacaaagaagactcaccatcaaataccacatctgtcacaaccaagaccactctagaccatgatataacacagtattttaaaagattgattcaaaggtatacagattctgtaataGCCaacaaggacacatgctggaaaataagcagaaatcaatgcacgaatataacaacatataaatttctatgtcttaaacccgaagactcaaaaatcaacagctgtgatagactgacagatttatgcagaaacaaatcaaactcagcagctgaagcatatcacacagcagaatgccattgtatatacacaatcgaatggaagtgctatcactat
>KJ627413-2012.229
atgataacattagatgtcattaaaagtgatgggtcttcaaaaacatgtactcacctcaaaaaaataatcaaagaccattctggtaaagtgcttattgcacttaagttaatattagctttactaacatttttcacaataacaatcactataaattacataaaagtagaaaacaatctacaaatatgtcagtcaaaaactgaatcagacaaagaagactcaccatcaaataccacatccgtcacaaccaagactactctagaccatgatataacacagtattttaaaagattaattcaaaggtatacagattctgtaataGCCaacaaagacacatgctggaaaataagcagaaatcaatgcacaaatataacaacatataaatttttgtgctttaaacctgagaactcaaaaatcaacagttgtgaaaaactgacagatctatgcagaaacaaatcaaaaccagcagctgaagcatatcatacagtagaatgccattgcatatacacaattgagtggaagtgctatcaccac
>KJ627414-2010.596
atgaaaacattagatgtcataaaaagtgatggatcctcaaaaacatgcaatcaactcaaaaaaataataaaaaaccattcaggtaaattgcttattgcattaaaactgatattggctttattgactttctttacagtaacaattactgttaactatataaaagtagaaaacaatttgcaggcatgtcaattaaaaaatgaatcagacaaaaaggacacaaaactaaataccacatcaacaacaatcagacccattcctgatctaaatgcagtacagtacttgaaaaggctgattcagaaacataccaacttcgtcataaaagacagagatacctgttggagaatacacacgaatcaatgcacaaatataaaaatatataagttcttatgttttgggtttatgaattcaacaaatgcagactgtgaagaattaacagttttatgcgataaaaagtcaaaaaccatgacagaaaaatataggaaagcagagtgccactgtctacatacaaccgagtggtggtgttattatctt
>KJ627415-2011.128
atgataacattagatgtcattaaaagtgatgggtcttcaaaaacatgtactcacctcaaaaaaataatcaaagaccattctggtaaagtgcttattgcacttaagttaatattagctttactaacatttttcacaataacaatcactataaattacataaaagtagaaaacaatctacaaatatgtcagtcaaaaactgaatcagacaaagaagactcaccatcaaataccacatccgtcacaaccaagactactctagaccatgatataacacagtattttaaaagattaattcaaaggtatacagattctgtaataGCCaacaaagacacatgctggaaaataagcagaaatcaatgcacaaatataacaacatataaatttttgtgctttaaacctgagaactcaaaaatcaacagttgtgaaaaactgacagatctatgcagaaacaaatcaaaaccagcagctgaagcatatcatacagtagaatgccattgcatatacacaattgagtggaagtgctatcaccac
>KJ627416-2011.465
atgataacattagatgtcattaaaagtgatgggtcttcaaaaacatgtactcacctcaaaaaaataatcaaagaccattctggtaaagtgcttattgcacttaagttaatattagctttactaacatttttcacaataacaatcactataaattacataaaagtagaaaacaatctacaaatatgtcagtcaaaaactgaatcagacaaagaagactcaccatcaaataccacatccgtcacaaccaagactactctagaccatgatataacacagtattttaaaagattaattcaaaggtatacagattctgtaataGCCaacaaagacacatgctggaaaataagcagaaatcaatgcacaaatataacaacatataaatttttgtgctttaaacctgagaactcaaaaatcaacagttgtgaaaaactgacagatctatgcagaaacaaatcaaaaccagcagctgaagcatatcatacagtagaatgccattgcatatacacaattgagtggaagtgctatcaccac
>KJ627418-2011.245
atgataacattagatgtcattaaaagtgatgggtcttcaaaaacatgtactcacctcaaaaaaataatcaaagaccattctggtaaagtgcttattgcacttaagttaatattagctttactaacatttttcacaataacaatcactataaattacataaaagtagaaaacaatctacaaatatgtcagtcaaaaactgaatcagacaaagaagactcaccatcaaataccacatccgtcacaaccaagactactctagaccatgatataacacagtattttaaaagattaattcaaaggtatacagattctgtaataGCCaacaaagacacatgctggaaaataagcagaaatcaatgcacaaatataacaacatataaatttttgtgctttaaacctgagaactcaaaaatcaacagttgtgaaaaactgacagatctatgcagaaacaaatcaaaaccagcagctgaagcatatcatacagtagaatgccattgcatatacacaattgagtggaagtgctatcaccac
>KJ627419-2011.269
atgataacattagatgtcattaaaagtgatgggtcttcaaaaacatgtactcacctcaaaaaaataatcaaagaccattctggtaaagtgcttattgcacttaagttaatattagctttactaacatttttcacaataacaatcactataaattacataaaagtagaaaacaatctacaaatatgtcagtcaaaaactgaatcagacaaagaagactcaccatcaaataccacatccgtcacaaccaagactactctagaccatgatataacacagtattttaaaagattaattcaaaggtatacagattctgtaataGCCaacaaagacacatgctgggaaataagcagaaatcaatgcacaaatataacaacatataaatttttgtgctttaaacctgagaactcaaaaatcaacagttgtgaaaaactgacagatctatgcagaaacaaatcaaaaccagcagctgaagcatatcatacagtagaatgccattgcatatacacaattgagtggaagtgctatcaccac
>KJ627420-2009.909
atgataacattggatgtcattaaaaatgatgggtcttcaaaaacatgtactcaccttaaaaaaataatcaaagaccactctggcaaagtgcttattgcacttaagctaatattagctttactaacatttttcacagtaacaatcactataaattacataaaggtagaaaacaatctgcaaatatgccagtcaaaaactgagtcagacaaagaagactcaccatcaaataccacatctgtcacaaccaagaccactctagaccatgatataacacagtattttaaaagattgattcaaaggtatacagattctgtaataGCCaacaaggacacatgctggaaaataagcagaaatcaatgcacgaatataacaacatataaatttctatgtcttaaacccgaagactcaaaaatcaacagctgtgatagactgacagatttatgcagaaacaaatcaaactcagcagctgaagcatatcacacagcagaatgccattgtatatacacaatcgaatggaagtgctatcactat
>KJ627421-2011.279
atgataacattagatgtcattaaaagtgatgggtcttcaaaaacatgtactcacctcaaaaaaataatcaaagaccattctggtaaagtgcttattgcacttaagttaatattagctttactaacatttttcacaataacaatcactataaattacataaaagtagaaaacaatctacaaatatgtcagtcaaaaactgaatcagacaaagaagactcaccatcaaataccacatccgtcacaaccaagactactctagaccatgatataacacagtattttaaaagattaattcaaaggtatacagattctgtaataGCCaacaaagacacatgctggaaaataagcagaaatcaatgcacaaatataacaacatataaatttttgtgctttaaacctgagaactcaaaaatcaacagttgtgaaaaactgacagatctatgcagaaacaaatcaaaaccagcagctgaagcatatcatacagtagaatgccattgcatatacacaattgagtggaagtgctatcaccac
>KJ627422-2009.849
atgataacattggatgtcattaaaaatgatgggtcttcaaaaacatgtactcaccttaaaaaaataatcaaagaccactctggcaaagtgcttattgcacttaagctaatattagctttactaacatttttcacagtaacaatcactataaattacataaaggtagaaaacaatctgcaaatatgccagtcaaaaactgagtcagacaaagaagactcaccatcaaataccacatctgtcacaaccaagaccactctagaccatgatataacacagtattttaaaagattgattcaaaggtatacagattctgtaataGCCaacaaggacacatgctggaaaataaacagaaatcaatgcacgaatataacaacatataaatttctatgtcttaaacccgaagactcaaaaatcaacagctgtgatagactgacagatttatgcagaaacaaatcaaactcagcagctgaagcatatcacacagcagaatgccattgtatatacacaatcgaatggaagtgctatcactat
>KJ627423-2012.223
atgataacattagatgtcattaaaagtgatgggtcttcaaaaacatgtactcacctcaaaagaataatcaaagaccattctggtaaagtgcttattgcacttaagttaatattagctttactaacatttttcacaataacaatcactataaattacataaaagtagaaaacaatctacaaatatgtcagtcaaaaactgaatcagacaaagaagactcaccatcaaataccacatccgtcacaaccaagactactctagaccatgatataacacagtattttaaaagattaattcaaaggtatacagattctgtaataGCCaacaaagacacatgctggaaaataagcagaaatcaatgcacaaatataacaacatataaatttttgtgctttaaacctgagaactcaaaaatcaacagttgtgaaaaactgacagatctatgcagaaacaaatcaaaaccagcagctgaagcatatcatacagtagaatgccattgcatatacacaattgagtggaagtgctatcaccac
>KJ627424-2009.075
atgataacattggatgtcattaaaaatgatgggtcttcaaaaacatgtactcaccttaaaaaaataatcaaagaccactctggtaaagtgctcatagcacttaagttaatattagctttactaacatttttcacagtaacaatcactataaattacataaaagtagaaaacaatctgcaaatatgccagtcaaaaactgagtcagacaaagaagactcaccatcaaataccacatctgtcacaaccaagaccattctagaccatgatataacacattattttaaaaaattgattcaaaggtatacagattctgtaataGCCaacaaggacacatgctggaaaataagcagaaatcaatgcacaaatataacaacatataaatttttatgttttaaacctgaagactcaaaaatcaacagttgtgatagactgacagatttatgcagaaacaaatcaaactcagcagttgaaacatatcacacagtagaatgccattgtatatacacaattgaatggaagtgctatcattat
>KJ627425-2011.298
atgataacattagatgtcattaaaagtgatgggtcttcaaaaacatgtactcacctcaaaaaaataatcaaagaccattctggtaaagtgcttattgcacttaagttaatattagctttactaacatttttcacaataacaatcactataaattacataaaagtagaaaacaatctacaaatatgtcagtcaaaaactgaatcagacaaagaagactcaccatcaaataccacatccgtcacaaccaagactactctagaccatgatataacacagtattttaaaagattaattcaaaggtatacagattctgtaataGCCaacaaagacacatgctggaaaataagcagaaatcaatgcacaaatataacaacatataaatttttgtgctttaaacctgagaactcaaaaatcaacagttgtgaaaaactgacagatctatgcagaaacaaatcaaaaccagcagctgaagcatatcatacagtagaatgccattgcatatacacaattgagtggaagtgctatcaccac
>KJ627426-2008.955
atgataacattggatgtcattaaaaatgatgggtcttcaaaaacatgtactcaccttaaaaaaataatcaaagaccactctggtaaagtgctcatagcacttaagttaatattagctttactaacatttttcacagtaacaatcactataaattacataaaagtagaaaacaatctgcaaatatgccagtcaaaaactgagtcagacaaagaagactcaccatcaaataccacatctgtcacaaccaagaccattctagaccatgatataacacattattttaaaaaattgattcaaaggtatacagattctgtaataGCCaacaaggacacatgctggaaaataagcagaaatcaatgcacaaatataacaacatataaatttttatgttttaaacctgaagactcaaaaatcaacagttgtgatagactgacagatttatgcagaaacaaatcaaactcagtagttgaaacatatcacacagtagaatgccattgtatatacacaattgaatggaagtgctatcattat
>KJ627427-2012.021
atgataacattagatgtcattaaaagtgatgggtcttcaaaaacatgtactcacctcaaaaaaataatcaaagaccattctggtaaagtgcttattgcacttaagttaatattagctttactaacatttttcacaataacaatcactataaattacataaaagtagaaaacaatctacaaatatgtcagtcaaaaactgaatcagacaaagaagactcaccatcaaataccacatccgtcacaaccaagactactctagaccatgatataacacagtattttaaaagattaattcaaaggtatacagattctgtaataGCCaacaaagacacatgctggaaaataagcagaaatcaatgcacaaatataacaacatataaatttttgtgctttaaacctgagaactcaaaaatcaacagttgtgaaaaactgacagatctatgcagaaacaaatcaaaaccagcagctgaagcatatcatacagtagaatgccattgcatatacacaattgagtggaagtgctatcaccac
>KJ627428-2012.298
atgataacattagatgtcattaaaagtgatgggtcttcaaaaacatgtactcacctcaaaaaaataatcaaagaccattctggtaaagtgcttattgcacttaagttaatattagctttactaacatttttcacaataacaatcactataaattacataaaagtagaaaacaatctacaaatatgtcagtcaaaaactgaatcagacaaagaagactcaccatcaaataccacatccgtcacaaccaagactactctagaccatgatataacacagtattttaaaagattaattcaaaggtatacagattctgtaataGCCaacaaagacacatgctggaaaataagcagaaatcaatgcacaaatataacaacatataaatttttgtgctttaaacctgagaactcaaaaatcaacagttgtgaaaaactgacagatctatgcagaaacaaatcaaaaccagcagctgaagcatatcatacagtagaatgccattgcatatacacaattgagtggaagtgctatcaccac
>KJ627429-2011.099
atgataacattggatgtcattaaaaatgatgggtcttcaaaaacatgtactcaccttaaaaaaataatcaaagaccactctggtaaagtgctcatagcacttaagttaatattagctttactaacatttttcacagtaacaatcactataaattacataaaagtagaaaacaatctgcaaatatgccagtcaaaaactgagtcagacaaagaagattcaccatcaaataccacatctgtcacaaccaagaccattctagaccatgatataacacattattttaaaagattggttcaaaggtatacagattctgtaataGCCaacaaggacacatgctggaaaataagcagaaatcaatgcacaaatataacaacatataaatttttatgttttaaacctgaagactcaaaaatcaacagttgtgatagactgacagatttatgcagaaacaaatcaaactcagcagttgaaacatatcacacagtagaatgccattgtatatacacaattgaatggaagtgctatcattat
>KJ627430-2009.976
atgataacattggatgtcattaaaaatgatgggtcttcaaaaacatgtactcaccttaaaaaaataatcagagaccactctggcaaagtgcttattgcacttaagctaatattagctttactaacatttttcacagtaacaatcactataaattacataaaggtagaaaacaatctgcaaatatgccagtcaaaaactgagtcagacaaagaagactcaccatcaaataccacatctgtcacaaccaagaccactctagaccatgatataacacagtattttaaaagattgattcaaaggtatacagattctgtaataGCCaacaaggacacatgctggaaaataagcagaaatcaatgcacgaatataacaacatataaatttctatgtcttaaacccgaagactcaaaaatcaacagctgtgatagactgacagatttatgcagaaacaaatcaaactcagcagctgaagcatatcacacagcagaatgccattgtatatacacaatcgaatggaagtgctatcactat
>KJ627431-2009.303
atgaaaacattagatgtcataaaaagtgatggatcctcagaaacgtgtaatcaactcaaaaaaacaataaaaaaacactcgggtaaagtgcttattgtactaaaattgatattggctttactgacatttttcacagtaacaattactgttaactatataaaagtagaaaacaatttgcaggcatgtcaatcaaaaaatgaatcggacaaaaaggtcacaaagttaaatactacatcaacaacaattagacccatacctgatctaactgtagtacattatttgaaaagactgattcagagacacaccaactttgtcataaaagacagtgacacttgttggagaatacacaagaatcaatgtgcaaatataaaaatatacaagttcttatgctttgggttcataaattcaacaggtacagattgtgaggaactaacaaccttatgcgacaaaaagttaaaaaccatggtagaaaaacatagaagagcagagtgtcactgtctacatataaccgagtgggggtgctattatctt
>KJ627432-2009.909
atgaaaacattagatgtcataaaaagtgatggatcctcaaaaacatgtaatcaactcaaaaaaataataaaaaaccattcaggtaaattgcttattgcattaaaactgatattggctttattgactttctttacagtaacaattactgttaactatataaaagtagaaaacaatttgcaggcatgtcaattaaaaaatgaatcagacaaaaaggacacaaaactaaataccacatcaacaacaatcagacccattcctgatctaaatgcagcacagtacttgaaaaggctgattcagaaacataccaacttcgtcataaaagacagagatacctgttggagaatacacacgaatcaatgcactaatataaaaatatatgagttcttatgttttgggtttatgaattcaacaaacgcagactgtgaagaattaacagttttatgcgacaaaaagtcaaaaaccatgacagaaaaatataggaaagcagagtgccactgtctacatacaaccgagtggtggtgttattatctt
>KJ627433-2012.085
atgataacattagatgtcattaaaagtgatgggtcttcaaaaacatgtactcacctcaaaaaaataatcaaagaccattctggtaaagtgcttattgcacttaagttaatattagctttactaacatttttcacaataacaatcactataaattacataaaagtagaaaacaatctacaaatatgtcagtcaaaaactgaatcagacaaagaagactcaccatcaaataccacatccgtcacaaccaagactactctagaccatgatataacacagtattttaaaagattaattcaaaggtatacagattctgtaataGCCaacaaagacacatgctggaaaataagcagaaatcaatgcacaaatataacaacatataaatttttgtgctttaaacctgagaactcaaaaatcaacagttgtgaaaaactgacagatctatgcagaaacaaatcaaaaccagcagctgaagcatatcatacagtagaatgccattgcatatacacaattgagtggaagtgctatcaccac
>KJ627434-2008.933
atgataacattggatgtcattaaaaatgatgggtcttcaaaaacatgtactcaccttaaaaaaataatcaaagatcactctggtaaagtgctcatagcacttaagttaatattagctttactaacatttttcacagtaacaatcactataaattacataaaagtagaaaacaatctgcaaatatgccagtcaaaaactgagtcagacaaagaagactcaccatcaaataccacatctgtcacaaccaagaccattctagaccatgatataacacattattttaaaaaattgattcaaaggtatacagattctgtaataGCCaacaaggacacatgctggaaaataagcagaaatcaatgcacaaatataacaacatataaatttttatgttttaaacctgaagactcaaaaatcaacagttgtgatagactgacagatttatgcagaaacaaatcaaactcagcagttgaaacatatcacacagtagaatgccattgtatatacacaattgaatggaagtgctatcattat
>KJ627435-2009.389
atgaaaacattagatgtcataaaaagtgatggatcctcagaaacgtgtaatcaactcaaaaaaacaataaaaaaacactcgggtaaagtgttcattgcactaaaattgatattggctttactgacatttttcacagtaacaattactgttaactatataaaagtagaaaacaatttgcaggcatgtcaatcaaaaaatgaatcggacaaaaaggtcacaaagttaaatactacatcaacaacaattagacccatacctgatctaactgtagtacattatttgaaaagactgattcagagacacaccaactttgtcataaaagacagtgacacttgttggagaatacacaagaatcaatgtgcaaatataaaaatatacaagttcttatgctttgggttcataaattcaacaggtacagattgtgaggaactaacaaccttatgcgacaaaaagttaaaaaccatggtagaaaaacatagaagggcagagtgtcactgtctacatataaccgagtgggggtgctattatctt
>KJ627436-2009.949
atgataacattggatgtcattaaaaatgatgggtcttcaaaaacatgtactcaccttaaaaaaataatcaaagaccactctggcaaagtgctcatagcatttaagttaatattagctttactaacatttttcacagtaacaatcactataaattacataaaagtagaaaacaatctgcaaatatgccagtcaaaaactgagtcagacaaagaagactcaccatcaaataccacatctgtcacaaccaagaccattctagaccatgatataacacattattttaaaaaattgattcaaaggtatacagattctgtaataGCCaacaaagacacatgctggaaaataagcagaaatcaatgcacaaatataacaacatataaatttttatgttttaaacctgaagactcaaaaatcaacagttgtgatagactgacagatttatgcagaaacaaatcaaactcagcagttgaaacatatcacacagtagaatgccattgtatatacacaattgaatggaagtgctatcattat
>KJ627437-2011.566
atgataacattggatgtcattaaaaatgatgggtcttcaaaaacatgtactcaccttaaaaaaataatcaaagaccactctggtaaagtgctcatagcacttaagttaatattagctttactaacatttttcacagtaacaatcactataaattacataaaagtagaaaacaatctgcaaatatgccagtcaaaaactgagtcagacaaagaagactcaccatcaaataccacatctgtcacaaccaagaccactctagatcatgatataacacattattttaaaagattgattcaaaggtatacagattctgtaataGCCaacaaggacacatgctggaaaataagcagaaatcaatgcacaaatataacaacatataaatttttatgttttaaacctgaagactcaaaaatcaacagttgtgatagactgacagatttatgcagaaacaagtcaaactcagcagttgaaacatatcacacagtagaatgccattgtatatacacaattgaatggaagtgctatcattat
