# Supplementary material for: Genome-Wide Analysis of Human Metapneumovirus Evolution
Source: PLoS One. 2016 Apr 5;11(4):e0152962. doi: 10.1371/journal.pone.0152962 (PMC4821609; doi:10.1371/journal.pone.0152962)
Supplement: S1 Data — (ZIP) [file pone.0152962.s001.zip › Data S1/HMPV_7G_main.fas]

>FJ168778-1994.019
atggaagtaagagtggagaacattcgggcaatagacatgttcaaagcaaaaatgaaaaaccgtataagaagtagcaagtgctatagaaatgctacactgatccttattggattaacagcattaagtatggcacttaatatttttttaatcattgattatgcaatgttaaaaaacatgaccaaagtggaacactgtgttaatatgccgccggtagaaccaagcaagaagaccccaatgacctctgcagtagacttaaacaccaaacccaatccacagcaggcaacacagttggccgcagaggattcaacatctctagcagcaacctcagaggaccatctacacacagggacaactccaacaccagatgcaacagtctctcagcaaaccacagacgagtacacaacattgctgagatcaaccaacagacagaccacccaaacaacc
>FJ168779-2000.255
atggaggtgaaagtagagaacattcgagcaatagacatgctcaaagcaagagtgaaaaatcgtgtggcacgtagcaaatgctttaaaaatgcttctttaatcctcataggaataactacactgagtatagctctcaatatctatctgatcataaactacacaatacaaaaaaccacatccgaatcagaacaccacaccagctcaccacccacagaacccaacaaggaagcttcaacaatctccacagacaacccagacatcaatccaagctcacagcatccaactcaacagtccacagaaaaccccacactcaaccccgcagcatcagcgagcccatcagaaacagaaccagcatcaacaccagacacaacaaaccgcctgtcctccgtagacaggtccacagcacaaccaagtgaaagcagaacaaagacaaaaccgacagtc
>GQ153651-2008.99
atggaggtgaaagtagagaacattcgagcaatagacatgctcaaagcaagagtgaaaaatcgtgtggcacgcagcaaatgctttaaaaatgcttctttaatcctcataggaataactgctctgagtatagccctcaatatctatctgatcataaactacacaatacaaaaaactgcatctgaatcagaacaccatactagctcaccacccacagaatccaacaaagaaacttcaacaatctctatagacaacccagacatcaatccaaactcacagcttccaactcaacagtccacagaaagccccacactcaactccgcagcctcggcgagcccaccagaaacagaaccagcatcaacatcagacacaacaaatcgtctgtcctctgtagacagatccacaacacaaccaagtgaaagcagaacaaagacaaaacgagcagtc
>JN184399-1999.99
atggaggtgaaagtggagaacattcgaacaatagatatgctcaaagcaagagtgaaaaatcgtgtggcacgcagcaaatgctttaaaaatgcctctttgatcctaataggaataactacattaagtatagccctcaatatctatctaatcataaactatacaatgcaagaaaacacatccgaatcagaacatcacaccagctcatcacccatggaatccagcagggaaactccaacggtccctatagacaactcagacaccaatccaagctcacagtatccaactcaacagtccacagaaggctccacactctactttgcagcctcagcaagctcaccagagacagaaccaacatcaacaccagacacaacaagccgcccgcccttcgtcgacacacacacaacaccaccaagtgcaagcagaacaaagacaagtccggcagtc
>JN184400-1994.33
atggaggtgaaagtagagaacatccgagcagtagacatgctcaaagcaagagttaaaaatcgtgtggcacgcagcagatgctttaaaaatgcctctttaatcctcataggaataactacactgagtatagccctcaatatctatctgatcgtaaattacacaatacaaaaaaccacatccgaatcagaacaccacactagctcaccgcccacagaatccaacaaagaaacctcaacaatccccacagacaacccagacatcaatccaaactcacagcatccaactcaacagtccacagaaagccccacactcaacaccgcagcctcggcgagcccaccagaaacagaaccagcatcaacaccagacacaacaaaccgcctgtcctccgcagacagatccacaacacaaccaagtgaaagcagaacaaagacaaaactgacagtc
>JN184401-1998.17
atggaagtaagagtggagaacattcgagcgatagacatgttcaaagcaaagataaaaaaccgcataagaagcagcaggtgctatagaaatgctacactgatcctcattggactaacagcgctaagcatggcacttaatattttcctgatcattgatcatgcaacattaaaaaacatgatcaaaacagaaaactgtgctaacatgccgtcagcagaaccaagcagaaagactctgatgtcctccacagcaggcccaaacaccaaacccgatccacagcaagcaacacagtggactacagagaactcaacatccctagcagcaacctcagaaggctatctatacacagggacaattcaaacaccagacacaacagctccccagcaaaccacagacaaatacacagcactgctgaaatcaaccaacgaacagatcacccagacaacc
>JN184402-1999.33
atggaagtaagagtggagaacattcgggcaattgacatgttcaaagcaaagatgaaaaaccgtataagaagtagcaagtgctatagaaatgctacactgatccttattggattattagcactaagtatggcacttaatatttttttaatcattgattatgcaacatcaaaaaacatgaccagagtggaacactgtgtcgatatgccgccggtggaaccaagcaagaagaccccaatgacctctgcagtagacctaaacaccaaacccaatccacagcgggcaacacagttgaccacagaggattcaacatctctagcagcaaccctagaggaccatctacacacagggacaactccaacaccagatgcaacagtctctcagcaaaccacagacgagcacacaacactgctgagatcaaccaacagacagaccacccaaacaacc
>KC403971-1991.191
atggaagtaagagtggagaacattcgggcaatagacatgttcaaagcaaagatgaaaaaccgtataagaagtagcaagtgccacagaaatgctacactgatccctattggatcaacagcattaagtatggcacttaatatttttttaatcattgattatgcaatattaaaaaacatgaccaaagtggaacactgtgttaatatgccgccggtagaaccaagcaagaagactccaatgacctctgcagtagacttaaacaccaaactcaatccacagcaggcaacacagttgaccacagaggattcaacatctctagcagcaaccccagaggaccatccacacacagggacaactccaacaccagatgcaacagtctctcagcaaactgcagacgagcacacaacactgctgagatcaatcaacagacagaccacccaaacaacc
>KC403972-1991.202
atggaagtaagagtggagaacattcgggcaatagacatgttcaaagcaaagatgaaaaaccgtataagaagtagcaagtgctatagaaatgctacactgatccttattggattaacagcattaagtatggcacttaatatttttttaatcattgattatgcaatattaaaaaacatgaccaaagtggaacactgtgttaatatgccgccggtagaaccaagcaagaagactccaatgacctctgcagtagacttaaacaccaaactcaatccacagcaggcaacacagttgaccacagaggattcaacatctctagcagcaacttcagaggaccatccacacacagggacaactccaacaccagatgcaacagtctctcagcaaactgcagacgagcacacaacactgctgagatcaatcaacagacagaccacccaaacaacc
>KC403976-1983.686
atggaggtgaaagtggagaacattcgaacaatagatatgctcaaagcaagagtgaaaaatcgtgtggcacgcagcaaatgctttaaaaatgcctctttgatcctaataggaataactacattaagtatagccctcaatatctatctaatcataaactatacaatgcaagaaaacacatccgaatcagaacatcacaccagctcatcacccatggaatccagcagggaaactccaacggtccctatagacaactcagacaccaatccaagctcacagtatccaactcaacagtccacagaaggctccacactctactttgcagcctcagcaagctcaccagagacagaaccaacatcaacaccagacacaacaagccgcccgcccctcgtcgacacacacacaacaccaccaagtgcaagcagaacaaagacaagtccggcagtc
>KC403977-2003.612
atggaggtgaaagtggagaacattcgaacaatagatatgctcaaagcaagagcgaaaaaccgtgtggcacgcagcaaatgctctaaaaatgcctctttgatcctaataggaataactacattgagtatagccctcaatatctatctgatcataaactatacaatgcaagaaaacacatccgaatcagaacaycacaccagctcatcacccatggaatccagcagggaaactccaacggtccccgcagaaaactcagacaccaatccaagctcacagtatccaactcaacagtccacagaaggctccacactccattctgcagtctcagcaagctcaccagagacagaaccaacatcaacaccagacacaacaagccgcccgcccctcgtcgacacacacacaacaccaccaagtgcaagcagaacaaagacaagcccagcagtc
>KC403978-2004.617
atggaggtgaaagtagagaacattcgagcaatagacatgctcaaagcaaaagtgaaaaatcgtgtggcacgcagcaaatgctttaaaaatgcttctttaatcctcataggaataactactctgagtatagccctcaatatctatctgattataaactacacaatacaaaaaactacatctgaatcagaacaccacactagctcaccacccacagaatctaacaaagaaacttcaacaatccctatagacaacccagacatcaatccaaacacacagcatccaactcaacagtctacagagagcctcacactctactccacatcctcggtgagcccatcagaaacagaaccagcatcaacaccaggcataacaaaccgcctgtcccctgtagacagatccacaacacaaccaagtgaaagcagaacaaagacaaactcgacagtc
>KC403979-2003.678
atggaggtgaaagtagagaacattcgagcaatagacatgctcaaagcaagagtgaaaaatcgtgtggcacgtagcaaatgctttaaaaatgcttctttaatcctcataggaataactacgctgagtatagctctcaatatctatctgattataaactacacaatacaaaaaaccacatccgaatcagaacaccacaccagctcaccacccacagaatccaacaaggaagcttcaacaatctccacagacaacccagacatcaatccaaactcacagcatccaactcaacagtccacagaaaatcccacactcaaccccgcagcatcagcgagcccaccagaaacagaaccagcatcaacaccagacacaacaaaccgcccgtcctccgtagacagatccacagcacaaccaagtgaaagcagaacaaagacaaaatcgacagtc
>KC403980-2003.431
atggaggtgaaagtggagaacattcgaacaatagatatgctcaaagcaagattgaaaaatcgtgtggcacgcagcaaatgctttaaaaatgcctctttgatcctaataggaataactacattgagtatagccctcaatatctatctgatcataaactataaaatgcaagaaaacacatccgaatcagaacatcacaccagctcatcacccatggaatccagcagggaaactccaacggtccccatagacaactcagacaccaatccaggctcacagtatccaactcaacagtccacagaaggctccacactccactctgcagcctcagcaagctcaccagagacagaaccaacatcaacaccagacacaacaagccgcccgctcttcgtcgacacacacacaacaccacaaagtgcaagcagaacaaggacaagtccggcagtc
>KC403981-2003.782
atggaggtgaaagtagagaacattcgagcaatagacatgctcaaagcaagagtgaaaaatcgtgtggcacgtagcaaatgcttcaaaaatgcttctttaatcctcataggaataactacactgagcatagccctcaatatctatctgatcataaactacacaatacaaaaaaccacatctgaatcagaacaccacaccagctcaccacccacagaatccaacaaagaagcttcaacaatctccacagacaacccagacatcaatccaaactcacagcatccaactcaacagtccacagaaaaccccacactcaaccccgcagcatcagcgagcccatcagaaacagaatcagcatcaacaccagatacaacaaaccgcctgtcctccgtagacaggtccacagcacaaccaagtgaaaacagaacagagacaaaaccgacagcc
>KC403982-2003.769
atggaggtgaaagtagagaacattcgagcaatagacatgctcaaagcaagagtgaaaaatcgtgtggcacgtagcaaatgctttaaaaatgcttctttaatcctcataggaataactacgctgagtatagctctcaatatctatctgatcataaactacacaatacaaaaaaccacatctgaatcagaacaccacaccagctcaccacccacagaatccaacaaggaagcttcaacaatctccacagacaacccagacatcaatccaaactcacagcatccaactcaacagtccacagaaaatcccacactcaaccccgcagcatcagcgagcccaccagaaacagaaccagcatcaacaccagacacaacaaaccgcctgtcctcagtagacagatccacagcacaaccaagtgaaagcagaacaaagacaaaatcgacagtc
>KC403983-2004.745
atggaggtgaaagtagagaacattcgagcaatagacatgctcaaagcaagagtgaaaaatcgtgtggcacgcagcaaatgctttaaaaatgcttctttaatcctcataggaataactactctgagtatagccctcaatatctatctgatcataaactacacaatacaaaaaactacatctgaatcagaacaccacactagctcaccacccacagaatctaacaaagaaacttcaacaatccctatagacaacccagacatcaatccaaactcacagcatccaactcaacagtctacagaaagcttcacactctaccccgcatcctcggtgagcccatcagaaacagaaccagcatcaacaccaggcataacaaaccgcctgtcctttgtagacagatccacaacacaaccaagtgaaagcagaacaaagacaaactcaacagtc
>KC403984-2004.787
atggaggtgaaagtagagaacattcgagcaatagacatgctcaaagcaagagtgaaaaatcgtgtggcacgcagcaaatgctttaaaaatgcttctttaatcctcataggaataactactctgagtatagccctcaatatctatctgatcataaactacacaatacaaaaaactacatctgaatcagaacaccacactagctcaccacccacagaatctaacaaagaaacttcaacaatccctatagacaacccagacatcaatccaaactcacagcatccaactcaacagtctacagaaagcttcacactctaccccgcatcctcggtgagcccatcagaaacagaaccagcatcaacaccaggcataacaaaccgcctgtcctttgtagacagatccacaacacaaccaagtgaaagcagaacaaagacaaactcaacagtc
>KC562219-2005
atggaagtaagagtggagaacattcgagcgatagacatgttcaaagcaaagataaagaaccgtataagaagcagcaggtgctatagaaatgctacactgatccttattggactaacagcactaagcatggcacttaatattttcccgatcattgatcatgcaacattaagaaacatgatcaaaacagaaaactgtgctaacatgccgtcggcagaaccaagcaaaaagaccccaatgacctctacagcaggcccaagcaccaaacctaatccacagcaagcaacacagtggaccacagagaactcaacatctccggcagcaaccctagagggccatccatacacagagacaactcaaacaccagacacaacagctccccagcaaaccgcagacaaacatacagcactgccaaaatcaaccaatgaacagatcacccagacaacc
>KC562220-2005
atggaggtgaaagtagagaacattcgagcaatagacatgctcaaagcaagagtgaaaaatcgtgtggcacgtagcaaatgctttaaaaatgcttctttaatcctcataggaataactactctgagtatagccctcaatatctatctgatcataaactacacaatacaaaaaaccacatctgaatcagaacaccacactagctcaccacccacagaatctaacaaagaaacttcaacaatccctatagacaacccagacatcaatccaaactcacagcatccaactcaacagtccacagaaagcctcacactctaccccgcatcctcggtgagcttatcagaaacagaaccagcatcaacaccaggcataacaaaccgcctgtcctttgtagacagatccacaacacaaccaagtggaagcagaacaaagacaaaccggacagtc
>KC562221-2004
atggaggtgaaagtagagaacattcgagcaatagacatgctcaaagcaagagtgaaaaatcgtgtggcacgtagcaaatgctttaaaaatgcttctttaatcctcataggaataactactctgagtatagccctcaatatctatctgatcataaactacacaatacaaaaaaccacatctgaatcagaacaccacactagctcaccacccacagaatctaacaaagaaacttcaacaatccctatagacaacccagacatcaatccaaactcacagcatccaactcaacagtccacagaaagcctcacactctaccccgcatcctcggtgagcttatcagaaacagaaccagcatcaacaccaggcataacaaaccgcctgtcctttgtagacagatccacaacacaaccaagtggaagcagaacaaagacaaaccggacagtc
>KC562224-2003.678
atggaggtgaaagtagagaacattcgagcaatagacatgctcaaagcaagagtgaaaaatcgtgtggcacgcagcaaatgctttaaaaatgcttctttaatcctcataggaataactactctgagtatagccctcaatatctatctgatcataaactacacaatacaaaaaactacatctgaatcagaacaccacactagctcaccacccacagaatctaacaaagaaacttcaacaatccctatagacaacccagacatcaatccaaactcacagcatccaactcaacagtctacagaaagcctcacactctaccccgcatcctcggtgagcccatcagaaacagaaccagcatcaacaccaggcataacaaaccgcctgtcctttgtagacagatccacaacacaaccaagtgaaagcagaacaaagacaaactcgacagtc
>KC562225-2003.673
atggaggtgaaagtagagaacattcgagcaatagacatgctcaaagcaagagtgaaaaatcgtgtggcacgcagcaaatgctttaaaaatgcttctttaatcctcataggaataactactctgagtatagccctcaatatctatctgatcataaactacacaatacaaaaaaccacatctgaatcagaacaccacactagctcaccacccacagaatctaacaaagaaacttcaacaatccctatagacaacccagacatcaatccaaactcacagcatccaactcaacagtccacagaaagcctcacactctaccccgcatcctcggtgagctcatcagaaacagaaccagcatcaacaccaagtataacaaaccgcctgtcctccgtagacagatccacaacacaaccaagtaaaagcagaacaaatacaactccgacagtc
>KC562226-2003.763
atggaggtgaaagtggagaacattcgaacaatagatatgctcaaagcaagagtgaaaaatcgtgtggcacgcagcaaatgcttcaaaaatgcctctttgatcctaataggaataactacattaagtatagccctcaatatctatctgatcataaactatacaatgcaagaaaacacatccgaatcagaacatcacaccagctcatcacccatggaatccagcagggaaactccaacagtccctatagacaacccagacatcaatccaaactcacagcatccaactcaacagtccacagaaagctccacactccactctgcagcctcagcaagctcaccagagacagaaccaacatcaacaccagacacaacaagccgcctgcccttcgtcgacacacacacaacaccaccaagtgcaagcagaacaaggacaagtccggcagtc
>KC562227-1996
atggaagtaagagtggagaacattcgggcaatagacatgttcaaagcaaagatgaaaaaccgtataagaagtagcaagtgctatagaaatgctacactgatccttattggattaacagcattaagtatggcacttaatatttttttaatcattgattatgcaatattaaaaaacatgaccaaagtggaacactgtgttaatatgccgccggtagaaccaagcaagaagactccaatgacctctgcagtagacttaaacaccaaactcaatccacagcaggcaacacagctgaccacagaggattcaacatctccagcagcaaccccagaggaccacccacacacagggacaactccaacaccagatgcaacagtctcccagcaaaccgcagacgagcacacaacactgctgagatcaatcaacagacagaccacccaaacaacc
>KC562228-1997.144
atggaagtaagagtggagaacattcgggcaattgacatgttcaaagcaaagatgaaaaaccgtataagaagtagcaagtgctatagaaatgctacactgatccttattggattatcagcactaagtatggcacttaatatttttttaatcattgattatgcaacatcaaaaaacatgaccagagtggaacactgtgttaatatgccgccggtggaaccaagcaagaagaccccaatgacctctgcagtagacctaaacaccaaacccaatccacagcgggcaacacagttgaccacagaggattcaacatctctagcagcaaccctagaggaccatccacacacagggacaactccaacaccagatgcaacagtctctcagcaaaccacagacgagcacacaacaccgccgagaccaaccaacagacagaccacccaaacaacc
>KC562230-2004.183
atggaagtaagagtggagaacattcgagcgatagacatgttcaaagcaaagataaagaaccgtataagaagcagcaggtgctatagaaatgccacactgatccttattggactaacagcattaagcatggcacttaatattttcctgatcattgatcatgcaacattaagaaacatgatcaaaacagaaaactgtgctaacatgccgtcggcagaaccaagcaaaaagaccccaatgacctctacagcaggcacaagcaccaaacctaatccacagcaagcaacacagtggaccacagagaactcaacatctccggcagcaacctcagagggccatccatacacagggacaacccaaacaccagacacaacagctccccagcaaaccacagacaaacacacagcactgccaaaatcaaccaatgaacagatcaaccagacagcc
>KC562231-2004.574
atggaagtaagagtggagaacattcgggcaatagacatgttcaaagcaaagatgaaaaaccgtataagaagtagcaagtgctatagaaatgctacactgatccttattggattatcagcactaagtatggcacttaatatttttttaatcattgattatgcaaaatcaaaaaacatgaccaaggtggaacactgtgttaatatgccgccggtagaaccaagcaagaagaccccaatgacctctgcagtagacttaaacaccaaacccaatccacagtgggcaacacagtcgaccacagaggattcaacatccctagcagcaaccctggagggccatctacacacagggacaactccaacaccagatgcaacagtctctcagcaaaccacagacgagcacacaacactgctgagatcagccaacagacagaccactcaaacaacc
>KC562232-2001.096
atggaagtaagaatggagaacattcgggcaattgacatgttcaaagcaaagatgaaaaaccgtataagaagtagcaagtgctatagaaatgctacactgatccttattggattatcagcactaagtatggcacttaatatttttttaatcattgattatgcaacatcaaaaaacatgaccagagtggaacactgtgttaatatgccgccggtggaaccaagcaagaagaccccaatgacctctgcagtagacctaaacaccaaacccaatccacagcgggcaacacagttgaccacagaggattcaacatctctagcagcaaccctagaggaccatctacacacagggacaactccaacaccagatgcaacagtctctcagcaaaccacagacgagcacacaacactgctgagatcaaccaacagacagaccacccaaacaacc
>KC562233-2003.652
atggaggtgaaagtagagaacattcgagcaatagacatgctcaaagcaagagtgaaaaatcgtgtggcacgcagcaaatgctttaaaaatgcttctttaatcctcataggaataactactctgagtatagccctcaatatctatctgatcataaactacacaatacaaaaaaccacatctgaatcagaacaccacactagctcaccacccacagaatctaacaaagaaacttcaacaatccctatagacaacccagacatcaatccaaactcacagcatccaactcaacagtccacagaaagcctcacactctaccccgcatcctcggtgagcttatcagaaacagaaccagcatcaacaccaggcataacaaaccgcctgtcctccgcagacagatccacaacacaaccaagtaaaagcagaacaaatacaactccgacagtc
>KC562235-2004
atggaagtaagagtggagaacattcgagcgatagacatgttcaaagcaaagataaagaaccgtataagaggcagcaggtgctatagaaatgctacactgatccttattggactaacagcactaagcatggcacttaatattttcctgatcattgatcatgcaacattaagaaacatgatcaaaacagaaaactgtgctaacatgccgtcggcagaaccaagcaaaaagaccctaatgacctctacagcaggcccaagcaccaaacctaatccacagcaagcaacacagtggaccacagagaactcaacatcttcggcagcaaccctagagggccatccatacacagagacaactcaaacaccagacacaacagctccccagcaaaccacagacaaacatacagcactgccaaaatcaaccaatgaacagatcacccagacaacc
>KC562238-1996.205
atggaagtaagagtggagaacattcgggcaatagacatgttcaaagcaaagatgaaaaaccgtataagaagtagcaagtgccacagaaatgctacactgatccccattggatcaacagcattaagtatggcacttaatatttttttaatcattgattatgcaatattaaaaaacatgaccaaagtggaacactgtgttaatatgccgccggcagaaccaagcaagaagactccaatgacctctgcagtagacctaaacaccaaactcaatccacagcaggcaacacagctgaccacagaggattcaacatctccagcagcaaccccagaggaccacccacacacagggacaactccaacaccagatgcaacagtctcccagcaaaccgcagacgagcacacaacactgctgagatcaatcaacagacagaccacccaaacaacc
>KC562239-1995.833
atggaagtaagagtggagaacattcgggcaacagacatgttcaaagcaaagatgaaaaaccgtataagaagtagcaagtgccacagaaatgctacactgatccccattggatcaacagcattaagtatggcacttaatatttttttaatcattgaccatgcaatatcaaaaaacatgaccaaagtggaacactgtgttaatatgccgccggtagaaccaagcaagaagactccaatgacctctgcagtagactcaaacaccaaactcaatccacagcaggcaacacagctgaccacagaggattcaacatctccagcagcaaccccagaggaccatccacacacagggacaactccaacaccagatgcaacagtctctcagcaaactgcagacgagcacacaacaccgctgagatcaatcaacagacagaccacccaaacaacc
>KC562240-2003.529
atggaggtgaaagtagagaacattcgagcaatagacatgctcaaagcaagagtgaaaaatcgtgtggcacgcagcaaatgctttaaaaatgctcctttaatcctcataggaataactactctgagtatagccctcaatatttatctgatcataaactacacaatacaaaaaaccacatctgaatcagaacaccacactagctcaccacccacagaatccaacaaagaaacttcaacaatccctatagacaacccagacatcaatccaaactcacagcatccaacccaacagtccacagaaagcctcacactctaccccgcatcctcggtgagctcatcagaaacagaaccagcatcaacaccaggcataacaaaccgcctgtcctttgtagacagatccacaacacaaccaagtgaaagcagaacaaagagaaaccggacagtc
>KC562241-2003.612
atggaggtgaaagtggagaacattcgagcaatagacatgctcaaagcaagagtgaaaaatcgtgtggcacgcagcaaatgctttaaaaatgcttctttaatcctcataggaataactactctgagtatagccctcaatatctatctgatcataaactacacaatacaaaaaaccacatctgaatcagaacaccacactagctcaccacccacagaatccaacaaagaaacttcaacaatccctacagacaacccagacatcaatccaaactcacagcatccaactcaacagcccacagaaagcctcacactccaccccgcatcctcggtgagctcatcagaaacagaaccagcatcaacaccaggtacaacaaaccgcctgtcctccgcagacagatccacaacacaaccaagcaaaagcagaacaaagacaactccgacagtc
>KC562242-2004
atggaagtaagagtggagaacattcgagcgatagacatgttcaaagcaaagataaagaaccgtataagaaacagcaggtgctatagaaatgctacactgatccttattggactaacagcattaagcatggcacttaatattttcctgatcattgatcatgcaacattaagaaacatgatcaaaacagaaaactgtgctaacatgccgtcggcagaaccaagcaaaaagaccccaatgacctccatagcaggcccaagcaccaaacccaatccacagcaagcaacacagtggaccacagagaactcaacatctccggcagcaaccctagagggccatccatacacagggacaactcaaacaccagacacaacagctccccagcaaaccacagacaaacacacagcactgccaaaatcaaccaatgaacagatcacccagacaacc
>KC562244-1983.955
atggaagtaagagtggagaacattcgggcaatagacatgttcaaagcaaagatgaaaaaccgtataagaagtagcaagtgctatagaaatgctacactgatccttattggattaacagcattaagtatggcacttaatatttttttaatcattgattatgcaatattaaaaaacatgaccaaagtggaacactgtgttaatatgccgccggtagaaccaagcaagaagactccaatgacctctgcagtagacttaaacaccaaactcaatccacagcaggcaacacaattgaccacagaggattcaacatctctagcagcaacttcagaggaccatccacacacagggacaactccaacaccagatgcaacagtctctcagcaaactgcagacgagcacacaacactgctgagatcaatcaacagacagaccacccaaacaacc
>KF516922-2011.51
atggaagtaagagtggagaacattcgagcgatagacatgttcaaagcaaagataaagaaccgtataagaagcagcaggtgctatagaaatgctacactgatccttattggactaacagcattaagcatggcacttaacattttcctgatcattgatcatgcaacattaagaaacatgatcaaaacagaaaactgtgctaacatgccgtcggcagaaccaagcaaaaagaccccaatgacctccacagctggcccaagcaccaaacccaatccacagcaagcaacacagtggaccacagagaactcaacatctccggcagcaaccccagagggccatccatacacagagacaacccaaacaccagacacaacagctctccagcaaaccacagacaaacacacagcactgccaaaaccaaccagtgaacagatcacccagacgacc
>KF530163-2004.526
atggaagtaagagtggagaacattcgagcgatagacatgttcaaagcaaagataaagaaccgtataagaagcagcaggtgctatagaaatgccacactgatccttattggactaacagcattaagcatggcacttaatattttcctgatcattgatcatgcaacattaagaaacatgatcaaaacagaaaactgtgctaacatgccgtcggcagaaccaagcaaaaagaccccaatgacctctacagcaggcacaagcaccaaacctaatccacagcaagcaacacagtggaccacagagaactcaacatctccggcagcaacctcagagggccatccatacacagggacaacccaaacaacagacacaacagctccccagcaaaccacagacaaacacacagcactgccaaaatcaaccaatgaacagatcaatcagacaacc
>KF530164-2004.631
atggaagtaagagtggagaacattcgagcgatagacatgttcaaagcaaagataaagaaccgtataagaagcagcaggtgctatagaaatgctacactgatccttattggactaacagcattaagcatggcactcaatattttcctgatcattgatcatgcaacattaagaaacatgatcaaaacagaaaactgtgctaacatgccgtcggcagaaccaagcaaaaagaccccaatgacctccacagcaggcccaagcaccaaacccaatccacagcaagcaacacagtggaccacagagaactcaacatctccggcagcaaccctagagggccatccatacacagggacaactcaaacaccagacacaacagctccccagcaaaccacagacaaacacacagcactgccaaaatcaaccaatgaacagatcacccagacaacc
>KF530167-2004.659
atggaagtaagagtggagaacattcgagcgatagacatgttcaaagcaaagataaagaaccgtataagaagcagcaggtgctatagaaatgctacactgatccttattggactaacagcattaagcatggcactcaatattttcctgatcattgatcatgcaacattaagaaacatgatcaaaacagaaaactgtgctaacatgccgtcggcagaaccaagcaaaaagaccccaatgacttccacagcaggcccaagcaccaaactcaatccacagcaagcaacacagtggaccacagagaactcaacatctccggcagcaaccctagagggccatccatacacagggacaactcaaacaccagacacaacagctccccagcaaaccacagacaaacacacagcactgccaaaatcaaccaatgaacagatcacccagacaacc
>KF530171-2004.479
atggaagtaagagtggagaacattcgagcgatagacatgttcaaagcaaagataaagaaccgtataagaagcagcaggtgctatagaaatgctacactgatccttattggactaacagcattaagcatggcactcaatattttcctgatcattgatcatgcaacattaagaaacatgatcaaaacagaaaactgtgctaacatgccgtcggcagaaccaagcaaaaagaccccaatgacctccacagcaggcccaagcaccaaactcaatccacagcaagcaacacagtggaccacagagaactcaacatctccggcagcaaccctagagggccatccatacacagggacaactcaaacaccagacacaacagctccccagcaaaccacagacaaacacacagcactgccaaaatcaaccaatgaacagatcacccagacaacc
>KF530173-2004.526
atggaagtaagagtggagaacattcgagcgatagacatgttcaaagcaaagataaagaaccgtataagaagcagcaggtgctatagaaatgctacactgatccttattggactaacagcattaagcatggcactcaatattttcctgatcattgatcatgcaacattaagaaacatgatcaaaacagaaaactgtgctaacatgccgtcggcagaaccaagcaaaaagaccccaatgacttccacagcaggcccaagcaccaaactcaatccacagcaagcaacacagtggaccacagagaactcaacatctccggcagcaaccctagagggccatccatacacagggacaactcaaacaccagacacaacagctccccagcaaaccacagacaaacacacagcactgccaaaatcaaccaatgaacagatcacccagacaacc
>KF530178-2004.779
atggaagtaagagtggagaacattcgggcaattgacatgttcaaagcaaagatgaaaaaccgtttaagaagtagcaagtgctatagaaatgctacactgatccttattggattatcagcactaagcatggcacttaatatttttttaatcattgattatgcaacatcaaaaaacatgaccaaagtggaacactgtgttaatatgccgccggtagaaccaagcaagaagaccccaatgacctctgcagtagacccaaacaccaaacccaatccacagtggacaacacagttgaccacagaggactcaacatctctagcagtaaccctagaggaccatctacacacagggacaactccaacaccagatgcaacagtctctcagcaaatcacaggcgagcacacaacactgctgagatcaaccaacagacagaccacccaaacaacc
>KF530179-2003.609
atggaagtaagagtggagaacattcgagcgatggacatgttcaaagcaaagataaagaaccgtataagaagcagcaggtgctatagaaatgctacactgatccttattggactaacagcactaagcatggcacttaatattttcctgatcattgatcatgcaacattaagaaacatgatcaaaacagaaaactgtgctaacatgccgtcagcagagccaagcaaaaagaccccaatgacctctacagcaggcccaagcaccaaacctaatccacagcaagcaacacagtggaccacagagaactcaacatctccggcagcaaccctagagggccatccatacacagagacaactcaaacaccaaacacaacagctccccagcaaaccacagacaaacatacagcactgccaaaatcaatctatgaacagatcacccagacaacc
>KF686742-2002
atggaggtgaaagtagagaacattcgagcaatagacatgctcaaagcaagagtgaaaaatcgtgtggcacgtagcaaatgctttaaaaatgcttctttaatcctcataggaataactacgctgagtataactctcaatatctatctgatcataaactacacaatacaaaaaaccacatctgaatcagaacaccacaccagctcaccacccacagaatccaacaaggaagcttcaacaatctccacagacaacccagacatcaatccaaactcacagcatccaactcaacagtccacagaaaatcccacactcaaccccgcagcatcagcgggcccaccagaaacagaaccagcatcaacaccagacacaacaaaccgcctgtcctccgtagacagatccacagcacaaccaagtgaaagcagaacaaagacaaaaacgacagtc
>KJ627377-2010.394
atggaggtgaaagtagagaacattcgagcaatagacatgctcaaagcaagagtgaaaaatcgtgtggcacgcagcaaatgctttaaaaatgcttctttaatcctcataggaataactactctgagtatagcccttaatatctatctgatcataaactacacaatacaaaaaactacatctgaatcagaacaccacactagctcaccacccacagaatctaacaaagaaacttcaacaatccctacagacaacccagacatcactccaaactcacagcatccaactcaacagtccacagaaagccccacactccaccccgcatcctcgacgagccccccagaaacagaaccagcatcaacaccaggcacaacaaaccgcccgtcctttgtagacagatccacaacacaatcaagtgaaagcagaacaaagacaaactcgacagtc
>KJ627379-2009.999
atggaggtgaaagtagagaacattcgagcaatagacatgttcaaagcaagagtgaaaaatcgtgtggcacgcagcaaatgctttaaaaatgcttctttaatcctcataggaataactactctgagtatagccctcaatatctatctgatcataaattacacaatacaaaaaaacacttctgaatcagaatatcacactagctcaccacccacagaatccaacaaagaaacttcaacaatccctatagacaacccagacatcaatccaaactcacagcatccaactcaacagtccacagaaggcctcacactctaccccgcatcctcggtgagcccatcagaaacagaaccagcatcaacaccaggcacaacaaaccgcccgtcctctgtagacagattcacaacacaaccaagtggaagcagaacaaagacaaacccgacagtc
>KJ627380-2010.441
atggaggtgaaagtagagaacattcgagcaatagacatgctcaaagcaagagtgaaaaaccgtgtggcacgcagcaaatgctttaaaaatgcttctttaatccttataggaataactactctgagtatagcccttaatatctatctgatcataaactacacaatacaaaaaactacatctgaatcagaacaccacactagctcaccacccacagaatctaacaaagaaacttcaacaatccctatagacaacccagacatcactccaaactcacagcatccaactcaacagtctacagaaagccccacactctaccccgcatcctcgatgagcccctcagaaacagaaccagcatcaacaccaggcataacaaaccgcctgtcccttgtagatagatccacaacacaatcaagtgaaagcagaacaaagacaaactcgacagtc
>KJ627381-2010.460
atggaggtgaaagtagagaacattcgagcaatagacatgctcaaagcaagagtgaaaaatcgtgtggcacgcagcaaatgctttaaaaatgcttctttaattctcataggaataactactctgagtatagccctcaatatctatctgatcataaactacacaatacaaaaaactacatctgaatcagaacaccacactagctcaccacccacagaatctaacaaagaaacttcaacaatccctatagacaacccagatatcactccaaactcacagcatccaactcaacagtctacagaaagcctcacactctaccccgcatcctcaatgagcccatcagaaacagaaccagcatcaacaccaggcataacaaaccgcctgtcctttgcagacagatccacaacacaaccaagtgaaagcagaacaaagacaaactcgacagtc
>KJ627382-2011.048
atggaggtgaaagtagagaacattcgagcaatagacatgctcaaagcaagagtgaaaaatcgtgtggcacgcagcaaatgctttaaaaacgcttctttaatcctcataggaataaccactctgagcatagccctcaatatctatctgatcataaactacacaatacaaaaaaccacctctgaatcagaacatcacactagctcaccacccacagaatccaacaaagaaacttcaacaatccccatagacaacccagacatcaatccaaactcacagcatccaactcaacagtccacagaaagccccacactctacccagcatcctcggtgagcccatcagaaacagaaccagcatcaccaccaggtacaacaaaccgcctgtcctctgtagacagattcacaacacaaccaaatggaagcagaacaaagacaaacccgacagtc
>KJ627383-2008.889
atggaagtaagagtggagaacattcgagctatagacatgttcaaagcaaagataaagaaccgtataagaagcagcaggtgctatagaaatgctacactgatccttattggactaacagcattaagcatggcactcaatattttcctgatcattgatcatgcaacattaagaaacatgatcaaaacagaaaactgtgctaacatgccgtcggcagaaccaagcaaaaagaccccaatgacctccacagcaggcccaagcaccaaacccaatccacagcaagcaacacagtggaccacagagaactcaacatctccggcagcaaccctagagggccatccatacacagggacaactcaaacaccagacacaacagctccccagcaaaccacagacaaacacacagcactgccaaaatcaaccaatgaacagatcacccagacaacc
>KJ627384-2010.101
atggaggtgaaagtagagaacattcgagcaatagacatgctcaaagcaagagtgaaaaaccgtgtggcacgcagcaaatgctttaaaaatgcttctttaatccttataggaataactactctgagtatagcccttaatatctatctgatcataaactacacaatacaaaaaactacatctgaatcagaacaccacactagctcaccacccacagaatctaacaaagaaacttcaacaatccctatagacaacccagacatcactccaaactcacagcatccaactcaacagtctacagaaagccccacactctaccccgcatcctcgatgagcccctcagaaacagaaccagcatcaacaccaggcataacaaaccgcctgtcccttgtagatagatccacaacacaatcaagtgaaagcagaacaaagacaaactcgacagtc
>KJ627385-2009.886
atggaggtgaaagtagagaacattcgagcaatagacatgttcaaagcaagagtgaaaaatcgtgtggcacgcagcaaatgctttaaaaatgcttctttaatcctcataggaataactactctgagtatagccctcaatatctatctgatcataaattacacaatacaaaaaaccacttctgaatcagaatatcacactagctcaccacccacagaatccaacaaagaaacttcaacaatccctatagacaacccagacatcaatccaaactcacagcatccaactcaacagtccacagaaggcctcacactctaccccgcatcctcggtgagcccatcagaaacaaaaccagcatcaacaccaggcataacaaaccgcccgtcctctgtagacagattcacaacacaaccaagtggaagcagaacaaagacaaacccgacagtc
>KJ627386-2008.678
atggaggtgaaagtagagaacattcgagcaatagacatgctcaaagcaagagtgaaaaatcgtgtggtacgcagcaaatgctttaaaaatgcttctttaatcctcataggaataactactctgagtatagcccttaatatctatctgatcataaactacacaatacaaaaaactacatctgaatcagaacaccacactagctcaccacccacagaatccaacaaagaaacttcaacaatccctatagacaacccagacatcactccaaactcacagcatccaactcaacagtctacagaaagcctcacactctaccccgcatcctcgatgagcccttcagaaacagaaccagcatcaacaccaggcataacaaaacgcctgtcctttgtagacagatccacaacacaatcaagtgaaagcagaacaaagacaaactcgacagtc
>KJ627387-2010.037
atggaggtgaaggtagagaacattcgagcaatagacatgctcaaagcaagagtgaaaaatcgtgtggcacgcagcaaatgctttaaaaatgcttctttaatcctcataggaataactactctgagtatagcccttaatatctatctgatcataaactacacaatacaaaaaactacatctgaatcagaacaccacactagctcaccacccacagaatctaacaaagaaacttcaacaatccctatagacaacccagacatcactccaaactcacagcatccaactcaacagtctacagaaagcctcacactctaccccgcatcctcgatgagcccttcagaaacagaaccagcatcaacaccaggcataacaaaccgtctgtcctttgtagacagatccacaatacaatcaagtgaaagcagaacaaagacaaactcgacagtc
>KJ627388-2011.279
atggaggtgaaagtagagaacattcgagcaatagacatgctcaaagcaagagtgaaaaatcgtgtggcacgtagcaaatgctttaaaaatgcttctttaatcctcataggaataactacattgagcatagccctcaatatctatctgatcataaactacacaatacaaaaaaccacatctgaatcagaacaccacaccagctcaccacccacagaatccaacaaggaagcttcaacaatctccacagacaacccagacatcaatccaaactcacagcatccaactcaacagttcacagaaaaccccacactcaacccagcagcatcagcgagcccatcagaaacagaatcagcatcaacaccagatacaacaaaccgcctgtcctccgtagacaggtccacgacacaaccaagtgaaaacagaacaaagacaaaactgacagtc
>KJ627389-2010.399
atggaggtgaaagtagagaacattcgagcaatagacatgctcaaagcaagagtgaaaaatcgtgtggcacgcagcaaatgctttaaaaatgcttctttaattctcataggaataactactctgagtatagccctcaatatctatctgatcataaactacacaatacaaaaaactacatctgaatcagaacaccacactagctcaccacccacagaatctaacaaagaaacttcaacaatccctatagacaacccagatatcactccaaactcacagcatccaactcaacagtctacagaaagcctcacactctaccccgcatcctcaatgagcccatcagaaacagaaccagcatcaacaccaggcataacaaaccgcctgtcctttgcagacagatccacaacacaaccaagtgaaagcagaacaaagacaaactcgacagtc
>KJ627390-2009.963
atggaggtgaaagtagagaacattcgagcaatagacatgctcaaagcaagagtgaaaaatcgtgtggcacgtagcaaatgctttaaaaatgcttctttaatcctcataggaataactacattgagcatagccctcaatatctatctgatcataaactacacaatacaaaaaaccacatctgaatcagaacaccacaccagctcaccacccacagaatccaacaaggaagcttcaacaatctccacagacaacccagacatcaatccaaactcacagcatccaactcaacagttcacagaaaaccccacactcaacccagcagcatcagcgagcccatcagaaacagaatcagcatcaacaccagatacaacaaaccgcctgtcctccgtagacaggtccacgacacaaccaagtgaaaacagaacaaagacaaaactgacagtc
>KJ627392-2008.790
atggaggtgaaagtagagaacattcgagcaatagacatgctcaaagcaagagtgaaaaatcgtgtggcacgcagcaaatgctttaaaaatgcttctttaatcctcataggaataactactctgagtatagccctcaatatctatctgatcataaactacacaatacaaaaaaccacctctgaatcagaacatcacactagctcaccacccacagaatccaacaaagaaacttcaacaatccccatagacaacccagacatcaatccaaactcacagcatccaactcaacagtccacagaaagcctcacactctacccagcatcctcggtgagcccatcagaaacagtaccagcatcaccaccaggtacaacaaaccgcctgtcctctgtagacagattcacaacacaaccaaatggaagcagaacaaagacaaacccgacagtc
>KJ627393-2009.899
atggaggtgaaagtagagaacattcgagcaatagacatgctcaaagcaagagtgaaaaatcgtgtggcacgcagcaaatgctttaaaaatgcttctttaatcctcataggaataactactctgagtatagcccttaatatctatctgatcataaactacacaatacaaaaaactacatctgaatcagaacaccacactagctcaccacccacagaatccaacaaagaaacctcaacaatccctatagacaacccagacatcactccaaactcacagcatccaactcaacagtctacagaaagcctcacactctaccccgcatcctcgatgagcccctcagaaacagaaccagcatcaacaccaggcataacaaaacgcctgtcctttgtagacagatccacaacacaatcaagtgaaagcagaacaaagacaaactcgacagtc
>KJ627394-2011.452
atggaggtgaaagtagagaacattcgagcaatagacatgctcaaagcaagagtgaaaaatcgtgtggcacgtagcaaatgctttaaaaatgcttctttaatcctcataggaataactacattgagcatagccctcaatatctatctgatcataaactacacaatacaaaaaaccacatctgaatcagaacaccacaccagctcaccacccacagaatccaacaaggaagcttcaacaatctccacagacaacccagacatcaatccaaactcacagcatccaactcaacagttcacagaaaaccccacactcaacccagcagcatcagcgagcccatcagaaacagaatcagcatcaacaccagatacaacaaaccgcctgtcctccgtagacaggtccacgacacaaccaagtgaaaacagaacaaagacaaaactgacagtc
>KJ627396-2010.405
atggaggtgaaagtagagaacattcgagcaatagacatgctcaaagcaagagtgaaaaatcgtgtggcacgcagcaaatgctttaaaaatgcttctttaattctcataggaataactactctgagtatagccctcaatatctatctgatcataaactacacaatacaaaaaactacatctgaatcagaacaccacactagctcaccacccacagaatctaacaaagaaacttcaacaatccctatagacaacccagacatcactccaaactcacagcatccaactcaacagtctacagaaagcctcacactctaccccgcatcctcaatgagcccatcagaaacagaaccagcatcaacaccaggcataacaaaccgcctgtcccttgcagacagatccacaacacaaccaagtgaaagcagaacaaagacaaactcgacagtc
>KJ627397-2010.965
atggaagtaagagtggagaacattcgggcaatagacatgttcaaagcaaagatgaaaaaccgtataagaagtagcaagtgctatagaaatgctacactgatccttattggattaacagcattaagtatggcacttaatatttttttaatcattgattatgcaacattaaaaaacatgaccaaagtggaacactgtgtcaatatgccaccggtagaaccaagcaagaagtccccaatgacctctgcagcagacttaaacaccaaactcaatccacagcaggcaacacagttgaccacagaggattcaacatctctagcagcaacctcagagaatcatctacacacagagacaactccaacatcagatgcaacaatctctcagcaagctacagacgagcacacaacactgctgagaccaatcaacagacagaccacccaaacaacc
>KJ627398-2011.346
atggaggtgaaagtagagaacattcgagcaatagacatgctcaaagcaagagtgaaaaatcgtgtagcacgtagcaaatgctttaaaaatgcttctttaatcctcataggaataactacattgagcatagccctcaatatctatctgatcataaactacacaacacaaaaaaccacatctgaatcagaacaccacaccagctcaccacccacagaatccaacaaggaagcttcaacaatctccacagacaacccagacatcaatccaaactcacagcatccaactcaacaattcacagaaaaccccacactcaacccagcagcatcagcgagcccatcagaaacagaatcagcatcaacaccagatacaacaaaccgcctgtcctccgtagacaggtccacgacacaaccaagtgaaaacagaacaaagacaaaactgacagtc
>KJ627399-2010.779
atggaggtgaaggtagagaacattcgagcaatagacatgctcaaagcaagagtgaaaaatcgtgtggcacgcagcaaatgctttaaaaatgcttctttaatcctcataggaataactactctgagtatagccctcaatatctatctgatcataaactacacaatacaaaaaactacatctgaatcagaacaccacaccagctcaccacccacagaatccaacaaagaaacttcaacaatccctatagacaacccagacatcactccaaactcacagcatccaactcaacagtctacagaaagcctcacactctaccccgcatcctcgatgagcccttcagaaacagaaccagcatcaacaccaggcataacaaaccgtctgtcctttgtagacagatccacaatacaatcaagtgaaagcagaacaaagacaaactcgacagtc
>KJ627400-2010.571
atggaagtaagagtggagaacattcgggcaatagacatgttcaaagcaaagatgaaaaaccgtataagaagtagcaagtgttatagaaatgctacactgatccttattggattaacagcattaagtatggcacttaatatttttttaatcattgattatgcaacattaaaaaacatgaccaaagtggaacactgtgttaatatgccaccggtagaaccaagcaagaagaccccaatgacctctgcagtagacttaaacaccaaactcaatccacagcaggcaacacagttgaccacagaggattcaacatctctagcagcaacctcagagaatcatctacacacagggacaactccaacatcagacgcaacaatctctcagcaagctacagacgagcacacaacactgctgagatcaatcaacagacaaaccacacaaacaacc
>KJ627401-2011.107
atggaggtgaaagtagagaacattcgagcaatagacatgctcaaagcaagagtgaaaaatcgtgtggcacgcagcaaatgctttaaaaatgcttctttaatcctcataggaataaccactctgagcatagccctcaatatctatctgatcataaactacacaatacaaaaaaccacctctgaatcagaacatcacactagctcaccacccacagaatccaacaaagaaacttcaacaatccccatagacaacccagacatcaatccaaactcacagcatccaactcaacagtccacagaaagccccacactctacccagcatcctcggtgagcccatcagaaacagaaccagcatcaccaccaggtacaacaaaccgcctgtcctctgtagacagattcacaacacaaccaaatggaagcagaacaaagacaaacccgacagtc
>KJ627402-2009.346
atggaggtgaaagtagagaacattcgagcaatagacatgttcaaagcaagagtgaaaaatcgtgtggcacgcagcaaatgctttaaaaatgcttctttaatcctcataggaataactactctgagtatagccctcaatatctatctgatcataaattacacaatacaaaaaaccacttctgaatcagaatatcacactagctcaccacccacagaatccaacaaagaaacttcaacaatccctatagacaacccagacatcaatccaaactcacagcatccaactcaacagtccacagaaggcctcacactctaccccgcatcctcggtgagcccatcagaaacagaaccagcatcaacaccaggcataacaaaccgcccgtcctctgtagacagattcacaacacaaccaagtggaagcagaacaaagacaaacccgacagtc
>KJ627403-2009.995
atggaggtgaaagtagagaacattcgagcaatagacatgctcaaagcaagagtgaaaaatcgtgtggcacgcagcaaatgctttaaaaatgcttctttaatcctcataggaataactactctgagtatagcccttaatatctatctgatcataaactacacaatacaaaaaactacatctgaatcagaacaccacactagctcaccacccacagaatccaacaaagaaacttcaacaatccctatagacaacccagacatcactccaaactcacagcatccaactcaacagtctacagaaagcctcacactctaccccgcatcctcgatgagcccttcagaaacagaaccagcatcaacaccaggcataacaaaacgcctgtcctttgtagacagatccacaacacaatcaagtgaaagcagaacaaagacaaactcgacagtc
>KJ627404-2008.909
atggaggtgaaagtagagaacattcgagcaatagacatgctcaaagcaagagtgaaaaatcgtgtggcacgcagcaaatgctttaaaaatgcttctttaatcctcataggaataactactctgagtatagcccttaatatctatctgatcataaactacacaatacaaaaaactacatctgaatcagaacaccacactagctcaccacccacagaatccaacaaagaaacttcaacaatccctatagacaacccagacatcactccaaactcacagcatccaactcaacagtctacagaaagcctcacactctaccccgcatcctcgatgagcccttcagaaacagaaccagcatcaacaccaggcataacaaaacgcctgtcctttgtagacagatccacaacacaatcaagtgaaagcagaacaaagacaaactcgacagtc
>KJ627405-2010.072
atggaggtgaaagtagagaacattcgagcaatagacatgttcaaagcaagagtgaaaaatcgtgtggcacgcagcaaatgctttaaaaatgcttctttaatcctcataggaataactactctgagtatagccctcaatatctatctgatcataaattacacaatacaaaaaaccacttctgaatcagaacatcacactagctcaccacccacagaatccaacaaagaaacttcaacaatccctatagacaacccagacatcaatccaaactcacagcatccaactcaacagtccacagaaggccccacactctaccccgcatcctcggtgagcccatcagaaacagaaccagcatcaacaccaggcacaacaaaccgcccgtcctctgtagacagattcacaacacaaccaagtggaagcagaacaaagacaaacccgacagtc
>KJ627406-2010.144
atggaggtgaaagtagagaacattcgagcaatagacatgctcaaagcaagagtgaaaaatcgtgtggcacgcagcagatgctttaaaaatgcttctttaatcctcataggaataactactctgagtatagccctcaacatctatctgatcataaactacacaatacaaaaaactacatctgaatcagaacaccacactagcttgccacccacagaatctaacaaagaaacttcaacaatccctatagacaacccagacatcactccaaactcacagcatccaacacaacagtctacagaaagactcacactctaccctgcatcctcgatgagcccctcagaaacagaaccagcatcaacaccaggcataacaaaccgcctgtcccttgtagacagatccacaacacaatcaagtgaaagcagaacaaagacaaactcgacagtc
>KJ627407-2011.261
atggaggtgaaagtagagaacattcgagcaatagacatgctcaaagcaagagtgaaaaatcgtgtggcacgtagcaaatgctttaaaaatgcttctttaatcctcataggaataactacattgagcatagccctcaatatctatctgatcataaactacacaatacaaaaaaccacatctgaatcagaacaccacaccagctcaccacccacagaatccaacaaggaagcttcaacaatctccacagacaacccagacatcaatccaaactcacagcatccaactcaacagttcacagaaaaccccacactcaacccagcagcatcagcgagcccatcagaaacagaatcagcatcaacaccagatacaacaaaccgcctgtcctccgtagacaggtccacgacacaaccaagtgaaaacagaacaaagacaaaactgacagtc
>KJ627408-2010.457
atggaggtgaaagtagagaacattcgagcaatagacatgctcaaagcaagagtgaaaaaccgtgtggcacgcagcaaatgctttaaaaatgcttctttaatccttataggaataactactctgagtatagcccttaatatctatctgatcataaactacacaatacaaaaaactacatctgaatcagaacaccacactagctcaccacccacagaatctaacaaagaaacttcaacaatccctatagacaacccagacatcactccaaactcacagcatccaactcaacagtctacagaaagccccacactctaccccgcatcctcgatgagcccctcagaaacagaaccagcatcaacaccaggcataacaaaccgcctgtcccttgtagatagatccacaacacaatcaagtgaaagcagaacaaagacaaactcgacagtc
>KJ627409-2009.899
atggaggtgaaagtagagaacattcgagcaatagacatgctcaaagcaagagtgaaaaatcgtgtggcacgcagcaaatgctttaaaaatgcttctttaatcctcataggaataactactctgagtatagcccttaatatctatctgatcataaactacacaatacaaaaaactacatctgaatcagaacaccacactagctcaccacccacagaatccaacaaagaaacctcaacaatccctatagacaacccagacatcactccaaactcacagcatccaactcaacagtctacagaaagcctcacactctaccccgcatcctcgatgagcccctcagaaacagaaccagcatcaacaccaggcataacaaaacgcctgtcctttgtagacagatccacaacacaatcaagtgaaagcagaacaaagacaaactcgacagtc
>KJ627410-2009.539
atggaggtgaaagtagagaacattcgagcaatagacatgctcaaagcaagagtgaaaaatcgtgtggcacgcagcaaatgctttaaaaatgcttctttaatcctcataggaataactactctgagtatagcccttaatatctatctgatcataaactacacaatacaaaaaactacatctgaatcagaacaccacactagctcaccacccacagaatccaacaaagaaacttcaacaatccctatagacaacccagacatcactccaaactcacagcatccaactcaacagtctacagaaagcctcacactctaccccgcatcctcgatgagcccttcagaaacagaaccagcatcaacaccaggcataacaaaacgcctgtcctttgtagacagatccacaacacaatcaagtgaaagcagaacaaagacaaactcgacagtc
>KJ627411-2010.397
atggaggtgaaagtagagaacattcgagcaatagacatgctcaaagcaagagtgaaaaatcgtgtggcacgcagcaaatgctttaaaaatgcttctttaattctcataggaataactactctgagtatagccctcaatatctatctgatcataaactacacaatacaaaaaactacatctgaatcagaacaccacactagctcaccacccacagaatctaacaaagaaacttcaacaatccctatagacaacccagacatcactccaaactcacagcatccaactcaacagtctacagaaagcctcacactctaccccgcatcctcaatgagcccatcagaaacagaaccagcatcaacaccaggcataacaaaccgcctgtcctttgcagacagatccacaacacaaccaagtgaaagcagaacaaagacaaactcgacagtc
>KJ627412-2009.707
atggaggtgaaagtagagaacattcgagcaatagacatgttcaaagcaagagtgaaaaatcgtgtggcacgcagcaaatgctttaaaaatgcttctttaatcctcataggaataactactctgagtatagccctcaatatctatctgatcataaattacacaatacaaaaaaccacttctgaatcagaacatcacactagctcaccacccacagaatccaacaaagaaacttcaacaatccctatagacaacccagacatcaatccaaactcacagcatccaactcaacagtccacagaaggccccacactctaccccgcatcctcggtgagcccatcagaaacagaaccagcatcaacaccaggcacaacaaaccgcccgtcctctgtagacagattcacaacacaaccaagtggaagcagaacaaagacaaacccgacagtc
>KJ627413-2012.229
atggaggtaaaagtagagaacattcgagcaatagacatgctcaaagcaagagtgaaaaatcgtgtggcacgtagcaaatgctttaaaaatgcttctttaatcctcataggaataactacattgagcatagccctcaatatctatctgatcataaactacacaatacaaaaaaccacatctgaatcagaacaccacaccagctcaccacccacagaatccaacaaggaagcttcaacaatctccacagacaacccagacatcaatccaaactcacagcatccaactcaacagttcacagaaaaccccacactcaacccagcagcatcagcgagcccatcagaaacagaatcagcatcaacaccagacacaacaaaccgcctgtcctccgtagacaggtccacgacacaaccaagtgaaaacagaacaaagacaaaactgacagtc
>KJ627414-2010.596
atggaagtaagagtggagaacattcgggcaatagacatgttcaaagcaaagatgaaaaaccgtataagaagtagcaagtgctatagaaatgctacactgatccttattggattaacagcattaagtatggcacttaatatttttttaatcattgattatgcaacattaaaaaacatgaccaaagtggaacactgtgttaatatgccaccggtagaaccaagcaagaagaccccaatgacctctgcagtagacttaaacaccaaactcaatccacagcaggcaacacagttgaccacagaggattcaacatctctagcagcaacctcagagaatcatctacacacagggacaactccaacatcagacgcaacaatctctcagcaagctacagacgagcacacaacactgctgagatcaatcaacagacaaaccacacaaacaacc
>KJ627415-2011.128
atggaggtgaaagtagagaacattcgagcaatagacatgctcaaagcaagagtgaaaaatcgtgtggcacgtagcaaatgctttaaaaatgcttctttaatcctcataggaataactacattgagcatagccctcaatatctatctgatcataaactacacaatacaaaaaaccacatctgaatcagaacaccacaccagctcaccacccacagaatccaacaaggaagcttcaacaatctccacagacaacccagacatcaatccaaactcacagcatccaactcaacagttcacagaaaaccccacactcaacccagcagcatcagcgagcccatcagaaacagaatcagcatcaacaccagatacaacaaaccgcctgtcctccgtagacaggtccacgacacaaccaagtgaaaacagaacaaagacaaaactgacagtc
>KJ627416-2011.465
atggaggtgaaagtagagaacattcgagcaatagacatgctcaaagcaagagtgaaaaatcgtgtggcacgtagcaaatgctttaaaaatgcatctttaatcctcataggaataactacattgagcatagccctcaatatctatctgatcataaactacacaatacaaaaaaccacatctgaatcagaacaccacaccagctcaccacccacagaatccaacaaggaagcttcaacaatctccacagacaacccagacatcaatccaaactcacagcatccaactcaacagttcacagaaaaccccacactcaacccagcagcatcagcgagcccatcagaaatagaatcagcatcaacaccagatacaacaaaccgcctgtcctccgtagacaggtccacaacacaaccaagtgaaaacagaacaaagacaaaactgacagtc
>KJ627418-2011.245
atggaggtgaaagtagagaacattcgagcaatagacatgctcaaagcaagagtgaaaaatcgtgtggcacgtagcaaatgctttaaaaatgcttctttaatcctcataggaataactacattgagcatagccctcaatatctatctgatcataaactacacaatacaaaaaaccacatctgaatcagaacaccacaccagctcaccacccacagaatccaacaaggaagcttcaacaatctccacagacaacccagacatcaatccaaactcacagcatccaactcaacagttcacagaaaaccccacactcaacccagcagcatcagcgagcccatcagaaacagaatcagcatcaacaccagatacaacaaaccgcctgtcctccgtagacaggtccacgacacaaccaagtgaaaacagaacaaagacaaaactgacagtc
>KJ627419-2011.269
atggaggtgaaagtagagaacattcgagcaatagacatgctcaaagcaagagtgaaaaatcgtgtggcacgtagcaaatgctttaaaaatgcttctttaatcctcataggaataactacattgagcatagccctcaatatctatctgatcataaactacacaatacaaaaaaccacatctgaatcagaacaccacaccagctcactacccacagaatccaacaaggaagcttcaacaatctccacagacaacccagacatcaatccaaactcacagcatccaactcaacagttcacagaaaaccccacactcaacccagcagcatcagcgagcccatcagaaacagaatcagcatcaacaccagatacaacaaaccgcctgtcctccgtagacaggtccacgacacaaccaagtgaaaacagaacaaagacaaaactgacagtc
>KJ627420-2009.909
atggaggtgaaagtagagaacattcgagcaatagacatgttcaaagcaagagtgaaaaatcgtgtggcacgcagcaaatgctttaaaaatgcttctttaatcctcataggaataactactctgagtatagccctcaatatctatctgatcataaattacacaatacaaaaaaccacttctgaatcagaacatcacactagctcaccacccacagaatccaacaaagaaacttcaacaatccctatagacaacccagacatcaatccaaactcacagcatccaactcaacagtccacagaaggccccacactctaccccgcatcctcggtgagcccatcagaaacagaaccagcatcaacaccaggcacaacaaaccgcccgtcctctgtagacagattcacaacacaaccaagtggaagcagaacaaagaaaaacccgacagtc
>KJ627421-2011.279
atggaggtgaaagtagagaacattcgagcaatagacatgctcaaagcaagagtgaaaaatcgtgtggcacgtagcaaatgctttaaaaatgcttctttaatcctcataggaataactacattgagcatagccctcaatatctatctgatcataaactacacaatacaaaaaaccacatctgaatcagaacaccacaccagctcaccacccacagaatccaacaaggaagcttcaacaatctccacagacaacccagacatcaatccaaactcacagcatccaactcaacagttcacagaaaaccccacactcaacccagcagcatcagcgagcccatcagaaacagaatcagcatcaacaccagatacaacaaaccgcctgtcctccgtagacaggtccacgacacaaccaagtgaaaacagaacaaagacaaaactgacagtc
>KJ627422-2009.849
atggaggtgaaagtagagaacattcgagcaatagacatgttcaaagcaagagtgaaaaatcgtgtggcacgcagcaaatgctttaaaaatgcttctttaatcctcataggaataactactctgagtatagccctcaatatctatctgatcataaattacacaatacaaaaaaccacttctgaatcagaacatcacactagctcaccacccacagaatccaacaaagaaacttcaacaatccctatagacaacccagacatcaatccaaactcacagcatccaactcaacagtccacagaaggccccacactctaccccgcatcctcggtgagcccatcagaaacagaaccagcatcaacaccaggcacaacaaaccgcccgtcctctgtagacagattcacaacacaaccaagtggaagcagaacaaagacaaacccgacagtc
>KJ627423-2012.223
atggaggtaaaagtagagaacattcgagcaatagacatgctcaaagcaagagtgaaaaatcgtgtggcacgtagcaaatgctttaaaaatgcttctttaatcctcataggaataactacattgagcatagccctcaatatctatctgatcataaactacacaatacaaaaaaccacatctgaatcagaacaccacaccagctcaccacccacagaatccaacaaggaagcttcaacaatctccacagacaacccagacatcaatccaaactcacagcatccaactcaacagttcacagaaaaccccacactcaacccagcagcatcagcgagcccatcagaaacagaatcagcatcaacaccagacacaacaaaccgcctgtcctccgtagacaggtccacgacacaaccaagtgaaaacagaacaaagacaaaactgacagtc
>KJ627424-2009.075
atggaggtgaaagtagagaacattcgagcaatagacatgctcaaagcaagagtgaaaaatcgtgtggcacgcagcaaatgctttaaaaatgcttctttaatcctcataggaataactactctgagtatagcccttaatatctatctgatcataaactacacaatacaaaaaactacatctgaatcagaacaccacactagctcaccacccacagaatccaacaaagaaacttcaacaatccctatagacaacccagacatcactccaaactcacagcatccaactcaacagtctacagaaagcctcacactctaccccgcatcctcgatgagcccttcagaaacagaaccagcatcaacaccaggcataacaaaacgcctgtcctttgtagacagatccacaacacaatcaagtgaaagcagaacaaagacaaactcgacagtc
>KJ627425-2011.298
atggaggtgaaagtagagaacattcgagcaatagacatgctcaaagcaagagtgaaaaatcgtgtggcacgtagcaaatgctttaaaaatgcttctttaatcctcataggaataactacattgagcatagccctcaatatctatctgatcataaactacacaatacaaaaaaccacatctgaatcagaacaccacaccagctcaccacccacagaatccaacaaggaagcttcaacaatctccacagacaacccagacatcaatccaaactcacagcatccaactcaacagttcacagaaaaccccacactcaacccagcagcatcagcgagcccatcagaaacagaatcagcatcaacaccagatacaacaaaccgcctgtcctccgtagacaggtccacgacacaaccaagtgaaaacagaacaaagacaaaactgacagtc
>KJ627426-2008.955
atggaggtgaaagtagagaacattcgagcaatagacatgctcaaagcaagagtgaaaaatcgtgtggcacgcagcaaatgctttaaaaatgcttctttaatcctcataggaataactactctgagtatagcccttaatatctatctgatcataaactacacaatacaaaaaactacatctgaatcagaacaccacactagctcaccacccacagaatccaacaaagaaacttcaacaatccctatagacaacccagacatcactccaaactcacagcatccaactcaacagtctacagaaagcctcacactctaccccgcatcctcgatgagcccttcagaaacagaaccagcatcaacaccaggcacaacaaaacgcctgtccttcgtagacagatccacaacacaatcaagtcaaagcagaacaaagacaaactcgacagtc
>KJ627427-2012.021
atggaggtgaaagtagagaacattcgagcaatagacatgctcaaagcaagagtgaaaaatcgtgtggcacgtagcaaatgctttaaaaatgcttctttaatcctcataggaataactacattgagcatagccctcaatatctatctgatcataaactacacaatacaaaaaaccacatctgaatcagaacaccacaccagctcaccacccacagaatccaacaaggaagcttcaacaatctccacagacaacccagacatcaatccaaactcacagcatccaactcaacagttcacagaaaaccccacactcaacccagcagcatcagcgagcccatcagaaacagaatcagcatcaacaccagatacaacaaaccgcctgtcctctgtagacaggtccacgacacaaccaagtgaaaacagaacaaagacaaaactgacagtc
>KJ627428-2012.298
atggaggtaaaagtagagaacattcgagcaatagacatgctcaaagcaagagtgaaaaatcgtgtggcacgtagcaaatgctttaaaaatgcttctttaatcctcataggaataactacattgagcatagccctcaatatctatctgatcataaactacacaatacaaaaaaccacatctgaatcagaacaccacaccagctcaccacccacagaatccaacaaggaagcttcaacaatctccacagacaacccagacatcaatccaaactcacagcatccaactcaacagttcacagaaaaccccacactcaacccagcagcatcagcgagcccatcagaaacagaatcagcatcaacaccagacacaacaaaccgcctgtcctccgtagacaggtccacgacacaaccaagtgaaaacagaacaaagacaaaactgacagtc
>KJ627429-2011.099
atggaggtgaaggtagagaacattcgagcaatagacatgctcaaagcaagagtgaaaaatcgtgtggcacgcagcaaatgctttaaaaatgcttctttaatcctcataggaataactactctgagtatagccctcaatatctatctgatcataaactacacaatacaaaaaactacatctgaatcagaacaccacaccagctcaccacccacagaatccaacaaagagacttcaacaatccctatagacaacccagacatcactccaaactcacagcatccaactcaacagtctacagaaagcctcacactctaccccgcatcctcgatgagcccttcagaaacagaaccagcatcaacaccaggcataacaaaccgtctgtcctttgtagacagatccacaatacaatcaagtgaaagcagaacaaagacaaactcgacagtc
>KJ627430-2009.976
atggaggtgaaagtagagaacattcgagcaatagacatgttcaaagcaagagtgaaaaatcgtgtggcacgcagcaaatgctttaaaaatgcttctttaatcctcataggaataactactctgagtatagccctcaatatctatctgatcataaattacacaatacaaaaaaccacttctgaatcagaacatcacactagctcaccacccacagaatccaacaaagaaacttcaacaatccctatagacaacccagacatcaatccaaactcacagcatccaactcaacagtccacagaaggccccacactctaccccgcatcctcggtgagcccatcagaaacagaaccagcatcaacaccaggcacaacaaaccgcccgtcctctgtagacagattcacaacacaaccaagtggaagcagaacaaagaaaaacccgacagtc
>KJ627431-2009.303
atggaagtaagagtggagaacattcgagcgatagacatgttcaaagcaaagataaagaaccgtataagaagcagcaggtgctatagaaatgctacactgatccttattggactaacagcactaagcatggcacttaatattttcctgatcattgatcatgcaacactaagaaacatgatcaaaacagaaaactgtgctaacatgccgtcggcagaaccaagcaaaaagaccctaatgacctctacagcaggcccaagcaccaaacctaatccacagcaagcaacacagtggaccacagagaattcaacatctccggcagcaaccctagagggccatccatacacagagacaactcaaacaccagacacaacagccccccagcaaaccacagacaagcatacagcactaccaaaatcaaccaatgaacggatcactcagacaacc
>KJ627432-2009.909
atggaagtaaaagtggagaacattcgggcaatagacatgttcaaagcaaagatgaaaaaccgtataagaagtagcaagtgctatagaaatgctacactgatccttattggattaacagcattaagtatggcacttaatatttttttaatcattgattatgcaacattaaaaaacatgaccaaaatggaacactgtgttaatatgccaccggtagaaccaagcaagaagaccccaatgacctctgcagtagacttaaacaccaaactcaatccacagcaggcaacacagttgaccacagaggactcaacatctctagcagcaacctcagagaatcatccacacacagggacaactccaacatcagatgcaacaatctctcagcaagctacagacgagcacacaacactgctgagatcaatcaacagacagaccacccaaacaacc
>KJ627433-2012.085
atggaggtgaaagtagagaacattcgagcaatagacatgctcaaagcaagaatgaaaaatcgtgtggcacgtagcaaatgctttaaaaatgcttctttaatcctcataggaataactacattgagcatagccctcaatatctatctgatcataaactacacaatacaaaaaaccacatctgaatcagaacaccacaccagctcaccacccacagaatccaacaaggaagcttcaacaatctccacagacaacccagacatcaatccaaactcacagcatccaactcaacagttcacagaaaaccccacactcaacccagcagcatcagcgagcccatcagaaacagaatcagcatcaacaccagatacaacaaaccgcctgtcctccgtagacaggtccacgacacaaccaagtgaaaacagaacaaagacaaaactgacagtc
>KJ627434-2008.933
atggaggtgaaagtagagaacattcgagcaatagacatgctcaaagcaagagtgaaaaatcgtgtggcacgcagcaaatgctttaaaaatgcttctttaatcctcataggaataactactctgagtatagcccttaatatctatctgatcataaactacacaatacaaaaaactacatctgaatcagaacaccacactagctcaccacccacagaatccaacaaagaaacttcaacaatccctatagacaacccagacatcactccaaactcacagcatccaactcaacagtctacagaaagcctcacactctaccccgcatcctcgatgagcccttcagaaacagaaccagcatcaacaccaggcataacaaaacgcctgtcctttgtagacagatccacaacacaatcaagtgaaagcagaacaaagacaaactcgacagtc
>KJ627435-2009.389
atggaagtaagagtggagaacattcgagcgatagacatgttcaaagcaaagataaagaaccgtataagaagcagcaggtgctatagaaatgctacactgatccttattggactaacagcactaagcatggcacttaatattttcctgatcattgatcatgcaacactaagaaacatgatcaaaacagaaaactgtgctaacatgccgtcggcagaaccaagcaaaaagaccctaatgacctctacagcaggcccaagcaccaaacccaatccacagcaagcaacacagtggaccacagagaactcaacatctccggcagcaaccccagagggccatccatacacagagacaacccaaacaccagacacaacagccccccagcaaaccacagacaagcatacagcaccaccaaaatcaaccaacgaacggatcactcagacaacc
>KJ627436-2009.949
atggaggtgaaagtagagaacattcgagcaatagacatgctcaaagcaagagtgaaaaatcgtgtggcacgcagcaaatgctttaaaaatgcttctttaatcctcataggaataactactctgagtatagcccttaatatctatctgatcataaactacacaatacaaaaaactacatctgaatcagaacaccacactagctcaccacccacagaatccaacaaagaaacttcaacaatccctatagacaacccagacatcactccaaactcacagcatccaactcaacagtctacagaaagcctcacactctaccccgcatcctcgatgagcccttcagaaacagaaccagcatcaacaccaggcataacaaaacgcctgtcctttgtagacagatccacaacacaatcaagtgaaagcagaacaaagacaaactcgacagtc
>KJ627437-2011.566
atggaggtgaaagtagagaacattcgatcaatagacatgctcaaagcaaaagtgaaaaatcgtgtggcacgcagcaaatgctttaaaaatgcttctttaatcctcataggaataaccactctgagtatagcccttaatatctatctgatcataaactacacaacacaaaaaactacatctgaatcagaacaccacactagctcaccacccacagaacctaacaaagaaacctcaacaatccctatagacaacccagacatcacttcaaactcacagcatccaactcaacagtccacagaaagcctcacactccaccccgcatcctcgatgagcccctcagaaacagaaccagcatcaacactaggcacaacaaaccgcctgtcctttgtagacagatccacaacacaatcaagtgaaagcagaacaaagacaaactcgacagtc
