# Supplementary material for: Genome-Wide Analysis of Human Metapneumovirus Evolution
Source: PLoS One. 2016 Apr 5;11(4):e0152962. doi: 10.1371/journal.pone.0152962 (PMC4821609; doi:10.1371/journal.pone.0152962)
Supplement: S1 Data — (ZIP) [file pone.0152962.s001.zip › Data S1/HMPV_8L_main.fas]

>FJ168778-1994.019
atggatccattttgtgaatccactgtcaatgtttatcttcctgactcatatctcaaaggagtaatatctttcagtgaaaccaatgcaattggctcatgccttttgaaaagaccctatctaaaaaaagataacactgctaaagttgctgtagaaaaccctgttgttgaacatgtcaggcttagaaatgcagtcatgaccaaaatgaagatatcagattataaagtggttgaaccaattaatatgcagcatgaaataatgaaaaatatacacagttgtgagctcacattattaaaacaattcttaacaagaagtaaaaacattagctctctaaaattaagtatgatatgtgattggttacagttaaaatccacctcagataacacatcaattcttaattttatagatgtggagtttatacctgtttgggtgagcaattggtttagtaactggtataatctcaataaattaatcttagagtttagaagagaggaagtaataagaactggttcaattttatgtagatcactaggcaagttagttttcattgtatcatcttatgggtgtgtagtaaaaagcaacaaaagtaaaagagtaagttttttcacatataaccaactgttaacatggaaagatgtgatgttaagtaggttcaatgcaaacttttgtatatgggtaagtaacaacctgaacaaaaatcaagaaggactaggatttagaagtaatctgcaaggtatgttaaccaataaattatatgaaactgttgattatatgttaagtctatgtagtaatgaagggttctcactagtgaaagagttcgaaggctttattatgagtgaaattcttaaaattactgagcatgctcaattcagtactaggtttaggaatactttattaaatgggttgactgaacaattatcaatgttgaaagctaaaaacagatctagagttcttggcactatattagaaaacaatgattaccccatgtatgaagtagtacttaaattattaggggacactttgaaaagtataaaattattaattaacaagaatttagaaaatgctgcagaattatattatatattcagaatttttggacaccctatggtagatgagagggaagcaatggatgctgttaaattaaataatgagattacaaaaattcttaaactggagagcttaacagaactaagaggagcatttatactaagaattataaaagggtttgtagataataataaaagatggcctaaaattaagaatttaaaagtgctcagtaaaagatgggttatgtatttcaaagccaaaagttaccctagccaacttgagctaagtgtacaagattttttagaacttgctgcagtacaattcgaacaggaattttctgtccctgaaaaaaccaaccttgagatggtattaaatgataaagcaatatctcctccaaaaaagttaatatggtcggtatatccaaaaaattatctacctgaaattataaaaaatcaatatttagaagaggtcttcaatgcaagtgacagtcaaagaacgaggagagtcttagaattttacttaaaagattgcaaatttgatcaaaaagaccttaaacgttatgtacttaaacaagagtatctaaatgacaaagaccacattgtctcattaactgggaaggaaagagaattaagtgtaggcaggatgtttgcaatgcaaccaggcaaacaaagacaaatacagatactagctgagaaacttctagctgataatattgtaccctttttcccagaaactttaacaaagtatggtgacttggatctccaaagaattatggaaatgaaatcagaactttcttccattaaaactaggaagaatgatagttacaacaattatattgcaagagcctccatagtaacagacctaagtaaattcaatcaagcctttagatatgaaaccacagctatctgtgcagatgtagcagatgagttacatggtacgcaaagcttattttgttggttacatcttattgttcccatgaccacaatgatatgtgcatacagacatgcaccaccagaaacaaagggggagtatgacatagacaaaatagaagagcaaagtgggctatacagatatcatatgggagggattgaagggtggtgtcagaagttatggacaatggaagcgatatccttgttagatgtagtatctgttaagactcgttgtcagatgacctctctattaaacggagacaatcaatcaatagatgtcagtaaaccagtaaaattgtctgaaggtatagatgaagtaaaagcagattatagcttagcaattaaaatgcttaaagagataagagatgcctataaaaacattggccataaactcaaagaaggtgaaacatatatatcaagagatctccaatttataagtaaggtgattcaatctgagggggtcatgcatcctacccccataaaaaagatattaagggtaggtccctggataaatacaatactagatgacattaaaaccagtgcagaatcaatagggagtctgtgtcaagaactagagttcagaggagaaagtatgctagttagcttgatattaaggaatttctggctgtataacttatacatgcatgagtcaaaacagcatccgttagctggaaaacaactgtttaagcaattgaacaaaacactaacatctgtgcaaagattttttgagctgaagaaagaaaatgatgtggttgacctatggatgaatataccaatgcagtttggagggggagacccagtagttttttacagatctttttacagaaggactcctgatttcctgactgaagcaatcagccatgtggatttactgttaaaagtttcgaacaatattaaaaatgagactaagatacgattctttaaagccttattatctatagaaaagaatgaacgtgcaacattaacaacactaatgagagacccccaggcggtaggatcggaaagacaagctaaggtaacaagtgatataaatagaacagcagttactagcatactgagtctatctccgaatcagctcttttgtgatagtgctatacactatagcagaaatgaagaagaagtcgggatcattgcagacaacataacacctgtttatcctcacggattgagagtgctctatgaatcactaccttttcataaggctgaaaaggttgtcaatatgatatcaggtacaaagtctataactaacctattgcagagaacatctgctatcaatggtgaagatattgatagagcagtgtctatgatgttagagaacttagggttgttatctaggatattgtcagtaataattaatagtatagaaataccaattaagtccaatggcagattgatatgctgtcaaatttctaagactttgagagaaaaatcatggaacaatatggaaatagtaggagtgacatctccaagtattgtaacatgtatggatgttgtgtatgcaactagttctcatttaaaaggaataattattgaaaaattcagtactgacaagaccacaagaggtcagaggggaccaaaaagcccctgggtaggatcaagcactcaagagaaaaaattagttcctgtttataatagacaaattctttcaaaacaacaaaaggagcaactggaagcaataggaaaaatgaggtgggtgtataaaggaactccagggctaagaagattgctcaataagatttgcataggaagtttaggtattagctataaatgtgtaaaacctctattaccaagattcatgagtgtaaacttcttacataggttatctgttagtagcagacccatggaattcccagcttctgttccagcttataggacaacaaattaccactttgacactagtccaatcaaccaagcattaagtgagaggttcgggaacgaagacattaatctagtgttccaaaatgcaatcagctgcggaattagtataatgagtgttgtagaacagttaactggtagaagcccaaaacaattagtcttaatcccccaattagaagagatagatattatgcctcctcctgtatttcaaggaaaattcaattataaactagttgataaaataacctctgatcaacacatcttcagtcctgacaaaatagacatattaacactagggaagatgcttatgcctactataaaaggtcaaaaaactgatcagttcttaaataagagagaaaactatttccatggaaataatttaattgaatctttatctgcagcacttgcatgccactggtgtggaatattaacagaacagtgtgtagaaaacaatatctttaggaaagactggggtgatgggttcatatcagatcatgccttcatggatttcaagatatttctatgtgtatttaaaaccaaacttttatgtagttggggatcccaagggaaaaatgtaaaagatgaagatataatagatgaatccattgacaaattattaagaattgacaacactttttggagaatgttcagcaaagtcatgtttgaatcaaaggtcaaaaaaagaataatgttatatgatgtaaaattcctatcattagtaggttatataggatttaaaaactggtttatagagcagttaagagtagtagaattgcatgaagtgccctggattgtcaatgctgaaggggagctagttgaaattaaaccaatcaaaatttatttgcagttaatagaacaaagtctatctttaagaataactgttttgaattatacagacatggcacatgctcttacacgattaattaggaagaaattgatgtgtgataatgcactcttcaatccaagttcatcaccaatgtttagtctaactcaagttatcgatcctacaacacagctagactattttcctaaggtgatatttgaaaggttaaaaagttatgataccagttcagactacaacaaagggaagttaacaagaaattacatgacattattaccatggcagcacgtaaacaggtataattttgtctttagttcaacaggatgtaaaatcagcttgaagacatgcatcgggaaattgataaaggacttaaaccctaaggttctttactttattggagaaggagcaggtaactggatggcaagaacagcatgtgagtatcctgacataaaatttgtatataggagtttaaaggatgatcttgatcatcattacccattagaatatcaaagggtaataggtgatttaaatagggtaatagatggtggtgaaggactatcaatggagaccacagatgcaactcaaaagactcattgggacttaatacacagaataagtaaagatgctttattgataacattgtgtgatgcagaattcaaaaacagagatgatttctttaaaatggtaattctttggagaaaacatgtattatcatgtagaatctgtacagcttatggaacagatctttacttatttgcaaagtatcatgcgacggactgcaatataaaattaccattttttgtaaggtctgtagctacttttattatgcaaggaagcaaattgtcaggatcagaatgttacatacttttaacattaggtcatcacaataatctgccatgccatggagaaatacaaaattccaaaatgagaatagcagtgtgtaatgatttccatgcctcaaaaaaactagacaacaaatcaattgaagctaactgtaaatctcttctatcaggattaagaataccaataaacaaaaaagagttaaatagacaaaagaaactgttaacactacaaagcaatcattcttccatagcaacagttggcggcagtaagattatagaatccaaatggttaaagaataaagcaagtacaataattgattggttagagcatatcttgaattctccaaaaggtgaattaaactatgatttctttgaagcattagagaacacataccccaatatgatcaagcttatagataacctgggaaatgcagagataaaaaaactaatcaaagttcctgggtatatgcttgtgagtaagaag
>FJ168779-2000.255
atggatcctcttaatgaatccactgttaatgtctatctccctgattcgtaccttaaaggagtaatttcttttagtgaaactaatgcaattggttcatgtctcttaaaaagaccttacttaaaaaatgacaacactgcaaaagttgccatagagaatcctgttattgagcatgtgagactcaaaaatgcagtcaattctaaaatgaaaatatcagattacaaggtagtagagccagtaaacatgcaacatgaaataatgaagaatgtacacagttgtgagctcacactattgaaacagtttttaacaaggagtaaaaacattagcactctcaaattaaatatgatatgtgattggctgcaattaaagtctacatcagatgatacctcaatcctaagtttcatagatgtagaatttatacctagttgggtaagcaactggtttagtaattggtacaatctcaataagttaattttggaattcagaagagaggaagtaataagaaccggttcaatcttatgcaggtcattgggtaaattagtttttattgtatcatcatacggatgtatcgtcaagagcaacaaaagcaaaagagtgagcttcttcacatacaatcaactgttaacatggaaagatgtgatgttaagtagatttaatgcgaatttttgtatatgggtaagcaatagtctgaatgaaaatcaggaagggctagggttaagaagtaatctacaaggtatgttaactaataaactatatgaaactgtagattatatgctaagtttatgttgcaatgaaggtttctcacttgtaaaagagttcgaaggttttattatgagtgaaatccttaggattactgaacatgctcaattcagtactagatttagaaatactttattaaatggattaacagatcaattaacaaaattaaaaaataaaaacagactcagagttcatggtaccgtattagaaaataatgattatccaatgtatgaagttgtacttaaattattaggagatactttgagatgtatcaaattattaatcaataaaaacttagagaatgctgcagaattatactatatattcagaatttttggtcatccaatggtagatgaaagagatgcaatggatgctgtcaaattaaacaatgaaatcacaaaaatcctaaggttggagagcttgacagaactaagaggagcattcatattaaggattatcaaaggatttgtggacaacaacaaaaggtggcccaaaattaaaaatttaatagtgcttagcaaaagatggactatgtacttcaaagctaaaaattatcccagtcaactcgaattaagtgaacaagactttctagagcttgctgcaatacaatttgaacaagagttttctgttcctgaaaaaaccaatcttgagatggtattaaatgacaaagccatatcacctcctaaaagattaatatggtctgtgtatccaaagaattacttacctgagacgataaaaaatcgatatttagaagaaactttcaatgcgagtgatagtctcaaaacaagaagagtactagagtactatttaaaagacaataaatttgatcaaaaggaacttaaaagttatgtagttagacaagaatatttaaatgataaggagcacattgtctcattaactggaaaagaaagagaattaagtgtaggtagaatgtttgctatgcaaccaggaaaacagcgacaaatacaaatattggcagaaaaattgttagctgataacattgtacctttcttcccggaaaccttaacaaagtatggtgatctagatcttcagagaataatggaaatcaaatcagaactttcttctatcaaaaccagaagaaatgacagttataataattacattgcaagagcatccatagtaacagatttgagcaagttcaaccaagcctttagatatgaaactacagcgatctgtgcggatgtagcagacgaattacatggaacacaaagcttattctgttggttacatcttatcgttcctatgactacaatgatatgtgcctatagacatgcaccaccagaaacaaaaggtgaatatgatatagataagatagaagagcaaagtggtctatatagatatcacatgggcggtattgaaggatggtgtcaaaaactctggacaatggaagctatatctttattggatgttgtatctgtaaagacacggtgtcaaatgacatctttattaaacggtgataaccaatcaatagatgtaagtaaaccagtcaagttatctgaaggtttagatgaagtgaaggcagattatcgcttagcaataaaaatgctaaaagaaataagagatgcatacagaaatataggccataaacttaaagaaggggaaacatatatatcaagggatcttcaatttataagcaaggtgattcaatctgaaggagtgatgcatcctacccctataaaaaaggtcttgagagtaggaccatggataaacacaatattagatgacattaaaactagtgctgagtcaatagggagtctatgtcaagaattagaatttaggggagaaagcataatagttagtctgatattaagaaacttctggctgtataacttatacatgcatgaatcaaagcaacatcctttggcagggaaacagttattcaaacaactaaataaaacattaacatcagtgcagagattttttgaaattaaaaaggaaaatgaggtagtagatctatggatgaacataccaatgcaatttggaggaggagatccagtagtcttctatagatctttctatagaaggacccctgattttttaactgaggcaatcagccatgtagatattctgttaaaaatatcagctaacataaaaaatgaaacgaaagtaagtttcttcaaagccttactatcaatagaaaaaaatgaacgtgctacactgacaacgctaatgagagatcctcaagctgttggatcagaacgacaagcaaaagtaacaagtgacatcaatagaacagcagttaccagtatcttaagtctttccccaaatcaacttttcagtgatagtgctatacactatagcaggaatgaagaagaagtgggaatcattgcagaaaacataacacctgtttatcctcatgggctgagagtattatatgaatcattgccctttcacaaagctgaaaaagttgtaaacatgatatcagggacaaaatctataaccaacttattacagagaacatccgctattaatggtgaagatattgacagggctgtatctatgatgttggagaatctaggattattatctagaatattgtcagtagttgttgatagtatagaaattccaatcaaatctaatggtaggctgatatgttgtcaaatctctaggactttaagagagacatcatggaataatatggaaatagttggagtaacatctcctagcatcactacatgtatggatgtcatatatgcaactagttctcatttgaaggggataattatagaaaagttcagcactgacagaactacaaggggtcaaagaggtccaaaaagcccttgggtagggtcgagtactcaagagaaaaaattagtacctgtttataacagacaaattctttcaaaacaacaaagagaacagctagaagcaattggaaaaatgagatgggtgtataaagggacaccaggcttgcgacgattactcaacaagatctgtcttgggagtttaggcattagttacaaatgtgtaaaacctttattacctaggtttatgagtgtaaatttcttacataggttatctgtcagtagtagacctatggaattcccagcatcagttccagcttatagaacaacaaattaccatttcgacactagtcctattaatcaagcactaagtgagagatttgggaatgaagatattaacttggtcttccaaaatgcgatcagctgtggaattagcataatgagtgtagtagaacaattaacaggtagaagcccaaaacagttagttttaataccccaattagaagaaatagacattatgccaccaccagtgtttcaagggaaattcaattataaattagtagataagataacttctgatcaacatatcttcagtccggacaaaatagatatgttaacactagggaaaatgctcatgcctactataaaaggtcagaaaacagatcagttcttaaataagagagagaattatttccatgggaacaatcttattgagtctttatcagcagcattagcatgtcattggtgtgggatattaacagaacaatgcatagaaaataatattttcaagaaggactggggtgacgggtttatatcagatcatgcttttatggacttcaaaatattcctatgtgtctttaaaactaaacttttatgtagttggggatcccaagggaaaaacattaaagatgaagatatagtagatgaatcaatagataaattgttaaggattgacaatactttttggagaatgttcagcaaagttatgtttgaaccaaaagttaagaaaaggataatgttatatgatgtaaaattcctatcactagtaggctacatagggtttaagaactggtttatagagcagttgagatcagctgaattgcatgaaataccttggattgtcaatgccgaaggtgatttggttgagatcaagtcaattaaaatctatttgcaactgatagaacaaagcttatttttaagaataactgttttgaactatacagatatggcacatgctctcacacgattaatcagaaagaagttaatgtgtgataatgcactgttaaccccaatttcatccccaatggttaacttaactcaagttattgatcccacaacacaattagattacttccccaagataacattcgaaaggctaaaaaattatgacacaagttcaaattatgctaaaggaaagctaacaagaaattacatgatactattgccatggcagcatgttaatagatataactttgtctttagttctactggatgtaaagttagtctgaaaacatgtattggaaaacttatgaaagacttaaatcctaaagttttgtactttattggagaaggagcaggaaattggatggccagaacagcatgtgaatatcctgatattaaatttgtatatagaagtctgaaagatgaccttgatcatcattatcctctggaataccagagagtgataggtgaattaagcagaatcatagatagtggtgaaggactttcaatggaaacaacagacgcaactcaaaaaactcattgggatttgatacacagggtaagcaaagatgctttattaataactttatgtgatgcagaatttaaggacagagatgatttttttaagatggtaattctatggagaaaacatgtattatcatgcagaatttgcactacttatgggacggacctctatttattcgcaaagtatcatgctaaagactgcaatgtaaaattacctttttttgtgagatcagttgctactttcattatgcagggtagtaagctgtcaggttcagaatgctacatactcttaacactaggccaccacaacagtttaccttgccatggagaaatacaaaattctaagatgaaaatagcagtgtgtaatgatttttatgctgcaaaaaaactcgacaataaatcaattgaagctaattgtaaatcacttttgtcagggctaagaatacctataaataagaaggaactagatagacagagaagattattaacactacaaagcaatcattcttctgtggcaacagttggcggtagcaagatcatagagtctaaatggttaacaaacaaagcaagtacaataattgattggttagaacatattttaaattctccaaagggcgaattaaattatgatttttttgaagcattggagaacacttaccctaatatgattaaactaatagataacttagggaatgcagagattaaaaaacttatcaaagtaacaggatacatgcttgtaagtaaaaaa
>GQ153651-2008.99
atggatcctcttaatgaatccactgttaatgtctatctccctgattcataccttaaaggagtaatttcttttagtgaaactaatgcaattggttcatgtctcttaaaaagaccttacttaaaaaatgacaacactgcaaaagttgccatagagaatcctgttattgagcatgttagactcaaaaatgcagtcaattctaaaatgaaaatatcagattacaaggtagtagaaccagtaaacatgcaacatgaaataatgaagaatgtacacagttgtgaactcacactattgaaacagtttttaacaaggagtaaaaacattggcactctcaagttaaatatgatatgtgattggctgcaattaaagtctacatcagatgatacctcaatcctaggttttatagatgtagaatttatacctagttgggtaagcaactggtttagtaattggtacaatctcaacaagttaattttagaattcaggagagaggaagtaataagaactggttcaatcttgtgtagatcattgggtaaattagtttttattgtatcatcatatggatgtatcgtcaagagcaacaaaagcaaaagggtgagcttcttcacatacaatcaactgttaacatggaaagatgtgatgctaagtcgattcaatgcaaatttttgtatatgggtgagcaacagtctgaatgaaaatcaggaagggctagggttgagaagtaatctgcaaggtatgttaactaataaattatatgaaactgtagattatatgttaagtttatgttgcaatgaaggtttctcacttgtgaaagagttcgaaggttttattatgagtgaaatccttaggattactgaacatgctcaattcagtactagatttagaaatactttattaaatggattaacagatcaattaacaaaattgaaaaataaaaacaggctcagagttcatggtaccgtattagaaaataatgattatccaatgtatgaagttgtacttaaattattaggagatactctgagatgcatcaaattattaatcaataaaaacttagagaatgctgcagaattatactatatattcagaatttttggtcacccaatggtagatgaaagagatgcaatggatgctgtaaaacttaacaatgaaatcacaaaaatccttaggttggagagcttgactgaactaagaggggcattcatattaaggattatcaaaggatttgtggacaacaataaaaggtggcccaaaattaaaaacctaaaagtgcttagcaaaagatggactatgtacttcaaagcaaaaagttaccccagtcaactcgaattaagtgaacaagactttctagagcttgctgcaatacaatttgaacaagagttttctgttcctgaaaaaaccaatcttgagatggtattaaatgataaagctatatcacctcctaaaagattaatatggtctgtgtatccaaagaattacttacctgagacgataaaaaaccgatatctagaagaaattttcaatgcaagtgatagtcttaaaacaagaagagtgctagagtactatttgaaagataataaatttgatcaaaaggaacttaaaagttatgtagttagacaagaatatttaaatgataaggaacacattgtctcattaactggaaaagaaagagaattaagtgtaggtagaatgtttgctatgcaaccagggaaacagcgacaaatacaaatattggcagagaaattgttagctgataacattgtacctttcttcccagaaactttaacaaagtatggtgatctagatcttcagagaataatggaaatcaaatcggaactttcttctattaaaaccagaagaaatgatagttataataattacattgcaagagcatctatagtaacagatttaagcaagttcaaccaagcctttagatatgaaactacagcaatctgcgcagatgtagcagacgaattacatggaacacaaagcttattctgttggttacatcttatcgttcctatgactacaatgatatgtgcctatagacatgcaccaccagaaacaaaaggtgaatatgatatagataagatagaagagcaaagtggtttatatagatatcatatgggtggtattgaaggatggtgtcaaaaactctggacaatggaagctatatccttattggatgttgtatctgtaaagacacggtgtcaaatgacatctttattaaacggtgacaaccaatcaatagatgtaagtaaaccagtcaagttatctgaagatttagatgaagtgaaggcagattaccgcttggcaataaaaatgctaaaagaaataagagatgcgtacagaaatataggccataaacttaaagaaggggaaacatatatatcaagggatcttcagtttataagcaaggtgattcaatctgaaggggtaatgcatcctacccctataaaaaagatcttaagagtaggaccgtggataaacacaatattagatgacattaaaactagtgctgagtcaatagggagtctatgtcaagaattagaatttaggggagaaagcataatagttagtctgatattaagaaatttctggctgtataacttatacatgcatgaatcaaagcaacatcctctggcagggaagcagttatttaaacaactaaataaaacattaacatcagtgcagagattttttgaaattaaaaaggaaaatgaagtagtagatctatggatgaacataccaatgcaatttggtggaggagatccagtagtcttctatagatctttctatagaaggactcctgattttttaactgaggcaatcagccatgtggatattctattaaaaatatcaactaacataaaaaatgaaacaaaaataagttttttcaaagccttactatcaatagaaaaaaatggacgtgctacactgacaacactaatgagagatcctcaggctgttggatcagaacgacaagcaaaagtaacaagtgatatcaatagaacagcagtcaccagtatcttaagtcttttcccaaatcaacttttcagtgatagtgctatacactacagcagaaatgaagaagaagtaggaatcattgcagaaaacatagcacccgtttatcctcatgggctaagagttttatatgaatcattaccctttcacaaagctgaaaaagttgtaaacatgatatcagggacaaaatctataactaacttattacagagaacatctgctattaatggtgaagatattgacagggctgtatctatgatgttggagaatctaggattattatctagaatattgtcagtagttgttgatagtatagaaattccaaccaaatctaatggtaggctgatatgttgtcaaatctctaggactttaagagagacatcatggaataatatggaaatagttggagtaacatctcctagcatcactacatgcatggatgtcatatatgcaactagttctcatttgaaggggataattattgagaagttcagcactgacagaactacaagaggtcaaagaggtccaaaaagcccttgggtagggtcgagtactcaagagaaaaaattagtacctgtttataacagacaaattctctcaaaacaacaaagagaacagctagaagcaattggaaaaatgagatgggtgtataaagggacaccaggcttgcggcgattactcaacaagatctgccttgggagtttaggcattagttacaagtgtgtaaaacctttattacctagatttatgagtgtaaatttcttacatagattatctgtcagtagtagacctatggaattcccagcatcagttccagcttatagaacaacaaattaccattttgacactagtcccattaatcaagcactaagtgagagatttgggaatgaagatattaacttggtcttccaaaatgcaatcagctgtggaattagcataatgagtgtagtagaacaattaacaggtagaagcccaaaacagttagttttaataccccaattagaggaaatagacattatgccaccaccagtgtttcaagggaaattcaattataaactagtagataagataacttctgatcaacatatcttcagtccggacaaaatagatatgttaacattagggaaaatgctcatgcccactataaagggtcagaaaacagatcagttcttaaataagagagagaattatttccatggaaacaatcttattgagtctttatcagcagcattagcatgtcattggtgtgggatattaacagaacaatgcatagaaaataatattttcaagaaagactggggtgacgggtttatatcagatcatgctcttatggacttcaaaatattcttatgtgtctttaaaactaaacttttatgtagttggggatcccaagggaaaaacattaaagatgaagatataatagatgagtcaatagataaattgttaaggattgacaatactttttggagaatgttcagcaaggttatgtttgaaccaaaagttaagaaaaggataatgttatatgatgtaaaattcctatcactagtaggttacatagggtttaagaactggtttatagagcagttgaggtcagctgagttgcatgaaataccttggattgtcaatgcagaaggtgatttggttgagatcaagtcaattaaaatctatttgcagctgatagaacaaagcttatttttgagaataactgttctgaactatacagatatggcacatgctctcacacgattaatcagaaagaagttgatgtgtgataatgcactgttaaccccaatttcatccccaatggttaacttaactcaagttattgatcccacaacacaattagattacttccctaagataacattcgaaaggctaacaaatcatgacacaagttcaaattatgctaaagggaagctaacaagaaattacatgatactgttgccatggcagcatgttaatagatataactttgtctttagttctactggatgtaaagttagtctgaaaacatgtattggaaaacttatgaaagacttaaatcctaaagttttgtactttattggagaaggagcaggaaattggatggctagaacagcatgtgaatatcctgatatcaagtttgtatatagaagtctaaaagatgaccttgatcatcattaccctttagaataccagagagtgataggtgaattaagcagaatcatagatagtggtgaagggctttcaatggaaacaacagacgcaactcaaaaaactcattgggatttgatacacagggtaagcaaagatgctttattaataactttatgtgatgcagaatttaaggacagagatgatttttttaagatggtaattctatggagaaaacatgtattatcatgcagaatttgcactacttatgggacagacctctatttattcgcaaagtatcatgctaaagactgcaatgtaaaattacctttttttgtgagatcagttgctacttttattatgcagggtagtaagctgtcaggctcagaatgctacatacttttaacactaggccatcacaacagtttaccttgccatggagaaatacaaaattctaagatgaaaatagcagtgtgtaatgatttttatgctgcaaagaaactcgacaataaatcaattgaagctaattgtaaatcacttttgtcagggctaagaatacctataaataagaaggaactagatagacagagaaggttattaacactacaaagcaaccattcttctgtagcaacagttggtggcagcaagatcatagagtctaaatggttaacaaacaaagcaagtacaataattgattggttagagcatattttaaattctccaaaaggcgaattaaattatgatttttttgaagcattagagaacacttaccctaatatgattaagctaatagataacctagggaatgcagagattaaaaaattgatcaaagtaactggatacatgcttgtaagtaaaaaa
>JN184399-1999.99
atggatcctctcaatgaatccactgttaatgtctatcttcccgactcatatcttaaaggagtgatttcttttagtgagactaatgcaattggttcatgtctcttaaaaagaccttacctaaaaaatgacaacactgcaaaagttgccatagagaatcctgttatcgagcatgttagactcaaaaatgcagtcaattctaagatgaaaatatcagattacaagatagtagagccagtaaacatgcaacatgaaattatgaagaatgtacacggttgtgagctcacattattaaaacagtttttaacaaggagtaaaaatattagcactctcaaattaaatatgatatgtgattggctgcagttaaagtctacatcagatgatacctcaatcctaagttttatagatgtagaatttatacctagctgggtaagcaattggtttagtaattggtacaatctcaacaagttgattctggaattcaggaaagaagaagtaataagaactggttcaatcttgtgtaggtcattgggtaaattagtttttgttgtatcatcatatggatgtatagtcaagagcaacaaaagcaaaagagtgagcttcttcacatacaatcaactgttaacatggaaagatgtgatgttaagtagattcaatgcaaatttctgtatatgggtaagcaacagtctgaatgaaaatcaagaagggctagggttgagaagtaatctgcaaggcatattaactaataagctatatgaaactgtagattatatgcttagtttgtgttgcaatgaaggtttctcacttgtgaaagagtttgaaggttttattatgagtgaaatccttaggattactgaacatgctcaattcagtactagacttagaaatactttattaaatggattaactgatcaattaacaaaattaaaaaataaaaacagactcagagttcatggtaccgtgttagaaaataatgattatccaatgtacgaagttgtacttaaactattaggagatactttgagatgtattaaattattaatcaataaaaacttagagaatgctgctgaattatactatatatttagaatattcggtcacccaatggtagatgaaagagatgcaatggatgctgtcaaattaaacaatgaaatcacaaaaatcctcaggttggagagcttgacagaactaagaggggcattcatattaaggattatcaaaggatttgtagacaacaacaaaagatggcccaaaattaaaaacttaaaagtgcttagtaagagatggactatgtacttcaaagcaaaaagttaccccagtcaacttgaattaagtgaacaagattttttagagcttgctgcaatacagtttgaacaagagttttctgttcctgaaaaaaccaaccttgagatggtattaaatgataaagctatatcacctcctaaaagattaatatggtctgtgtatccaaaaaattacttacctgagacaataaaaaatcgatatctagaagagactttcaatgcaagtgatagtctcaaaacaagaagagtactagagtactatttgaaagataataaattcgaccaaaaagaacttaaaagttatgtggttaaacaagaatatttaaatgataaggatcatattgtctcgctaactggaaaagaaagagaattaagtgtaggtagaatgtttgctatgcaaccaggaaaacagcgacaaatacaaatattggctgaaaaattgttagctgataatattgtaccttttttcccagaaaccttaacaaagtatggtgatctagatcttcagagaataatggaaatcaaatcggaactttcttctattaaaaccagaagaaatgatagttataataattacattgcaagagcatccatagtaacagatttaagtaagttcaaccaagcctttaggtatgaaactacagcgatctgtgcggatgtagcagatgaactacatggaacacaaagcctattctgttggttacatcttatcgttcctatgactacaatgatatgtgcctatagacatgcaccaccagaaacaaaaggtgaatatgatatagataagatagaagagcaaagtggtttatatagatatcatatgggtggtattgaaggatggtgtcaaaaactctggacaatggaagctatatctctattagatgttgtatctgtaaagacacgatgccaaatgacatctttattaaacggtgacaaccaatcaatagatgtaagtaaaccagttaagttatctgagggtttagatgaagtgaaagcagattatagcttggctgtaaaaatgctaaaagaaataagagatgcatacagaaatataggccataaacttaaagaaggggaaacatatatatcaagagatcttcagtttataagtaaggtgattcaatctgaaggagtaatgcatcctacccctataaaaaagatcttaagagtgggaccatggataaacacaatattagatgacattaaaaccagtgcagagtcaatagggagtctatgtcaggaattagaatttaagggggaaagcataatagttagtctgatattaaggaatttttggctgtataatttatacatgcatgaatcaaagcaacaccccctagcagggaagcagttattcaaacaactaaataaaacattaacatcagtacagagattttttgaaattaaaaaggaaaatgaagtagtagatctatggatgaacataccaatgcagtttggaggaggagatccagtagtcttctatagatctttctatagaaggacccctgattttttaactgaagcaatcagtcatgtggatattctgttaaaaatatcagccaacataagaaatgaagcgaaaataagtttcttcaaagccttactgtcaatagaaaaaaatgaacgtgctacactgacaacactaatgagagatcctcaagctgttggctcagagcgacaagcaaaagtaacaagtgatatcaatagaacagcagttaccagcatcttaagtctttctccaaatcaacttttcagcgatagtgctatacactacagtagaaatgaagaagaggtcggaatcattgctgacaacataacacctgtttatcctcatggactgagagttttgtatgaatcattaccttttcataaagctgaaaaagttgtaaatatgatatcaggaacaaaatccataaccaacttattacagagaacatctgctattaatggtgaagatattgacagagctgtatccatgatgctggagaacctaggattattatctagaatattgtcagtagttgttgatagtatagaaattccaaccaaatctaatggtaggctgatatgttgtcagatatctagaaccctaagggagacatcatggaataatatggaaatagttggagtaacatcccctagcatcactacatgcatggatgtcatatatgcaactagctctcatttgaaagggataatcattgaaaagttcagcactgacagaactacaagaggtcaaagaggtccaaagagcccttgggtagggtcgagcactcaagagaaaaaattagttcctgtttataacagacaaattctttcaaaacaacaaagagaacagctagaagcaattggaaaaatgagatgggtatataaagggacaccaggtttaagacgattactcaataagatttgtcttggaagtttaggcattagttacaaatgtgtaaaacctttattacctaggtttatgagtgtaaatttcctacacaggttatctgtcagtagtagacctatggaattcccagcatcagttccagcttatagaacaacaaattaccattttgacactagtcctattaatcaagcactaagtgagagatttgggaatgaagatattaatttggtcttccaaaatgcaatcagctgtggaattagcataatgagtgtagtagaacaattaactggtaggagtccgaaacagttagttttaataccccaattagaagaaatagacattatgccaccaccagtgtttcaagggaaattcaattataagctagtagataagataacttctgatcaacatatcttcagtccagacaaaatagatatgttaacactggggaaaatgctcatgcccactataaaaggtcagaaaacagatcagttcttgaacaagagagagaattatttccatgggaacaatcttattgagtctttgtcagcagcgttagcatgtcattggtgtgggatattaacagagcaatgtatagaaaataatattttcaagaaagactggggtgacgggttcatatcggatcatgcttttatggacttcaaaatattcctatgtgtctttaaaactaaacttttatgtagttggggatcccaagggaaaaacattaaagatgaagatatagtagatgaatcaatagataaactgttaaggattgataatactttttggagaatgttcagcaaggttatgtttgaatcaaaggttaagaaaaggataatgttatatgatgtaaaatttctatcattagtaggttatatagggtttaagaattggtttatagaacagttgagatcagctgagttgcatgaggtaccttggattgtcaatgccgaaggtgatctggttgagatcaagtcaattaaaatctatttgcaactgatagagcagagtttatttttaagaataactgttttgaactatacagatatggcacatgctctcacaagattaatcagaaagaagttgatgtgtgataatgcactatttactccaattccatccccaatggttaacttaactcaagttattgatcctacagaacaattagcttatttccctaagataacatttgaaaggctaaaaaattatgacactagttcaaattatgctaaaggaaagctaacaaggaattacatgatactgttgccatggcaacatgttaatagatataactttgtctttagctctactggatgtaaagttagtctaaaaacatgcattggaaaacttatgaaagatctaaaccttaaagttctgtactttattggagaaggggcaggaaattggatgaccagaacagcatgtgaatatcctgacatcaaatttgtatacagaagtttaaaagatgaccttgatcatcattatcctttggaataccagagagtgataggagaattgagcaggataatagatagtggtgaagggctttcaatggaaacaacagatgcaactcaaaaaactcattgggatttgatacacagagtaagtaaagatgctttattaataactttatgtgatgcagaatttaaggacagagatgatttttttaagatggtaattctatggaggaaacatgtattatcatgcagaatttgcactacctatgggacagacctctatttattcgcaaagtatcatgctaaagactgcaatgtaaaattacccttttttgtgagatcagttgccacctttattatgcaaggtagtaaactgtcaggctcggaatgctacatacccttaacactaggccaccacaacaatttaccctgtcatggagaaatacaaaattctaagatgaaaatagcagcgtgtaatgatttttatgctgcaaaaaaacttgacaataaatcaattgaagccaactgtaaatcacttttatcagggctaagaataccgataaataagaaggaattaaatagacagagaaggttattaacactacaaagcaaccattcttctgtagcaacagttggaggtagcaaggtcatagaatctaaatggttaacaaacaaggcaaacacaataattgattggttagaacacattttaaattctccaaaaggtgaattaaattatgatttttttgaagcattagaaaatacttaccctaatatgattaaactaatagataatctagggaatgcagagattaaaaaactgatcaaagtaactggatatatgcttgtaagtaaaaaa
>JN184400-1994.33
atggatcctcttaatgaatccactgttaatgtctatctccctgattcgtaccttaaaggagtaatttcttttagtgaaactaatgcaattggttcatgtctcttaaaaagaccctacttaaaaaatgacaacactgcaaaagttgccatagagaatcctgttattgagcatgttagactcaaaaatgcagtcaattctaaaatgaaaatatcagattacaaagtagtagagccagtaaacatgcaacatgaaataatgaagaatgtacacagttgtgagctcacactattgaaacagtttttaacgaggagtaaaaacattagcactctcaaattaaatatgatatgtgattggctgcaattaaagtctacatcagatgatacctcaatcctaagtttcatagatgtagaatttatacctagttgggtaagcaattggtttagtaattggtacaatctcaataagttaatcttagaattcaggagagaggaagtgataagaaccggttcaatcttgtgtaggtcattaggtaaattagtttttattatatcatcatatggatgtatcgtcaagagcaacaaaagcaaaagagtgagcttcttcacatacaatcaactgttaacatggaaagatgtgatgttaagtagattcaatgcgaatttttgtatatgggtaagcaacagtttgaatgaaaatcaggaagggctagggttgagaagtaatctgcaaggtatgttaactaacaaactatatgaaactgtagattatatgctaagtttatgttgcaatgaaggtttctcacttgtgaaagagttcgaaggttttattatgagtgaaatccttaggattactgagcatgctcaattcagtactagatttagaaatactttattaaatggattaacagatcaatcaacaaaattaaaaaataaaaacagactcagagttcatggtaccgtattagaaaataatgattatccaatgtatgaagttgtacttaagttattaggagatactttgaaatgtatcaaattattaatcaataaaaacttagagaatgctgcagaattatactatatattcagaatttttggtcacccaatggtagatgaaagggatgcaatggatgctgtcaaattaaacaatgaaatcacaaaaatcctcaggttggagagcttgacagaactaagaggggcgttcatattaaggattatcaaaggatttgtggacaacaacaaaaggtggcccaaaattaaaaacttaaaagtgcttagcaaaagatgggctatgtacttcaaagcaaaaagttaccccagtcaactcgaattgagtgaacaagactttctagagcttgctgcaatacaatttgaacaagagttttctgttcctgaaaaaaccaatcttgagatggtattaaatgataaagctatatcacctcctaaaagattaatatggtccgtgtatccaaagaattacttacctgagacgataaaaaatcgatatctagaggaaactttcaatgcaagtgatagtctcaaaacaagaagagtactagagtactatttgaaagataataaatttgatcaaaaagaacttaaaagttatgcagttagacaagaatatctaaatgataaggaacacattgtctcgttaactgggaaagaaagagaattaagtgtaggtagaatgtttgctatgcaaccaggaaaacagcgacaaatacaaatattggcagaaaaattgttagctgataacattgtacctttcttcccggaaaccttaacaaagtatggtgatctagatcttcagagaataatggaaatcaaatcagaactttcctctattaaaaccagaagaaatgacagttataataattacattgcaagagcatccatagtagcagatttaagcaagttcaaccaagcctttagatatgaaactacagcgatctgcgcggatgtagcagacgaattacatggaacacaaagcttattctgttggttacatcttattgttcctatgactacaatgatatgtgcctatagacatgcaccaccagaaacaaaaggtgaatatgatatagataagatagaagagcaaagtggtttatatagatatcatatgggtggtattgaaggatggtgtcaaaaactctggacaatggaagctatatctttattggatgttgtatctgtaaagacacggtgtcaaatgacatctttattaaacggtgacaaccaatcaatagatgtaagtaaaccagtcaagttatctgaaggtttagatgaagtgaaggcagattatcgcttggcaataaaaatgctaaaagaaataagagatgcatacagaaatataggccatagacttaaagaaggggaaacatatatatcaagagatcttcagtttataagcaaggtgattcaatctgaaggagtaatgcatcctacccctataaaaaagatcttaagagtaggaccatggataaacacaatattagatgacattaaaactagtgctgagtcaataggaagtctatgtcaagaattagaatttaggggagaaagcataatagttagtctgatattaagaaatttctggctgtataacttatacatgcatgaatcaaagcaacatcctctggcagggaagcagttattcaaacaactaaataaaacattaacatcagtgcagagattttttgaaattaaaaaggaaaatgaagtagtagatctatggatgaacataccaatgcaatttggagggggagatccagtagtcttctatagatctttctatagaaggactcctgattttttaactgaggcaatcagccatgtggatattctgttgaaaatatcagctaacataaaaaatgaaacaaaaataagtttcttcaaagccttactatcaatagagaaaaatgaacgtgctacgctgacaacactaatgagagatcctcaggctgttggatcagaacgacaagcaaaagtaacaagtgatatcaatagaacagcagttaccagtatattaagtctttccccaaatcaacttttcagtgatagtgctatacactatagcagaaatgaagaagaagtgggaatcattgcagaaaacataacacccgtttatcctcatgggctgagagttttatatgaatcattaccctttcacaaagctgaaaaagttgtaaacatgatatcagggacaaaatctataactaacttattacagagaacatctgctattaatggtgaagatattgacagggctgtatctatgatgttggagaatctaggattattatctagaatattgtcagtagttgttgatagtatagaaattccaaccaaatctaatggtaggctgatatgttgtcaaatctctaggactttaagagagacatcatggaataatatggaaatagttggagtaacatctcctagcatcactacatgcatggatgtcatatgtgcaactagttctcatttgaaggggataattattgaaaagttcagcactgacagaactacaaggggtcaaagaggtccaaaaagcccttgggtagggtcgagtactcaagagaaaaaattggtacctgtttataacagacaaattctctcaaaacaacaaagagaacagctagaagcaattggaaaaatgagatgggtgtataaagggacaccaggcttgcgacgattactcaacaagatctgtctcgggagtttaggcattagttacaaatgtgtaaagcctttattacctaggtttatgagtgtaaatttcttacatagattatctgtcagtagtagacctatggaattcccagcatcagttccagcttatagaacaacaaattatcattttgacactagtcctattaatcaagcactaagtgagagatttgggaatgaagatattaacttggtcttccaaaatgcaatcagctgtggaattagcataatgagtgtagtagaacaattaacaggtagaagcccaaaacagttagttttaataccccaattagaagaaatagacattatgccaccaccagtgtttcaagggaaattcaattacaaactagtagataagataacttctgatcaacatatcttcagtccagacaaaatagacatgttaacactagggaaaatgctcatgcccactataaaaggtcagaaaacagatcagttcttaaataagagagaaaattatttccatggaaacaatcttattgagtctttatcagcagcattagcatgtcattggtgtgggatattaacagaacaatgcatagaaaataatattttcaagaaagactggggtgacgggtttatatcagatcatgcttttatggatttcaaaatattcctatgtgtctttaaaactaaacttttatgtagttggggatcccaagggaaaaacattaaagatgaagatatagtagatgagtcaatagataaattgttaaggattgacaatactttttggagaatgttcagcaaggttatgtttgaaccaaaggttaagaaaaggataatgttatatgatgtaaaattcctatcactagtaggttacatagggtttaagaactggtttatagagcagttgagatcagctgaattgcatgaaataccttggattgtcaatgccgaaggtgatttggttgagatcaagtcaattaaaatctatttgcaactgatagaacaaagcttatttttgagaataactgttttgaactatacagatatggcacatgctctcacacgattaatcagaaagaagttgatgtgtgataatgcactgttaaccccaatttcatccccaatggttaacttaactcaagttattgatcccacaacacaattagattacttccccaagataacattcgaaaggctaaaaaattatgacacaagttcaaattatgctaaagggaagctgacaagaaattacatgatactgttgccatggcagcatgttaatagatataactttgtctttagttctactggatgtaaagttagtctgaaaacatgtattggaaaacttatgaaagacctaaatcctagagttttgtactttattggagaaggagcaggaaattggatggccagaacagcatgtgaatatcctgatattaaatttgtatatagaagtttgaaagatgactttgatcatcattatcctttggaataccaaagagtgataggtgaattaagcagaatcatagatagtggtgaagggctttcaatggaaacaacagacgcaactcaaaaaactcattgggatttgatacacagggtaagcaaagatgctttattaataactttatgtgatgcagaatttaaggacagagacgatttttttaagatggtaattctatggagaaaacatgtattatcatgcagaatttgcactacttatgggaccgacctctatttattcgcaaagtatcatgctaaagactgtaatataaaattacctttttttgtgagatcagttgctacttttattatgcagggtagtaagctgtctggctcggaatgctatatactcttaacactaggccaccacaacagtttaccttgccatggagaaatacaaaattctaagatgaaaatagcagtgtgtaatgatttttatgctgcaaaaaaactcgacaataaatcaattgaagctaattgtaaatcacttttgtcagggctaagaatacctataaataagaaagaactagatagacagagaagattattaacactacaaagcaatcattcttctgtagcaacagttggcggcagcaagatcatagagtctaaatggttaacaaacaaagcaagtacaataattgattggttagaacatattttaaattctccaaagggcgaattaaattatgatttttttgaagcattagagaacacttaccctaatatgattaaactaatagataacctagggaatgcagagattaaaaaactgatcaaagtaactggatacatgcttgtaagtaaaaaa
>JN184401-1998.17
atggatcccttttgtgaatctactgttaatgtttatctccctgattcatatctcaaaggagtgatatcttttagtgaaaccaacgcaattggatcatgtcttttgaaaagaccctatctaaaaaatgataacactgctaaagttgctgtagaaaaccctgttgttgaacatgtcaggcttagaaatgcagtcatgaccaaaatgaagatatcagattataaagtggttgaaccagttaatatgcaacatgaaataatgaaaaatatacacagttgtgagcttacattattaaaacaattcttaacgagaagtaaaaatattagctctctaaaattaaatatgatatgtgattggttacagttaaaatccacttcagataacacatcaattctcaattttatagatgtggagttcatacctgtttgggtgagcaattggttcagtaactggtataatctcaataaattaatcttagagtttagaagagaagaagtaataagaactggttcaattttatgtagatcactaggcaagttagtttttattgtatcatcttatggatgtgtagtaaaaagcaacaaaagtaaaagagtgagcttcttcacctataaccaactgttaacatggaaagatgtgatgttaagtagattcaatgcaaacttttgtatatgggtaagtaacaacctgaacaaaaatcaaggaggactaggacttagaagcaatctgcaaggtatgttaaccaataaattatatgaaactgttgattacatgctaagcctatgctgcaatgaaggattctctctggtgaaagagttcgaaggatttattatgagtgaaattctaaaaattactgagcatgctcaattcagtactaggtttaggaatactttattgaatgggttaactgagcaattatcagtgttgaaagctaaaaacaggtctagagttcttggaactatattagaaaacaacaattaccctatgtatgaagtagtacttaaattattaggggacaccttgaaaagcataaagttattaattaacaagaatttagaaaatgctgcagaattatattatatattcagaatttttggacaccctatggtagatgagagggaagcaatggatgctgttaaattaaacaatgagattacaaaaattcttaaattagagagtttaacagaactaagaggagcatttatactaagaattataaaagggtttgtagacaataataaaagatggcctaaaattaagaatttaaaagtgctcagcaaaagatgggctatgtatttcaaagctaaaagttaccctagccaacttgagctaagtgtacaagattttctagaacttgctgcagtgcaatttgagcaggaattctctgtacctgaaaaaaccaaccttgagatggtgttaaatgataaagcaatatcacctccaaaaaagctaatatggtctgtatatccaaaaaactatctgcctgaaactataaaaaatcaatatttagaagaggctttcaatgcaagtgacagtcaaagaacaaggagagtcttagaattttacttaaaagattgtaaatttgatcaaaaagaacttaaacgttatgtaattaaacaagagtatctaaatgacaaagaccacattgtctcgttaactgggaaggaaagagaattaagtgtgggtaggatgtttgcaatgcaaccaggaaaacaaagacaaatacagatactagctgagaaacttctagctgataatattgtaccttttttcccagaaactttaacaaagtatggtgacttagatctccaaagaattatggaaataaaatcagaactttcctctattaaaactagaaagaatgatagctacaacaattatattgcaagagcctctatagtaacagacttaagtaagttcaatcaggcctttagatatgaaaccacagctatatgtgcagatgtagctgatgagttacatgggacacaaagcttattctgttggttacatcttattgttcccatgactacaatgatatgtgcatacagacatgcaccaccagaaacaaaaggggagtatgacatagacaaaatacaagagcaaagcggattatacagatatcatatgggagggattgaagggtggtgccagaagttatggacaatggaagcaatatccttgttagatgtagtatctgtgaagactcgctgtcagatgacctctctattaaacggagacaatcagtcaatagatgttagtaaaccagtaaaattgtctgaaggtatagatgaagtaaaagcagactatagcttagcaattagaatgcttaaagaaataagagatgcttataaaaacattggtcataaactcaaagaaggtgaaacatatatatcaagggatctccaatttataagtaaggtgattcaatctgaaggggtcatgcatcctacccctataaaaaagatattaagagtaggtccttggataaatacaatactagatgatattaaaaccagtgcagaatcaatagggagtctatgtcaagaactagaattcagaggggagagtatactagttagcttgatattaaggaatttctggctgtataacttgtacatgtatgagtcaaaacagcacctgctagctggaaagcaactatttaagcaattgaacaaaacattaacttctgtgcagagattttttgaactgaagaaagaaaatgacgtggttgacatatggatgaatataccaatgcagtttggagggggagatccggtagttttttacagatctttctacagaaggactcccgatttcctaactgaagcaatcagccatgtggatttactgttaaaagtgtcaaacaatatcaaagatgagactaaggtacgattcttcaaagccttattatctatagaaaagaatgaacgtgctacattaacaacactaatgagagaccctcaggcagtaggatcagaacgacaagctaaggtaacaagtgatataaatagaacagcagttaccagcatactgagtctatctccgaaccagctcttctgtgatagtgctatacattatagtagaaatgaggaagaagttgggatcattgcagacaacataacacctgtctatcctcatgggctgagagtgctctatgaatcactaccttttcataaggctgaaaaggttgtcaatatgatatcaggcacaaagtctataactaatctattacagagaacatctgctatcaatggtgaagatattgatagagcagtgtctatgatgttagagaacttagggttgttatctaggatattgtcagtaataattaatagtatagaaataccaatcaagcccaatggtagattgatatgctgtcaaatttccaagaccttgagagaaaaatcatggaacaatatggaaatagtaggagtgacatctcctagtattgtaacatgtatggatgttgtgtatgcaactagttctcatttaaaaggaataattattgaaaaattcagtactgacaagaccacaagaggtcagaggggaccaaaaagcccctgggtaggatcaagcactcaagagaaaaaattggttcctgtttataatagacaaattctttcaaaacaacaaaaagagcaactggaagcaataggaaaaatgaggtgggtgtacaaaggaactccagggctaagaagattgctcaataagatttgcataggaagtttaggtattagctataaatgtgtaaaacctttattaccaagattcatgagtgtaaacttcctacataggttatctgttagtagtagacccatggaattcccagcttctgttccagcttacaggacaacaaattaccattttgacactagtccaatcaaccaagcattaagtgagaggttcgggaacgaagacattaacctagtgttccaaaatgcaatcagctgcggaattagtataatgagtgttgtagaacagttaactggtagaagcccaaaacaattagtcctaatccctcaattagaagagatagatattatgcctcctcctgtatttcaaggaaaattcaattataaactagttgataagataacctccgatcaacacatcttcagtcctgacaaaatagacatattaacactagggaagatgcttatgcctaccataaaaggtcaaaaaactgatcagttcttaaataagagagaaaactattttcatggaaataatttgattgaatctttatctgcagcacttgcatgccactggtgtgggatattaacagaacagtgtatagaaaacaatatctttaggaaagattggggtgatgggttcatctcagatcatgccttcatggatttcaaagtatttctatgtgtatttaaagccaaacttttatgtagttggggatctcaaggaaagaatgtaaaagatgaagatataatagatgaatccattgataaattattaagaattgacaacaccttttggagaatgttcagcaaagtcatgtttgaatcaaaagtcaaaaaaagaataatgttatatgatgtgaaattcctatcattagtaggttatataggatttaaaaattggtttatagaacagttaagagtggtggaactgcacgaggtaccttggattgtcaatgctgaaggagagttagttgaaattaaatcaatcaaaatttatctgcagttaatagaacaaagtctatctttgagaataactgtattgaattatacagacatggcacatgctcttacacgattaattaggaaaaaattgatgtgtgataatgcactcttcaatccaagttcatcaccaatgtttaatctaacacaggttattgatcctacaacacaaccagactattttcctaggataatatttgagaggttaaaaagttatgataccagttcagactacaacaaagggaagttaacaaggaattacatgacattattaccatggcaacacgtaaacaggtacaattttgtctttagttctacaggttgtaaaatcagtttgaagacatgcatcgggaaattgataaaggatttaaatcctaaagttctttactttattggagaaggagcaggtaactggatggcaagaacagcatgtgaatatcctgatataaaatttgtatataggagtttaaaggatgaccttgatcaccattacccattagaatatcagagggtaataggtgatctaaatagggtgatagatagtggtgaaggactatcaatggaaaccacagatgcaactcaaaaaactcattgggacttgatacacagaataagtaaagatgctttattgataacattgtgtgatgcagaattcaaaaacagagatgatttctttaagatggtaatcctttggagaaaacatgtattatcctgtagaatctgtacagcttatggaacagatctttacttatttgcaaagtatcatgcggtggactgcaatataaaattaccattttttgtaagatctgtagctacttttattatgcaaggaagcaaattatcagggtcagaatgttacatacttttaacattaggtcatcacaataatctaccttgtcatggagaaatacaaaattccaaaatgagaatagcagtgtgtaatgatttttatgcctcaaagaaactggacaacaaatcaattgaagcaaactgcaaatctcttctatcaggattgagaatacctataaacaaaaaggaattaaatagacaaaagaaattgttaacactacaaagtaaccattcttctgtagcaacagttggcggcagtaagattatagaatccaaatggttaaagaataaagcaagtacaattattgattggttagagcatattttgaattctccaaaaggtgaattaaactatgatttctttgaagcattagagaacacataccccaatatgatcaagcttatagataatctgggaaatgcagaaataaagaaactaatcaaggtcattgggtatatgcttgtgagtaaggag
>JN184402-1999.33
atggatccgttttgtgaatccactgtcaatgtctatcttcctgattcatacctcaaaggagtaatatctttcagtgaaaccaatgcaattggctcatgccttttgaaaagaccctatctaaaaaaagataacactgctaaagttgctgtagaaaaccctgttgttgaacatgtcagacttagaaatgcagtcatgaccaaaatgaagatatcagattataaagtggttgaaccaattaatatgcagcatgaaataatgaaaaatatacacagttgtgagctcacattattaaaacaattcttaacaagaagtaaaaacattagctctctaaaattaagtatgatatgtgattggttacagttaaaatccacctcagataacacatcaattcttaattttatagatgtggagtttatacctgtttgggtgagcaattggtttagtaactggtataacctcaataaattaatcttagagtttagaagagaggaagtaataagaactggttcaattttatgcagatcactaggcaagttagttttcattgtatcatcttatgggtgtgtagtaaaaagcaacaaaagtaaaagagtaagttttttcacatataaccaactgttaacatggaaagatgtgatgttaagtaggttcaatgcaaacttttgtatatgggtaagtaacaacctgaacaaaaatcaagaaggactaggatttagaagtaatctacaaggtatgttaaccaataagttatatgaaactgttgattatatgttaagtctatgtagcaatgaagggttctcactagtgaaagagttcgaaggctttattatgagtgaaattcttaaaattactgagcatgctcaattcagtactaggtttaggaatactttattaaatgggttgactgaacaattatcaatgttgaaagctaaaaacagatctagagttcttggcactatattagaaaacaatgattaccccatgtatgaagtagtacttaaattattaggggacaccttgaaaagtataaaattattaattaacaagaatttagaaaatgctgcagaattatattatatattcagaatttttggacaccctatggtagatgagagggaagcaatggatgctgttaaattaaataatgagattacaaaaattcttaaactggagagcttaacagaactaaggggagcatttatactaagaattataaaagggtttgtagataataataaaagatggcctaaaattaagaatttaaaagtgctcagcaaaagatgggttatgtatttcaaagctaaaagttaccctagccaacttgagctaggtgtacaagattttttagaacttgctgcagtacaattcgaacaggaattttctgtccctgaaaaaaccaatcttgagatggtattaaatgataaagcaatatctccaccaaaaaagttaatatggtcggtatatccaaaaaattatctacctgaaattataaaaaatcaatatttagaagaggtcttcaatgcaagtgacagtcaaagaacaaggagagtcttagaattttacttaaaagattgcaaatttgatcaaaaagacctcaaacgttatgtaactaaacaagagtatctaaatgacaaagaccacattgtctcattaactgggaaagaaagagaattaagtgtaggcaggatgtttgcaatgcaacctggcaaacaaagacaaatacagatactagctgagaaacttttagctgataatattgtaccctttttcccagaaactttaacaaagtatggtgacttggatctccaaagaattatggaaatgaaatcagaactttcttccattaaaactaggaagaatgatagttacaacaattatattgcaagagcctccatagtaacagacctaagtaaattcaatcaagcctttagatatgaaaccacagctatctgtgcagatgtagcagatgagttacatggtacgcaaagcttattttgttggttacatcttattgttcccatgaccacaatgatatgtgcatacagacatgcaccaccagaaacaaagggggagtatgatatagacaaaatagaagagcaaagtgggctatacagataccatatgggagggattgaagggtggtgtcagaagttatggacaatggaggcgatatccttgttagatgtagtatctgttaagactcgttgtcagatgacctctctgttaaacggagacaatcaatcaatagatgtcagtaaaccagtaaaattgtctgaaggtatagatgaagtaaaagcagattatagcttagcaattaaaatgctgaaagagataagagatgcctataaaaacattggccataaactcaaagaaggtgaaacatatatatcaagagatctccaatttataagtaaggtgattcaatctgagggagtcatgcatcctacccccataaaaaagatattaagggtaggtccctggataaatacaatactagatgacattaaaaccagtgcagaatcaatagggagtctgtgtcaagaactagagttcagaggagaaagtatactagttagcttgatattaaggaatttctggctgtataacttatacatgcatgagtcaaaacagcatccgttagctggaaaacaactgtttaaacaattgaacaaaacactaacatctgtgcaaagattttttgagctgaagaaagaaaatgatgtggttgacctatggatgaatataccaatgcagtttggagggggagacccagtagttttttacagatctttttacagaaggactcctgatttcctgactgaagcaatcagccatgtggatttactgttaaaagtttcaaacaatattaaaaatgagactaagatacgattctttaaagccttattatctatagaaaagaatgaacgtgctgcattaacaacactaatgagagacccccaggcggtaggatcggaaagacaagctaaggtaacaagtgatataaatagaacagcagttactagcatactgagtctatctccgaatcagctcttttgtgatagtgctatacactatagcagaaatgaagaagaagtagggatcattgcagacaacataacacctgtttatcctcacggattgagagtgctctatgaatcactaccttttcataaggctgaaaaggttgttaatatgatatcaggtacaaagtctataactaacctattgcagagaacatctgctatcaatggtgaagatattgatagagcagtgtctatgatgttagagaacttagggttgttatctaggatattgtcagtaataattaatagtatagaaataccaattaagtccaatggcagattgatatgctgtcaaatttctaagactttgagagaaaaatcatggaacaatatggaaatagtaggggtgacatctccaagtattgtaacatgtatggatgttgtgtatgcaactagttctcatttaaaaggaataattattgaaaaattcagtactgacaagaccacaagaggtcagagaggaccaaaaagcccctgggtaggatcaagcactcaagagaaaaaattagttcctgtttataacagacaaattctttcaaaacaacaaaaagagcaactggaagcaatagggaaaatgaggtgggtgtataaaggaactccagggctaagaagattgctcaataagatttgcataggaagtttaggtattagctataaatgtgtaaaacctctattaccaagatttatgagtgtaaacttcttacataggttatctgttagtagcagacccatggaattcccagcttctgttccagcttataggacaacaaattaccactttgacactagtccaatcaaccaagcattaagtgagaggttcgggaacgaagacattaatctagtgttccaaaatgcaatcagctgcggaattagtataatgagtgttgtagaacagttaactggtagaagcccaaaacaattagtcttaatcccccaattagaagagatagatattatgcctcctcctgtatttcaaggaaaattcaattataaactagttgataaaataacctccgatcaacacatcttcagtcctgacaaaatagacatattaacactagggaagatgcttatgcctactataaaaggtcaaaaaactgatcagttcttaaataagagagaaaactatttccatggaagtaatttaattgaatctttatctgcagcacttgcatgccattggtgtggaatattaacagaacagtgtgtagaaaacaatatctttaggaaagactggggtgatgggttcatatcagatcatgccttcatggatttcaagatatttctatgtgtatttaaaaccaaacttttatgtagttggggatcccaagggaaaaatgtaaaagatgaagatataatagatgaatccattgacaaattattaagaattgacaacactttttggagaatgttcagcaaagtcatgtttgaatcaaaggtcaaaaaaagaataatgttatatgatgtaaaattcttatcattagtaggttatataggatttaaaaactggtttatagagcagttaagagtagtagaattgcatgaagtaccctggattgtcaatgctgaaggggagctagttgaaattaaaccaatcaaaatttatttgcagttaatagaacaaagtctatctttaagaataactgttttgaattatacagacatggcacatgctcttacacgattaattaggaagaaattgatgtgtgataatgcactctttaatccaagttcatcaccgatgtttagtctaactcaagttattgatcctacaacacagctagactattttcctaaggtaatatttgaaaggttaaaaagttatgacaccagttcggactacaacaaagggaagttaacaagaaattacatgacattattaccatggcagcacgtaaacaggtataattttgtctttagttcaacaggatgtaaaatcagcttgaagacatgtatcgggaaattgataaaggacttaaaccctaaggttctttattttattggagaaggagcaggtaactggatggcaagaacagcatgtgagtatcctgacataaaatttgtatataggagtttaaaggatgatcttgatcaccattacccattagaatatcaaagggtaataggtgatttaaatagagtgatagatggtggtgaaggattatcaatggagaccacagatgcaactcaaaagactcattgggacttgatacacagaataagtaaagatgctttattgataacattgtgtgatgcagaattcaaaaacagagatgatttctttaaaatggtaattctttggagaaaacatgtattatcatgtagaatctgtacagcttatggaacagatctttacttatttgcaaagtatcatgcgacggactgcaatataaaattaccattttttgtaaggtctgtagctacttttattatgcaaggaagcaaattgtcaggatcagaatgttacatacttttaacattaggtcatcacaataatctgccatgtcacggagaaatacaaaattccaaaatgagaatagcagtgtgtaatgatttccatgcctcaaaaaaactagacaacaaatcaattgaagcaaactgcaaatctcttctatcaggattaagaataccaataaacaaaaaagagttaaatagacaaaagaaactgttaacactacaaagcaatcattcttccatagcaacagttggcggcagtaagattatagaatccaaatggttaaagaataaagcaagtacaataattgattggttagagcatatcttgaattctccaaaaggtgaattaaactatgatttctttgaagcattagagaacacatatcccaatatgatcaagcttatagataacctgggaaatgcagagataaaaaaactaatcaaagttaccgggtatatgcttgtgagtaagaag
>KC403971-1991.191
atggatccattttgtgaatccactgtcaatgtttatcttcctgactcatatctcaaaggagtaatatctttcagtgaaaccaatgcaattggctcatgccttttgaaaagaccctatctaaagaaagataacactgctaaagttgctgtagaaaaccctgttgttgaacatgtcagacttagaaatgcagtcatgaccaaaatgaaaatatcagattataaagtggttgaaccaattaatatgcagcatgaaataatgaaaaatatacacagttgtgagctcacattattaaaacaattcttaacaagaagtaaaaacattagctctctaaaattaagtatgatatgtgattggttacagttaaaacccacctcagataacacatcaattcttaattttatagatgtggagtttatacccgtttgggtgagcaattggtttagtaactggtataatctcaataaattaatcttagagtttagaagagaggaagtaataagaactggttcaattttatgtagatcactaggcaagttagttttcattgtatcatcttatgggtgtgtagtaaaaagcaacaaaagtaaaagagtaagttttttcacatataaccaactgttaacatggaaagatgtgatgttaagtaggttcaatgcaaacttttgtatatgggtaagtaacaatctgaacaaaaatcaagaaggactaggatttagaagtaatctgcaaggtatgttaaccaataaattatatgaaactgttgattatatgttaagtctatgtagtaatgaagggttctcactagtgaaagagttcgaaggctttattatgagtgaaattcttaaaattactgagcatgctcaattcagtactaggtttaggaatactttattaaatgggttgactgaacaattatcaatgttgaaagctaaaaacagatctagagttcttggcactatattagaaaacaatgattaccccatgtatgaagtagtacttaaattattaggggacactttgaaaagtataaaattattaattaacaagaatttagaaaatgctgcagaattatattatatattcagaatttttggacaccctatggtagatgagagggaagcaatggatgctgttaaattaaataatgagattacaaaaattcttaaactggagagcttaacagaactaagaggagcatttatattaagaattataaaagggtttgtagataataataaaagatggcctaaaattaagaatttaaaagtgctcagtaaaagatggattatgtatttcaaagccaaaagttaccctagccaacttgagctaagtgtacaagattttttagaacttgctgcagtacaattcgaacaggaattttctgtccctgaaaaaaccaaccttgagatggtattaaatgataaagcaatatctcctccaaaaaagttaatatggtcggtatatccaaaaaattatctacctgaaattataaaaaatcaatatttagaagaggtcttcaatgcaagtgacagtcaaagaacgaggagagtcttagaattttacttaaaagattgcaaatttgatcaaaaagaccttaaacgttatgtaactagacaagagtatctaaatgacaaagaccacattgtctcattaactgggaaagaaagagaattaagtgtaggcaggatgtttgcaatgcagccgggcaaacaaagacaaatacagatactagctgagaaacttttagctgataatattgtaccctttttcccagaaactttaacaaagtatggtgacttggatctccaaagaattatggaaatgaaatcagaactttcttccattaaaactaggaagaatgatagttacaacaattatattgcaagagcctccatagtaacagacctaagtaaattcaaccaagcctttagatatgaaaccacagctatctgtgcagatgtagcagatgagttacatggtacgcaaagcttattttgttggttacatcttattgttcccatgaccacaatgatatgtgcatacagacatgcaccaccagaaacaaagggggagtatgacatagacaaaatagaagagcaaagtgggctatacagatatcatatgggagggattgaagggtggtgtcagaagttatggacaatggaagcgatatccttgttagatgtagtatctgttaagactcgttgtcagatgacctctctattaaacggagacaatcaatcaatagatgtcagcaaaccagtaaaattgtctgaaggtacagatgaagtaaaagcagattatagcttagcaattaaaatgcttaaagagataagagatgcctataaaaacattggccataaactcaaagaaggtgaaacatatatatcaagagatctccaatttataagtaaggtgattcaatctgagggggtcatgcatcctacccccataaaaaagatattaagggtaggtccctggataaatacaatactagatgacattaaaaccagtgcagaatcaatagggagtctgtgtcaagaactagagttcagaggagaaagtatactagttagcttgatattaaggaatttctggctgtataacttatacatgcatgagtcaaaacagcatccgttagctggaaaacaactgtttaagcaactgaacaaaacactaacatctgtgcaaagattttttgagctgaagaaagaaaatgatgtggttgacctatggatgaatataccaatgcagtttggagggggagacccagtagttttttacagatctttttacagaaggactcctgatttcctgactgaagcaatcagccatgtggatttactgttaaaagtttcgaacaatattaaaaatgagactaagatacgattctttaaagccttattatctatagaaaagaatgaacgtgctacattaacaacactaatgagagacccccaggcggtaggatcggaaagacaagctaaggtaacaagtgatataaatagaacagcagttactagcatactgagtctatctccgaatcagctcttttgtgatagtgctatacactatagcagaaatgaagaagaagtagggatcattgcagacaacataacacctgtttatcctcacggattgagagtgctatatgaatcactaccttttcataaggctgaaaaggttgtcaatatgatatcaggtacaaagtctataaccaacctattgcagagaacatctgctatcaatggtgaagacattgacagagcagtgtctatgatgttagagaacttagggttgttatctaggatattgtcagtaataattaatagtatagaaataccaattaagtccaatggcagattgatatgctgtcaaatttctaagactttgagagaaaaatcatggaacaatatggaaatagtgggagtgacatctccaagtattgtaacatgtatggatgttgtgtatgcaactagttctcatttaaaaggaataattattgaaaaattcagtactgacaagaccacaagaggtcagaggggaccaaaaagcccctgggtaggatcaagcactcaagagaaaaaattagttcctgtttataacagacaaattctttcaaaacaacaaaaagagcaactggaagcaataggaaaaatgaggtgggtgtataaaggaactccagggctaagaagattgctcaataagatttgcataggaagtttaggtattagctataaatgtgtaaaacctctattaccaagattcatgagtgtaaacttcttacataggttatctgttagtagcagacccatggaattcccagcttctgttccagcttataggacaacaaattaccactttgacactagtccaatcaaccaagcattaagtgagaggttcgggaacgaagacattaatctagtgttccaaaatgcaatcagctgcggaattagtataatgagtgttgtagaacagttaaccggtagaagcccaaaacaattagtcttaatcccccaattagaagagatagatattatgcctcctcctgtatttcaaggaaaattcaattataaactagttgataaaataacctctgatcaacacatcttcagtcctgacaaaatagacatattaacactaggaaagatgcttatgcctactataaaaggtcaaaaaactgatcagttcttaaataagagagaaaactatttccatggaaataatttaattgaatctttatctgcagcacttgcatgccactggtgtggaatattaacagaacagtgtgtagaaaacaatatctttaggaaagactggggtgatgggttcatatcagatcatgccttcatggatttcaagatatttttatgtgtatttaaaaccaaacttttatgtagttggggatcccaagggaaaaatgtaaaagatgaagatataatagatgaatccattgacaaattattaagaattgacaacactttttggagaatgttcagcaaagtcatgtttgaatcaaaggtcaaaaaaagaataatgttatatgatgtaaaattcctatcattagtaggttatataggatttaaaaactggtttatagagcagttaagagtagtagaattgcatgaagtaccctggattgtcaatgctgaaggggagctagttgaaattaaaccaatcaaaatttatttgcagttaatagaacaaagtctatccttaagaataactgttttgaattatacagacatggcacatgctcttacacgattaattaggaagaaattgatgtgtgataatgcactcttcaatccaagttcatcaccaatgtttagtctaactcaagttatcgatcctacagcacagctagactattttcctaaagtaatatttgaaaggttaaaaagttatgataccagttcagactacaacaaagggaagttaacaagaaattacatgacattattaccatggcagcacgtaaacaggtataattttgtctttagctcaacaggatgtaaaatcagcttgaagacatgcatcgggaaattgataaaggacttaaaccctaaggttctttactttattggagaaggagcaggtaactggatggcaagaacagcatgtgagtatcctgacataaaatttgtatataggagtttaaaggatgatcttgaccaccattacccattagaatatcaaagggtaataggtgatttaaatagggtaatagatggtggtgaaggactatcaatggagaccacagatgcaactcaaaagactcattgggacttgatacacagaataagtaaagatgctttattgataacattgtgtgatgcagaattcaaaaacagagatgatttctttaaaatggtaattctttggagaaaacatgtattatcatgtagaatctgtacagcttatggaacagatctttacttatttgcaaagtatcatgcgacggactgcaatataaaattaccattttttgtaaggtctgtagctacttttatcatgcaaggaagtaaattgtcagggtcagaatgttacatacttttaacattaggtcatcacaataatctgccatgtcatggagaaatacaaaattccaaaatgagaatagcagtgtgtaatgatttccatgcctcaaaaaaactagacaacaaatcaattgaagcaaactgcaaatctcttctatcaggattaagaataccaataaacaaaaaagagttaaatagacaaaagaaactgttaacactacaaagcaatcattcttccatagcaacagttggcggcagtaagattatagaatccaaatggttaaagaataaagcaagtacaataattgattggttagagcatatcttgaattctccaaaaggtgaattaaactatgatttctttgaagcattagagaacacataccccaatatgatcaagcttatagataatctgggaaatgcagagataaaaaaactaatcaaagttaccgggtatatgcttgtgagtaagaag
>KC403972-1991.202
atggatccattttgtgaatccactgtcaatgtttatcttcctgactcatatctcaaaggagtaatatctttcagtgaaaccaatgcaattggctcatgccttttgaaaagaccctatctaaagaaagataacactgctaaagttgctgtagaaaaccctgttgttgaacatgtcagacttagaaatgcagtcatgaccaaaatgaaaatatcagattataaagtggttgaaccaattaatatgcagcatgaaataatgaaaaatatacacagttgtgagctcacattattaaaacaattcttaacaagaagtaaaaacattagctctctaaaattaagtatgatatgtgattggttacagttaaaacccacctcagataacacatcaattcttaattttatagatgtggagtttatacccgtttgggtgagcaattggtttagtaactggtataatctcaataaattaatcttagagtttagaagagaggaagtaataagaactggttcaattttatgtagatcactaggcaagttagttttcattgtatcatcttatgggtgtgtagtaaaaagcaacaaaagtaaaagagtaagttttttcacatataaccaactgttaacatggaaagatgtgatgttaagtaggttcaatgcaaacttttgtatatgggtaagtaacaatctgaacaaaaatcaagaaggactaggatttagaagtaatctgcaaggtatgttaaccaataaattatatgaaactgttgattatatgttaagtctatgtagtaatgaagggttctcactagtgaaagagttcgaaggctttattatgagtgaaattcttaaaattactgagcatgctcaattcagtactaggtttaggaatactttattaaatgggttgactgaacaattatcaatgttgaaagctaaaaacagatctagagttcttggcactatattagaaaacaatgattaccccatgtatgaagtagtacttaaattattaggggacactttgaaaagtataaaattattaattaacaagaatttagaaaatgctgcagaattatattatatattcagaatttttggacaccctatggtagatgagagggaagcaatggatgctgttaaattaaataatgagattacaaaaattcttaaactggagagcttaacagaactaagaggagcatttatattaagaattataaaagggtttgtagataataataaaagatggcctaaaattaagaatttaaaagtgctcagtaaaagatggattatgtatttcaaagccaaaagttaccctagccaacttgagctaagtgtacaagattttttagaacttgctgcagtacaattcgaacaggaattttctgtccctgaaaaaaccaaccttgagatggtattaaatgataaagcaatatctcctccaaaaaagttaatatggtcggtatatccaaaaaattatctacctgaaattataaaaaatcaatatttagaagaggtcttcaatgcaagtgacagtcaaagaacgaggagagtcttagaattttacttaaaagattgcaaatttgatcaaaaagaccttaaacgttatgtaactagacaagagtatctaaatgacaaagaccacattgtctcattaactgggaaagaaagagaattaagtgtaggcaggatgtttgcaatgcagccgggcaaacaaagacaaatacagatactagctgagaaacttttagctgataatattgtaccctttttcccagaaactttaacaaagtatggtgacttggatctccaaagaattatggaaatgaaatcagaactttcttccattaaaactaggaagaatgatagttacaacaattatattgcaagagcctccatagtaacagacctaagtaaattcaaccaagcctttagatatgaaaccacagctatctgtgcagatgtagcagatgagttacatggtacgcaaagcttattttgttggttacatcttattgttcccatgaccacaatgatatgtgcatacagacatgcaccaccagaaacaaagggggagtatgacatagacaaaatagaagagcaaagtgggctatacagatatcatatgggagggattgaagggtggtgtcagaagttatggacaatggaagcgatatccttgttagatgtagtatctgttaagactcgttgtcagatgacctctctattaaacggagacaatcaatcaatagatgtcagcaaaccagtaaaattgtctgaaggtacagatgaagtaaaagcagattatagcttagcaattaaaatgcttaaagagataagagatgcctataaaaacattggccataaactcaaagaaggtgaaacatatatatcaagagatctccaatttataagtaaggtgattcaatctgagggggtcatgcatcctacccccataaaaaagatattaagggtaggtccctggataaatacaatactagatgacattaaaaccagtgcagaatcaatagggagtctgtgtcaagaactagagttcagaggagaaagtatactagttagcttgatattaaggaatttctggctgtataacttatacatgcatgagtcaaaacagcatccgttagctggaaaacaactgtttaagcaactgaacaaaacactaacatctgtgcaaagattttttgagctgaagaaagaaaatgatgtggttgacctatggatgaatataccaatgcagtttggagggggagacccagtagttttttacagatctttttacagaaggactcctgatttcctgactgaagcaatcagccatgtggatttactgttaaaagtttcgaacaatattaaaaatgagactaagatacgattctttaaagccttattatctatagaaaagaatgaacgtgctacattaacaacactaatgagagacccccaggcggtaggatcggaaagacaagctaaggtaacaagtgatataaatagaacagcagttactagcatactgagtctatctccgaatcagctcttttgtgatagtgctatacactatagcagaaatgaagaagaagtagggatcattgcagacaacataacacctgtttatcctcacggattgagagtgctatatgaatcactaccttttcataaggctgaaaaggttgtcaatatgatatcaggtacaaagtctataaccaacctattgcagagaacatctgctatcaatggtgaagacattgacagagcagtgtctatgatgttagagaacttagggttgttatctaggatattgtcagtaataattaatagtatagaaataccaattaagtccaatggcagattgatatgctgtcaaatttctaagactttgagagaaaaatcatggaacaatatggaaatagtgggagtgacatctccaagtattgtaacatgtatggatgttgtgtatgcaactagttctcatttaaaaggaataattattgaaaaattcagtactgacaagaccacaagaggtcagaggggaccaaaaagcccctgggtaggatcaagcactcaagagaaaaaattagttcctgtttataacagacaaattctttcaaaacaacaaaaagagcaactggaagcaataggaaaaatgaggtgggtgtataaaggaactccagggctaagaagattgctcaataagatttgcataggaagtttaggtattagctataaatgtgtaaaacctctattaccaagattcatgagtgtaaacttcttacataggttatctgttagtagcagacccatggaattcccagcttctgttccagcttataggacaacaaattaccactttgacactagtccaatcaaccaagcattaagtgagaggttcgggaacgaagacattaatctagtgttccaaaatgcaatcagctgcggaattagtataatgagtgttgtagaacagttaaccggtagaagcccaaaacaattagtcttaatcccccaattagaagagatagatattatgcctcctcctgtatttcaaggaaaattcaattataaactagttgataaaataacctctgatcaacacatcttcagtcctgacaaaatagacatattaacactaggaaagatgcttatgcctactataaaaggtcaaaaaactgatcagttcttaaataagagagaaaactatttccatggaaataatttaattgaatctttatctgcagcacttgcatgccactggtgtggaatattaacagaacagtgtgtagaaaacaatatctttaggaaagactggggtgatgggttcatatcagatcatgccttcatggatttcaagatatttttatgtgtatttaaaaccaaacttttatgtagttggggatcccaagggaaaaatgtaaaagatgaagatataatagatgaatccattgacaaattattaagaattgacaacactttttggagaatgttcagcaaagtcatgtttgaatcaaaggtcaaaaaaagaataatgttatatgatgtaaaattcctatcattagtaggttatataggatttaaaaactggtttatagagcagttaagagtagtagaattgcatgaagtaccctggattgtcaatgctgaaggggagctagttgaaattaaaccaatcaaaatttatttgcagttaatagaacaaagtctatccttaagaataactgttttgaattatacagacatggcacatgctcttacacgattaattaggaagaaattgatgtgtgataatgcactcttcaatccaagttcatcaccaatgtttagtctaactcaagttatcgatcctacagcacagctagactattttcctaaagtaatatttgaaaggttaaaaagttatgataccagttcagactacaacaaagggaagttaacaagaaattacatgacattattaccatggcagcacgtaaacaggtataattttgtctttagctcaacaggatgtaaaatcagcttgaagacatgcatcgggaaattgataaaggacttaaaccctaaggttctttactttattggagaaggagcaggtaactggatggcaagaacagcatgtgagtatcctgacataaaatttgtatataggagtttaaaggatgatcttgaccaccattacccattagaatatcaaagggtaataggtgatttaaatagggtaatagatggtggtgaaggactatcaatggagaccacagatgcaactcaaaagactcattgggacttgatacacagaataagtaaagatgctttattgataacattgtgtgatgcagaattcaaaaacagagatgatttctttaaaatggtaattctttggagaaaacatgtattatcatgtagaatctgtacagcttatggaacagatctttacttatttgcaaagtatcatgcgacggactgcaatataaaattaccattttttgtaaggtctgtagctacttttatcatgcaaggaagtaaattgtcagggtcagaatgttacatacttttaacattaggtcatcacaataatctgccatgtcatggagaaatacaaaattccaaaatgagaatagcagtgtgtaatgatttccatgcctcaaaaaaactagacaacaaatcaattgaagcaaactgcaaatctcttctatcaggattaagaataccaataaacaaaaaagagttaaatagacaaaagaaactgttaacactacaaagcaatcattcttccatagcaacagttggcggcagtaagattatagaatccaaatggttaaagaataaagcaagtacaataattgattggttagagcatatcttgaattctccaaaaggtgaattaaactatgatttctttgaagcattagagaacacataccccaatatgatcaagcttatagataatctgggaaatgcagagataaaaaaactaatcaaagttaccgggtatatgcttgtgagtaagaag
>KC403976-1983.686
atggatcctctcaatgaatccactgttaatgtctatcttcccgactcatatcttaaaggagtgatttcttttagtgagactaatgcaattggttcatgtctcttaaaaagaccttacctaaaaaatgacaacactgcaaaagttgccatagagaatcctgttatcgagcatgttagactcaaaaatgcagtcaattctaagatgaaaatatcagattacaagatagtagagccagtaaacatgcaacatgaaattatgaagaatgtacacggttgtgagctcacattattaaaacagtttttaacaaggagtaaaaatattagcactctcaaattaaatatgatatgtgattggctgcagttaaagtctacatcagatgatacctcaatcctaagttttatagatgtagaatttatacctagctgggtaagcaattggtttagtaattggtacaatctcaacaagttgattctggaattcaggaaagaagaagtaataagaactggttcaatcttgtgtaggtcattgggtaaattagtttttgttgtatcatcatatggatgtatagtcaagagcaacaaaagcaaaagagtgagcttcttcacatacaatcaactgttaacatggaaagatgtgatgttaagtagattcaatgcaaatttctgtatatgggtaagcaacagtctgaatgaaaatcaagaagggctagggttgagaagtaatctgcaaggcatattaactaataagctatatgaaactgtagattatatgcttagtttgtgttgcaatgaaggtttctcacttgtgaaagagtttgaaggttttattatgagtgaaatccttaggattactgaacatgctcaattcagtactagatttagaaatactttattaaatggattaactgatcaattaacaaaattaaaaaataaaaacagactcagagttcatggtaccgtgttagaaaataatgattatccaatgtacgaagttgtacttaaactattaggagatactttgagatgtattaaattattaatcaataaaaacttagagaatgctgctgaattatactatatatttagaatattcggtcacccaatggtagatgaaagagatgcaatggatgctgtcaaattaaacaatgaaatcacaaaaatcctcaggttggagagcttgacagaactaagaggggcattcatattaaggattatcaaaggatttgtagacaacaacaaaagatggcccaaaattaaaaacttaaaagtgcttagtaagagatggactatgtacttcaaagcaaaaagttaccccagtcaacttgaattaagtgaacaagattttttagagcttgctgcaatacagtttgaacaagagttttctgttcctgaaaaaaccaaccttgagatggtattaaatgataaagctatatcacctcctaaaagattaatatggtctgtgtatccaaaaaattacttacctgagacaataaaaaatcgatatctagaagagactttcaatgcaagtgatagtctcaaaacaagaagagtactagagtactatttgaaagataataaattcgaccaaaaagaacttaaaagttatgtggttaaacaagaatatttaaatgataaggatcatattgtctcgctaactggaaaagaaagagaattaagtgtaggtagaatgtttgctatgcaaccaggaaaacagcgacaaatacaaatattggctgaaaaattgttagctgataatattgtaccttttttcccagaaaccttaacaaagtatggtgatctagatcttcagagaataatggaaatcaaatcggaactttcttctattaaaaccagaagaaatgatagttataataattacattgcaagagcatccatagtaacagatttaagtaagttcaaccaagcctttaggtatgaaactacagcgatctgtgcggatgtagcagatgaactacatggaacacaaagcctattctgttggttacatcttatcgttcctatgactacaatgatatgtgcctatagacatgcaccaccagaaacaaaaggtgaatatgatatagataagatagaagagcaaagtggtttatatagatatcatatgggtggtattgaaggatggtgtcaaaaactctggacaatggaagctatatctctattagatgttgtatctgtaaagacacgatgccaaatgacatctttattaaacggtgacaaccaatcaatagatgtaagtaaaccagttaagttatctgagggtttagatgaagtgaaagcagattatagcttggctgtaaaaatgctaaaagaaataagagatgcatacagaaatataggccataaacttaaagaaggggaaacatatatatcaagagatcttcagtttataagtaaggtgattcaatctgaaggagtaatgcatcctacccctataaaaaagatcttaagagtgggaccatggataaacacaatattagatgacattaaaaccagtgcagagtcaatagggagtctatgtcaggaattagaatttaagggggaaagcataatagttagtctgatattaaggaatttttggctgtataatttatacatgcatgaatcaaagcaacaccccctagcagggaagcagttattcaaacaactaaataaaacattaacatcagtacagagattttttgaaattaaaaaggaaaatgaagtagtagatctatggatgaacataccaatgcagtttggaggaggagatccagtagtcttctatagatctttctatagaaggacccctgattttttaactgaagcaatcagtcatgtggatattctgttaaaaatatcagccaacataagaaatgaagcgaaaataagtttcttcaaagccttactgtcaatagaaaaaaatgaacgtgctacactgacaacactaatgagagatcctcaagctgttggctcagagcgacaagcaaaagtaacaagtgatatcaatagaacagcagttaccagcatcttaagtctttctccaaatcaacttttcagcgatagtgctatacactacagtagaaatgaagaagaggtcggaatcattgctgacaacataacacctgtttatcctcatggactgagagttttgtatgaatcattaccttttcataaagctgaaaaagttgtaaatatgatatcaggaacaaaatccataaccaacttattacagagaacatctgctattaatggtgaagatattgacagagctgtatccatgatgctggagaacctaggattattatctagaatattgtcagtagttgttgatagtatagaaattccaaccaaatctaatggtaggctgatatgttgtcagatatctagaaccctaagggagacatcatggaataatatggaaatagttggagtaacatcccctagcatcactacatgcatggatgtcatatatgcaactagctctcatttgaaagggataatcattgaaaagttcagcactgacagaactacaagaggtcaaagaggtccaaagagcccttgggtagggtcgagcactcaagagaaaaaattagttcctgtttataacagacaaattctttcaaaacaacaaagagaacagctagaagcaattggaaaaatgagatgggtatataaagggacaccaggtttaagacgattactcaataagatttgtcttggaagtttaggcattagttacaaatgtgtaaaacctttattacctaggtttatgagtgtaaatttcctacacaggttatctgtcagtagtagacctatggaattcccagcatcagttccagcttatagaacaacaaattaccattttgacactagtcctattaatcaagcactaagtgagagatttgggaatgaagatattaatttggtcttccaaaatgcaatcagctgtggaattagcataatgagtgtagtagaacaattaactggtaggagtccaaaacagttagttttaataccccaattagaagaaatagacattatgccaccaccagtgtttcaagggaaattcaattataagctagtagataagataacttctgatcaacatatcttcagtccagacaaaatagatatgttaacactggggaaaatgctcatgcccactataaaaggtcagaaaacagatcagttcttgaacaagagagagaattatttccatgggaacaatcttattgagtctttgtcagcagcgttagcatgtcattggtgtgggatattaacagagcaatgtatagaaaataatattttcaagaaagactggggtgacgggttcatatcggatcatgcttttatggacttcaaaatattcctatgtgtctttaaaactaaacttttatgtagttggggatcccaagggaaaaacattaaagatgaagatatagtagatgaatcaatagataaactgttaaggattgataatactttttggagaatgttcagcaaggttatgtttgaatcaaaggttaagaaaaggataatgttatatgatgtaaaatttctatcattagtaggttatatagggtttaagaattggtttatagaacagttgagatcagctgagttgcatgaggtaccttggattgtcaatgccgaaggtgatctggttgagatcaagtcaattaaaatctatttgcaactgatagagcagagtttatttttaagaataactgttttgaactatacagatatggcacatgctctcacaagattaatcagaaagaagttgatgtgtgataatgcactatttactccaattccatccccaatggttaacttaactcaagttattgatcctacagaacaattagcttatttccctaagataacatttgaaaggctaaaaaattatgacactagttcaaattatgctaaaggaaagctaacaaggaattacatgatactgttgccatggcaacatgttaatagatataactttgtctttagctctactggatgtaaagttagtctaaaaacatgcattggaaaacttatgaaagatctaaaccctaaagttctgtactttattggagaaggggcaggaaattggatggccagaacagcatgtgaatatcctgacatcaaatttgtatacagaagtttaaaagatgaccttgatcatcattatcctttggaataccagagagtgataggagaattaagcaggataatagatagtggtgaagggctttcaatggaaacaacagatgcaactcaaaaaactcattgggatttgatacacagagtaagtaaagatgctttattaataactttatgtgatgcagaatttaaggacagagatgatttttttaagatggtaattctatggaggaaacatgtattatcatgcagaatttgcactacctatgggacagacctctatttattcgcaaagtatcatgctaaagactgcaatgtaaaattacccttttttgtgagatcagttgccacctttattatgcaaggtagtaaactgtcaggctcggaatgctacatactcttaacactaggccaccacaacaatttaccctgtcatggagaaatacaaaattctaagatgaaaatagcagcgtgtaatgatttttatgctgcaaaaaaacttgacaataaatcaattgaagccaactgtaaatcacttttatcagggctaagaataccgataaataagaaggaattaaatagacagagaaggttattaacactacaaagcaaccattcttctgtagcaacagttggaggtagcaaggtcatagaatctaaatggttaacaaacaaggcaaacacaataattgattggttagaacacattttaaattctccaaaaggtgaattaaattatgatttttttgaagcattagaaaatacttaccctaatatgattaaactaatagataatctagggaatgcagagattaaaaaactgatcaaagtaactggatatatgcttgtaagtaaaaaa
>KC403977-2003.612
atggatcctctcaatgaatccactgttaatgtctatcttcccgactcatatcttaaaggagtgatttcttttagtgaaactaatgcaattggttcatgtctcttaaaaagaccttacctaaaaaatgacaacaccgcaaaagttgccatagagaatcctgttatcgagcatgttagactcaagaatgcagtcaattctaagatgaaaatatcagattacaagatagtagagccagtaaacatgcaacatgaaattatgaagaatgtacatagttgtgagctcacattattaaaacagtttttaacaaggagtaaaaatattagcactctcaaattaaatatgatatgtgattggctgcagttaaagtctacatcagatgatacctcaatcctaagttttatagatgtagaatttatacctagctgggtaagcaattggtttagtaattggtacaatctcaacaagttgattctggaattcaggaaagaagaagtaataagaactggttcaatcttgtgtaggtcattaggtaaattagtttttgttgtatcatcatatggatgtatagtcaagagcaataaaagcaaaagagtgagcttcttcacatacaatcaactgttaacatggaaagatgtgatgttaagtagattcaatgcaaatttctgtatatgggtaagcaacagtctgaatgaaaatcaagaagggctagggttgagaagtaatctgcaaggcatattaactaataagctatatgaaactgtagattatatgcttagtttgtgttgcaatgaaggtttctcacttgtgaaagagtttgaaggttttattatgagtgaaatccttaggattactgaacatgctcaattcagtactagatttagaaatactttattaaatggattaactgatcaattaacaaaattaaaaaataaaaacagactcagagttcatggtaccgtgttagagaataatgattatccaatgtacgaagttgtacttaaattattaggagatactttgagatgtattaaattattaatcaataaaaacttagagaatgctgctgaattatactatatatttagaatattcggtcacccaatggtagatgaaagagatgcaatggatgctgtaaaattaaacaatgaaatcacaaaaattctcaggttggagagcttgacagaactaagaggggcattcatattaaggattatcaaaggatttgtagacaacaacaaaagatggcccaaaattaaaaacttaaaagtgcttagtaagagatggactatgtacttcaaagcaaaaagttaccccagtcaacttgaattaagtgaacaagattttttagagcttgctgcaatacagtttgaacaagagttttctgttcctgaaaaaaccaaccttgagatggtattaaatgataaagctatatcacctcctaaaagattaatatggtctgtgtatccaaaaaattacttacctgagacaataaaaaatcgatatctagaagagactttcaatgcaagtgatagtctcagaacaagaagagtactagagtactatttgaaagataataaattcgaccaaaaagaacttaaaagttatgtggttaaacaagaatatttaaatgataaggatcatattgtctcgctaactggaaaggaaagagaattaagtgtgggtagaatgtttgctatgcaaccaggaaaacagcgacaaatacaaatattggctgaaaaattgttagctgataatattgtaccttttttcccagaaaccttaacaaagtatggtgatctagatcttcagagaataatggaaatcaaatcagaactttcttctattaaaactagaagaaatgatagttataataattacattgcaagagcatccatagtaacagatttaagtaagttcaaccaagcctttaggtatgaaactacagcgatatgtgcggatgtagcagatgaactacatggaacacaaagcctattctgttggttacatcttatcgttcctatgactacaatgatatgtgcctatagacatgcaccaccagaaacaaaaggtgaatatgatatagataagatagaagagcaaagtggcttatatagatatcatatgggtggtattgaaggatggtgtcaaaaactctggacaatggaagctatatctctattagatgttgtatctgtaaagacacgatgtcaaatgacatctttattaaacggtgacaaccaatcaatagatgtaagtaaaccagttaagttatctgagggtatagatgaagtgaaagcagattatagcttggctgtaaaaatgctaaaagaaataagagatgcatacagaaatataggccataaacttaaagaaggggaaacatatatatcaagagatcttcagtttataagtaaggtgattcaatctgaaggagtaatgcatcctacccctataaaaaagatcttaagagtgggaccatggataaacacaatattagatgacattaaaaccagtgcagagtcaatagggagtctatgtcaggaattagaatttaggggggaaagcataatagttagtctgatattaaggaatttttggctatataatttatacatgcatgaatcaaagcaacaccccctagcagggaagcaattattcaaacaactaaataaaacattaacatcagtgcagagattttttgaaattaaaaaggaaaatgaagtagtagatctatggatgaacataccaatgcagtttggaggaggagatccagtggtcttctatagatctttctatagaaggactcctgattttttaactgaagcaatcagtcatgtggatattctgttaaagatatcagccaacataagaaacgaagcaaaaataagtttcttcaaagccttactgtcaatagaaaaaaatgaacgtgctacactgacaacactaatgagagatcctcaagctgttggctcagagcgacaagcaaaagtaacaagtgatatcaatagaacagcagttaccagcatcttaagtctttctccaaatcaacttttcagcgatagtgccatacactacagtagaaatgaagaagaggtcggaatcattgctgacaacataacacctgtttatcctcatggactgagagttttgtatgaatcattaccttttcataaagctgaaaaagttgtaaatatgatatcaggaacaaaatccataaccaacttattacagagaacatctgctattaatggtgaagatattgacagagctgtatccatgatgctggagaacctaggattattatctagaatattatcagtagttgttgatagtatagaaattccaaccaaatctaatggtaggctgatatgttgtcagatatctagaaccttaagggagacatcatggaataatatggaaatagttggagttacatcccctagcatcactacatgcatggatgtcatatatgcaactagctctcatttgaaagggataatcattgaaaagttcagcactgacagaactacaagaggtcaaagaggtccaaagagcccttgggtagggtcgagcactcaagagaaaaaattagttcctgtttataacagacaaattctttcaaaacaacaaagagaacagctagaagcaattggaaaaatgagatgggtatataaagggacaccaggtttaagacgattactcaataagatttgtcttggaagtttaggcattagttacaaatgtgtaaaacctttattacctaggtttatgagtgtaaatttcctacacaggttatctgtcagtagtagacctatggaattcccagcatcagttccagcttatagaacaacaaattaccattttgacactagtcctattaatcaagcactaagtgagagatttgggaatgaagatattaatttggtcttccaaaatgcaatcagctgcggaattagcataatgagtgtagtagaacaattaactggtaggagtccaaaacagttagttttaataccccaattagaagaaatagatattatgccaccaccagtgttccaagggaaattcaattataagctagtagataagataacttctgatcaacatatcttcagtccagacaaaatagatatgttaacactggggaaaatgctcatgcccactataaaaggtcagaaaacagatcagttcttgaacaaaagagagaattatttccatgggaacaatcttattgagtctttgtcagcagcgttagcatgtcattggtgtgggatattaacagagcaatgtatagaaaataatattttcaagaaagactggggtgacgggttcatatcggatcatgcttttatggacttcaaaatattcctatgtgtctttaaaactaaacttttatgtagttggggatcccaagggaaaaacattaaagatgaagatatagtagatgaatcaatagataaactgttgaggattgataatactttttggagaatgttcagcaaggttatgtttgaatcaaaggttaagaaaaggataatgttatatgatgtaaagtttctatcattagtaggttatatagggtttaagaattggtttatagaacagttgagatcagctgagttgcatgaggtaccttggattgtcaatgccgaaggtgatctggttgagatcaagtcaattaaaatctatttgcaactgatagagcagagtttatttttaagaataactgtgttgaactatacagatatggcacatgctctcacaagattaatcagaaaaaagttgatgtgtgataatgcactattaactccaattccatccccaatggttaacttaactcaagttattgatcctacagaacaattagcttatttccctaagataacatttgaaaggctaaaaaattatgacactagttcaagttatgctaaaggaaagctaacaaggaattacatgatactgttgccatggcaacatgttaatagatataactttgtctttagttctactggatgtaaagttagtctaaaaacatgcattggaaaacttatgaaagatctaaaccctaaagttctgtactttattggagaaggggcaggaaattggatggccagaacagcatgtgaatatcctgacatcaaatttgtatacagaagtttaaaagatgaccttgatcaccattatcctttggaataccagagagtgataggagaattaagcaggataatagatagtggtgaagggctttcaatggaaacaacagatgcgactcaaaaaactcattgggatttgatacacagagtaagcaaagatgctttattaataactttatgtgatgcagaatttaaggacagagatgatttttttaagatggtaattctatggaggaaacatgtattatcatgcagaatttgcactacctatgggacagacctctatttattcgcaaagtatcatgctaaagactgcaatgtaaaattacctttttttgtgagatcagttgccacctttattatgcaaggtagtaaactgtcaggctcagaatgctacatactcttaacactaggccaccacaacaatttaccctgtcatggagaaatacaaaattctaagatgaaaatagcagcgtgtaatgatttttatgctgcaaaaaaacttgacaataaatcaattgaagccaactgtaaatcacttttatcagggctgagaataccgataaataagaaggaattaaatagacagagaaggttattaacactacaaagtaaccattcttctgtagctacagttggaggtagcaaggtcatagaatctaaatggttaacaaacaaggcaaacacaataattgattggttagaacatattttaaattctccaaaaggtgaactaaattatgatttttttgaagcattagaaaatacttaccctaatatgattaaactaatagataatctagggaatgcagagattaaaaaactgatcaaagtaactggatatatgcttgtaagtaaaaaa
>KC403978-2004.617
atggatcctcttaatgaatccactgttaatgtctatctccctgattcgtaccttaaaggggtaatttcttttagtgaaactaatgcaattggttcatgtctcttaaaaagaccctacttaaaaaatgacaacactgcaaaagttgccatagagaatcctgttattgagcatgttagactcaaaaatgcagtcaattctaaaatgagaatatcagattacaaggtagtagaaccaataaacatgcaacatgaaataatgaagaatgtacacagttgtgagctcacactattgaaacagtttttaacaaggagtaaaaacattagcactctcaaattaaatatggtatgtgattggctgcaattaaaatctacatcagatgatacctcaatcctaagttttatagatgtagaatttatacctagttgggtaagcaactggtttagtaattggtacaatctcaataagttaattttagagttcaggagagaggaagtaataagaaccggttcaatcttgtgcaggtcattaggtaaattagtttttattgtatcatcatatggatgtatcgtcaagagcaacaaaagcaaaagagtgagcttcttcacatacaatcaactgttaacatggaaagatgtgatgttaagtcgatttaatgcgaatttttgtatatgggtgagcaacagtctgaatgaaaatcaggaagggctaggattgagaagtaatctgcaaggtatgttaactaataaactatatgaaactgtagattatatgctaagtttatgttgcaatgaaggtttctcacttgtgaaagagttcgaaggtttcattatgagtgaaatccttaggattactgaacatgctcaattcagcactagatttagaaatactttattaaatggattaacagatcaattaacaaaattaaaaaataaaaacaggctcagagttcatggtaccgtattagaaaataatgattatccaatgtatgaagctgtacttaaattattaggagatactctgagatgcatcaaattattaatcaataaaaacttagagaatgctgcagaattatactatatattcagaatttttggtcacccaatggtagatgaaagagatgcaatggatgctgtcaaactaaataatgaaatcacaaagattcttaggttggagagcttgacagaactaagaggggcattcatattaaggattatcaaaggatttgtggacaacaacaaaaggtggcctaaaattaaaaacttaaaagtgcttagcaaaagatggactatgtactttaaagcaaaaagttaccctagtcaactcgaattaagtgaacaagactttctagagcttgctgcaatacaatttgaacaagagttttctgttcctgaaaaaaccaatcttgagatggtattaaatgacaaagctatatcacctcctaaaagattaatatggtctgtgtatccaaagaattacttacctgaaacgataaaaaatcgatatctagaagaaactttcaatgcaagtgatagtctcaaaacaagaagagtactagagtactatttgaaagacaataaatttgatcaaaaggaactcaaaagttatgttgttagacaggaatatttaaatgataaggaacacattgtctcgttaactggaaaagaaagagaattaagtgtaggtagaatgtttgctatgcaaccagggaaacagcgacaaatacaaatattggcagagaaattgttagctgataacattgtacctttcttcccagaaactttaacaaagtatggtgatctagatcttcagagaataatggaaatcaaatcggaactttcttctattaaaaccagaagaaatgacagttataataattatattgcaagagcatccatagtaactgatttaagcaagttcaaccaagcctttagatatgaaactacagcaatctgcgcagatgtagcagacgaattacatggaacacaaagcttattctgttggttacatcttatcgttcctatgactacaatgatatgtgcctatagacatgcaccaccagaaacaaaaggtgaatatgatatagataagatagaagagcaaagtggcttatatagatatcacatgggtggtattgaaggatggtgtcaaaaactctggacaatggaagctatatctttattggatgttgtatctgtaaagacacggtgtcaaatgacatctttattaaacggtgacaaccaatcaatagatgtaagtaaaccagtcaagttatctgaaggtttggatgaagtgaaggcagattatcgcttggcaataaagatgctaaaagaaataagagatgcatacagaaatataggccataaacttaaagaaggggaaacatatatatcaagggatcttcagttcataagcaaggtgattcaatctgaaggagtaatgcatcctacccctataaaaaagatcttaagagtaggaccatggataaacacaatattagatgacattaaaactagtgctgagtcaatagggagtctatgtcaagaattagaatttaggggagaaagcataatagttagtctgatattaagaaatttctggctgtataacttatacatgcatgaatcaaagcaacatcctctggcagggaagcagttattcaaacaactaaataaaacattaacatcagtgcagagattttttgaaatcaaaaaggaaaatgaagtagtagatctatggatgaacataccaatgcaatttggaggaggagatccagtagtcttctatagatctttctatagaaggactcctgattttttaactgaggcaatcagccatgtggatattctgttaaaaatatcagctaatataaaaaatgaaacgaaaataagttttttcaaagccttactatcaatagaaaaaaatgaacgtgctacactgacaacactaatgagggatcctcaagctgttggatcagaacgacaagcaaaagtaacaagtgatatcaatagaacagcagttaccagtatcttaagtctttccccgaatcaacttttcagtgatagtgctatacactacagcagaaatgaagaagaagtaggaatcattgcagaaaacataacacccgtttatcctcatgggctgagagttttatatgaatcattaccctttcacaaagctgaaaaagttgtaaacatgatatcagggacaaaatctataactaacctattacagagaacatctgctattaatggtgaagatattgacagagctgtatctatgatgttggagaatctaggattattgtctagaatattgtcagtagttgttgatagtatagaaattccaaccaaatctaatggtaggctgatatgttgtcaaatctctaggactttaagagagacatcatggaataatatggaaatagttggagtaacatctcctagcatcactacatgcatggatgtcatatatgcaactagttctcatttgaaggggataattattgaaaagttcagcactgacagaactacaaggggtcaaagaggtccaaaaagcccctgggtagggtcgagtactcaagagaaaaaattagtacctgtttataacagacaaattctctcaaaacaacaaagagaacagctagaagcaattggaaaaatgagatgggtgtataaggggacaccaggcttgcggcgattactcaacaagatctgtcttggaagtttaggcattagttacaagtgtgtaaagcctttattacctagatttatgagtgtaaatttcttacatagattatctgtcagtagtagacctatggaattcccagcatcagttccagcttatagaacaacaaattaccattttgacactagtcctattaatcaagcattaagtgagagatttgggaatgaagatattaacttggtcttccaaaatgcaatcagctgcggaattagcataatgagtgtagtagaacaattgacaggtagaagcccaaaacagttagttttaataccccaattagaggaaatagacattatgccaccaccagtgtttcaagggaaattcaattataaactagtagataagataacttctgatcaacatatcttcagtccggacaaaatagatatgttaacattagggaaaatgctcatgcccactataaagggtcagaaaacagaccagttcttaaataagagagagaattatttccatggaaacaatcttattgagtctttatcagcagcattagcatgtcattggtgtgggatattaacagaacaatgcatagaaaataatattttcaagaaagactggggtgacgggtttatatcagatcatgcttttatggacttcaaaatattcctatgtgtctttaaaaccaaacttttatgtagttggggatctcaagggaaaaacattaaagatgaagatatagtagatgagtcaatagataaattgttaaggattgacaatactttttggagaatgttcagcaaggttatgtttgaaccaaaagttaagaaaaggataatgttatatgatgtaaaattcctatcactagtaggttacatagggtttaagaactggtttatagagcagttgagatcagctgagttgcatgaaataccttggattgtcaatgccgagggtgatttggttgagatcaagtcaattaaaatctatttgcaactgatagaacaaagcttatttttgagaataactgttctgaactatacagatatggcacatgctctcacacgattaatcagaaagaagttgatgtgtgataatgcactgttaaccccaatttcatccccaatggttaacttaactcaagttattgatcccacaacacaattagattacttccctaagataacattcgaaaggctaaaaaattatgacacaagttcaaattatgctaaagggaagctaacaagaaattacatgatactgttgccatggcagcatgttaatagatataactttgtctttagttctactggatgtaaagttagtctgaaaacatgtattggaaaacttatgaaagacttaaatcctaaagttttgtactttattggagaaggagcaggaaattggatggccagaacagcatgtgaatatcctgatattaagtttgtatatagaagtttgaaagatgaccttgatcatcattatcctttggaataccagagagtgataggtgaattaagcagaatcatagatagtggtgaagggctttcaatggaaacaacagatgcaactcaaaaaactcattgggatttgatacacagggtaagcaaagatgctttattaataactttatgtgatgcagaatttaaggacagagatgatttttttaagatggtaattctatggagaaaacatgtattatcatgcagaatttgcactacttatgggacagacctctatttattcgcaaagtatcatgctaaagactgcaatgtaaaattacctttttttgtgagatcagttgctacttttattatgcagggtagtaagctgtcaggctcagaatgctacatactcttaacactaggccaccacaacagtttaccttgccatggagaaatacaaaattctaagatgaaaatagcagtgtgtaatgatttttatgctgcaaaaaaactcgacaataaatcaattgaagctaattgtaaatcacttttgtcagggctaagaatacctataaataagaaagaactagatagacagagaaaattattaacactacaaagcaatcattcttctgtagcaacagttggtggcagcaagatcatagagtctaaatggttaacaaacaaagcaagtacaataattgattggttagaacacattctaaattctccaaagggcgaattaaattatgatttttttgaagcattagagaacacttaccctaatatgataaagctaatagataacctagggaatgcagagattaaaaaactgatcaaagtaacaggatacatgcttgtaagtaaaaaa
>KC403979-2003.678
atggatcctcttaatgaatccactgttaatgtctatctccctgattcgtaccttaaaggagtaatttcttttagtgaaactaatgcaattggttcatgtctcttaaaaagaccctacttaaaaaatgacaatactgcaaaagttgccatagagaatcctgttattgagcatgtgaggctcaaaaatgcagtcaattctaaaatgaaaatatcagattacaaggtagtagagccagtaaacatgcaacatgaaataatgaagaatgtacacagttgtgagctcacactattgaaacagtttttaacaaggagtaaaaacattagcactctcaaattaaatatgatatgtgattggctgcaattaaagtctacatcagatgatacctcaatcctaagtttcatagatgtagaatttatacctagttgggtaagcaactggtttagtaattggtacaatctcaataagttaattttggaattcagaagagaggaagtaataagaaccggttcaatcttatgcaggtcattgggtaaattagtttttattgtatcatcatatggatgtatcgtcaagagcaacaaaagcaaaagagtgagcttcttcacatacaatcaactgttaacatggaaagatgtgatgttaagtagatttaatgcaaatttttgtatatgggtaagcaatagtctgaatgaaaatcagaaagggctagggttgagaagtaatctgcaaggtatgttaactaataaattatatgaaactgtagattatatgctaagtttatgttgcaatgaaggtttctcacttgtgaaagagttcgaaggttttattatgagtgaaatccttaggattactgaacatgctcaattcagtactagatttagaaatactttattaaatggattaacagatcaattaacaaaattaaaaaataaaaacagactcagagttcatggtaccgtattagaaaataatgattatccaatgtatgaagttgtacttaaattattaggagatactttgagatgtatcaaattattaatcaataaaaacttagagaatgctgcagaattatactacatattcagaatttttggtcatccaatggtagatgaaagagatgcaatggatgctgtcaaattaaacaatgaaatcacaaaaatcctaaggttggagagcttgacagaactaagaggggcattcatattaaggattatcaaaggatttgtggacaacaacaaaaggtggcccaaaattaaaaacttaaaagtgcttagcaaaagatggactatgtacttcaaagctaaaaattaccccagtcaactcgaattaagtgaacaagactttctagagcttgctgcaatacaatttgaacaagagttttctgttcctgaaaaaaccaatcttgagatggtattaaatgacaaagccatatcacctcctaaaagattaatatggtctgtgtatccaaagaattacttacctgagatgataaaaaatcgatatttagaagaaactttcaatgcgagtgatagtctcaaaacaagaagagtactagagtactatttaaaagataataaatttgatcaaaaggaacttaaaagttatgtagtcagacaagaatatttaaatgataaagagcacattgtctcattaactggaaaagaaagagaattaagtgtaggtagaatgtttgctatgcaaccaggaaaacagcgacaaatacaaatattggcagaaaaattgttagctgataacattgtacctttcttcccggaaaccttaacaaagtatggtgatctagatcttcagagaataatggaaatcaaatcagaactttcttctatcaaaaccagaagaaatgacagttataataattacattgcaagagcatccatagtaacagatttgagcaagttcaaccaagcctttagatatgaaactacagcgatctgtgcggatgtagcagacgaattacatggaacacaaagcttattctgttggttacatcttatcgttcctatgactacaatgatatgtgcctatagacatgcaccaccagaaacaaaaggtgaatatgatatagataagatagaagagcaaagtggtctatatagatatcacatgggcggtattgaaggatggtgtcaaaaactctggacaatggaagctatatctttattggatgttgtatctgtaaagacacggtgtcaaatgacatctttattaaacggtgacaaccaatcaatagatgtaagtaaaccagtcaagttatctgaaggtttagatgaagtgaaggcagattatcgcttagcaataaaaatgctaaaagaaataagagatgcatacagaaatataggccataaacttaaagaaggggaaacatatatatcaagggatcttcagtttataagcaaggtgattcaatctgaaggagtgatgcatcctacccctataaaaaaggtcttaagagtaggaccatggataaacacaatattagatgacattaaaactagtgctgagtcaatagggagtctatgtcaagaattagaatttaggggagaaagcataatagttagtctgatattaagaaacttctggctgtataacttatacatgcatgaatcaaagcaacatcctttggcagggaaacagttattcaaacaactaaataaaacattaacatcagtgcagagattttttgaaattaaaaaggaaaatgaggtagtagatctatggatgaacataccaatgcaatttggaggaggagatccagtagtcttctatagatctttctatagaaggacccctgattttttaactgaggcaatcagccatgtagatattctgttaaaaatatcagctaacataaaaaatgaaacgaaagtaagtttcttcaaagccttactatcaatagaaaaaaatgaacgtgctacactgacaacattaatgagagatcctcaagctgttggatcagaacgacaagcaaaagtaacaagtgacatcaatagaacagcagttaccagtatcttaagtctttccccaaatcagcttttcagtgatagtgctatacactacagcagaaatgaagaagaagtgggaatcattgcagaaaacataacacctgtttatcctcatgggctgagagtattatatgaatcattgccctttcacaaagctgaaaaagttgtaaacatgatatcagggacaaaatctataaccaacttattacagagaacatccgctattaatggtgaagatattgacagggctgtatctatgatgttggagaatctaggattattatctagaatattgtcagtagttgttgatagtatagaaattccaatcaaatctaatggtaggctgatatgttgtcaaatctctaggactttaagagagacatcatggaataatatggaaatagttggagtaacatctcctagcatcactacatgtatggatgtcatatatgcaactagttctcatttgaaggggataattatagaaaagttcagcactgacagaactacaaggggtcaaagaggtccaaaaagcccttgggtagggtcgagtactcaagagaaaaaattagtacctgtttataacagacaaattctctcaaaacaacaaagagaacagctagaagcaattggaaaaatgagatgggtgtataaagggacaccaggcttgcgacgattactcaacaagatctgtcttgggagtttaggcattagttacaaatgtgtaaaacccttattacctaggtttatgagtgtaaatttcttacatagattatctgttagtagtagacctatggaattcccagcatcagttccagcttatagaacaacaaattaccatttcgacactagtcctattaatcaagcactaagtgagagatttgggaatgaagatattaacttggtcttccaaaatgcaatcagctgtggaattagcataatgagtgtagtagaacaattaacaggtagaagcccaaaacagttagttttgataccccaattagaagaaatagacattatgccaccaccaatgtttcaagggaaattcaattataaattagtagataagataacttctgatcaacatatcttcagtccggacaaaatagatatgttaacactagggaaaatgctcatgcccactataaaaggtcagaaaacagatcagttcttaaataaaagagaaaattatttccatggaaacaatcttattgagtctttatcagcagcattagcatgtcattggtgtgggatattaacagaacaatgcatagaaaataatattttcaagaaagactggggtgacgggtttatatcagatcatgcttttatggacttcaaaatattcctatgtgtctttaaaactaaacttttatgtagttggggatcccaagggaaaaacattaaagatgaagatatagtagatgaatcaatagataaattgttaaggattgacaatactttttggagaatgttcagcaaagttatgtttgaaccaaaggttaagaaaaggataatgttatatgatgtaaaattcctatcactagtaggctacatagggtttaagaactggtttatagagcagttgagatcagctgaattgcatgaaataccttggattgtcaatgccgaaggtgatttggttgagatcaagtcaattaaaatctatttgcaactgatagaacaaagcttatttttaagaataactgttttgaactatacagacatggcacatgctctcacacgattaatcagaaagaagttaatgtgtgataatgcactgttaaccccaatttcatcctcaatggttaacttaactcaagttattgatcccacaacacaattagattacttccctaagataacattcgaaaggctaaaaaattatgacacaagttcaaattatgctaaagggaagctaacaagaaattacatgatactattgccatggcagcatgttaatagatataactttgtctttagttctactggatgtaaagttagtctgaaaacatgtattggaaaacttatgaaagacctaaatcctaaagttttgtactttattggagaaggagcaggaaattggatggccagaacagcatgtgaatatcctgatattaaatttgtatatagaagtctgaaagatgaccttgatcatcattatcctctggaataccaaagagtgataggtgaattaagcagaatcatagatagtggtgaaggactttcaatggaaacaacagacgcaactcaaaaaactcattgggatttgatacacagggtaagcaaagatgctttattaataactttatgtgatgcagaatttaaggatagagatgatttttttaagatggtaattctatggagaaaacatgtattatcatgcaaaatttgcactacttatgggacagacctctatttattagcaaagtatcatgctaaagactgcaatgtaaaattacctttttttgtgagatcagttgctactttcattatgcagggtagtaagctgtcaggttcagaatgctacatactcttaacactaggccaccacaacagtttaccttgccatggagaaatacaaaattctaagatgaaaatagcagtgtgtaatgatttttatgctgcaaaaaaactcgacaataagtcaattgaagctaattgtaaatcacttttgtcagggctaagaatacctataaataagaaggaactagatagacagagaagattattaacactacaaagcaatcattcttctgtagcaacagttggcggtagcaagatcatagagtctaaatggttaacaaacaaagcaagtacaataattgattggttagaacatattttaaattctccaaagggcgaattaaattatgatttttttgaagcattggagaacacttaccctaatatgattaaactaatagataacttagggaatgcagagattaaaaaactgatcaaagtaacaggatacatgcttgtaagtaaaaaa
>KC403980-2003.431
atggatcctcttaatgaatccactgttaatgtctatcttcccgactcatatcttaaaggagtgatttcttttagtgagactaatgcaattggttcatgtctcttaaaaagaccttacctaaaaaatgacaacactgcaaaagttgccatagaaaatcctgttatcgagcatgttagactcaaaaatgcaatcaattctaagatgaaaatatcagattacaggatagtagagccagtaaacatgcaacatgaaattatgaagaatgtacacagttgtgagctcacattattaaaacagtttttaacaaggagtaaaaacattagcactctcaaattaaatatgatatgtgattggctgcagttaaagtctacatcagatgatacctcaatcttaagttttatagatgtagaatttatacctagctgggtaagcaattggtttagtaattggtacaatctcaacaagttgattctggaattcaggaaagaagaagtaataagaaccggttcaatcttgtgtaggtcattgggtaaattagtttttgttgtatcatcatatggatgtatagtcaagagcaaaaaaagcaaaagagtgagcttcttcacatacaatcaactgttgacatggaaagatgtgatgttaagtagattcaatgcaaatttctgtatatgggtaagcaacagtctgaatgaaaatcaagaagggttagggttgagaagtaatctgcaaggcatattaactaataagctatatgaaactgtagattatatgcttagtttgtgttgcaatgaaggtttctcacttgtgaaagagtttgaaggttttattatgagtgaaatccttaggattactgaacatgctcaattcagtactagatttagaaatactttattaaatggattaactgatcaattaacaaaattaaaaaataaaaacagactcagagttcatggtaccgtgttagaaaataatgattatccaatgtacgaagttgtacttaaattattaggagatactctgagatgtattaaattattaatcaataaaaacttagagaatgctgctgaattatactatatatttagaatattcggtcacccaatggtagatgaaagagatgcaatggatgctgtcaaattaaacaatgaaatcacaaaaatcctcaggttggagagcttgacagaactaagaggggcattcatattaaggattatcaaaggatttgtagacaacaacaaaagatggccgaaaattaaaaacttaaaagtgcttagtaagagatggactatgtacttcaaagcaaaaagttaccccagtcaacttgaattaagtgaacaagattttttagagcttgctgcaatacagtttgaacaagagttttctgttcctgaaaaaaccaaccttgagatggtattaaatgataaagctatatcacctcctaaaagattaatatggtctgtgtatccaaaaaattacttacctgagacaataaaaaatcgatatctagaagagactttcaatgcaagtgatagtctcaaaacaagaagagtactagagtactatttgaaagataataaattcgaccaaaaagaacttaaaagctatgtggttaaacaagaatatttaaatgataaggatcatattgtctcgctaactggaaaagaaagagaattaagtgtaggtagaatgtttgctatgcaaccaggaaaacagcgacaaatacaaatattggctgaaaaattgttagctgataatattgtaccctttttcccagaaaccttaacaaagtatggtgatctagatcttcagagaataatggaaatcaaatcagaactttcttctattaaaaccagaagaaatgatagttataataattacattgcaagagcatccatagtaacagatttaagtaagttcaaccaagcctttaggtatgaaactacagcgatctgtgcggatgtagcagatgaactacatggaacacaaagcctattctgttggttacatcttatcgttcctatgactacaatgatatgtgcctatagacatgcaccaccagaaacaaaaggtgaatatgatatagataagatagaagagcaaagtggtttatatagatatcatatgggtggtattgaaggatggtgtcaaaaactctggacaatggaagctatatctttattagatgttgtatctgtaaagacacgatgtcaaatgacatctttattaaacggtgacaaccaatcaatagatgtaagtaaaccagttaagttatctgagggtttagatgaagtgaaagcagattatagcttggctgtaaaaatgctaaaagaaataagagatgcatacagaaatataggccataaacttaaagaaggggaaacatatatatcaagagatcttcagtttataagtaaggtgattcaatctgaaggagtaatgcatcctacccctataaaaaagatcttaagagtgggaccatggataaacacaatattagatgacattaaaaccagtgcagagtcaatagggagtctatgtcaggaattagaatttaggggggaaagcataatagttagtctgatattaaggaatttttggctgtataatttatacatgcatgaatcaaagcaacaccccctagcagggaagcagttattcaaacaactaaataaaacattaacatcagtgcagagattttttgaaattaaaaaggaaaatgaagtagtagatctatggatgaacataccaatgcagtttggaggaggagatccagtagtcttctatagatctttctatagaaggacccctgattttttaactgaagcaatcagtcatgtagatattctgttaaatatatcagccaacataagaaatgaagcgaaaataagtttcttcaaagccttactgtcaatagaaaaaaatgaacgtgctacactgacaacactaatgagagaccctcaagctgttggctcagagcgacaagcaaaagtaacaagtgatatcaatagaacagcagttaccagcatcttaagtctttctccaaatcaacttttcagcgatagtgctatacactacagtagaaatgaagaagaggtcggaatcattgctgacaacataacacctgtttatcctcatggactgagagttttgtatgaatcattaccttttcataaagctgaaaaagttgtaaatatgatatcaggaacaaaatccataaccaacttattacagagaacatctgctattaatggtgaagatattgacagagctgtatccatgatgctggagaacctaggattattatctagaatattgtcagtagttgctgataatatagaaattccaaccaaatctaatggtaggctgatatgttgtcagatatctagaaccctaagggagacatcatggaataatatggaaatagttggagtaacatcccctagcatcactacatgcatggatgtcatatatgcaactagctctcatttgaaagggataatcattgaaaagttcagcactgacagaactacaagaggtcaaagaggtccaaagagcccttgggtaggatcgagcactcaagagaaaaaattagttcctgtttataacaggcaaattctttcaaaacaacaaagagaacagctagaagcaattggaaaaatgagatgggtatataaagggacaccaggtttaagacgattactcaataagatttgtcttggaagtttaggcattagttacaaatgtgtaaaacctttattacctaggtttatgagtgtaaatttcctacacaggttatctgtcagtagtagacctatggaattcccagcatcagttccagcttatagaacaacaaattaccattttgacactagtcctattaatcaagcactaagtgagagatttgggaatgaagatattaatttggtcttccaaaatgcaatcagctgtggaattagcataatgagtgtagtagaacaattaactggtaggagtccaaaacagttagttttaataccccaattagaagaaatagacattatgccaccaccagtgtttcaagggaaattcaattataagctagtagataagataacttctgatcaacatatcttcagtccagacaaaatagatatgttaacactggggaaaatgctcatgcccactataaaaggtcagaaaacagatcagttcttgaacaagagagagaattatttccatgggaacaatcttattgagtctttgtcagcagcgttagcatgtcattggtgtgggatattaacagagcaatgtatagaaaataatattttcaagaaagactggggtgacgggttcatatcggatcatgcttttatggacttcaaaatattcctatgtgtctttaaaactaaacttttatgtagttggggatcccaagggaaaaacattaaagatgaagatatagtagatgaatcaatagataaactgttaaggattgataatactttttggagaatgttcagcaaggttatgtttgaatcaaaggttaagaaaaggataatgttatatgatgtaaaatttctatcattagtaggttatatagggtttaagaattggtttatagaacagttgagatcagctgagttgtatgaggtaccttggattgtcaatgccgaaggtgatctagttgagatcaagtcaattaaaatctatttgcaactgatagagcagagtttatttttaagaataactgttttgaactatacagatatggcacatgctctcacaagattaatcagaaagaagttgatgtgtgataatgcactattaactccaattccatccccaatggttaacttaactcaagttattgatcctacagaacaattagcttatttccctaagataacatttgaaaggctaaaaaattatgacactagttcaaattatgctaaaggaaagctaacaaggaattacatgatactgttgccatggcaacatgttaatagatacaactttgtctttagttctactggatgtaaagttagtctaaaaacatgtattggaaaacttatgaaagatctaaaccctaaagttctgtactttattggtgaaggggcaggaaattggatggccagaacagcatgtgaatatcctgacatcaaatttgtatacagaagtttaaaagatgaccttgatcatcattatcctttggaataccagagagtgataggggaattaagcaggataatagatagtggtgaagggctttcaatggaaacaacagatgcaactcaaaaaactcattgggatttgatacacagagtaagcaaagatgctttattaataactttatgtgatgcagaatttaaggacagagatgatttttttaagatggtaattctatggaggaaacatgtattatcatgcagaatttgcactacctatgggacagacctctatttattcgcaaagtatcatgctaaagactgcaatgtaaaattacctttttttgtgagatcagttgccacctttattatgcaaggtagtaaactgtcaggctcggaatgctacatactcttaacactaggccaccacaacaatttaccttgtcatggagaaatacaaaattctaagatgaaaatagcagtgtgtaatgatttttatgctgcaaaaaaacttgacaataaatcaattgaagccaactgtaaatcacttttatcagggctaagaataccgataaataagaaggaattaaatagacagagaaggttattaacactacaaagcaaccattcttctgtagcaacagttggaggtagcaaggtcatagagtctaaatggttaacaaacaaggcaaacacaataattgattggttagaacatattttaaactctccaaaaggtgaattaaattatgatttttttgaagcattagaaaatacttaccctaatatgattaaactaatagataacctagggaatgcagagattaaaaaactgatcaaagtaactggatatatgcttgtaagtaaaaaa
>KC403981-2003.782
atggatcctcttaatgaatccactgttaatgtctatctccctgattcgtaccttaaaggagtaatttcttttagtgaaactaatgcaattggttcatgtctcttaaaaagaccttacttaaaaaatgacaacactgcaaaagttgccatagagaatcctgttattgagcatgtgagactcaaaaatgcagtcaattctaaaatgaaaatatcagattacaaggtagtagagccagtaaacatgcaacatgaaataatgaagaatgtacacagttgtgagctcacactattgaaacagtttttaacaaggagtaaaaacattagcactctcaaattaaatatgatatgtgattggctgcaattaaagtctacatcagatgatacctcaatcctaagtttcatagatgtagaatttatacctagttgggtaagcaactggtttagtaattggtacaatctcaataagttaattttggaattcagaagagaagaagtaataagaaccggttcaatcttatgcaggtcattgggtaaattagtttttattgtatcatcatatggatgtatcgtcaagagcaacaaaagcaaaagagtgagcttcttcacatacaatcaactgttaacatggaaagatgtgatgttaagtagatttaatgcgaatttttgtatatgggtgagcaatagtctgaatgagaatcaggaagggctagggttgagaagtaatctgcaaggtatgttaaccaataaactatatgaaactgtagactacatgctaagtttatgttgcaatgaaggtttctcacttgtgaaagagttcgaaggttttattatgagtgaaatccttaggattactgaacatgctcaattcagtactagatttagaaatactttattaaatggattaacagatcaattaacaaaattaaaaaataaaaacagactcagagttcatggtaccgtattagaaaataatgattatccaatgtatgaagttgtacttaaattattaggagatactttgagatgtatcaaattattaatcaataaaaacttagagaatgctgcagaattatactatatattcagaatttttggtcatccaatggtagatgaaagagatgcaatggatgctgtcaaattaaacaatgaaatcacaaaaatcctaaggttggagagcttgacagaactaagaggggcattcatattaaggattatcaaaggatttgtggacaacaacaaaaggtggcccaaaattaaaaacttaaaagtgcttagcaaaagatggactatgtacttcaaagctaaaaattaccccagtcaactcgaattaagtgaacaagattttctagagcttgctgcaatacaatttgaacaagagttttctgttcctgaaaaaaccaatcttgagatggtattaaatgacaaagctatatcacctcctaaaagattaatatggtctgtgtatccaaagaattacttacctgaaacgataaaaaatcgatatttagaagaaactttcaatgcaagtgatagtctcaaaacaagaagagtactagagtattatttaaaagataataaatttgatcaaaaggatcttaaaagttatgtagttagacaagaatacttaaatgataaggagcacattgtctcattaactggaaaagaaagagaattaagtgtaggtagaatgtttgccatgcaaccaggaaaacagcgacaaatacaaatattggcagaaaaattgttagctgataacattgtacctttcttcccggaaaccttaacaaagtatggtgatttagatcttcagagaataatggaaatcaaatcagaactttcttctatcaaaaccagaagaaatgacagttataataattacattgcaagagcatccatagtaacagatttgagcaagttcaaccaagcctttagatatgaaactacagcgatctgtgcggatgtagcagacgaattacatggaacacaaagcttattctgttggttacatcttattgttcctatgactacaatgatatgtgcctatagacatgcaccaccaggaacaaaaggtgaatatgatatagataagatagaagagcaaagtggtctatatagatatcacatgggcggtattgaaggatggtgtcaaaaactctggacaatggaagctatatctttattggatgttgtatctgtaaagacacggtgtcaaatgacatctttattaaatggtgacaaccaatcaatagatgtaagtaaaccagtcaagttatctgaaggtttagatgaagtgaaggcagattatcgcttagcaataaaaatgctaaaagaaataagagatgcatacagaaatataggccataaacttaaagaaggggaaacatatatatcaagggatcttcagtttataagcaaggtgattcaatctgaaggagtgatgcatcctacccctataaaaaaggtcttaagagtaggaccatggataaacacaatattagatgacattaaaactagtgctgagtcaatagggagtctatgtcaagaattagaatttaggggagaaagcataatagttagtctgatattaagaaacttctggctgtataacttatacatgcatgaatcaaagcaacatcctttggcagggaaacagttattcaaacaactaaataaaacattaacatcagtgcagagattttttgaaattaaaaaggaaaatgaggtagtagatctatggatgaacataccaatgcaatttggaggaggagatccagtagtcttctatagatctttctatagaaggacccccgattttttaactgaggcaatcagccatgtagatattctgttaaaaatatcagctaacataaaaaatgaaacgaaagtaagtttcttcaaagccttactatcaatagaaaaaaatgaacgtgctacactgacaacactaatgagagatcctcaagctgttggatcagaacgacaagcaaaagtaacaagtgacatcaatagaacagcagttaccagtatcttaagtctttccccaaatcaacttttcagtgatagtgctatacactacagcagaaatgaagaagaagtgggaatcattgcagaaaacataacacctgtttatcctcatgggctgagagtattatatgaatcattgccctttcacaaagctgaaaaagttgtaaacatgatatcagggacaaaatctataaccaacttattacagagaacatccgctattaatggtgaagatattgacagggctgtatctatgatgttggagaatctaggattattatctagaatattgtcagtagttgttgatagtatagaaattccaatcaaatctaatggtaggctgatatgttgtcaaatctctaggactttaagagagacatcatggaacaatatggaaatagttggagtaacatctcctagcatcactacatgtatggatgtcatatatgcaactagttctcatttgaaggggataattatagaaaagttcagcactgacagaactacaaggggtcaaagaggtccaaaaagcccttgggtagggtcgagtactcaggagaaaaaattagtacctgtttataacagacaaattctctcaaaacaacaaagagaacagctagaagcaattggaaaaatgagatgggtgtataaagggacaccaggcttgcgacgattactcaacaagatctgtcttgggagtttaggcattagttacaaatgtgtaaaacctttattacctaggtttatgagtgtaaatttcttacatagattatctgtcagtagtagacctatggaattcccagcatcagttccagcttatagaacaacaaattatcatttcgacactagtcctattaatcaagcactaagtgagagatttgggaatgaagatattaacttggtcttccaaaatgcaatcagctgtggaattagcataatgagtgtagtagaacaattaacaggtagaagcccaaaacagttagttttaataccccaattagaagaaatagacattatgccaccaccagtgtttcaagggaaattcaattataaattagtagataagataacttctgatcaacatatcttcagtccggacaaaatagatatgttaacactagggaaaatgctcatgcccaccataaaaggtcagaaaacagatcagttccttaataagagagaaaattatttccatggaaacaatcttattgagtctttatcagcagcattagcatgtcattggtgtgggatattaacagaacaatgcatagaaaataatattttcaagaaagactggggtgacgggtttatatcagatcatgcttttatggacttcaaaatattcctatgtgtctttaaaactaaacttttatgtagttggggatcccaagggaaaaacattaaagatgaagatatagtagatgaatcaatagacaaattgttaaggattgacaatactttttggagaatgttcagcaaagttatgtttgaaccaaaggttaagaaaaggataatgttatatgatgtaaaattcctatcactagtaggctacatagggtttaagaactggtttatagagcagttgagatcagctgaattgcatgaaataccttggattgtcaatgccgaaggtgatttggttgagatcaagtcaattaaaatctatttgcaactgatagaacaaagcttatttttaagaataactgttttgaactatacagatatggcacatgctctcacacgattaatcagaaagaagttaatgtgtgataatgcactgttaaccccaatttcatccccaatggttaacttaactcaagttattgatcccacaacacaattagattacttccccaagataacattcgaaaggctaaaaaattatgacacaagttcaaattatgctaaagggaagctaacaagaaattacatgatactattgccatggcagcatgttaatagatataactttgtctttagttctactggatgtaaagttagtctgaaaacatgtattggaaaacttatgaaagacctaaatcctaaagttttgtactttattggagaaggagcaggaaattggatggccagaacagcatgtgaatatcctgatattaaatttgtatatagaagtctgaaagatgaccttgatcatcattatcctctggaataccagagagtgataggtgatttaagcagaatcatagatagtggtgaaggactttcaatggaaacaacagacgcaactcaaaaaactcattgggatttgatacacagggtaagcaaagatgctttattaataactttatgtgatgcagaatttaaggacagagatgatttttttaagatggtaattctatggagaaaacatgtattatcatgcagaatttgcactacttacgggacggacctctatttattcgcaaaatatcatgctaaagactgcaatgtaaaattacctttttttgtgagatcagttgctactttcattatgcagggtagtaagctgtcaggttcagaatgctacatactcttaacactaggccaccataacagtttaccttgccatggagaaatacaaaattctaagatgaaaatagcggtatgtaatgatttttatgctgcaaaaaaactcgacaataaatcaattgaagctaattgtaaatcacttttgtcaggactaagaatacctataaataagaaggaactagatagacagagaagattattaacactacaaagcaatcattcttctgtagcaacagttggcggtagcaagatcatagagtctaaatggttaacaaacaaagcaagcacaataattgattggttagaacatattttaaattctccaaagggcgaattaaattatgatttttttgaagcattggagaacacttaccctaatatgattaaactaatagataacttagggaatgcagagattaaaaaactgatcaaagtaacaggatacatgcttgtaagtaaaaaa
>KC403982-2003.769
atggatcctcttaatgaatccactgttaatgtctatctccctgattcgtaccttaaaggagtaatttcttttagtgaaactaatgcaattggttcatgtctcttaaaaagaccctacttaaaaaatgacaatactgcaaaagttgccatagagaatcctgttattgagcatgtgaggctcaaaaatgcagtcaattctaaaatgaaaatatcagattacaaggtagtagagccagtaaacatgcaacatgaaataatgaagaatgtacacagttgtgagctcacactattgaaacagtttttaacaaggagtaaaaacattagcactctcaaattaaatatgatatgtgattggctgcaattaaagtctacatcagatgatacctcaatcctaagtttcatagatgtagaatttatacctagttgggtaagcaactggtttagtaattggtacaatctcaataagttaattttggaatttagaagagaggaagtaataagaaccggttcaatcttatgcaggtcattgggtaaattagtttttattgtatcatcatatggatgtatcgtcaagagcaacaaaagcaaaagagtgagcttcttcacatacaatcaactgttaacatggaaagatgtgatgttaagtagatttaatgcaaatttttgtatatgggtaagcaatagtctgaatgaaaatcaggaagggctagggttgagaagtaatctgcaaggtatgttaactaataaattatatgaaactgtagattatatgctaagtttatgttgcaatgaaggtttctcacttgtgaaagagttcgaaggttttattatgagtgaaatccttaggattactgaacatgctcaattcagtactagatttagaaatactttattaaatggattaacagatcaattaacaaaattaaaaaataaaaacagactcagagttcatggtaccgtattagaaaataatgattatccaatgtatgaagttgtacttaaattattaggagatactttgagatgtatcaaattattaatcaataaaaacttagagaatgctgcagaattatactacatattcagaatttttggtcatccaatggtagatgaaagagatgcaatggatgctgtcaaattaaacaatgaaatcacaaaaatcctaaggttggagagcttgacagaactaagaggggcattcatattaaggattatcaaaggatttgtggacaacaacaaaaggtggcccaaaattaaaaacttaaaagtgcttagcaaaagatggactatgtacttcaaagctaaaaattaccccagtcaactcgaattaagtgaacaagattttctagagcttgctgcaatacaatttgaacaagagttttctgttcctgaaaaaaccaatcttgagatggtattaaatgacaaagccatatcacctcctaaaagattaatatggtctgtgtatccaaagaattatttacctgagatgataaaaaatcgatatttagaagaaactttcaatgcgagtgatagtctcaaaacaagaagagtactagagtactatttaaaagataataaatttgatcaaaaggaacttaaaagttatgtagttagacaagaatatttaaatgataaagagcacattgtctcattaactggaaaagaaagagaattaagtgtaggtagaatgtttgctatgcaaccaggaaaacagcgacaaatacaaatattggcagaaaaattgttagctgataacattgtacctttcttcccggaaaccttaacaaagtatggtgatctagatcttcagagaataatggaaatcaaatcagaactttcttctatcaaaaccagaagaaatgacagttataataattacattgcaagagcatccatagtaacagatttgagcaagttcaaccaagcctttagatatgaaactacagcgatctgcgcggatgtagcagacgaattacatggaacacaaagcttattctgttggttacatcttatcgttcctatgactacaatgatatgtgcctatagacatgcaccaccagaaacaaaaggtgaatatgatatagataagatagaagagcaaagtggtctatatagatatcacatgggcggtattgaaggatggtgtcaaaaactctggacaatggaagctatatctttattggatgttgtatctgtaaagacacggtgtcaaatgacatctttattaaacggtgacaaccaatcaatagatgtaagtaaaccagtcaagttatctgaaggtttagatgaagtgaaggcagattatcgcttagcaataaaaatgctaaaagaaataagagatgcatacaggaatataggccataaacttaaagaaggggaaacatatatatcaagggatcttcagtttataagcaaggtgattcaatctgaaggagtgatgcatcctacccctataaaaaaggtcttgagagtaggaccatggataaacacaatattagatgacattaaaactagtgctgagtcaatagggagtctatgtcaagaattagaatttaggggagaaagcataatagttagtctgatattaagaaacttctggctgtataacttatacatgcatgaatcaaagcaacatcctttggcagggaaacagttattcaaacaactaaataaaacattaacatcagtgcagagattttttgaaattaaaaaggaaaatgaggtagtagatctatggatgaacataccaatgcaatttggaggaggagatccagtagtcttctatagatctttctatagaaggacccctgattttttaactgaggcaatcagccatgtagatattctgttaaaaatatcagctaacataaaaaatgaaacgaaagtaagtttcttcaaagccttactatcaatagaaaaaaatgaacgtgctacactgacaacattaatgagagatcctcaagctgttggatcagaacgacaagcaaaagtaacaagtgacatcaatagaacagcagttaccagtatcttaagtctttccccaaatcagcttttcagtgatagtgctatacactacagcagaaatgaagaagaagtgggaatcattgcagaaaacataacacctgtttatcctcatgggctgagagtattatatgaatcattgccctttcacaaagctgaaaaagttgtaaacatgatatcagggacaaaatctgtaaccaacttattacagagaacatccgctattaatggtgaagatattgacagggctgtatctatgatgttggagaatctaggattattatctagaatattgtcagtagttgttgatagtatagaaattccaatcaaatctaatggtaggctgatatgttgtcaaatctctaggactttaagagagacatcatggaataatatggaaatagttggagtaacatctcctagcatcactacatgtatggatgtcatatatgcaactagttctcatttgaaggggataattatagaaaagttcagcactgacagaactacaaggggtcaaagaggtccaaaaagcccttgggtagggtcgagtactcaagagaaaaaattagtacctgtttataacagacaaattctctcaaaacaacaaagagaacagctagaagcaattggaaaaatgagatgggtgtataaagggacaccaggcttgcgacgattactcaacaagatctgtcttgggagtttaggcattagttacaaatgtgtaaaacctttattacctaggtttatgagtgtaaatttcttacatagattatctgtcagtagtagacctatggaattcccagcatcagttccagcttatagaacaacaaattaccatttcgacactagtcctattaatcaagcactaagtgagagatttgggaatgaagatattaacttggtcttccaaaatgcaattagctgtggaattagcataatgagtgtagtagaacaattaacaggtagaagcccaaaacagttagttttgatacctcaattagaagaaatagacattatgccaccaccaatgtttcaagggaaattcaattataaattagtagataagataacttctgatcaacatatcttcagtccggacaaaatagatatgttaacactagggaaaatgctcatgcccactataaaaggtcagaaaacagatcagttcttaaataagagagaaaattatttccatggaaacaatcttattgagtctttatcagcagcattagcatgtcattggtgtgggatattaacagaacaatgcatagaaaataatattttcaagaaagactggggtgacgggtttatatcagatcatgcttttatggacttcaaaatattcctatgtgtctttaaaactaaacttttatgtagttggggatcccaagggaaaaacattaaagatgaagatatagtagatgaatcaatagataaattgttaaggattgacaatactttttggagaatgttcagcaaagttatgtttgaaccaaaggttaagaaaaggataatgttatatgatgtaaaattcctatcactagtaggctacatagggtttaagaactggtttatagagcagttgagatcagctgaattgcatgaaataccttggattgtcaatgccgaaggtgatttggttgagatcaagtcaattaaaatctatttgcaactgatagaacaaagcttatttttaagaataactgttttgaactatacagacatggcacatgctctcacacgattaatcagaaagaagttaatgtgtgataatgcactgttaaccccaatttcatccccaatggttaacttaactcaagttattgatcccacaacacaattagattacttccctaagataacattcgaaaggctaaaaaattatgacacaagttcaaattatgctaaagggaagctaacaagaaattacatgatactattgccatggcagcatgttaatagatataactttgtctttagttctactggatgtaaagttagtctgaaaacatgtattggaaaacttatgaaagacctaaatcctaaagttttgtactttattggagaaggagcaggaaattggatggccagaacagcatgtgaatatcctgatattaaatttgtatatagaagtctgaaagatgaccttgatcatcattatcctctggaataccagagagtgataggtgaattaagcagaatcatagatagtggtgaaggactttcaatggaaacaacagacgcaactcaaaaaactcattgggatttgatacacagggtaagcaaagatgctttattaataactttatgtgatgcagaatttaaggacagagatgatttttttaagatggtaattctatggagaaaacatgtattatcatgcaaaatttgcactacttatgggacagacctctatttattcgcaaagtatcatgctaaagactgcaatgtgaaattacctttttttgtgagatcagttgctactttcattatgcagggtagtaagctgtcaggttcagaatgctacatactcttaacactaggccaccacaacagtttaccttgccatggagaaatacaaaattctaagatgaaaatagcagtgtgtaatgatttttatgctgcaaaaaaactcgacaataagtcaattgaagctaattgtaaatcacttttgtcagggctaagaatacctataaataagaaggaactagatagacagagaagattattaacactacaaagcaatcattcttctgtagcaacagttggtggtagcaagatcatagagtctaaatggttaacaaacaaagcaagtacaataattgattggttagaacatattttaaattctccaaagggcgaattaaattatgatttttttgaagcattggagaacacttaccctaatatgattaaactaatagataacttagggaatgcagagattaaaaaactgatcaaagtaacaggatacatgcttgtaagtaaaaaa
>KC403983-2004.745
atggatcctcttaatgagtccactgttaatgtctatctccctgattcgtaccttaaaggagtaatttcttttagtgaaaccaatgcaattggttcatgtctcttaaaaagaccctacttaaaaaatgacaacactgcaaaagttgccatagagaatcctgttattgagcatgttagactcaaaaatgcagtcaattctaaaatgaaaatatcagattacaaggtagtagaaccaataaacatgcaacatgaaataatgaagaatgtacacagttgtgagctcacactattgaaacagtttttaacaaggagtaaaaacattagcactctcaaattaaatatgatatgtgattggctgcaattaaaatctacatcagatgatacctcaatcctaagttttatagatgtagaatttatacctagttgggtaagcaactggtttagtaattggtacaatctcaataagttaattttagagttcaggagagaggaagtaataagaaccggttcaatcttgtgcagatcattaggtaaattagtttttattgtatcatcatatggatgtatcgtcaagagcaacaaaagcaaaagagtaagcttcttcacatacaatcaactgttaacatggaaagatgtgatgttaagtcgatttaatgcgaatttttgtatatgggtgagcaacagtctgaatgaaaatcaggaagggctaggattgagaagtaatctgcaaggtatgttaactaataaactatatgaaactgtagattatatgctaagtttatgttgcaatgaaggtttctcacttgtgaaagagttcgaaggtttcattatgagtgaaatccttaggattactgaacatgctcaattcagtactagatttagaaatactttattaaatggattaacagatcaattaacaaaattaaaaaataaaaacaggctcagagttcatggtaccgtattagaaaataatgattatccaatgtatgaagctgtacttaaattattaggagatactctgagatgcatcaaattattaatcaataaaaacttagagaatgctgcagaattatactatatattcagaatttttggtcacccaatggtagatgaaagagatgcaatggatgctgtcaaactaaataatgaaatcacaaagattcttaggttggagagcttgacagaactaagaggggcattcatattaaggattatcaaaggatttgtggacaacaacaaaaggtggcctaaaattaaaaacttaaaagtgcttagcaaaagatggactatgtacttcaaagcaaaaagttaccccagtcaactcgaattaagtgaacaagactttctagagcttgctgcaatacaatttgaacaagagttttctgttcctgaaaaaaccaatcttgagatggtattaaatgacaaagctatatcacctcctaaaagattaatatggtctgtgtatccaaagaattacttacctgaaacgataaaaaatcgatatctagaagaaactttcaatgcaagtgatagtctcaaaacaagaagagtactagagtactatttgaaagacaataaatttgatcaaaaggaactcaaaagttatgttgttagacaggaatatttaaatgataaggaacacattgtctcgttaactggaaaagaaagagaattaagtgtaggtagaatgtttgctatgcaaccagggaaacagcgacaaatacaaatattggcagagaaattgttagctgataacattgtacctttcttcccagaaactttaacaaagtatggtgatctagatcttcagagaataatggaaatcaaatcggaactttcttctattaaaactagaagaaatgacagttataataattatattgcaagagcatccatagtaactgatttaagcaagttcaaccaagcctttagatatgaaactacagcaatctgcgcagatatagcagacgaattacatggaacacaaagcttattctgttggttacatcttatcgttcctatgactacaatgatatgtgcctatagacatgcaccaccagaaacaaaaggtgaatatgatatagataagatagaagagcaaagtggtttatatagatatcacatgggtggtattgaaggatggtgtcaaaaactctggacaatggaagctatatctttattggatgttgtatctgtaaagacacggtgtcaaatgacatctttattaaacggtgacaaccaatcaatagatgtaagtaaaccagtcaagttatctgaaggtttggatgaagtgaaagcagattatcgcttggcaataaagatgctaaaagaaataagagatgcatacagaaatataggccataaacttaaagaaggggaaacatatatatcaagggatcttcagttcataagcaaggtgattcaatctgaaggagtaatgcatcctacccctataaaaaagatcttaagagtaggaccatggataaacacaatattagatgacattaaaactagtgctgagtcaatagggagtctatgtcaagaattagaatttaggggagaaagcataatagttagtctgatattaagaaatttctggctgtataacttatacatgcatgaatcaaagcaacatcctctggcagggaagcagttattcaaacaactaaataaaacattaacatcagtgcagagattttttgaaatcaaaaaggagaatgaagtagtagatctatggatgaacataccaatgcaatttggaggaggagatccagtagtcttctatagatctttctatagaaggactcctgattttttaactgaggcaatcagccatgtggatattctgttaaaaatatcagctaacataaaaaatgaaacgaaaataagttttttcaaagccttactatcaatagaaaaaaatgaacgtgctacactgacaacactaatgagggatcctcaagctgttggatcagaacgacaagcaaaagtaacaagtgatatcaatagaacagcagttaccagtatcttaagtctttccccgaatcaacttttcagtgatagtgctatacactacagcagaaatgaagaagaagtaggaatcattgcagaaaacataacgcccgtttatcctcatgggctgagagttttatatgaatcattaccctttcacaaagctgaaaaagttgtaaacatgatatcagggacaaaatctataactaacctattacagagaacatctgctattaatggtgaagatattgacagagctgtatctatgatgttggagaatctaggattattgtctagaatattgtcagtagttgttgatagtatagaaattccaaccaaatctaatggtaggctgatatgttgtcaaatctctaggactttaagagagacatcatggaataatatggaaatagttggagtaacatctcctagcatcactacatgcatggatgtcatatatgcaactagttctcatttgaaagggataattattgaaaagttcagcactgacagaactacaaggggtcaaagaggtccaaaaagcccttgggtagggtcgagtactcaagagaaaaaattagtacctgtttataacagacaaattctctcaaaacaacaaagagaacagctagaagcaattggaaaaatgagatgggtgtataaagggacaccaggcttgcggcgattactcaacaagatctgtcttggaagtttaggcattagttacaagtgtgtaaagcctttattacctagatttatgagtgtaaatttcttacatagattatctgtcagtagtagacctatggaattcccagcatcagttccagcttatagaacaacaaattaccattttgacactagtcctattaatcaagcattaagtgagagatttgggaatgaagatattaacttggtcttccaaaatgcaatcagctgtggaattagcataatgagtgtagtagaacaattaacaggtagaagcccaaaacagttagttttaataccccaattagaggaaatagacattatgccaccaccagtgtttcaagggaaattcaattataaactagtagataagataacttctgatcaacatatcttcagtccggacaaaatagatatgttaacattagggaaaatgctcatgcccactataaagggtcagaaaacagaccagttcttaaataagagagagaattatttccatggaaacaatcttattgagtctttatcagcagcattagcatgtcattggtgtgggatattaacagaacaatgcatagaaaataatattttcaagaaagactggggtgacgggtttatatcagatcatgcttttatggacttcaaaatattcctatgtgtctttaaaaccaaacttttatgtagttggggatctcaagggaaaaacattaaagatgaagatatagtagatgagtcaatagataaattgttaaggattgacaatactttttggagaatgttcagcaaggttatgtttgaaccaaaagttaagaaaaggataatgttatatgatgtaaaattcctatcactagtaggttacatagggtttaagaactggtttatagagcagttgagatcagctgagttgcatgaaataccttggattgtcaatgccgagggtgatttggttgagatcaagtcaattaaaatctatttgcaactgatagaacaaagcttatttttgagaataactgttctgaactatacagatatggcacatgctctcacacgattaatcagaaagaagttgatgtgtgataatgcactgttaaccccaatttcatccccaacggttaacttaactcaagttattgatcccacaacacaattggattacttccctaagataacattcgaaaggctaaaaaattatgacacaagttcaaattatgctaaagggaagctaacgagaaattacatgatactgttgccatggcagcatgttaatagatataactttgtctttagttctactggatgtaaagttagtctgaaaacatgtattggaaaacttatgaaagacttaaatcctaaagttttgtactttattggagaaggagcaggaaattggatggccagaacagcatgtgaatatcctgatattaagtttgtatatagaagtttgaaagatgaccttgatcatcattatcctttagaataccagagagtgataggtgaattaagcagaatcatagatagtggtgaagggctttcaatggaaacaacagatgcaactcaaaaaactcactgggatttgatacacagggtaagcaaagatgctttattaataactttatgtgatgcagaatttaaggacagagatgatttttttaagatggtaattctatggagaaaacatgtattatcatgcagaatttgcactacttatgggacagacctctatttatttgcaaagtatcatgctaaagactgcaatgtaaaattacctttttttgtgagatcagttgctacttttattatgcagggtagtaagctgtcaggctcagaatgctacatactcttaacactaggccaccacaacagtttaccttgccatggagaaatacaaaattctaagatgaaaatagcagtgtgtaatgatttttatgctgcaaaaaaactcgacaataaatcaattgaagctaattgtaaatcacttttgtcagggctaagaatacctataaataagaaagaactagatagacagagaaaattattaacactacaaagcaatcattcttctgtagcaacagttggtggcagcaagatcatagagtctaaatggttaacaaacaaagcaagtacaataattgattggttagaacacattttaaattctccaaagggcgaattaaattatgatttttttgaagcattagagaacacttaccctaatatgattaagctaatagataacctaggaaatgcagagattaaaaaactgatcaaagtaacaggatacatgcttgtaagtaaaaaa
>KC403984-2004.787
atggatcctcttaatgagtccactgttaatgtctatctccctgattcgtaccttaaaggagtaatttcttttagtgaaaccaatgcaattggttcatgtctcttaaaaagaccctacttaaaaaatgacaacactgcaaaagttgccatagagaatcctgttattgagcatgttagactcaaaaatgcagtcaattctaaaatgaaaatatcagattacaaggtagtagaaccaataaacatgcaacatgaaataatgaagaatgtacacagttgtgagctcacactattgaaacagtttttaacaaggagtaaaaacattagcactctcaaattaaatatgatatgtgattggctgcaattaaaatctacatcagatgatacctcaatcctaagttttatagatgtagaatttatacctagttgggtaagcaactggtttagtaattggtacaatctcaataagttaattttagagttcaggagagaggaagtaataagaaccggttcaatcttgtgcagatcattaggtaaattagtttttattgtatcatcatatggatgtatcgtcaagagcaacaaaagcaaaagagtaagcttcttcacatacaatcaactgttaacatggaaagatgtgatgttaagtcgatttaatgcgaatttttgtatatgggtgagcaacagtctgaatgaaaatcaggaagggctaggattgagaagtaatctgcaaggtatgttaactaataaactatatgaaactgtagattatatgctaagtttatgttgcaatgaaggtttctcacttgtgaaagagttcgaaggtttcattatgagtgaaatccttaggattactgaacatgctcaattcagtactagatttagaaatactttattaaatggattaacagatcaattaacaaaattaaaaaataaaaacaggctcagagttcatggtaccgtattagaaaataatgattatccaatgtatgaagctgtacttaaattattaggagatactctgagatgcatcaaattattaatcaataaaaacttagagaatgctgcagaattatactatatattcagaatttttggtcacccaatggtagatgaaagagatgcaatggatgctgtcaaactaaataatgaaatcacaaagattcttaggttggagagcttgacagaactaagaggggcattcatattaaggattatcaaaggatttgtggacaacaacaaaaggtggcctaaaattaaaaacttaaaagtgcttagcaaaagatggactatgtacttcaaagcaaaaagttaccccagtcaactcgaattaagtgaacaagactttctagagcttgctgcaatacaatttgaacaagagttttctgttcctgaaaaaaccaatcttgagatggtattaaatgacaaagctatatcacctcctaaaagattaatatggtctgtgtatccaaagaattacttacctgaaacgataaaaaatcgatatctagaagaaactttcaatgcaagtgatagtctcaaaacaagaagagtactagagtactatttgaaagacaataaatttgatcaaaaggaactcaaaagttatgttgttagacaggaatatttaaatgataaggaacacattgtctcgttaactggaaaagaaagagaattaagtgtaggtagaatgtttgctatgcaaccagggaaacagcgacaaatacaaatattggcagagaaattgttagctgataacattgtacctttcttcccagaaactttaacaaagtatggtgatctagatcttcagagaataatggaaatcaaatcggaactttcttctattaaaactagaagaaatgacagttataataattatattgcaagagcatccatagtaactgatttaagcaagttcaaccaagcctttagatatgaaactacagcaatctgcgcagatatagcagacgaattacatggaacacaaagcttattctgttggttacatcttatcgttcctatgactacaatgatatgtgcctatagacatgcaccaccagaaacaaaaggtgaatatgatatagataagatagaagagcaaagtggtttatatagatatcacatgggtggtattgaaggatggtgtcaaaaactctggacaatggaagctatatctttattggatgttgtatctgtaaagacacggtgtcaaatgacatctttattaaacggtgacaaccaatcaatagatgtaagtaaaccagtcaagttatctgaaggtttggatgaagtgaaagcagattatcgcttggcaataaagatgctaaaagaaataagagatgcatacagaaatataggccataaacttaaagaaggggaaacatatatatcaagggatcttcagttcataagcaaggtgattcaatctgaaggagtaatgcatcctacccctataaaaaagatcttaagagtaggaccatggataaacacaatattagatgacattaaaactagtgctgagtcaatagggagtctatgtcaagaattagaatttaggggagaaagcataatagttagtctgatattaagaaatttctggctgtataacttatacatgcatgaatcaaagcaacatcctctggcagggaagcagttattcaaacaactaaataaaacattaacatcagtgcagagattttttgaaatcaaaaaggagaatgaagtagtagatctatggatgaacataccaatgcaatttggaggaggagatccagtagtcttctatagatctttctatagaaggactcctgattttttaactgaggcaatcagccatgtggatattctgttaaaaatatcagctaacataaaaaatgaaacgaaaataagttttttcaaagccttactatcaatagaaaaaaatgaacgtgctacactgacaacactaatgagggatcctcaagctgttggatcagaacgacaagcaaaagtaacaagtgatatcaatagaacagcagttaccagtatcttaagtctttccccgaatcaacttttcagtgatagtgctatacactacagcagaaatgaagaagaagtaggaatcattgcagaaaacataacgcccgtttatcctcatgggctgagagttttatatgaatcattaccctttcacaaagctgaaaaagttgtaaacatgatatcagggacaaaatctataactaacctattacagagaacatctgctattaatggtgaagatattgacagagctgtatctatgatgttggagaatctaggattattgtctagaatattgtcagtagttgttgatagtatagaaattccaaccaaatctaatggtaggctgatatgttgtcaaatctctaggactttaagagagacatcatggaataatatggaaatagttggagtaacatctcctagcatcactacatgcatggatgtcatatatgcaactagttctcatttgaaagggataattattgaaaagttcagcactgacagaactacaaggggtcaaagaggtccaaaaagcccttgggtagggtcgagtactcaagagaaaaaattagtacctgtttataacagacaaattctctcaaaacaacaaagagaacagctagaagcaattggaaaaatgagatgggtgtataaagggacaccaggcttgcggcgattactcaacaagatctgtcttggaagtttaggcattagttacaagtgtgtaaagcctttattacctagatttatgagtgtaaatttcttacatagattatctgtcagtagtagacctatggaattcccagcatcagttccagcttatagaacaacaaattaccattttgacactagtcctattaatcaagcattaagtgagagatttgggaatgaagatattaacttggtcttccaaaatgcaatcagctgtggaattagcataatgagtgtagtagaacaattaacaggtagaagcccaaaacagttagttttaataccccaattagaggaaatagacattatgccaccaccagtgtttcaagggaaattcaattataaactagtagataagataacttctgatcaacatatcttcagtccggacaaaatagatatgttaacattagggaaaatgctcatgcccactataaagggtcagaaaacagatcagttcttaaataagagagagaattatttccatggaaacaatcttattgagtctttatcagcagcattagcatgtcattggtgtgggatattaacagaacaatgcatagaaaataatattttcaagaaagactggggtgacgggtttatatcagatcatgcttttatggacttcaaaatattcctatgtgtctttaaaaccaaacttttatgtagttggggatctcaagggaaaaacattaaagatgaagatatagtagatgagtcaatagataaattgttaaggattgacaatactttttggagaatgttcagcaaggttatgtttgaaccaaaagttaagaaaaggataatgttatatgatgtaaaattcctatcactagtaggttacatagggtttaagaactggtttatagagcagttgagatcagctgagttgcatgaaataccttggattgtcaatgccgagggtgatttggttgagatcaagtcaattaaaatctatttgcaactgatagaacaaagcttatttttgagaataactgttctgaactatacagatatggcacatgctctcacacgattaatcagaaagaagttgatgtgtgataatgcactgttaaccccaatttcatccccaacggttaacttaactcaagttattgatcccacaacacaattggattacttccctaagataacattcgaaaggctaaaaaattatgacacaagttcaaattatgctaaagggaagctaacgagaaattacatgatactgttgccatggcagcatgttaatagatataactttgtctttagttctactggatgtaaagttagtctgaaaacatgtattggaaaacttatgaaagacttaaatcctaaagttttgtactttattggagaaggagcaggaaattggatggccagaacagcatgtgaatatcctgatattaagtttgtatatagaagtttgaaagatgaccttgatcatcattatcctttagaataccagagagtgataggtgaattaagcagaatcatagatagtggtgaagggctttcaatggaaacaacagatgcaactcaaaaaactcactgggatttgatacacagggtaagcaaagatgctttattaataactttatgtgatgcagaatttaaggacagagatgatttttttaagatggtaattctatggagaaaacatgtattatcatgcagaatttgcactacttatgggacagacctctatttatttgcaaagtatcatgctaaagactgcaatgtaaaattacctttttttgtgagatcagttgctacttttattatgcagggtagtaagctgtcaggctcagaatgctacatactcttaacactaggccaccacaacagtttaccttgccatggagaaatacaaaattctaagatgaaaatagcagtgtgtaatgatttttatgctgcaaaaaaactcgacaataaatcaattgaagctaattgtaaatcacttttgtcagggctaagaatacctataaataagaaagaactagatagacagagaaaattattaacactacaaagcaatcattcttctgtagcaacagttggtggcagcaagatcatagagtctaaatggttaacaaacaaagcaagtacaataattgattggttagaacacattttaaattctccaaagggcgaattaaattatgatttttttgaagcattagagaacacttaccctaatatgattaagctaatagataacctaggaaatgcagagattaaaaaactgatcaaagtaacaggatacatgcttgtaagtaaaaaa
>KC562219-2005
atggatcccttttgtgagtctactgttaatgtttatctccctgattcatatctcaaaggagtaatatcttttagtgaaaccaacgcaattggatcatgtcttttgaaaagaccctatctaaaaaatgataatactgccaaagttgctgtagaaaaccctgttgttgaacatgtaaggcttagaaatgcagtcatgaccaaaatgaagatatcagattataaagtggttgaaccagttaatatgcagcatgaaataatgaaaaatatgcatagttgtgagcttacattattaaaacaattcttaacgagaagcaaaaacattagctctctaaaattaaatatgatatgtgattggttacagttaaaatccacttcagataacacatcaattctcaattttatagatgtggagttcatacccgtttgggttagcaattggttcagtaactggtataatctcaataaattaatcttagagtttagaagagaagaagtaataagaactggttcaattttatgtagatcactaggcaagttagtttttattgtatcatcttatggatgtgtagtaaaaagcaacaaaagtaaaagagtgagttttttcacctataaccaactgttaacatggaaagatgtgatgttaagtagattcaatgcaaacttttgtatatgggtaagtaacaacctgaacaaaaatcaagaaggactaggacttagaagcaatctgcaaggtatgttaaccaataaattatacgaaactgttgattacatgctaagcctatgctgcaatgaaggattctctctggtgaaagagttcgaaggatttattatgagtgaaattttaaaaattactgagcatgctcagttcagtactaggtttaggaatactttattgaatgggttaactgaacaattatcagggttgaaagctaagaacagatctagagttcttggaactatattagaaaacaataattaccctatgtatgaagtagtacttaaattattaggggacaccttgaaaagcataaagttattaattaacaagaatttagaaaatgctgcagaattatattatatattcagaatttttggacaccctatggtagatgagagagaagcaatggatgctgttaaattaaacaacgagattacaaaaattcttaaattagagagtttaacagaactaagaggagcatttatactaagaattataaaagggtttgtagacaataataaaagatggcctaaaattaagaatttaaaagtgctcagcaaaagatgggctatgtattttaaagctaaaagttaccctagccaacttgagctaagtgtacaagattttttagaacttgctgcagtgcaatttgagcaggaattctctgtacctgaaaaaaccaaccttgagatggtattaaatgataaagcaatatcacctccaaaaaagctaatatggtctgtatatccaaaaaactacctgcctgaaaccataaaaaatcagtatttagaagaggctttcaatgcaagtgacagccaaagaacaaggagagtcttagaattttacttaaaagattgtaattttgatcaaaaagaacttaaacgttatgtaattaaacaagagtatctaaatgacaaagaccacattgtctcgttaactgggaaagaaagagaattaagtgtaggtaggatgtttgcaatgcaaccaggaaaacaaagacaaatacagatattagctgagaaacttctagctgataacattgtaccttttttcccagaaactttaacaaagtatggtgacttagatctccaaagaattatggaaataaaatcagaactttcctctattaaaactagaaagaatgatagctacaacaattatattgcaagagcctctatagtaacagacttaagtaagtttaatcaggcctttagatatgaaaccacagctatatgtgcagatgtagctgatgagttacatgggacacaaagcttattctgttggttacatcttattgttcccatgactacaatgatatgtgcatacagacatgcaccaccagaaacaaaaggggagtatgatatagacaaaatacaagagcaaagcggattatacagatatcatatgggagggattgaagggtggtgccagaagttatggacaatggaagcaatatccttgttagatgtagtatctgtgaagacacgctgccagatgacttctctattaaacggagacaatcagtcaatagatgttagtaaaccagtaaaattgtctgaaggtgtagatgaagtaaaagcagactatagcttagcaattagaatgcttaaagaaataagagatgcttataaaaacattggtcataaactcaaagaaggtgagacatatatatcaagggatctccaatttataagtaaggtgattcaatctgaaggggtcatgcatcctacccctataaaaaagatattaagagtaggtccttggataaatacaatactagatgatattaaaaccagtgcagaatcaatagggagtctatgtcaagaactagaattcagaggggagagtatactagttagcttgatattaaggaatttctggctgtataacttgtacatgtatgagtcaaaacagcacccgttagctgggaagcaactattcaagcaattgaacaaaacattaacatctgtgcaaagattttttgaactgaagaaagaaaatgatgtggttgacctatggatgaatataccaatgcagtttggagggggagatccagtagttttttacagatctttttacagaaggactcccgatttcctaactgaagcaatcagccatgtggatttactgttaaaagtgtcaaacaatatcaaagatgagactaagatacgatttttcaaagccttattatctatagaaaagaatgaacgtgctacattaacaacactaatgagagaccctcaagcagtaggatcagaacgacaagctaaggtaacaagtgatataaatagaacagcagttaccagcatactaagtctatctcctaatcagctcttctgtgatagtgctatacattatagtagaaatgaagaagaagttgggatcattgcagacaacataacacctgtctatcctcatgggttgagagtgctctatgaatcactaccttttcataaggctgaaaaggttgtcaatatgatatcaggcacaaagtctatcactaatctattacaaagaacatctgctatcaatggtgaagatattgatagagcagtgtctatgatgttagagaacttagggttgttatctaggatattgtcagtaataattaatagtatagaaataccaatcaagtccaatggcagattgatatgctgtcaaatttccaagaccttgagagaaaaatcatggaacaatatggaaatagtgggagtgacatctcctagtattgtgacatgtatggatgttgtgtatgcaactagttctcatttaaaaggaataattattgaaaaatttagtactgacaagaccacaagaggtcagaggggaccaaaaagcccctgggtaggatcaagcactcaagagaaaaaattggttcctgtttataatagacaaattctttcaaaacaacaaaaagagcaactggaagcaataggaaaaatgaggtgggtgtacaaaggaactccagggctaagaagattgctcaacaagatttgcataggaagtttaggtattagctataaatgtgtaaaacctttattaccaagattcatgagtgtaaacttcttacataggttatctgttagtagtagacccatggaattcccagcttctgttccagcttacaggacaacaaattaccattttgacactagtccaatcaaccaagcattaagtgagaggttcgggaacgaagacattaatctagtgttccaaaatgcaatcagctgcggaattagtataatgagtgttgtagaacagttaactggtagaagcccaaaacaattagtcttaatccctcaattagaagagatagatattatgcctcctcctgtatttcaaggaaaattcaattataaactagttgataagataacctctgatcaacacatcttcagtcctgacaaaatagacatattaacactaggaaagatgcttatgcctaccataaaaggtcaaaaaactgatcagttcttaaataagagagaaaactattttcatggaaataatttaattgaatctttatctgcagcacttgcatgccactggtgtggaatattaacagaacagtgtatagaaaacaatatctttaggaaagattggggtgatgggttcatctcagatcatgccttcatggatttcaaggtttttctatgtgtatttaaaactaaacttttatgtagttggggatctcaaggaaagaatgtaaaagatgaagatataatagatgaatctattgacaaattattaagaattgacaacaccttttggagaatgttcagcaaagtcatgtttgaatcaaaagtcaaaaaaagaataatgttatatgatgtgaaattcctatcattagtaggttatataggatttaaaaactggtttatagaacagttaagagtggtagaattgcatgaggtaccttggattgtcaatgctgaaggagagttagttgaaattaaatcaatcaaaatttatctgcagttaatagaacaaagtctatctttgagaataactgtattgaattatacagatatggcacatgctcttacacgattaattaggaaaaaattgatgtgtgataatgcactcttcaatccaagttcatcaccaatgtttaatctaacccaggttattgatcctacaacacaactagactattttcctaggataatatttgagaggttaaaaagttatgataccagttcagactacaacaaagggaagttaacaaagaattacatgacattattaccatggcaacacgtaaacaggtacaattttgtctttagttctacaggttgtaaaatcagtttgaagacatgcatcgggaaattgataaaggatttaaatcctaaagttctttactttattggagaaggagcaggtaactggatggcaagaacagcatgtgaatatcctgatataaaatttgtatataggagtttaaaagatgaccttgatcaccattacccattagaatatcaaagggtaataggtgatctaaatagggtgatagatagtggtgaaggattatcaatggaaaccacagatgcaactcaaaaaacccattgggacttgatacacagaataagtaaagatgccttattgataacattgtgtgatgcagaattcaaaaacagagatgacttctttaagatggtaatcctttggagaaaacatgtattatcttgtagaatctgtacagcttatggaacagatctttacttatttgcaaagtatcatgcggtggactgcaatataaaattaccattttttgtaagatctgtagctacttttattatgcaaggaagcaaattatcagggtcagaatgttacatacttttaacattaggtcatcacaataatctaccctgtcatggagaaatacaaaattccaaaatgagaatagcagtgtgtaatgatttctatgcctcaaagaaactggacaacaaatcaattgaagcaaactgcaaatctcttctatcaggattgagaatacctataaacaaaaaggagttgaatagacaaaagaaattgttgacactacaaagtaaccattcttctatagcaacagttgggggcagtaagattatagaatccaaatggttaaagaataaagcaagtacaataattgattggttagagcatattttgaattctccaaaaggtgaattaaactatgatttctttgaagcattagagaacacataccccaatatgatcaagcttatagataatttgggaaatgcagaaataaagaaactaatcaaggtcactgggtatatgcttgtgagtaagaag
>KC562220-2005
atggatcctctcaatgaatccactgttaatgtctatctccctgattcgtaccttaaaggagtaatttcttttagtgaaactaatgcaattggttcatgtctcttaaaaagaccctacttaaaaaatgacaatactgcaaaagttgccatagagaatcctgttattgagcatgttagactcaaaaatgcagtcaattctaaaatgaaaatatcagattacaaggtagtagaaccagtaaacatgcaacatgaaataatgaagaatgtacacagttgtgagctcacactattgaaacagtttttaacaaggagtaaaaacattagcactctcaaattaaatatgatatgtgattggctgcaattaaaatctacatcagatgatacctcaatcctaagttttatagatgtagaatttatacctagttgggtaagcaactggtttagtaattggtacaatctcaataagttaattttagaattcaggagagaagaagtaataagaaccggttcaatcttgtgcaggtcattaggtaaattagtttttattgtatcatcatatgggtgtatcgtcaagagcaacaaaagcaaaagagtgagcttcttcacatacaatcaactgttaacatggaaagatgtgatgttaagtcgattcaatgcgaatttttgtatatgggtgagcaacagtctgaatgaaaatcaggaagggctagggttgagaagtaatctgcaaggtatgttaactaataaactatatgaaactgtagattatatgttaagtttatgttgcaatgaaggtttctcacttgtgaaagagttcgaaggtttcattatgagtgaaatccttaggattactgaacatgctcaattcagtactagatttagaaatactttattaaatggattaacagatcaattaacaaaattaaaaaataaaaacaggctcagagttcatggtaccgtattagaaaataatgattatccaatgtatgaagttgtacttaaattattaggagatactctgagatgcatcaaattattaatcaataaaaacttagagaatgctgcagaattatactatatattcagaatttttggtcacccaatggtagatgagagagatgcaatggatgctgtcaaactaaacaatgaaatcacaaagatccttaggttggagagcttgacagaactaagaggggcattcatattaaggattatcaaaggatttgtggacaacaacaaaaggtggcccaaaattaaaaacttaaaagtgcttagcaaaagatggactatgtacttcaaagcaaaaagttaccccagtcaactcgaattaagtgaacaagactttctagagcttgctgcaatacaatttgaacaagagttttctgttcctgaaaaaaccaatcttgagatggtattaaatgacaaagctatatcacctcctaaaagattaatatggtctgtgtatccaaagaattacttacctgaaacgataaaaaatcgatatctagaagaaactttcaatgcaagtgatagtctcaaaacaagaagagtactagagtactatttgaaagacaataaatttgatcaaaaggaactcaaaagttatgttgttagacaagaatatttaaatgataaggaacacattgtctcgttaactggaaaagaaagagaattaagtgtaggtagaatgtttgctatgcaaccagggaaacagcgacaaatacaaatattggcagagaaattgttagctgataacattgtacctttcttcccagaaactttaacaaagtatggtgatctagatcttcagagaataatggaaatcaaatcggaactttcttctattaaaaccagaagaaatgacagttataataattacattgcaagagcatccatagtaactgatttaagcaagttcaaccaagcctttagatatgaaactacagcaatctgtgcagatgtagcagacgaattacatggaacacaaagcttattctgttggttacatcttatcgttcctatgactacaatgatatgtgcctatagacatgcaccaccagaaacaaaaggtgaatatgatatagataaaatagaagagcaaagtggtttatatagatatcatatgggtggtattgaaggatggtgtcaaaaactctggacaatggaagctatatctttattggatgttgtatctgtaaagacacggtgtcaaatgacatctttattaaacggtgacaaccaatcaatagatgtaagtaaaccagtcaagttatctgaaggtttggatgaagtgaaggcagattatcgcttggcaataaaaatgctaaaagaaataagagatgcatacagaaatataggccataaacttaaagaaggggaaacatatatatcaagggatcttcagttcataagcaaggtaattcaatctgaaggagtaatgcaccctacccctataaaaaagatcttaagagtaggaccatggataaacacaatattagatgacattaaaactagtgctgagtcaatagggagtctatgtcaagaattagaatttaggggagaaagcataatagttagtctgatattaagaaatttctggctgtataacttatacatgcatgaatcaaagcaacatcctctggcagggaagcagttattcaaacaactaaataaaacattaacatcagtgcagagattttttgaaatcaaaaaggaaaatgaagtagtagatctatggatgaacataccaatgcaatttggaggaggagatccagtagtcttctatagatctttctatagaaggactcctgattttttaactgaggcaatcagccatgtggatattctgttaaaaatatcagctaacataaaaaatgaaacgaaaataagttttttcaaagccttactatcaatagaaaaaaatgaacgtgctacactgacaacactaatgagagatcctcaggctgttggatcagaacgacaagcaaaagtaacaagtgatatcaatagaacagcagttaccagtatcttaagtctttccccaaatcaacttttcagtgatagtgctatacactacagcagaaacgaagaagaagtaggaatcattgcagaaaacataacacccgtttatcctcatgggctgagagttttatatgaatcattaccctttcacaaagctgaaaaagttgtaaacatgatatcagggacaaaatctataactaacctattacagagaacatctgctattaatggcgaagatattgacagggctgtatctatgatgttggagaatctaggattattgtctagaatattgtcagtagttgttgatagtatagaaattccaaccaaatctaatggtaggctgatatgttgtcaaatctctaggactttaagagagacatcatggaataatatggaaatagttggagtaacatctcctagcatcaccacatgcatggatgtcatatatgcaactagttctcatttgaaggggataattattgaaaagttcagcactgacagaactacaaggggtcaaagaggtccaaaaagcccttgggtagggtcgagtactcaagagaaaaaattagtacctgtttataacagacaaattctctcaaaacaacaaagagaacagctagaagcaattggaaaaatgagatgggtatataaagggacaccaggcttgcggcgattactcaacaagatctgtcttgggagtttaggcattagttacaagtgtgtaaaacctttattacctagatttatgagtgtaaatttcttacatagattatctgtcagtagtagacctatggaattcccagcatcagttccagcttatagaacaacaaattaccattttgacactagtcctattaatcaagcactaagtgagagatttgggaatgaagatattaacttggtcttccaaaatgcaatcagctgtggaattagcataatgagtgtagtagaacaattaacaggtagaagcccaaaacagttagttttaataccccaattagaggaaatagacattatgccaccaccagtgtttcaagggaaattcaattataaactagtagataaaataacttctgatcaacatatcttcagtccggacaaaatagatatgttaacactagggaaaatgctcatgcccaccataaagggtcagaaaacagatcagttcttaaataagagagagaattatttccatggaaacaatcttattgagtctttatcagcagcattagcatgtcattggtgtgggatattaacagaacaatgcatagaaaataatattttcaagaaagactggggtgacgggtttatatcagatcatgcttttatggacttcaaaatattcctatgtgtctttaaaaccaaacttttgtgtagttggggatcccaagggaaaaacattaaagatgaagatatagtagatgagtcaatagataaattgttaaggattgacaatactttttggagaatgttcagcaaggttatgtttgaaccaaaagttaagaaaaggataatgttatatgatgtaaaattcttatcattagtaggttacatagggtttaagaactggtttatagagcagttgagattagctgagttgcatgaaataccttggattgtcaatgccgagggtgatttggttgagatcaaatcaattaaaatctatttgcaactgatagaacaaagcttatttttgagaataactgttctgaactatacagatatggcacatgctctcacacgattaatcagaaagaagttgatgtgtgataatgcactgttaaccccaatttcatccccaatggttaacttaactcaagttattgatcccacaacacaattagattacttccctaagataacattcgaaaggctaaaaaattatgacacaagttcaaattatgctaaagggaagctaacaagaaattacatgatactgttgccatggcagcatgttaatagatataactttgtctttagttctactggatgtaaagttagtctgaaaacatgtattggaaaacttatgaaagacttaaatcccaaagttttgtactttattggagaaggagcaggaaattggatggccagaacagcatgtgaatatcctgatattaagtttgtatatagaagtttgaaagatgaccttgatcatcattatcctttggaataccagagagtaataggtgaattaagcagaatcatagatagtggtgaagggctttcaatggaaacaacagacgcaactcaaaaaactcattgggatttaatacacagggtaagcaaagatgctttattaataactttatgtgatgcagaatttaaggacagagatgatttttttaagatggtaattctatggagaaaacatgtattatcatgcagaatttgcactacttatgggacagacctctatttattcgcaaagtatcatgctaaagactgcaatgtaaaattacctttttttgtgagatcagttgctacttttattatgcaaggtagtaagctgtcaggctcagaatgctacatactcttaacactaggccaccacaatagtttaccttgccatggagaaatacaaaattctaagatgaaaatagcagtgtgtaatgatttttatgctgcaaaaaaactcgacaataaatcaattgaagctaattgtaaatcacttttgtcagggctaagaatacctataaataagaaggaactagatagacagagaaaattattaacactacagagcaatcattcttctgtagcaacagttggtggcagcaagatcatagagtctaaatggttaacaaacaaagcaagtacaataattgattggttagaacatattttaaattctccaaagggcgaattaaattatgatttttttgaagcattagagaacacttaccctaatatgattaagctaatagataacttagggaatgcagagattaaaaaactgatcaaagtaacaggatacatgcttgtaagtaaaaaa
>KC562221-2004
atggatcctctcaatgaatccactgttaatgtttatcttcctgattcgtaccttaaaggagtaatttcttttagtgaaactaatgcaattggttcatgtctcttaaaaagaccctacttaaaaaatgacaatactgcaaaagttgccatagagaatcctgttattgagcatgttagactcaaaaatgcagtcaattctaaaatgaaaatatcagattacaaggtagtagaaccagtaaacatgcaacatgaaataatgaagaatgtacacagttgtgagctcacactattgaaacagtttttaacaaggagtaaaaacattagcactctcaaattaaatatgatatgtgattggctgcaattaaaatctacatcagatgatacctcaatcctaagttttatagatgtagaatttatacctagttgggtaagcaactggtttagtaattggtacaatctcaataagttaattttagaattcaggagagaagaagtaataagaaccggttcaatcttgtgcaggtcattaggtaaattagtttttattgtatcatcatatgggtgtatcgtcaagagcaacaaaagcaaaagagtgagcttcttcacatacaatcaactgttaacatggaaagatgtgatgttaagtcgattcaatgcgaatttttgtatatgggtgagcaacagtctgaatgaaaatcaggaagggctagggttgagaagtaatctgcaaggtatgttaactaataaactatatgaaactgtagattatatgttaagtttatgttgcaatgaaggtttctcacttgtgaaagagttcgaaggtttcattatgagtgaaatccttaggattactgaacatgctcaattcagtactagatttagaaatactttattaaatggattaacagatcaattaacaaaattaaaaaataaaaacaggctcagagttcatggtaccgtattagaaaataatgattatccaatgtatgaagttgtacttaaattattaggagatactctgagatgcatcaaattattaatcaataaaaacttagagaatgctgcagaattatactatatattcagaatttttggtcacccaatggtagatgagagagatgcaatggatgctgtcaaactaaacaatgaaatcacaaagatccttaggttggagagcttgacagaactaagaggggcattcatattaaggattatcaaaggatttgtggacaacaacaaaaggtggcccaaaattaaaaacttaaaagtgcttagcaaaagatggactatgtacttcaaagcaaaaagttaccccagtcaactcgaattaagtgaacaagactttctagagcttgctgcaatacaatttgaacaagagttttctgttcctgaaaaaaccaatcttgagatggtattaaatgacaaagctatatcacctcctaaaagattaatatggtctgtgtatccaaagaattacttacctgaaacgataaaaaatcgatatctagaagaaactttcaatgcaagtgatagtctcaaaacaagaagagtactagagtactatttgaaagacaataaatttgatcaaaaggaactcaaaagttatgttgttagacaagaatatttaaatgataaggaacacattgtctcgttaactggaaaagaaagagaattaagtgtaggtagaatgtttgctatgcaaccagggaaacagcgacaaatacaaatattggcagagaaattgttagctgataacattgtacctttcttcccagaaactttaacaaagtatggtgatctagatcttcagagaataatggaaatcaaatcggaactttcttctattaaaaccagaagaaatgacagttataataattacattgcaagagcatccatagtaactgatttaagcaagttcaaccaagcctttagatatgaaactacagcaatctgtgcagatgtagcagacgaattacatggaacacaaagcttattctgttggttacatcttatcgttcctatgactacaatgatatgtgcctatagacatgcaccaccagaaacaaaaggtgaatatgatatagataaaatagaagagcaaagtggtttatatagatatcatatgggtggtattgaaggatggtgtcaaaaactctggacaatggaagctatatctttattggatgttgtatctgtaaagacacggtgtcaaatgacatctttattaaacggtgacaaccaatcaatagatgtaagtaaaccagtcaagttatctgaaggtttggatgaagtgaaggcagattatcgcttggcaataaaaatgctaaaagaaataagagatgcatacagaaatataggccataaacttaaagaaggggaaacatatatatcaagggatcttcagttcataagcaaggtaattcaatctgaaggagtaatgcaccctacccctataaaaaagatcttaagagtaggaccatggataaacacaatattagatgacattaaaactagtgctgagtcaatagggagtctatgtcaagaattagaatttaggggagaaagcataatagttagtctgatattaagaaatttctggctgtataacttatacatgcatgaatcaaagcaacatcctctggcagggaagcagttattcaaacaactaaataaaacattaacatcagtgcagagattttttgaaatcaaaaaggaaaatgaagtagtagatctatggatgaacataccaatgcaatttggaggaggagatccagtagtcttctatagatctttctatagaaggactcctgattttttaactgaggcaatcagccatgtggatattctgttaaaaatatcagctaacataaaaaatgaaacgaaaataagttttttcaaagccttactatcaatagaaaaaaatgaacgtgctacactgacaacactaatgagagatcctcaggctgttggatcagaacgacaagcaaaagtaacaagtgatatcaatagaacagcagttaccagtatcttaagtctttccccaaatcaacttttcagtgatagtgctatacactacagcagaaacgaagaagaagtaggaatcattgcagaaaacataacacccgtttatcctcatgggctgagagttttatatgaatcattaccctttcacaaagctgaaaaagttgtaaacatgatatcagggacaaaatctataactaacctattacagagaacatctgctattaatggcgaagatattgacagggctgtatctatgatgttggagaatctaggattattgtctagaatattgtcagtagttgttgatagtatagaaattccaaccaaatctaatggtaggctgatatgttgtcaaatctctaggactttaagagagacatcatggaataatatggaaatagttggagtaacatctcctagcatcaccacatgcatggatgtcatatatgcaactagttctcatttgaaggggataattattgaaaagttcagcactgacagaactacaaggggtcaaagaggtccaaaaagcccttgggtagggtcgagtactcaagagaaaaaattagtacctgtttataacagacaaattctctcaaaacaacaaagagaacagctagaagcaattggaaaaatgagatgggtatataaagggacaccaggcttgcggcgattactcaacaagatctgtcttgggagtttaggcattagttacaagtgtgtaaaacctttattacctagatttatgagtgtaaatttcttacatagattatctgtcagtagtagacctatggaattcccagcatcagttccagcttatagaacaacaaattaccattttgacactagtcctattaatcaagcactaagtgagagatttgggaatgaagatattaacttggtcttccaaaatgcaatcagctgtggaattagcataatgagtgtagtagaacaattaacaggtagaagcccaaaacagttagttttaataccccaattagaggaaatagacattatgccaccaccagtgtttcaagggaaattcaattataaactagtagataaaataacttctgatcaacatatcttcagtccggacaaaatagatatgttaacactagggaaaatgctcatgcccaccataaagggtcagaaaacagatcagttcttaaataagagagagaattatttccatggaaacaatcttattgagtctttatcagcagcattagcatgtcattggtgtgggatattaacagaacaatgcatagaaaataatattttcaagaaagactggggtgacgggtttatatcagatcatgcttttatggacttcaaaatattcctatgtgtctttaaaaccaaacttttgtgtagttggggatcccaagggaaaaacattaaagatgaagatatagtagatgagtcaatagataaattgttaaggattgacaatactttttggagaatgttcagcaaggttatgtttgaaccaaaagttaagaaaaggataatgttatatgatgtaaaattcttatcattagtaggttacatagggtttaagaactggtttatagagcagttgagattagctgagttgcatgaaataccttggattgtcaatgccgagggtgatttggttgagatcaaatcaattaaaatctatttgcaactgatagaacaaagcttatttttgagaataactgttctgaactatacagatatggcacatgctctcacacgattaatcagaaagaagttgatgtgtgataatgcactgttaaccccaatttcatccccaatggttaacttaactcaagttattgatcccacaacacaattagattacttccctaagataacattcgaaaggctaaaaaattatgacacaagttcaaattatgctaaagggaagctaacaagaaattacatgatactgttgccatggcagcatgttaatagatataactttgtctttagttctactggatgtaaagttagtctgaaaacatgtattggaaaacttatgaaagacttaaatcccaaagttttgtactttattggagaaggagcaggaaattggatggccagaacagcatgtgaatatcctgatattaagtttgtatatagaagtttgaaagatgaccttgatcatcattatcctttggaataccagagagtaataggtgaattaagcagaatcatagatagtggtgaagggctttcaatggaaacaacagacgcaactcaaaaaactcattgggatttaatacacagggtaagcaaagatgctttattaataactttatgtgatgcagaatttaaggacagagatgatttttttaagatggtaattctatggagaaaacatgtattatcatgcagaatttgcactacttatgggacagacctctatttattcgcaaagtatcatgctaaagactgcaatgtaaaattacctttttttgtgagatcagttgctacttttattatgcaaggtagtaagctgtcaggctcagaatgctacatactcttaacactaggccaccacaatagtttaccttgccatggagaaatacaaaattctaagatgaaaatagcagtgtgtaatgatttttatgctgcaaaaaaactcgacaataaatcaattgaagctaattgtaaatcacttttgtcagggctaagaatacctataaataagaaggaactagatagacagagaaaattattaacactacagagcaatcattcttctgtagcaacagttggtggcagcaagatcatagagtctaaatggttaacaaacaaagcaagtacaataattgattggttagaacatattttaaattctccaaagggcgaattaaattatgatttttttgaagcattagagaacacttaccctaatatgattaagctaatagataacttagggaatgcagagattaaaaaactgatcaaagtaacaggatacatgcttgtaagtaaaaaa
>KC562224-2003.678
atggatcctcttaatgaatccactgttaatgtctatctccctgattcgtaccttaaaggagtaatttcttttagtgaaactaatgcaattggttcatgtctcttaaaaagaccctacttaaaaaatgacaacactgcaaaagttgccatagagaatcctgttattgagcatgttagactcaaaaatgcagtcaattctaaaatgaaaatatcagattacaaggtagtagaaccaataaacatgcaacatgaaataatgaagaatgtacacagttgtgagctcacactattgaaacagtttttaacaaggagtaaaaacattagcactcccaaattaaatatgatatgtgattggctgcaattaaaatctacatcagatgatacctcaatcctaagttttatagatgtagaatttatacctagttgggtaagcaactggtttagtaattggtacaatctcaataagttaattttagagttcaggagagaggaagtaataagaaccggttcaatcttgtgcaggtcattaggtaaattagtttttattgtatcatcatatggatgtatcgtcaagagcaacaaaagcaaaagagtgagcttcttcacatacaatcaactgttaacatggaaagatgtgatgttaagtcgatttaatgcgaatttttgtatatgggtgagcaacagtctgaatgaaaatcaggaagggctaggattgagaagtaatctgcaaggtatgttaactaataaactatatgaaactgtagattatatgctaagtttatgttgcaatgaaggtttctcacttgtgaaagagttcgaaggtttcattatgagtgaaatccttaggattactgaacatgctcaattcagtactagatttagaaatactttattaaatggattaacagatcaattaacaaaattaaaaaataaaaacaggctcagagttcatggtaccgtattagaaaataatgattatccaatgtatgaagctgtacttaaattattaggagatactctgagatgcatcaaattattaatcaataaaaacttagagaatgctgcagaattatactatatattcagaatttttggtcacccaatggtagatgaaagagatgcaatggatgctgtcaaactaaataatgaaatcacaaagattcttaggttggagagcttgacagaactaagaggggcattcatattaaggattatcaaaggatttgtggacaacaacaaaaggtggcctaaaattaaaaacttaaaagtgcttagcaaaagatggactatgtacttcaaagcaaaaagttaccccagtcaactcgaattaagtgaacaagactttctagagcttgctgcaatacaatttgaacaagagttttctgttcctgaaaaaaccaatcttgagatggtattaaatgacaaagctatatcacctcctaaaagattaatatggtctgtgtatccgaagaattacttacctgaaacgataaaaaatcgatatctagaagaaactttcaatgcaagtgatagtctcaaaacaagaagagtactagagtactatttgaaagacaataaatttgatcaaaaggaactcaaaagttatgttgttagacaggaatatttaaatgataaggaacacattgtctcgttaactggaaaagaaagagaattaagtgtaggtagaatgtttgctatgcaaccagggaaacagcgacaaatacaaatattggcagagaaattgttagctgataacattgtacctttcttcccagaaactttaacaaagtatggtgatctagatcttcagagaataatggaaatcaaatcggaactttcttctattaaaaccagaagaaatgacagttataataattatattgcaagagcatccatagtaactgatttaagcaagttcaaccaagcctttagatatgaaactacagcaatctgcgcagatgtagcagacgaattacatggaacacaaagcttattctgttggttacatcttatcgttcctatgactacaatgatatgtgcctatagacatgcaccaccagaaacaaaaggtgaatatgatatagataagatagaagagcaaagtggtttatatagatatcacatgggtggtattgaaggatggtgtcaaaaactctggacaatggaagctatatctttattggatgttgtatctgtaaagacacggtgtcaaatgacatctttattaaacggtgacaaccaatcaatagatgtaagtaaaccagtcaagttatctgaaggtttggatgaagtgaaggcagattatcgcttggcaataaagatgctaaaagaaataagagatgcatacagaaatataggccataaacttaaagaaggggaaacatatatatcaagggatcttcagttcataagcaaggtgattcaatctgaaggagtaatgcatcctacccctataaaaaagatcttaagagtaggaccatggataaacacaatattagatgacattaaaactagtgctgagtcaatagggagtctatgtcaagaattagaatttaggggagaaagcataatagttagtctgatattaagaaatttctggctgtataacttatacatgcatgaatcaaagcaacatcctctggcagggaagcagttattcaaacaactaaataaaacattaacatcagtgcagagattttttgaaatcaaaaaggaaaatgaagtagtagatctatggatgaacataccaatgcaatttggaggaggagatccagtagtcttctatagatctttctatagaaggactcctgattttttaactgaggcaatcagccatgtggatattctgttaaaaatatcagctaacataaaaaatgaaacgaaaataagttttttcaaagccttactatcaatagaaaaaaatgaacgtgctacactgacaacactaatgagggatcctcaagctgttggatcagaacgacaagcaaaagtaacaagtgatatcaatagaacagcagttaccagtatcttaagtctttccccgaatcaacttttcagtgatagtgctatacactacagcagaaatgaagaagaggtaggaatcattgcagaaaacataacacctgtttatcctcatgggctgagagttttatatgaatcattaccctttcacaaagctgaaaaagttgtaaacatgatatcagggacaaaatctataactaacctattacagagaacatctgctattaatggtgaagatattgacagagctgtatctatgatgttggaaaatctaggattattgtctagaatattgtcagtagttgttgatagtatagaaattccaaccaaatctaatggtaggctgatatgttgtcaaatctctaggactttaagagagacatcatggaataatatggaaatagttggagtaacatctcctagcatcactacatgcatggatgtcatatatgcaactagttctcatttgaaggggataattattgaaaagttcagcactgacagaactacaaggggtcaaagaggtccaaaaagcccttgggtagggtcgagtactcaagagaaaaaattagtacctgtttataacagacaaattctctcaaaacaacaaagagaacagctagaagcaattggaaaaatgagatgggtgtataaagggacaccaggcttgcggcgattactcaacaagatctgtcttggaagtttaggcattagttacaagtgtgtaaagcctttattacctagatttatgagtgtaaatttcttacatagattatctgtcagtagtagacctatggaattcccagcatcagttccagcttatagaacaacaaattaccattttgacactagtcctattaatcaagcattaagtgagagatttgggaatgaagatattaacttggtcttccaaaatgcaatcagctgtggaattagcataatgagtgtagtagaacaattaacaggtagaagcccaaaacagttagttttaataccccaattagaggaaatagacattatgccaccaccagtgtttcaagggaaattcaattataaactagtagataagataacttctgatcaacatatcttcagtccggacaaaatagatatgttaacattagggaaaatgctcatgcccactataaagggtcagaaaacagaccagttcttaaataagagagagaattatttccatggaaacaatcttattgagtctttatcagcagcattagcatgtcattggtgtgggatattaacagaacaatgcatagaaaataatattttcaagaaagactggggtgacgggtttatatcagatcatgcttttatggacttcaaaatattcctatgtgtctttaaaaccaaacttttatgtagttggggatctcaagggaaaaacattaaagatgaagatatagtagatgagtcaatagataaattgttaaggattgacaatactttttggagaatgttcagcaaggttatgtttgaaccaaaagttaagaaaaggataatgttatatgatgtaaaattcctatcactagtaggttacatagggtttaagaactggtttatagagcagttgagatcagctgagttgcatgaaataccttggattgtcaatgccgagggtgatttggttgagatcaagtcaattaaaatctatttgcaactgatagaacaaagcttatttttgagaataactgttctgaactatacagatatggcacatgctctcacacgattaatcagaaagaagttgatgtgtgataatgcactgttaaccccaatttcatccccaatggttaacttaactcaagttattgatcccacaacacaattagattacttccctaagataacattcgaaaggctaaaaaattatgacacaagttcaaattatgctaaagggaagctaacaagaaattacatgatactgttgccatggcagcatgttaatagatataactttgtctttagttctactggatgtaaagttagtctgaaaacatgtattggaaaacttatgaaagacttaaatcctaaagttttgtactttattggagaaggagcaggaaattggatggctagaacagcatgtgaatatcctgatattaagtttgtatatagaagtttgaaagatgaccttgatcatcattatcctttggaataccagagagtgataggtgaattaagcagaatcatagatagtggtgaagggctttcaatggaaacaacagatgcaactcaaaaaactcattgggatttgatacacagagtaagcaaagatgctttattaataactttatgtgatgcagaatttaaggacagagatgatttttttaagatggtaattctatggagaaaacatgtattatcatgcagaatttgcactacttatgggacagacctctatttattcgcaaagtatcatgctaaagactgcaatgtaaaattacctttttttgtgagatcagttgctacttttattatgcagggtagtaagctgtcaggctcagaatgctacatactcttaacactaggccaccacaacagtttaccttgccatggagaaatacaaaattctaagatgaaaatagcagtgtgtaatgatttttatgctgcaaaaaaactcgacaataaatcaattgaagctaattgtaaatcacttttgtcagggctaagaatacctataaataagaaagaactagatagacagagaaaattattaacactacaaagcaatcattcttctgtagcaacagttggtggcagcaagatcatagagtctaaatggttaacaaacaaagcaagtacaataattgattggttagaacacattttaaattctccaaagggcgaattaaattatgatttttttgaagcattagagaacacttaccctaatatgattaagctaatagataacctagggaatgcagagattaaaaaactgatcaaagtaacaggatacatgcttgtaagtaaaaaa
>KC562225-2003.673
atggatcctcttaatgaatccactgttaatgtctatctccctgattcgtaccttaaaggggtgatttcttttagtgaaactaatgcaattggttcatgtctcttaaaaagaccttacttaaaaaatgacaacactgcaaaagttgccatagagaatcctgttattgagcatgttagactcaaaaatgcagtcaattctaaaatgaaaatatcagattacaaggtagtagaaccagtaaacatgcaacatgaaataatgaagaatgtacacagttgtgagctcacactattgaaacagttcttaacaaggagtaaaaacattagcactctcaaattaaatatgatatgtgattggttgcaattaaaatctacatcagacgatacctcaatcctaagttttatagatgtagaatttatacccagttgggtaagcaactggtttagtaattggtacaatctcaataagttaattttagaattcaggagagaggaagtaataagaaccggttcaatcttgtgcaggtcattgggtaaattagtttttattgtatcatcatatggatgtatcgtcaagagcaacaaaagcaaaagagtaagcttcttcacatacaatcaactgttaacatggaaagatgtgatgttaagtcgattcaatgcgaatttttgtatatgggtgagcaacagtctgaatgaaaatcaggaagggctagggttgagaagcaatctgcaaggtatgctaaccaataaactatatgaaactgtagattatatgctaagtttatgttgcaatgaaggtttttcacttgtgaaagagttcgaaggtttcattatgagtgaaatccttaggattactgaacatgctcaattcagtactagatttagaaatactttattaaatggattaacagatcaattaacaaaattaaaaaataaaaacaggatcagagttcatggtaccgtattggaaaataatgattatccaatgtatgaagttgtacttaaattattaggagatactctgagatgcatcaaattattaatcaataaaaacttagagaatgctgcagaattatactatatattcagaatttttggtcacccaatggtagatgaaagagatgcaatggatgctgtcaaactaaacaatgaaatcacaaagatccttaggttggagagcttgacagaactaagaggagcattcatattaaggattatcaaaggatttgtggacaacaacaaaaggtggcccaaaattaaaaacttaaaagtgcttagcaaaagatggactatgtacttcaaagcaaaaaattaccccagtcaactcgaattaagtgaacaagactttctagagcttgctgcaatacaatttgaacaagaattttctgttcctgaaaaaaccaatcttgagatggtattaaatgacaaagctatatcacctcctaaaagattaatatggtctgtgtatccaaagaattacttacctgaaacgataaaaaatcgatatctagaagaaactttcaatgcaagtgatagtctcaaaacaagaagagtgctagagtactatttgaaagacaataaatttgatcaaaaggaactcaaaagttatgttgttagacaagaatatttaaatgataaggaacacattgtctcgttaactggaaaagaaagagaattaagtgtaggtagaatgtttgctatgcaaccagggaaacagcgacaaatacaaatattagcagagaaattgttagctgataacattgtacctttcttcccagaaactttaacaaagtatggtgatctagatcttcagagaataatggaaatcaaatcggagctttcttctattaaaaccagaaaaaatgacagttataataattacattgcaagagcatccatagtaactgatttaagcaagttcaaccaagcctttagatatgaaactacagcaatctgcgcagatgtagcagacgaattacatggaacacaaagcttattctgttggttacatcttatcgttcctatgactacaatgatatgtgcctacagacatgcaccaccagaaacaaaaggtgaatatgatatagataagatagaagagcaaagtggtttatatagatatcatatgggtggtattgaaggatggtgtcaaaaactctggacaatggaagctatatctttattggatgttgtatctgtaaagacacggtgtcaaatgacatctttattaaacggtgataaccaatcaatagatgtaagtaaaccagtcaagttatctgaaggtttggatgaagtgaaggcagattatcgcttggcaataaaaatgctaaaagaaataagagatgcatacagaaatataggccataaacttaaagaaggggaaacatatatatcaagggatcttcagttcataagcaaggtgattcaatctgaaggagtaatgcatcctacccctataaaaaagatcttaagagtaggaccatggataaacacaatattagatgacattaaaactagtgctgagtcaatagggagtttatgtcaagaattagaatttagaggagaaagcataatagttagtctgatattaagaaatttctggttgtataacttatacatgcatgaatcaaagcaacatcctctggcagggaaacagttattcaaacaactaaataaaacattaacatcagtgcagagattttttgaaatcaaaaaggaaaatgaagtagtagatctatggatgaacataccaatgcaatttggaggaggagatccagtagtcttctatagatctttctatagaaggactcctgattttttaactgaggcaatcagccatgtggatattctgttaaaaatatcagctaacataaaaaatgaaacgaaaataagttttttcaaagccttactatcaatagaaaaaaatgaacgtgctacactgacaacactaatgagagatcctcaggctgttggatcagaacgacaagcaaaagtaacaagtgatatcaatagaacagcagttaccagtatcttaagtctttccccaaatcaacttttcagtgatagtgctatacactacagcagaaatgaagaagaagtaggaatcattgcagaaaacataacacccgtttatcctcatgggctgagagttttatatgaatcattaccctttcacaaagctgaaaaagttgtaaacatgatatcagggacaaaatctataactaacctattacagagaacatctgctatcaatggtgaagatattgacagggctgtatctatgatgttggagaatctaggattattgtctagaatattgtcagtagttgttgatagtatagaaattccaaccaaatctaatggtaggctgatatgttgtcaaatctctaggactttaagagagacatcatggaataatatggaaatagttggagtaacatctcctagcatcactacatgcatggatgtcatatatgcaactagttctcatttgaaggggataattattgaaaagttcagcactgacagaactacaaggggtcaaagaggtccaaaaagcccttgggtaggatcgagtactcaagagaaaaaattagtacctgtttataacagacaaattctctcaaaacaacaaagagaacagctagaagcaattggaaaaatgagatgggtgtataaagggacaccaggcttgcggcgattactcaacaagatctgtcttgggagtttaggcattagttacaagtgtgtaaaacctttattacctagatttatgagtgtaaatttcttacatagattatctgtcagtagtagacctatggaattcccagcatcagttccagcttatagaacaacaaattaccattttgacactagtcctattaatcaagcactaagtgagagatttgggaatgaagatattaacttggtcttccaaaatgcaatcagctgtggaattagcataatgagtgtagtagaacaattaacaggtagaagcccaaaacagttagttttaataccccaattagaggaaatagacattatgccaccaccggtgtttcaagggaaattcaattataaactggtagataagataacttctgatcaacatatcttcagtccggacaaaatagatatgttaacactagggaaaatgctcatgcccactataaagggtcagaaaacagatcagttcttaaataagagagagaattatttccatggaaacaatcttattgagtctttatcagcagcattagcatgtcattggtgtgggatattaacagaacaatgcatagaaaataatattttcaagaaagactggggtgacgggtttatatcagatcatgcctttatggacttcaaaatcttcctatgtgtctttaaaaccaaacttttatgtagttggggatctcaagggaaaaacattaaagatgaagatatagtagatgagtcaatagataaattgttaaggattgacaatactttttggagaatgttcagcaaggttatgtttgaaccaaaagttaagaaaaggataatgttatatgatgtaaaattcctatcattagtaggttacatagggtttaagaactggtttatagagcagttgagatcagctgagttgcatgaaataccttggattgtcaatgccgagggtgatttggttgagatcaaatcaattaaaatctatttgcaactgatagaacaaagcttatttttgagaataactgttctgaactatacagatatggcacatgctctcacacgattaatcagaaagaagttgatgtgtgataatgcactgttaaccccaatttcatccccaatggttaacttaactcaagttattgatcccacaacacaattagattacttccctaagataacattcgaaaggctaaaaaattatgacacaagttcaaattatgctaaagggaagctaacaagaaattacatgatactgttgccatggcagcatgttaatagatataactttgtctttagttctactggatgtaaagttagtctgaaaacatgtattggaaaacttatgaaagacttaaatcctaaagttttgtactttattggagaaggagcaggaaattggatggccagaacagcatgtgaatatcctgatattaagtttgtatatagaagtttgaaagatgaccttgatcatcattatcctttggaataccagagagtgataggtgaattaagcagaatcatagatagtggtgaagggctttcaatggaaacaacagacgcaactcaaaaaactcattgggatttgatacacagggtaagcaaagatgctttattaataactttatgtgatgcagaatttaaggacagagatgatttttttaagatggtaattctatggagaaaacatgtattatcatgcagaatttgcactacttatgggacagacctctatttattcgcaaagtatcatgctaaagactgcaatgtaaaattacctttttttgtgagatcagttgctacttttattatgcagggtagtaagctgtcaggctcagaatgctacatactcttaacactaggccaccacaacagtttaccttgccatggagaaatacaaaattctaagatgaaaatagcagtgtgtaatgatttttatgctgcaaaaaaactcgacaataaatcaattgaagctaattgtaaatcacttttatcagggctaagaatacctataaataagaaggaactagatagacagagaaaattattaacactacaaagcaatcattcttctgtagcaacagttggtggcagtaagatcatagagtctaaatggttaacaaacaaagcaagtacaataattgattggttagaacatattttaaattctccaaagggcgaattaaattatgatttttttgaagcattagagaacacttaccctaatatgattaagctaatagataacctagggaatgcagagattaaaaaactgatcaaagtaacaggatacatgcttgtaagtaaaaaa
>KC562226-2003.763
atggatcctcttaatgaatccactgttaatgtctatcttcctgactcatatcttaaaggagtgatttcttttagtgagactaatgcaattggttcatgtctcttaaaaagaccttacctaaaaaatgacaacactgcaaaagttgccatagagaatcctgttatcgagcatgttagactcaaaaatgcaatcaattctaagatgaaaatatcagattacaggatagtagagccagtaaacatgcaacatgaaattatgaagaatgtacacagttgtgagctcaaattattaaaacagtttttaacaaggagtaaaaatattagcactctcaaattaaatatgatatgtgattggctgcagttaaagtctacatcagatgatacctcaatcttaagttttatagatgtagaatttatacctagctgggtaagcaattggtttagtaattggtacaatctcaacaagttgattctggaattcaggaaagaagaagtaataagaactggttcaatcttgtgtaggtcattgggtaaattagtttttgttgtatcatcatatggatgtatagtcaagagcaacaaaagcaaaagagtgagcttcttcacatacaatcaactgttaacatggaaagatgtgatgttaagtagattcaatgcaaatttctgtatatgggtaagcaacagtctgaatgaaaatcaagaagggttagggttgagaagtaatctgcaaggcatattaactaataagctatatgaaactgtagattatatgcttagtttgtgttgcaatgaaggtttctcacttgtgaaagagtttgaaggttttattatgagtgaaatccttaggattactgaacatgctcaattcagtactagatttagaaatactttattaaatggattaactgatcaattaacaaaattaaaaaataaaaacaggctcagagttcatggtaccgtgttagaaaataatgattatccaatgtacgaagttgtacttaaattgttaggagatactttgagatgtattaaattattaatcaataaaaacttagagaatgctgctgaattatactatatatttagaatattcggtcacccaatggtagacgaaagagatgcaatggatgctgtcaaattaaacaatgaaatcacaaaaatcctcaggttggagagcttgacagaactaagaggggcattcatattaaggattatcaaaggatttgtagacaacaacaaaagatggccgaaaattaaaaacttaaaagtgcttagtaagagatggactatgtacttcaaagcaaaaagttaccccagtcaacttgaattaagtgaacaggattttttagagcttgctgcaatacagtttgaacaagagttttctgttcctgaaaaaaccaaccttgagatggtattaaatgataaagctatatcacctcctaaaagattaatatggtctgtgtatccaaaaaattacttacctgagacaataaaaaatcgatatctagaagagactttcaatgcaagtgatagtctcaaaacaagaagagtactagagtactatttgaaagataataaattcgaccaaaaagaacttaaaagttatgtggttaaacaagaatatttaaatgataaggatcatattgtctcgctaactggaaaagaaagagaattaagtgtaggtagaatgtttgctatgcaaccaggaaaacagcgacaaatacaaatattggctgaaaaattgttagctgataatattgtgccctttttcccagaaactttaacaaagtatggtgatctagatcttcagagaataatggaaatcaaatcagaactttcttctattaaaaccagaagaaatgatagttataataattacattgcaagagcatccatagtaacagatttaagtaagttcaaccaagcttttaggtatgaaactacagcgatctgtgcggatgtagcagatgaactacatggaacacaaagcctattctgttggttacatcttatcgttcctatgactacaatgatatgtgcctatagacatgcaccaccagaaacaaaaggtgaatatgatatagataagatagaagagcaaagtggtttatatagatatcatatgggtggtattgaaggatggtgtcaaaaactctggacaatggaagccatatctttattagatgttgtatctgtaaagacacgatgtcaaatgacatctttattaaacggtgacaaccaatcaatagatgtaagtaaaccagttaagttatctgagggtttagatgaagtgaaagcagattatagcttggctgtaaaaatgctaaaagaaataagagatgcatacagaaatataggccataaacttaaagaaggggaaacatacatatcaagagatcttcagtttataagtaaggtgattcaatctgaaggagtaatgcatcctacccctataaaaaagatcttaagagtgggaccatggataaacacaatattagatgacattaaaaccagtgcagagtcaatagggagtctatgtcaggaattagaatttaggggggaaagcataatagttagtctgatattaaggaatttttggctgtataatttatacatgcatgaatcaaagcaacaccccctagcagggaagcagttattcaaacaactaaataaaacattaacatcagtgcagagattttttgaaattaaaaaggaaaatgaagtagtagatctatggatgaacataccaatgcagtttggaggaggagatccagtagtcttctatagatctttctatagaaggacccctgattttttaactgaagcaatcagtcatgtagatattctgttaaaaatatcagccaacataagaaatgaagcgaaaataagtttcttcaaagccttactgtcaatagaaaaaaatgaacgtgctacactgacaacactaatgagagaccctcaagctgtaggctcagagcgacaagcaaaagtaacaagtgatatcaatagaacagcagttaccagtatcttaagtctttctccaaatcaacttttcagcgatagtgctatacactacagtagaaatgaagaagaggtcggaatcattgctgacaacataacacctgtttatcctcatggactgagagttttgtatgaatcattaccttttcataaagctgaaaaagttgtaaatatgatatcaggaacaaaatccataaccaacttattacagagaacatctgctattaatggtgaagatattgacagagctgtatccatgatgctggagaacctaggattattatctagaatattatcagtagttgttgatagcatagaaattccaaccaaatctaatggtaggctgatatgttgtcagatatctagaaccctaagggagacatcatggaataatatggaaatagttggagtaacatcccctagcatcactacatgcatggatgtcatatatgcaactagctctcatttgaaagggataatcattgaaaagttcagcactgacagaactacaagaggtcaaagaggtccaaagagcccttgggtaggatcgagcactcaagagaaaaaattagttcctgtttataacagacaaattctttcaaaacaacaaagagaacagctagaagcaattggaaaaatgagatgggtatataaagggacaccaggtttaagacgattactcaataagatttgtcttggaagtttaggcattagttacaaatgtgtaaaacctttattacctaggtttatgagtgtaaatttcctacacaggttatctgtcagtagtagacctatggaattcccagcatcagttccagcttatagaacaacaaattaccattttgacactagtcctattaatcaagcactaagtgaaagatttgggaatgaggatattaatttggtcttccaaaatgcaatcagctgtggaattagcataatgagtgtagtagaacaattaactggtaggagcccaaaacagttagttttaataccccaattagaagaaatagacattatgccaccaccagtgtttcaagggaaattcaattataagctagtagataagataacttctgatcaacatatcttcagtccagacaaaatagatatgttaacactggggaaaatgctcatgcccactataaaaggtcagaaaacagatcagttcttgaacaagagagagaattatttccatgggaacaatcttattgagtctttgtcagcagcgttagcatgtcattggtgtgggatattaacagagcaatgtatagaaaataatattttcaagaaagactggggtgacgggttcatatcggatcatgcttttatggacttcaaaatattcctatgtgtctttaaaactaaacttttatgtagttggggatcccaagggaaaaacattaaagatgaagatatagtagatgaatcaatagataaactgttaaggattgataatactttttggagaatgttcagcaaggttatgtttgaatcaaaggttaagaaaaggataatgttatatgatgtaaaatttctatcattagtaggttatatagggtttaagaattggtttatagaacagttgagatcagctgagttgcatgaggtaccttggattgtcaatgccgaaggtgatctggttgagatcaagtcaattaaaatctatttgcaactgatagagcagagtttatttttaagaataactgttttgaactatacagatatggcacatgctctcacaagattaatcagaaagaagttgatgtgtgataacgcactattaactccaattccatccccaatggttaacttaactcaagttattgatcctacagaacaattagcttatttccctaagataacatttgaaaggctaaaaaattatgacactagttcaaattatgctaaaggaaagctaacaaggaattacatgatactgttgccatggcaacatgttaatagatataactttgtctttagttctactggatgtaaagttagtctaaaaacatgcattggaaaacttatgaaagatctaaaccctaaagttctgtactttattggagaaggggcaggaaattggatggccagaacagcatgtgaatatcctgacatcaaatttgtatacagaagtttaaaagatgaccttgatcatcattatcctttggaataccagagagtgataggagaattaagcaggataatagatagtggtgaagggctttcaatggaaacaacagatgcaactcaaaaaactcattgggatttgatacacagagtaagcaaagatgctttattaataactttatgtgatgcagaatttaaggacagagatgatttttttaagatggtaattctatggaggaaacatgtattatcatgcagaatttgcactacctatgggacagacctctatttattcgcaaagtatcatgctaaagactgcaatgtaaaattacctttttttgtgagatcagttgccacctttattatgcaaggtagtaaactgtcaggctcggaatgctacatactcttaacactaggccaccacaacaatttaccttgtcatggagaaatacaaaattctaagatgaaaatagcagtgtgtaatgacttttatgctgcaaaaaaacttgacaataaatcaattgaagccaactgtaaatcacttttatcagggctaagaataccgataaataagaaggaattaaatagacagagaaggttattaacactacaaagcaaccattcttctgtagcaacagttggaggtagcaaggtcatagagtctaaatggttaacaaacaaggcaaacacaataattgattggttagaacatattttaaattctccaaaaggtgaattaaattatgatttttttgaagcattagaaaatacttaccctaatatgattaaactaatagataacctagggaatgcagagattaaaaaactgatcaaagtaactggatatatgcttgtaagtaaaaaa
>KC562227-1996
atggatccattttgtgaatccactgtcaatgtttatcttcctgactcatatctcaaaggagtaatatctttcagtgaaaccaatgcaattggctcatgccttttgaaaagaccctatctaaagaaagataacactgctaaagttgctgtagaaaaccctgttgttgaacatgtcagacttagaaatgcagtcatgaccaaaatgaaaatatcagattataaagtggttgaaccaattaatatgcagcatgaaataatgaaaaatatacacagttgtgagctcacattattaaaacaattcttaacaagaagtaaaaacattagctctctaaaattaagtatgatatgtgattggttacagttaaaacccacctcagataacacatcaattcttaattttatagatgtggagtttatacccgtttgggtgagcaattggtttagtaactggtataatctcaataaattaatcttagagtttagaagagaggaagtaataagaactggttcaattttatgtagatcactaggcaagttagttttcattgtatcatcttatgggtgtgtagtaaaaagcaacaaaagtaaaagagtaagttttttcacatataaccaactgttaacatggaaagatgtgatgttaagtaggttcaatgcaaacttttgtatatgggtaagtaacaatctgaacaaaaatcaagaaggactaggatttagaagtaatctgcaaggtatgttaaccaataaattatatgaaactgttgattatatgttaagtctatgtagtaatgaagggttctcactagtgaaagagttcgaaggctttattatgagtgaaattcttaaaattactgagcatgctcaattcagtactaggtttaggaatactttattaaatgggttgactgaacaattatcaatgttgaaagctaaaaacagatctagagttcttggcactatattagaaaacaatgattaccccatgtatgaagtagtacttaaattattaggggacactttgaaaagtataaaattattaattaacaagaatttagaaaatgctgcagaattatattatatattcagaatttttggacaccctatggtagatgagagggaagcaatggatgctgttaaattaaataatgagattacaaaaattcttaaactggagagcttaacagaactaagaggagcatttatattaagaattataaaagggtttgtagataataataaaagatggcctaaaattaagaatttaaaagtgctcagtaaaagatggattatgtatttcaaagccaaaagttaccctagccaacttgagctaagtgtacaagattttttagaacttgctgcagtacaattcgaacaggaattttctgtccctgaaaaaaccaaccttgagatggtattaaatgataaagcaatatctcctccaaaaaagttaatatggtcggtatatccaaaaaattatctacctgaaattataaaaaatcaatatttagaagaggtcttcaatgcaagtgacagtcaaagaacgaggagagtcttagaattttacttaaaagattgcaaatttgatcaaaaagaccttaaacgttatgtaactagacaagagtatctaaatgacaaagaccacattgtctcattaactgggaaagaaagagaattaagtgtaggcaggatgtttgcaatgcagccgggcaaacaaagacaaatacagatactagctgagaaacttttagctgataatattgtaccctttttcccagaaactttaacaaagtatggtgacttggatctccaaagaattatggaaatgaaatcagaactttcttccattaaaactaggaagaatgatagttacaacaattatattgcaagagcctccatagtaacagacctaagtaaattcaaccaagcctttagatatgaaaccacagctatctgtgcagatgtagcagatgagttacatggtacgcaaagcttattttgttggttacatcttattgttcccatgaccacaatgatatgtgcatacagacatgcaccaccagaaacaaagggggagtatgacatagacaaaatagaagagcaaagtgggctatacagatatcatatgggagggattgaagggtggtgtcagaagttatggacaatggaagcgatatccttgttagatgtagtatctgttaagactcgttgtcagatgacctctctattaaacggagacaatcaatcaatagatgtcagcaaaccagtaaaattgtctgaaggtacagatgaagtaaaagcagattatagcttagcaattaaaatgcttaaagagataagagatgcctataaaaacattggccataaactcaaagaaggtgaaacatatatatcaagagatctccaatttataagtaaggtgattcaatctgagggggtcatgcatcctacccccataaaaaagatattaagggtaggtccctggataaatacaatactagatgacattaaaaccagtgcagaatcaatagggagtctgtgtcaagaactagagttcagaggagaaagtatactagttagcttgatattaaggaatttctggctgtataacttatacatgcatgagtcaaaacagcatccgttagctggaaaacaactgtttaagcaactgaacaaaacactaacatctgtgcaaagattttttgagctgaagaaagaaaatgatgtggttgacctatggatgaatataccaatgcagtttggagggggagacccagtagttttttacagatctttttacagaaggactcctgatttcctgactgaagcaatcagccatgtggatttactgttaaaagtttcgaacaatattaaaaatgagactaagatacgattctttaaagccttattatctatagaaaagaatgaacgtgctacattaacaacactaatgagagacccccaggcggtaggatcggaaagacaagctaaggtaacaagtgatataaatagaacagcagttactagcatactgagtctatctccgaatcagctcttttgtgatagtgctatacactatagcagaaatgaagaagaagtagggatcattgcagacaacataacacctgtttatcctcacggattgagagtgctatatgaatcactaccttttcataaggctgaaaaggttgtcaatatgatatcaggtacaaagtctataaccaacctattgcagagaacatctgctatcaatggtgaagacattgacagagcagtgtctatgatgttagagaacttagggttgttatctaggatattgtcagtaataattaatagtatagaaataccaattaagtccaatggcagattgatatgctgtcaaatttctaagactttgagagaaaaatcatggaacaatatggaaatagtgggagtgacatctccaagtattgtaacatgtatggatgttgtgtatgcaactagttctcatttaaaaggaataattattgaaaaattcagtactgacaagaccacaagaggtcagaggggaccaaaaagcccctgggtaggatcaagcactcaagagaaaaaattagttcctgtttataacagacaaattctttcaaaacaacaaaaagagcaactggaagcaataggaaaaatgaggtgggtgtataaaggaactccagggctaagaagattgctcaataagatttgcataggaagtttaggtattagctataaatgtgtaaaacctctattaccaagattcatgagtgtaaacttcttacataggttatctgttagtagcagacccatggaattcccagcttctgttccagcttataggacaacaaattaccactttgacactagtccaatcaaccaagcattaagtgagaggttcgggaacgaagacattaatctagtgttccaaaatgcaatcagctgcggaattagtataatgagtgttgtagaacagttaaccggtagaagcccaaaacaattagtcttaatcccccaattagaagagatagatattatgcctcctcctgtatttcaaggaaaattcaattataaactagttgataaaataacctctgatcaacacatcttcagtcctgacaaaatagacatattaacactaggaaagatgcttatgcctactataaaaggtcaaaaaactgatcagttcttaaataagagagaaaactatttccatggaaataatttaattgaatctttatctgcagcacttgcatgccactggtgtggaatattaacagaacagtgtgtagaaaacaatatctttaggaaagactggggtgatgggttcatatcagatcatgccttcatggatttcaagatatttttatgtgtatttaaaaccaaacttttatgtagttggggatcccaagggaaaaatgtaaaagatgaagatataatagatgaatccattgacaaattattaagaattgacaacactttttggagaatgttcagcaaagtcatgtttgaatcaaaggtcaaaaaaagaataatgttatatgatgtaaaattcctatcattagtaggttatataggatttaaaaactggtttatagagcagttaagagtagtagaattgcatgaagtaccctggattgtcaatgctgaaggggagctagttgaaattaaaccaatcaaaatttatttgcagttaatagaacaaagtctatccttaagaataactgttttgaattatacagacatggcacatgctcttacacgattaattaggaagaaattgatgtgtgataatgcactcttcaatccaagttcatcaccaatgtttagtctaactcaagttatcgatcctacagcacagctagactattttcctaaagtaatatttgaaaggttaaaaagttatgataccagttcagactacaacaaagggaagttaacaagaaattacatgacattattaccatggcagcacgtaaacaggtataattttgtctttagctcaacaggatgtaaaatcagcttgaagacatgcatcgggaaattgataaaggacttaaaccctaaggttctttactttattggagaaggagcaggtaactggatggcaagaacagcatgtgagtatcctgacataaaatttgtatataggagtttaaaggatgatcttgaccaccattacccattagaatatcaaagggtaataggtgatttaaatagggtaatagatggtggtgaaggactatcaatggagaccacagatgcaactcaaaagactcattgggacttgatacacagaataagtaaagatgctttattgataacattgtgtgatgcagaattcaaaaacagagatgatttctttaaaatggtaattctttggagaaaacatgtattatcatgtagaatctgtacagcttatggaacagatctttacttatttgcaaagtatcatgcgacggactgcaatataaaattaccattttttgtaaggtctgtagctacttttatcatgcaaggaagtaaattgtcagggtcagaatgttacatacttttaacattaggtcatcacaataatctgccatgtcatggagaaatacaaaattccaaaatgagaatagcagtgtgtaatgatttccatgcctcaaaaaaactagacaacaaatcaattgaagcaaactgcaaatctcttctatcaggattaagaataccaataaacaaaaaagagttaaatagacaaaagaaactgttaacactacaaagcaatcattcttccatagcaacagttggcggcagtaagattatagaatccaaatggttaaagaataaagcaagtacaataattgattggttagagcatatcttgaattctccaaaaggtgaattaaactatgatttctttgaagcattagagaacacataccccaatatgatcaagcttatagataatctgggaaatgcagagataaaaaaactaatcaaagttaccgggtatatgcttgtgagtaagaag
>KC562228-1997.144
atggatccgttttgtgaatccactgtcaatgtctatcttcctgattcatacctcaaaggagtaatatctttcagtgaaaccaatgcaattggctcatgccttttgaaaagaccctatctaaaaaaagataacactgctaaagttgctgtagaaaaccctgttgttgaacatgtcagacttagaaatgcagtcatgaccaaaatgaagatatcagattataaagtggttgaaccaattaatatgcagcatgaaataatgaaaaatatacacagttgtgagctcacattattaaaacaattcttaacaagaagtaaaaacattagctctctaaaattaagtatgatatgtgattggttacagttaaaatccacctcagataacacatcaattcttaattttatagatgtggagtttatacctgtttgggtgagcaattggtttagtaactggtataacctcaataaattaatcttagagtttagaagagaggaagtaataagaactggttcaattttatgcagatcactaggcaagttagttttcattgtatcatcttatgggtgtgtagtaaaaagcaacaaaagtaaaagagtaagttttttcacatataaccaactgttaacatggaaagatgtgatgttaagtaggttcaatgcaaacttttgtatatgggtaagtaacaacctgaacaaaaatcaagaaggactaggatttagaagtaatctacaaggtatgttaaccaataagttatatgaaactgttgattatatgttaagtctatgtagcaatgaagggttctcactagtgaaagagttcgaaggctttattatgagtgaaattcttaaaattactgagcatgctcaattcagtactaggtttaggaatactttattaaatgggttgactgaacaattatcaatgttgaaagctaaaaacagatctagagttcttggcactatattagaaaacaatgattaccccatgtatgaagtagtacttaaattattaggggacaccttgaaaagtataaaattattaattaacaagaatttagaaaatgctgcagaattatattatatattcagaatttttggacaccctatggtagatgagagggaagcaatggatgctgttaaattaaataatgagattacaaaaattcttaaactggagagcttaacagaactaaggggagcatttatactaagaattataaaagggtttgtagataataataaaagatggcctaaaattaagaatttaaaagtgctcagcaaaagatgggttatgtatttcaaagctaaaagttaccctagccaacttgagctaggtgtacaagattttttagaacttgctgcagtacaattcgaacaggaattttctgtccctgaaaaaaccaatcttgagatggtattaaatgataaagcaatatctccaccaaaaaagttaatatggtcggtatatccaaaaaattatctacctgaaattataaaaaatcaatatttagaagaggtcttcaatgcaagtgacagtcaaagaacaaggagagtcttagaattttacttaaaagattgcaaatttgatcaaaaagacctcaaacgttatgtaactaaacaagagtatctaaatgacaaagaccacattgtctcattaactgggaaagaaagagaattaagtgtaggcaggatgtttgcaatgcaacctggcaaacaaagacaaatacagatactagctgagaaacttttagctgataatattgtaccctttttcccagaaactttaacaaagtatggtgacttggatctccaaagaattatggaaatgaaatcagaactttcttccattaaaactaggaagaatgatagttacaacaattatattgcaagagcctccatagtaacagacctaagtaaattcaatcaagcctttagatatgaaaccacagctatctgtgcagatgtagcagatgagttacatggtacgcaaagcttattttgttggttacatcttattgttcccatgaccacaatgatatgtgcatacagacatgcaccaccagaaacaaagggggagtatgatatagacaaaatagaagagcaaagtgggctatacagataccatatgggagggattgaagggtggtgtcagaagttatggacaatggaggcgatatccttgttagatgtagtatctgttaagactcgttgtcagatgacctctctattaaacggagacaatcaatcaatagatgtcagtaaaccagtaaaattgtctgaaggtatagatgaagtaaaagcagattatagcttagcaattaaaatgctgaaagagataagagatgcctataaaaacattggccataaactcaaagaaggtgaaacatatatatcaagagatctccaatttataagtaaggtgattcaatctgagggagtcatgcatcctacccccataaaaaagatattaagggtaggtccctggataaatacaatactagatgacattaaaaccagtgcagaatcaatagggagtctgtgtcaagaactagagttcagaggagaaagtatactagttagcttgatattaaggaatttctggctgtataacttatacatgcatgagtcaaaacagcatccgttagctggaaaacaactgtttaaacaattgaacaaaacactaacatctgtgcaaagattttttgagctgaagaaagaaaatgatgtggttgacctatggatgaatataccaatgcagtttggagggggagacccagtagttttttacagatctttttacagaaggactcctgatttcctgactgaagcaatcagccatgtggatttactgttaaaagtttcaaacaatattaaaaatgagactaagatacgattctttaaagccttattatctatagaaaagaatgaacgtgctacattaacaacactaatgagagacccccaggcggtaggatcggaaagacaagctaaggtaacaagtgatataaatagaacagcagttactagcatactgagtctatctccgaatcagctcttttgtgatagtgctatacactatagcagaaatgaagaagaagtagggatcattgcagacaacataacacctgtttatcctcacggattgagagtgctctatgaatcactaccttttcataaggctgaaaaggttgttaatatgatatcaggtacaaagtctataactaacctattgcagagaacatctgctatcaatggtgaagatattgatagagcagtgtctatgatgttagagaacttagggttgttatctaggatattgtcagtaataattaatagtatagaaataccaattaagtccaatggcagattgatatgctgtcaaatttctaagactttgagagaaaaatcatggaacaatatggaaatagtaggggtgacatctccaagtattgtaacatgtatggatgttgtgtatgcaactagttctcatttaaaaggaataattattgaaaaattcagtactgacaagaccacaagaggtcagagaggaccaaaaagcccctgggtaggatcaagcactcaagagaaaaaattagttcctgtttataacagacaaattctttcaaaacaacaaaaagagcaactggaagcaatagggaaaatgaggtgggtgtataaaggaactccagggctaagaagattgctcaataagatttgcataggaagtttaggtattagctataaatgtgtaaaacctctattaccaagatttatgagtgtaaacttcttacataggttatctgttagtagcagacccatggaattcccagcttctgttccagcttataggacaacaaattaccactttgacactagtccaatcaaccaagcattaagtgagaggttcgggaacgaagacattaatctagtgttccaaaatgcaatcagctgcggaattagtataatgagtgttgtagaacagttaactggtagaagcccaaaacaattagtcttaatcccccaattagaagagatagatattatgcctcctcctgtatttcaaggaaaattcaattataaactagttgataaaataacctccgatcaacacatcttcagtcctgacaaaatagacatattaacactagggaagatgcttatgcctactataaaaggtcaaaaaactgatcagttcttaaataagagagaaaactatttccatggaagtaatttaattgaatctttatctgcagcacttgcatgccattggtgtggaatattaacagaacagtgtgtagaaaacaatatctttaggaaagactggggtgatgggttcatatcagatcatgccttcatggatttcaagatatttctatgtgtatttaaaaccaaacttttatgtagttggggatcccaagggaaaaatgtaaaagatgaagatataatagatgaatccattgacaaattattaagaattgacaacactttttggagaatgttcagcaaagtcatgtttgaatcaaaggtcaaaaaaagaataatgttatatgatgtaaaattcttatcattagtaggttatataggatttaaaaactggtttatagagcagttaagagtagtagaattgcatgaagtaccctggattgtcaatgctgaaggggagctagttgaaattaaaccaatcaaaatttatttgcagttaatagaacaaagtctatctttaagaataactgttttgaattatacagacatggcacatgctcttacacgattaattaggaagaaattgatgtgtgataatgcactctttaatccaagttcatcaccgatgtttagtctaactcaagttattgatcctacaacacagctagactattttcctaaggtaatatttgaaaggttaaaaagttatgacaccagttcggactacaacaaagggaagttaacaagaaattacatgacattattaccatggcagcacgtaaacaggtataattttgtctttagttcaacaggatgtaaaatcagcttgaagacatgtatcgagaaattgataaaggacttaaaccctaaggttctttattttattggagaaggagcaggtaactggatggcaagaacagcatgtgagtatcctgacataaaatttgtatataggagtttaaaggatgatcttgatcaccattacccattagaatatcaaagggtaataggtgatttaaatagagtgatagatggtggtgaaggattatcaatggagaccacagatgcaactcaaaagactcattgggacttgatacacagaataagtaaagatgctttattgataacattgtgtgatgcagaattcaaaaacagagatgatttctttaaaatggtaattctttggagaaaacatgtattatcatgtagaatctgtacagcttatggaacagatctttacttatttgcaaagtatcatgcgacggactgcaatataaaattaccattttttgtaaggtctgtagctacttttattatgcaaggaagcaaattgtcaggatcagaatgttacatacttttaacattaggtcatcacaataatctgccatgtcacggagaaatacaaaattccaaaatgagaatagcagtgtgtaatgatttccatgcctcaaaaaaactagacaacaaatcaattgaagcaaactgcaaatctcttctatcaggattaagaataccaataaacaaaaaagagttaaatagacaaaagaaactgttaacactacaaagcaatcattcttccatagcaacagttggcggcagtaagattatagaatccaaatggttaaagaataaagcaagtacaataattgattggttagagcatatcttgaattctccaaaaggtgaattaaactatgatttctttgaagcattagagaacacatatcccaatatgatcaagcttatagataacctgggaaatgcagagataaaaaaactaatcaaagttaccgggtatatgcttgtgagtaagaag
>KC562230-2004.183
atggatcccttttgtgagtctactgtcaatgtttatctccctgattcatatctcaaaggagtaatatcttttagtgaaaccaacgcaattggatcatgtcttttgaaaagaccctatctaaaaaatgataacactgccaaagttgctgtagaaaaccctgttgttgaacatgtaaggcttagaaatgcagtcatgaccaaaatgaagatatcagattataaagtggttgaaccagttaatatgcagcatgaaataatgaaaaatatgcatagttgtgagcttacattattaaaacaattcttaacgagaagcaaaaacattagctctctaaaattaaatatgatatgtgattggttacagttaaaatccacttcagataacacatcaattctcaattttatagatgtggagttcatacccgtttgggttagcaattggttcagtaactggtataatctcaataaattaatcttagagtttagaagagaagaagtaataagaactggttcaattttatgtagatcactaggcaagttagtttttattgtatcatcttatggatgtgtagtaaaaagcaacaaaagtaaaagagtgagctttttcacctataaccaactgttaacatggaaagatgtgatgttaagtagattcaatgcaaacttttgtatatgggtaagtaacaacctgaacaaaaatcaagaaggactaggacttagaagcaatctgcaaggtatgttaaccaataaattatacgaaactgttgattacatgctaagcctatgctgcaatgaaggattctctctggtgaaagagttcgaaggatttattatgagtgaaattctaaaaattactgagcatgctcagttcagtactaggtttaggaatactttattgaatgggttaactgaacaattatcagtgttgaaagctaagaacagatctagagttcttggaactatattagaaaacaataattaccctatgtatgaagtagtacttaaattattaggggacaccttgaaaagcataaagttattaattaacaagaatttagaaaatgctgcagaattatattatatattcagaatttttggacaccctatggtagatgagagagaagcaatggatgctgttaaattaaacaatgagattacaaaaattcttaaattagagagtttaacagaactaagaggagcatttatactaagaattataaaagggtttgtagacaataataaaagatggcctaaaattaagaatttaaaagtgctcagcaaaagatgggctatgtatttcaaagctaaaagttaccctagccaacttgagctaagtgtacaagattttttagaacttgctgcagtgcaatttgagcaggaattctctgtacctgaaaaaaccaaccttgagatggtattaaatgataaagcaatatcacctccaaaaaagctaatatggtctgtgtatccaaaaaactacctgcctgaaactataaaaaatcagtatttagaagaggctttcaatgcaagtgacagccaaagaacaaggagagtcttagaattttacttaaaagattgtaattttgatcaaaaagaacttaaacgttatgtaattaaacaagagtatttaaatgacaaagaccacattgtctcgttaactgggaaggaaagagaattaagtgtaggtaggatgtttgcaatgcaaccaggaaaacaaagacaaatacagatattagctgagaaacttctagctgataacattgtacctttttttccagaaactttaacaaagtatggtgacttagatctccaaagaattatggaaataaaatcagaactttcctccattaaaactagaaagaatgatagctacaacaattatattgcaagagcctctatagtaacagacttaagtaagtttaatcaggcctttagatatgaaaccacagctatatgtgcagatgtagctgatgagttacatgggacacaaagcttattctgttggttacatcttattgttcccatgactacaatgatatgtgcatacagacatgcaccaccagaaacaaaaggggagtatgatatagacaaaatacaagagcaaagcggattatacagatatcatatgggagggattgaagggtggtgccagaagttatggacaatggaagcaatatccttgttagatgtagtatctgtgaagactcgctgccagatgacctctctattaaacggagacaatcagtcaatagatgttagtaaaccagtaaaattgtctgaaggtatagatgaagtaaaagcagactatagcttagcaattagaatgcttaaagaaataagagatgcttataaaaacattggtcataaactcaaagaaggtgagacatatatatcaagggatctccaatttataagtaaggtgattcaatctgaaggggtcatgcatcctacccctataaaaaagatattaagagtaggtccttggataaatacaatactagatgatattaaaaccagtgcagaatcaatagggagtctatgtcaagaactagaattcagaggggagagtatactagttagcttgatattaaggaatttctggctgtataacttgtacatgtatgagtcaaaacagcacccgttagctgggaagcaactattcaagcaattgaacaaaacattaacatctgtgcagagattttttgaactgaagaaagaaaatgatgtagttgacctatggatgaatataccaatgcagtttggagggggagatccagtagttttttacagatctttttacaggaggactcccgatttcctaactgaagcaatcagccatgtggatttactgttaaaagtgtcaaacaatatcaaagatgagactaagatacgatttttcaaagccttattatctatagaaaagaatgaacgtgctacattaacaacactaatgagagaccctcaggcagtaggatcagaacgacaagctaaggtaacaagtgatataaatagaacagcagttaccagcatactaagtctatctcctaatcagctcttctgtgatagtgctatacattatagtagaaatgaagaagaagttgggatcattgcagacaacataacacctgtctatcctcatgggttgagagtgctctatgaatcactaccttttcataaggctgaaaaggttgtcaatatgatatcaggcacaaagtctatcactaatctattacagagaacatctgctatcaatggtgaagatattgatagagcagtgtctatgatgttagagaacttaggattgttatctagaatattgtcagtaataattaatagtatagaaataccaatcaagtccaatggcagattgatatgctgtcaaatttctaagaccttgagagaaaaatcatggaacaatatggaaatagtaggagtgacatctcctagtattgtgacatgtatggatgttgtgtatgcaactagttctcatttaaaaggaataattattgaaaaattcagtactgacaagaccacaagaggtcagaggggaccaaaaagcccctgggtaggatcaagcactcaagagaaaaaattggttcctgtttataatagacaaattctttcaaaacaacaaaaagagcaactggaagcaataggaaaaatgaggtgggtgtacaaaggaactccagggctaagaagattgctcaacaagatttgcataggaagtttaggtattagctataaatgtgtaaaacctttattaccaagattcatgagtgtaaacttcttacataggttatctgttagtagtagacccatggaattcccagcttctgttccagcttacaggacaacaaattaccattttgacactagtccaattaaccaagcattaagtgagaggttcgggaacgaagacattaatctagtgttccaaaatgcaatcagctgcggaattagtataatgagtgttgtagaacagttaactggtagaagcccaaaacaattagtcttaatccctcaattagaagagatagatattatgcctcctcctgtatttcaaggaaaattcaattataaactagttgataagataacctctgatcaacacatcttcagtcctgacaaaatagacatattaacactagggaagatgcttatgcctaccataaaaggtcaaaaaactgatcagttcttaaataagagagaaaactattttcatggaaataatttaattgaatctttatctgcagcacttgcatgccactggtgtggaatattaacagaacagtgtatagaaaacaatatctttaggaaagattggggtgatgggttcatctcagatcatgccttcatggatttcaaggtatttctatgtgtatttaaaaccaaacttttatgtagttggggatctcaaggaaagaatgtaaaagatgaagatataatagatgaatccattgacaaattattaagaattgacaacaccttttggagaatgttcagcaaagtcatgtttgaatcaaaagtcaaaaaaagaataatgttatatgatgtgaaattcctatcattagtaggttatataggatttaaaaactggtttatagaacagttaagagtggtagaattgcatgaggtaccttggattgtcaatgctgaaggagagttagttgaaattaaatcaatcaaaatttatctgcagttaatagaacaaagtctatctttgagaataactgtattgaattatacagatatggcacatgctcttacacgattaattaggaaaaaattgatgtgtgataatgcactcttcaatccaagttcatcaccaatgtttaatctaacccaggttattgatcctacaacacaactagactattttcctaggataatatttgagaggttaaaaagttatgataccagttcagactacaacaaagggaagttaacaaggaattacatgacattattaccatggcaacacgtaaacaggtacaattttgtctttagttctacaggttgtaaaatcagtttgaagacatgcatcgggaaattgataaaagatttaaatcctaaagttctttactttattggagaaggagcaggtaactggatggcaagaacagcatgtgaatatcctgatataaaatttgtatataggagtttaaaagatgaccttgatcaccattacccattagaatatcaaagggtaataggtgatctaaatagggtgatagatagtggtgaaggattatcaatggaaaccacagatgcaactcaaaaaacccattgggacttgatacacagaataagtaaagatgccttattgataacattgtgtgatgcagaattcaaaaacagagatgacttctttaagatggtaatcctttggagaaaacatgtattatcttgtagaatctgtacagcttatggaacagatctttacttatttgcgaagtatcatgcggtagactgcaatataaaattaccattttttgtaagatctgtagctacttttattatgcaaggaagcaaattatcagggtcagaatgttacatacttttaacattaggtcatcacaataatctaccctgtcatggagaaatacaaaattccaaaatgagaatagcagtgtgtaatgatttctatgcttcaaagaaactggacaacaaatcaattgaagcaaactgcaaatctcttctatcaggattgagaatacctataaacaaaaaggagttgaatagacaaaagaaattgttaacactacaaagtaaccattcttctatagcaacagttgggggcagtaagattatagaatccaaatggttaaagaataaagcaagtacaataattgattggttagagcatattttgaattctccaaaaggtgaattaaactatgatttctttgaagcattagagaacacataccccaatatgatcaagcttatagataatttgggaaatgcagaaataaagaaactaatcaaggtcactgggtatatgcttgtgagtaagaag
>KC562231-2004.574
atggatccgttttgtgaatccactgtcaatgtctatcttcctgattcatatctcaaaggagtaatatctttcagtgaaaccaatgcaattggctcatgccttttgaaaagaccctatctaaaaaaagataacactgctaaagttgctgtagaaaaccctgttgttgaacatgtcagacttagaaatgcagtcatgaccaaaatgaagatatcagattataaagtggttgaaccaattaatatgcagcatgaaataatgaaaaatatacacagttgtgagctcacattattaaaacaattcttaacaagaagtaaaaacattagctctctaaaattaagtatgatatgtgattggttacagttaaaatccacctcagataacacatcaattcttaattttatagatgtggagtttatacccgtttgggtgagcaattggtttagtaactggtataatctcaataaattaatcttagagtttagaagagaggaagtaataagaactggttcaattttatgcagatcactaggcaagttagttttcattgtatcatcttatgggtgtgtagtaaaaagcaacaaaagtaaaagagtaagttttttcacatataaccaactgttaacatggaaagatgtgatgttaagtaggttcaatgcaaacttttgtatatgggtaagtaacaacctgaacaaaaatcaagaaggactaggatttagaagtaatctacaaggtatgttaaccaataagttatatgaaactgttgattatatgttaagtctatgtagcaatgaagggttctcactagtgaaagagttcgaaggctttattatgagtgaaattcttaaaattactgagcatgctcaattcagtactaggtttaggaatactttattaaatgggttgactgaacaattatcaatgttgaaagctaaaaacagatctagagttcttggcactatattagaaaacaatgattaccccatgtatgaagtagtacttaaattattaggagacactttgaaaagtataaaattattaattaacaagaatttagaaaatgctgcagaattatattatatattcagaatttttggacaccctatggtagatgagagggaagcaatggatgctgttaaattaaataatgagattacaaaaattcttaaactggagagcttaacagaactaaggggagcatttatactaagaattataaaagggtttgtagataataataaaagatggcctaaaattaagaatttaaaagtgctcagtaaaagatgggttatgtatttcaaagctaaaagttaccccagccaacttgagctaagtgtacaagattttttagaacttgctgcagtacaattcgaacaggaattttctgtccctgaaaaaaccaatcttgagatggtattaaatgataaagcaatatctccaccaaaaaagttaatatggtcggtatatccaaaaaattatctacctgaaattataaaaaatcaatatttagaagaggtctttaatgcaagtgacagtcaaagaacaaggagagtcttagaattttacttaaaggattgcaaatttgatcaaaaagacctcaaacgttatgtaactaaacaagagtatctaaatgacaaagaccatattgtctcattaactgggaaagaaagagaattaagtgtaggcaggatgtttgcaatgcaacctggcaaacaaagacaaatacagatactagctgagaaacttttagctgataatattgtaccctttttcccagaaactttaacaaagtatggtgacttggatctacaaagaattatggaaatgaaatcggaactttcttctattaaaactaggaagaatgatagttacaacaattatattgcaagagcctccatagtaacagacctaagtaaattcaatcaagcctttagatatgaaaccacagctatctgtgcagatgtggcagatgagttacatggtacgcaaagcttattttgttggttacatcttattgttcccatgaccacaatgatatgtgcatacagacatgcaccaccagaaacaaagggggagtatgatatagacaaaatagaagagcaaagtgggctatacagataccatatgggagggattgaagggtggtgtcagaagttatggacaatggaggcgatatccttgttagatgtagtatctgttaagactcgttgtcagatgacctctctattaaacggagacaatcaatcaatagatgtcagtaaaccagtaaaattgtctgaaggtatagatgaagtaaaagcagattatagcttagcaattaaaatgctgaaagagataagagatgcctataaaaacattggccataaactcaaagaaggtgaaacatatatatcaagagatctccaatttataagtaaggtgattcaatctgagggagtcatgcatcctacccccataaaaaagatattaagggtaggtccctggataaatacaatactagatgacattaaaaccagtgcagaatcaatagggagtctgtgtcaagaactagagttcagaggagaaagtatactagttagcttgatattaaggaatttctggctgtataacttatacatgcatgagtcgaaacagcatccgttagctggaaaacaactgtttaaacaattgaacaaaacactaacatctgtgcaaagattttttgagctgaagaaagaaaatgatgtggttgacctatggatgaatataccaatgcagtttggagggggagacccagtagttttttacagatctttttacagaaggactcctgatttcctgactgaagcaatcagtcatgtggatttactgttaaaagtttcaaacaatattaaaaatgagactaagatacgattctttaaagccttattatctatagaaaagaatgaacgtgctacattaacaacactaatgagagacccccaggcggtaggatcggaaagacaagctaaggtaacaagtgatataaatagaacagcagttactagcatactgagtctatctccgaatcagctcttttgtgatagtgctatacactatagcagaaatgaagaagaagtagggatcattgcagacaacataacacctgtttatcctcacggattgagagtgctctatgaatcactaccttttcataaggctgaaaaggttgttaatatgatatcaggtacaaagtctataactaacttattgcagagaacatctgctatcaatggtgaagatattgatagagcagtgtctatgatgttagagaacttagggttattatctagaatattgtcagtaataattaatagtatagaaataccaattaagtccaatggcagattgatatgctgtcaaatttctaagacattgagagaaaaatcatggaacaatatggaaatagtaggggtgacatctccaagtattgtaacatgtatggatgttgtgtatgcaactagttctcatttaaaaggaataattattgaaaaattcagtactgacaagaccacaagaggtcagaggggaccaaaaagcccctgggtaggatcaagcactcaagagaaaaaattagttcctgtttataacagacaaattctttcaaaacaacaaaaagagcaactggaagcaatagggaaaatgaggtgggtgtataaaggaactccagggctaagaagattgctcaataagatttgcataggaagcttaggtattagctataaatgtgtaaaacctctattaccaagatttatgagtgtaaatttcttacataggttatctgttagtagcagacccatggaattcccagcttctgttccagcttataggacaacaaattaccactttgacactagtccaatcaaccaagcattaagtgagaggttcgggaacgaagatattaatctagtgttccaaaatgcaatcagctgcggaatcagtataatgagtgttgtagaacagttaactggtagaagcccaaaacaattagtcttaatcccccaattagaagagatagatattatgcctcctcctgtatttcaaggaaaattcaattataaactagttgataaaataacctccgatcaacacatcttcagtcctgacaaaatagacatattaacattagggaagatgcttatgcctactataaaaggtcaaaaaactgatcagttcttaaataagagagaaaactatttccatggaaataatttaattgaatctttatctgcagcacttgcatgccattggtgtggaatattaacagaacagtgtgtagaaaacaatatctttaggaaagactggggtgatgggttcatatcagatcatgccttcatggatttcaagatatttctatgtgtatttaaaaccaaacttttatgtagttggggatcccaagggaaaaatgtaaaagatgaagatataatagatgaatccattgacaaattattaagaattgacaacactttttggagaatgttcagcaaagtcatgtttgaatcaaaggtcaaaaaaagaataatgttatatgatgtaaaattcttatcattagtaggttatataggatttaaaaactggtttatagagcagttaagagtagtagaattgcatgaagtaccctggattgtcaatgctgaaggggagctagttgaaattaaaccaatcaaaatttatttgcagttaatagaacaaagtctatctttaagaataactgttttgaattatacagacatggcacatgctcttacacgattaattaggaagaaattgatgtgtgataatgcactctttaatccaagttcatcaccgatgtttagtctaactcaagttattgatcctacaacacagctagactattttcctaaggtaatatttgaaaggttaaaaagttatgacatcagttcggattacaacaaagggaagttgacaagaaattacatgacattattaccatggcagcacgtaaacaggtataattttgtctttagttcaacaggatgtaaaatcagcttgaagacatgcatcgggaaattgataaaggacttaaaccctaaggttctttactttattggagaaggagcaggtaactggatggcaagaacagcatgtgagtatcctgacataaaatttgtatataggagtttaaaggatgatcttgatcaccattacccattagaatatcaaagggtaataggtgatttaaatagagtgatagatggtggtgaaggattatcaatggagaccacagatgcaactcaaaagactcattgggacttgatacacaggataagtaaagatgctttattgataacattgtgtgatgcagaattcaaaaacagagatgatttctttaaaatggtaattctttggagaaaacatgtattatcatgtagaatctgtacagcttatggaacagatctttacttatttgcaaagtatcatgcgacggactgcaatataaaattaccattttttgtaaggtctgtagctacttttattatgcaaggaagcaaattgtcaggatcagaatgttacatacttttaacattaggtcatcacaataatctgccatgtcacggagaaatacaaaattccaaaatgagaatagcagtgtgtaatgatttccatgcctcaaaaaaactagacaacaaatcaattgaagcaaactgcaaatctcttctatcaggattaagaataccaataaacaaaaaagagttaaatagacaaaagaaactgttaacactacaaagcaatcattcttccatagcaacagttggcggcagtaagattatagaatccaaatggttaaagaataaagcaagtacaataattgattggttagagcatatcttgaattctccaaaaggtgaattaaattatgatttctttgaagcattagagaacacatatcctaatatgatcaagcttatagataacctgggaaatgcagagataaaaaaactaatcaaagttaccgggtatatgcttgtgagtaagaag
>KC562232-2001.096
atggatccgttttgtgaatccactgtcaatgtctatcttcctgattcatacctcaaaggagtaatatctttcagtgaaaccaatgcaattggctcatgccttttgaaaagaccctatctaaaaaaagataacactgctaaagttgctgtagaaaaccctgttgttgaacatgtcagacttagaaatgcagtcatgaccaaaatgaagatatcagattataaagtggttgaaccaattaatatgcagcatgaaataatgaaaaatatacacagttgtgagctcacattattaaaacaattcttaacaagaagtaaaaacattagctctctaaaattaagtatgatatgtgattggttacagttaaaatccacctcagataacacatcaattcttaattttatagatgtggagtttatacctgtttgggtgagcaattggtttagtaactggtataacctcaataaattaatcttagagtttagaagagaggaagtaataagaactggttcaattttatgcagatcactaggcaagttagttttcattgtatcatcttatgggtgtgtagtaaaaagcaacaaaagtaaaagagtaagttttttcacatataaccaactgttaacatggaaagatgtgatgttaagtaggttcaatgcaaacttttgtatatgggtaagtaacaacctgaacaaaaatcaagaaggactaggatttagaagtaatctacaaggtatgttaaccaataagttatatgaaactgttgattatatgttaagtctatgtagcaatgaagggttctcactagtgaaagagttcgaaggctttattatgagtgaaattcttaaaattactgagcatgctcaattcagtactaggtttaggaatactttattaaatgggttgactgaacaattatcaatgttgaaagctaaaaacagatctagagttcttggcactatattagaaaacaatgattaccccatgtatgaagtagtacttaaattattaggggacaccttgaaaagtataaaattattaattaacaagaatttagaaaatgctgcagaattatattatatattcagaatttttggacaccctatggtagatgagagggaagcaatggatgctgttaaattaaataatgagattacaaaaattcttaaactggagagcttaacagaactaaggggagcatttatactaagaattataaaagggtttgtagataataataaaagatggcctaaaattaagaatttaaaagtgctcagcaaaagatgggttatgtatttcaaagctaaaagttaccctagccaacttgagctaggtgtacaagattttttagaacttgctgcagtacaattcgaacaggaattttctgtccctgaaaaaaccaatcttgagatggtattaaatgataaagcaatatctccaccaaaaaagttaatatggtcggtatatccaaaaaattatctacctgaaattataaaaaatcaatatttagaagaggtcttcaatgcaagtgacagtcaaagaacaaggagagtcttagaattttacttaaaagattgcaaatttgatcaaaaagacctcaaacgttatgtaactaaacaagagtatctaaatgacaaagaccacattgtctcattaactgggaaagaaagagaattaagtgtaggcaggatgtttgcaatgcaacctggcaaacaaagacaaatacagatactagctgagaaacttttagctgataatattgtaccctttttcccagaaactttaacaaagtatggtgacttggatctccaaagaattatggaaatgaaatcagaactttcttccattaaaactaggaagaatgatagttacaacaattatattgcaagagcctccatagtaacagacctaagtaaattcaatcaagcctttagatatgaaaccacagctatctgtgcagatgtagcagatgagttacatggtacgcaaagcttattttgttggttacatcttattgttcccatgaccacaatgatatgtgcatacagacatgcaccaccagaaacaaagggggagtatgatatagacaaaatagaagagcaaagtgggctatacagataccatatgggagggattgaagggtggtgtcagaagttatggacaatggaggcgatatccttgttagatgtagtatctgttaagactcgttgtcagatgacctctctattaaacggagacaatcaatcaatagatgtcagtaaaccagtaaaattgtctgaaggtatagatgaagtaaaagcagattatagcttagcaattaaaatgctgaaagagataagagatgcctataaaaacattggccataaactcaaagaaggtgaaacatatatatcaagagatctccaatttataagtaaggtgattcaatctgagggagtcatgcatcctacccccataaaaaagatattaagggtaggtccctggataaatacaatactagatgacattaaaaccagtgcagaatcaatagggagtctgtgtcaagaactagagttcagaggagaaagtatactagttagcttgatattaaggaatttctggctgtataacttatacatgcatgagtcaaaacagcatccgttagctggaaaacaactgtttaaacaattgaacaaaacactaacatctgtgcaaagattttttgagctgaagaaagaaaatgatgtggttgacctatggatgaatataccaatgcagtttggagggggagacccagtagttttttacagatctttttacagaaggactcctgatttcctgactgaagcaatcagccatgtggatttactgttaaaagtttcaaacaatattaaaaatgagactaagatacgattctttaaagccttattatctatagaaaagaatgaacgtgctacattaacaacactaatgagagacccccaggcggtaggatcggaaagacaagctaaggtaacaagtgatataaatagaacagcagttactagcatactgagtctatctccgaatcagctcttttgtgatagtgctatacactatagcagaaatgaagaagaagtagggatcattgcagacaacataacacctgtttatcctcacggattgagagtgctctatgaatcactaccttttcataaggctgaaaaggttgttaatatgatatcaggtacaaagtctataactaacctattgcagagaacatctgctatcaatggtgaagatattgatagagcagtgtctatgatgttagagaacttagggttgttatctaggatattgtcagtaataattaatagtatagaaataccaattaagtccaatggcagattgatatgctgtcaaatttctaagactttgagagaaaaatcatggaacaatatggaaatagtaggggtgacatctccaagtattgtaacatgtatggatgttgtgtatgcaactagttctcatttaaaaggaataattattgaaaaattcagtactgacaagaccacaagaggtcagagaggaccaaaaagcccctgggtaggatcaagcactcaagagaaaaaattagttcctgtttataacagacaaattctttcaaaacaacaaaaagagcaactggaagcaatagggaaaatgaggtgggtgtataaaggaactccagggctaagaagattgctcaataagatttgcataggaagtttaggtattagctataaatgtgtaaaacctctattaccaagatttatgagtgtaaacttcttacataggttatctgttagtagcagacccatggaattcccagcttctgttccagcttataggacaacaaattaccactttgacactagtccaatcaaccaagcattaagtgagaggttcgggaacgaagacattaatctagtgttccaaaatgcaatcagctgcggaattagtataatgagtgttgtagaacagttaactggtagaagcccaaaacaattagccttaatcccccaattagaagagatagatattatgcctcctcctgtatttcaaggaaaattcaattataaactagttgataaaataacctccgatcaacacatcttcagtcctgacaaaatagacatattaacactagggaagatgcttatgcctactataaaaggtcaaaaaactgatcagttcttaaataagagagaaaactatttccatggaagtaatttaattgaatctttatctgcagcacttgcatgccattggtgtggaatattaacagaacagtgtgtagaaaacaatatctttaggaaagactggggtgatgggttcatatcagatcatgccttcatggatttcaagatatttctatgtgtatttaaaaccaaacttttatgtagttggggatcccaagggaaaaatgtaaaagatgaagatataatagatgaatccattgacaaattattaagaattgacaacactttttggagaatgttcagcaaagtcatgtttgaatcaaaggtcaaaaaaagaataatgttatatgatgtaaaattcttatcattagtaggttatataggatttaaaaactggtttatagagcagttaagagtagtagaattgcatgaagtaccctggattgtcaatgctgaaggggagctagttgaaattaaaccaatcaaaatttatttgcagttaatagaacaaagtctatctttaagaataactgttttgaattatacagacatggcacatgctcttacacgattaattaggaagaaattgatgtgtgataatgcactctttaatccaagttcatcaccgatgtttagtctaactcaagttattgatcctacaacacagctagactattttcctaaggtaatatttgaaaggttaaaaagttatgacaccagttcggactacaacaaagggaagttaacaagaaattacatgacattattaccatggcagcacgtaaacaggtataattttgtctttagttcaacaggatgtaaaatcagcttgaagacatgtatcgggaaattgataaaggacttaaaccctaaggttctttattttattggagaaggagcaggtaactggatggcaagaacagcatgtgagtatcctgacataaaatttgtatataggagtttaaaggatgatcttgatcaccattacccattagaatatcaaagggtaataggtgatttaaatagagtgatagatggtggtgaaggattatcaatggagaccacagatgcaactcaaaagactcattgggacttgatacacagaataagtaaagatgctttattgataacattgtgtgatgcagaattcaaaaacagagatgatttctttaaaatggtaattctttggagaaaacatgtattatcatgtagaatctgtacagcttatggaacagatctttacttatttgcaaagtatcatgcgacggactgcaatataaaattaccattttttgtaaggtctgtagctacttttattatgcaaggaagcaaattgtcaggatcagaatgttacatacttttaacattaggtcatcacaataatctgccatgtcacggagaaatacaaaattccaaaatgagaatagcagtgtgtaatgatttccatgcctcaaaaaaactagacaacaaatcaattgaagcaaactgcaaatctcttctatcaggattaagaataccaataaacaaaaaagagttaaatagacaaaagaaactgttaacactacaaagcaatcattcttccatagcaacagttggcggcagtaagattatagaatccaaatggttaaagaataaagcaagtacaataattgattggttagagcatatcttgaattctccaaaaggtgaattaaactatgatttctttgaagcattagagaacacatatcccaatatgatcaagcttatagataacctgggaaatgcagagataaaaaaactaatcaaagttaccgggtatatgcttgtgagtaagaag
>KC562233-2003.652
atggatcctcttaatgaatccactgttaatgtctatctccctgattcgtaccttaaaggagtgatttcttttagtgaaactaatgcaattggttcatgtctcttaaaaagaccttacttaaaaaatgacaacactgcaaaagttgccatagagaatcctgttattgagcatgttagactcaaaaatgcagtcaattctaaaatgaaaatatcagattacaaggtagtagaaccagtaaacatgcaacatgaaataatgaagaatgtacacagttgtgagctcacactattgaaacagttcttaacaaggagtaaaaacattagcactctcaaattaaatatgatatgtgattggttgcaattaaaatctacatcagacgatacctcaatcctaagttttatagatgtagaatttatacccagttgggtaagcaactggtttagtaattggtacaatctcaataagttaattttagaattcaggagagaggaagtaataagaaccggttcaatcttgtgcaggtcattgggtaaattagtttttattgtatcatcatatggatgtatcgtcaagagcaacaaaagcaaaagagtaagcttcttcacatacaatcaactgttaacatggaaagatgtgatgttaagtcgattcaatgcgaatttttgtatatgggtgagcaacagtctaaatgaaaatcaggaagggctagggttgagaagcaatctgcaaggtatgctaaccaataaactatatgaaactgtagattatatgctaagtttatgttgcaatgaaggtttttcacttgtgaaagagttcgaaggtttcattatgagtgaaatccttaggattactgaacatgctcaattcagtactagatttagaaatactttattaaatggattaacagatcaattaataaaattaaaaaataaaaacaggatcagagttcatggtaccgtattggaaaataatgattatccaatgtatgaagttgtacttaaattattaggagatactctgagatgcatcaaattattaatcaataaaaacttagagaatgctgcagaattatactatatattcagaatttttggtcacccaatggtagatgaaagagatgcaatggatgctgtcaaactaaacaatgaaatcacaaagatccttaggttggagagcttgacagaactaagaggagcattcatattaaggattatcaaaggatttgtggacaacaacaaaaggtggcccaaaattaaaaacttaaaagtgcttagcaaaagatggactatgtacttcaaagcaaaaaattaccccagtcaactcgaattaagtgaacaagactttctagagcttgctgcaatacaatttgaacaagagttttctgttcctgaaaaaaccaatcttgagatggtattaaatgacaaagctatatcacctcctaaaagattaatatggtctgtgtatccaaagaattacttacctgaaacgataaaaaatcgatatctagaagaaactttcaatgcaagtgatagtctcaaaacaagaagagtgctagagtactatttgaaagacaataaatttgatcaaaaggaactcaaaagttatgttgttagacaagaatatttaaatgataaggaacacattgtctcgttaactggaaaagaaagagaattaagtgtaggtagaatgtttgctatgcaaccagggaaacagcgacaaatacaaatattggcagagaaattgttagctgataacattgtacctttcttcccagaaactttaacaaagtatggtgatctagatcttcagagaataatggaaatcaaatcggagctttcttctattaaaaccagaagaaatgacagttataataattacattgcaagagcatccatagtaactgatttaagcaagttcaaccaagcctttagatatgaaactacagcaatctgcgcagatgtagcagacgaattacatggaacacaaagcttattctgttggttacatcttatcgttcctatgactacaatgatatgtgcctacagacatgcaccaccagaaacaaaaggtgaatatgatatagataagatagaagagcaaagtggtttatatagatatcatatgggtggtattgaaggatggtgtcaaaaactctggacaatggaagctatatctttattggatgttgtatctgtaaagacacggtgtcaaatgacatctttattaaacggtgataaccaatcaatagatgtaagtaaaccagtcaagttatctgaaggtttggatgaagtgaaggcagattatcgcttggcaataaaaatgctaaaggaaataagagatgcatacagaaatataggccataaacttaaagaaggggaaacatatatatcaagggaccttcagttcataagcaaggtgattcaatctgaaggagtaatgcatcctacccctataaaaaagatcttaagagtaggaccatggataaacacaatattagatgacattaaaactagtgctgagtcaatagggagtttatgtcaagaattagaatttaggggagaaagcataatagttagtctgatattaagaaatttctggttgtataacttatacatgcatgaatcaaaacaacatcctctggcagggaagcagttattcaaacaactaaataaaacattaacatcagtgcagagattttttgaaatcaaaaaggaaaatgaagtagtagatctatggatgaacataccaatgcaatttggaggaggagatccagtagtcttctatagatctttctatagaaggactcctgattttttaactgaggcaatcagccatgtggatattctgttaaaaatatcagctaacataaaaaatgaaacgaaaataagttttttcaaagccttactatcaatagaaaaaaatgaacgtgctacactgacaacactaatgagagatcctcaggctgttggatcagaacgacaagcaaaagtaacaagtgatatcaatagaacagcagttaccagtatcttaagtctttccccaaatcaacttttcagtgatagtgctatacactacagcagaaatgaagaagaagtaggaatcattgcagaaaacataacacccgtttatcctcatgggctgagagttttatatgaatcattaccctttcacaaagctgaaaaagttgtaaacatgatatcagggacaaaatctataactaacctattacagagaacatctgctatcaatggtgaagatattgacagggctgtatctatgatgttggagaatctaggattattgtctagaatattgtcagtagttgttgatagtatagaaattctaaccaaatctaatggtaggctgatatgttgtcaaatctctaggactttaagagagacatcatggaataatatggaaatagttggagtaacatctcctagcatcactacatgcatggatgtcatatatgcaactagttctcatttgaaggggataattattgaaaagttcagcactgacagaactacaaggggtcaaagaggtccaaaaagcccttgggtaggatcgagtactcaagagaaaaaattagtacctgtttataacagacaaattctctcaaaacaacaaagagaacagctagaagcaattggaaaaatgagatgggtgtataaagggacaccaggcttgcggcgattactcaacaagatctgtcttgggagtttaggcattagttacaagtgtgtaaaacctttattacctagatttatgagtgtaaatttcttacatagattatctgtcagtagtagacctatggaattcccagcatcagttccagcttatagaacaacaaattaccattttgacactagtcctattaatcaagcactaagtgagagatttgggaatgaagatattaacttggtcttccaaaatgcaatcagctgtggaattagcataatgagtgtagtagaacaattaacaggtagaagcccaaaacagttagttttaataccccaattagaggaaatagacattatgccaccaccggtgtttcaagggaaattcaattataaactggtggataagataacttctgatcaacatatcttcagtccggacaaaatagatatgttaacactagggaaaatgctcatgcccactataaagggtcagaaaacagatcagttcttaaataagagagagaattatttccatggaaacaatcttattgagtctttatcagcagcattagcatgtcattggtgtgggatattaacagaacaatgcatagaaaataatattttcaagaaagactggggtgacgggtttatatcagatcatgcctttatggacttcaaaatcttcctatgtgtctttaaaaccaaacttttatgtagttggggatcccaagggaaaaacattaaagatgaagatgtagtagatgagtcaatagataaattgttaaggattgacaatactttttggagaatgttcagcaaggttatgtttgaaccaaaagttaagaaaaggataatgttatatgatgtaaagttcctatcattagtaggttacatagggtttaagaactggtttatagagcagttgagatcagctgagttgcatgaaataccttggattgtcaatgccgagggtgatttggttgagatcaaatcaattaaaatctatttgcaactgatagaacaaagcttatttttgagaataactgttctgaactatacagatatggcacatgctctcacacgattaatcagaaagaagttgatgtgtgataatgcactgttaaccccaatttcatccccaatggttaacttaactcaagttattgatcccacaacacaattagattacttccctaagataacattcgaaaggctaaaaaattatgacacaagttcaaattatgctaaagggaagctaacaagaaattacatgatactgttgccatggcagcatgttaatagatataactttgtctttagttctactggatgtaaagttagtctgaaaacatgtattggaaaacttatgaaagacttaaatcctaaagttttgtactttattggagaaggagcaggaaattggatggccagaacagcatgtgaatatcctgatattaagtttgtatatagaagtttgaaagatgatcttgatcatcattatcctttggaataccagagagtgataggtgaattaagcagaatcatagatagtggtgaagggctttcaatggaaacaacagacgcaactcaaaaaactcattgggatttgatacacagggtaagcaaagatgctttattaataactttatgtgatgcagaatttaaggacagagatgatttttttaagatggtaattctatggagaaaacatgtattatcatgcagaatttgcactacttatgggacagacctctatttattcgcaaagtatcatgctaaagactgcaatgtaaaattacctttttttgtgagatcagttgctacttttattatgcagggtagtaagctgtcaggctcagaatgctacatactcttaacactaggccaccacaacagtttaccttgccatggagaaatacaaaattctaagatgaaaatagcagtgtgtaatgatttttatgctgcaaaaaaactcgacaataaatcaattgaagctaattgtaaatcacttttatcagggctaagaatacctataaataagaaggaactagatagacagagaaaattattaacactacaaagcaatcattcttctgtagcaacagttggtggcagtaagatcatagagtctaaatggttaacaaacaaagcaagtacaataattgattggttagaacatattttaaattctccaaagggcgaattaaattatgatttttttgaagcattagagaacacttaccctaatatgattaagctaatagataacctagggaatgcagagattaaaaaactgatcaaagtaacaggatacatgcttgtaagtaaaaaa
>KC562235-2004
atggatcccttttgtgagtctactgttaatgtttatctccctgattcatatctcaaaggagtaatatcttttagtgaaaccaacgcaattggctcatgcctcttgaaaagaccctatctaaaaaatgataacactgccaaagttgctgtagaaaaccctgttgttgaacatgtaaggcttagaaatgcagtcatgaccaaaatgaagatatcagattataaagtggttgaaccagttaatatgcagcatgaaataatgaaaaatatgcatagttgtgagcttacattattaaaacaattcttaacgagaagcaaaaacattagctctctaaaattaaatatgatatgtgattggttacagttaaaatccacttcagataacacatcaattctcaattttatagatgtggagttcatacccgtttgggttagcaattggttcagtaactggtataatctcaataaattaatcttagagtttagaagggaagaagtaataagaactggttcaattttatgtagatcactaggcaagttagtttttattgtatcatcttatggatgtgtagtaaaaagcaacaaaagtaaaagagtgagctttttcacctataaccaactgttaacatggaaagatgtgatgttaagtagattcaatgcaaacttttgtatatgggtaagtaacaacctgaacaaaaatcaagaaggactaggacttagaagcaatctgcaaggtatgttaaccaataaattatacgaaactgttgattacatgctaagcctatgctgcaatgaaggattctctctggtgaaagagttcgaaggatttattatgagtgaaattttaaaaattactgagcatgctcagttcagtactaggtttaggaatactttattgaatgggttaactgaacaattatcagggttgaaagctaagaacagatctagagttcttggaactatattagaaaacaataattaccctatgtatgaagtagtacttaaattattaggggacaccttgaaaagtataaagttattaattaacaagaatttagaaaatgctgcagaattatattatatattcagaatttttggacaccctatggtagatgagagagaagcaatggatgctgttaaattaaacaacgagattacaaaaattcttaaattagagagtttaacagaactaagaggagcatttatactaagaattataaaagggtttgtagacaataataaaagatggcctaaaattaagaatttaaaagtgctcagcaaaagatgggctatgtattttaaagctaaaagttaccctagccaacttgagctaagtgtacaagattttttagaacttgctgcagtgcaatttgagcaggaattctctgtacctgaaaaaaccaaccttgagatggtattaaatgataaagcaatatcacctccaaaaaagctaatatggtctgtatatccaaaaaactacctgcctgaaaccataaaaaatcagtatttagaagaggctttcaatgcaagtgacagccaaagaacaaggagagtcttagaattttacttaaaagattgtaattttgatcaaaaagaacttaaacgttatgtaattaaacaagagtatctaaacgacaaagaccacattgtctcgttaactgggaaagaaagagaattaagtgtaggtaggatgtttgcaatgcaaccaggaaaacaaagacaaatacagatattagctgagaaacttctagctgataacattgtaccttttttcccagaaactttaacaaagtatggtgacttagatctccaaagaattatggaaataaaatcagaactttcctctattaaaactagaaagaatgatagctacaacaattatattgcaagagcctctatagtaacagacttaagtaagtttaatcaggcctttagatatgaaaccacagctatatgtgcagatgtagctgatgagttacatgggacacaaagcttattctgttggttacatcttattgttcccatgactacaatgatatgtgcatacagacatgcaccaccagaaacaaaaggggagtatgatatagacaaaatacaagagcaaagcggattatacagatatcatatgggagggattgaagggtggtgccagaagttatggacaatggaagcaatatccttgttagatgtagtatctgtgaagacacgctgccagatgacttctctattaaacggagacaatcagtcaatagatgttagtaaaccagtaaagctgtctgaaggtgtagatgaagtaaaagcagactatagcttagcaattagaatgcttaaagaaataagagatgcttataaaaacattggtcataaactcaaagaaggtgagacatatatatcaagggatctccaatttataagtaaggtgattcaatctgaaggggtcatgcatcctacccctataaaaaagatattaagagtaggtccttggataaatacaatactagatgatattaaaaccagtgcagaatcaatagggagtctatgtcaagaactagaattcagaggggagagtatactagttagcttgatattaaggaatttctggctgtataacttgtacatgtatgagtcaaaacagcacccgttagctgggaagcaactattcaagcaattgaacaaaacattaacatctgtgcaaagattttttgaactgaagaaagaaaatgatgtggttgacctatggatgaatataccaatgcagtttggagggggagatccagtagttttttacagatctttttacagaaggactcccgatttcctaactgaagcaatcagccatgtggatttactgttaaaagtgtcaaacaatatcaaagatgagactaagatacgatttttcaaagccttattatctatagaaaagaatgaacgtgctacattaacaacactaatgagagaccctcaagcagtaggatcagaacgacaagctaaggtaacaagtgatataaatagaacagcagttaccagcatactaagtctatctcctaatcagctcttctgtgatagtgctatacattatagtagaaatgaagaagaagttgggatcattgcagacaacataacacctgtctatcctcatgggttgagagtgctctatgaatcactaccttttcataaggctgaaaaggttgtcaatatgatatcaggcacaaagtctatcactaatctattacaaagaacatctgctatcaatggtgaagatattgatagagcagtgtctatgatgttagagaacttagggttgttatctaggatattgtcaataataattaatagtatagaaataccaatcaagtccaatggcagattgatatgctgtcaaatttccaagaccttgagagaaaaatcatggaacaatatggaaatagtgggagtgacatctcctagtattgtgacatgtatggatgttgtgtatgcaactagttctcatttaaaaggaataattattgaaaaatttagtactgacaagaccacaagaggtcagaggggaccaaaaagcccctgggtaggatcaagcactcaagagaaaaaattggttcctgtttataatagacaaattctttcaaaacaacaaaaagagcaactggaagcaataggaaaaatgaggtgggtgtataaaggaactccagggctaagaagattgcttaacaagatttgcataggaagtttaggtattagctataaatgtgtaaaacctttattaccaagattcatgagtgtaaacttcttacataggttatctgttagtagtagacccatggaattcccagcttctgttccagcttacaggacaacaaattaccattttgacactagtccaatcaaccaagcattaagtgagaggttcgggaacgaagacattaatctagtgttccaaaatgcaatcagctgcggaattagtataatgagtgttgtagaacagttaactggtagaagcccaaaacaattagtcttaatccctcaattagaagagatagatattatgcctcctcctgtatttcaaggaaaattcaattataaactagttgataagataacctctgatcaacacatcttcagtcctgacaaaatagacatattaacactagggaagatgcttatgcctaccataaaaggtcaaaaaactgatcagttcttaaataagagagaaaactattttcatggaaataatttaattgaatctttatctgcagcacttgcatgccactggtgtggaatattaacagaacagtgtatagaaaacaatatctttaggaaagattggggtgatgggttcatctcagatcatgccttcatggatttcaaggtttttctatgtgtatttaaaaccaaacttttatgtagttggggatctcaaggaaagaatgtaaaagatgaagatataatagatgaatccattgacaaattattaagaattgacaacaccttttggagaatgttcagcaaagtcatgtttgaatcaaaagtcaaaaaaagaataatgttatatgatgtgaaattcctatcattagtaggttatataggatttaaaaactggtttatagaacagttaagagtggtagaattgcatgaggtaccttggattgtcaatgctgaaggagagttagttgaagttaaatcaatcaaaatttatctgcagttaatagaacaaagtctatctttgagaataactgtattgaattatacagatatggcacatgctcttacacgattaattaggaaaaaattgatgtgtgataatgcactcttcaatccaagttcatcaccaatgtttaatctaacccaggttattgatcctacaacacaactagactattttcctaggataatatttgagagattaaaaagttatgataccagttcagactacaacaaagggaagttaacaaggaattacatgacattattaccatggcaacacgtaaacaggtacaattttgtctttagttctacaggttgtaaaatcagtttgaagacatgcatcgggaaattgataaaggatttaaatcctaaagttctttactttattggagaaggagcaggtaactggatggcaagaacagcatgtgaatatcctgatataaaatttgtatataggagtttaaaagatgaccttgatcaccattacccattagaatatcaaagggtaataggtgatctaaatagggtgatagatagtggtgaaggattatcaatggaaaccacagatgcaactcaaaaaacccattgggacttgatacacagaataagtaaagatgccttattgataacattgtgtgatgcagaattcaaaaacagagatgacttctttaagatggtaatcctttggagaaaacatgtattatcttgtagaatctgtacagcttatggaacagatctctacctatttgcaaagtatcatgcggtggactgcaacataaaattaccattttttgtaagatctgtagctacttttattatgcaaggaagcaaattatcagggtcagaatgttacatacttttaacattaggtcatcacaataatctaccctgtcatggagaaatacaaaattccaaaatgagaatagcagtgtgtaatgatttctatgcctcaaagaaactggacaacaaatcaattgaagcaaactgcaaatctcttctatcaggattgagaatacctataaacaaaaaggagttgaatagacaaaagaaattgttaacactacaaagtaaccattcttctatagcaacagttgggggcagtaagattatagaatccaaatggttaaagaataaagcaagtacaataattgattggttagagcatattttgaattctccaaaaggtgaattaaactatgatttctttgaagcattagagaacacataccccaatatgatcaagcttatagataatttgggaaatgcagaaataaagaaactaatcaaggtcactgggtatatgcttgtgagtaagaag
>KC562238-1996.205
atggatccattttgtgaatccactgtcaatgtttatcttcctgactcatatctcaaaggagtaatatctttcagtgaaaccaatgcaattggctcatgccttttgaaaagaccctatctaaagaaagataacactgctaaagttgctgtagaaaaccctgttgttgaacatgtcagacttagaaatgcagtcatgaccaaaatgaaaatatcagattataaagtggttgaaccaattaatatgcagcatgaaataatgaaaaatatacacagttgtgagctcacattattaaaacaattcttaacaagaagtaaaaacattagctctctaaaattaagtatgatatgtgattggttacagttaaaacccacctcagataacacatcaattcttaattttatagatgtggagtttatacccgtttgggtgagcaattggtttagtaactggtataatctcaataaattaatcttagagtttagaagagaggaagtaataagaactggttcaattttatgtagatcactaggcaagttagttttcattgtatcatcttatgggtgtgtagtaaaaagcaacaaaagtaaaagagtaagttttttcacatataaccaactgttaacatggaaagatgtgatgttaagtaggttcaatgcaaacttttgtatatgggtaagtaacaatctgaacaaaaatcaagaaggactaggatttagaagtaatctgcaaggtatgttaaccaataaattatatgaaactgttgattatatgttaagtctatgtagtaatgaagggttctcactagtgaaagagttcgaaggctttattatgagtgaaattcttaaaattactgagcatgctcaattcagtactaggtttaggaatactttattaaatgggttgactgaacaattatcaatgttgaaagctaaaaacagatctagagttcttggcactatattagaaaacaatgattaccccatgtatgaagtagtacttaaattattaggggacactttgaaaagtataaaattattaattaacaagaatttagaaaatgctgcagaattatattatatattcagaatttttggacaccctatggtagatgagagggaagcaatggatgctgttaaattaaataatgagattacaaaaattcttaaactggagagcttaacagaactaagaggagcatttatattaagaattataaaagggtttgtagataataataaaagatggcctaaaattaagaatttaaaagtgctcagtaaaagatggattatgtatttcaaagccaaaagttaccctagccaacttgagctaagtgtacaagattttttagaacttgctgcagtacaattcgaacaggaattttctgtccctgaaaaaaccaaccttgagatggtattaaatgataaagcaatatctcctccaaaaaagttaatatggtcggtatatccaaaaaattatctacctgaaattataaaaaatcaatatttagaagaggtcttcaatgcaagtgacagtcaaagaacgaggagagtcttagaattttacttaaaagattgcaaatttgatcaaaaagaccttaaacgttatgtaactagacaagagtatctaaatgacaaagaccacattgtctcattaactgggaaagaaagagaattaagtgtaggcaggatgtttgcaatgcagccgggcaaacaaagacaaatacagatactagctgagaaacttttagctgataatattgtaccctttttcccagaaactttaacaaagtatggtgacttggatctccaaagaattatggaaatgaaatcagaactttcttccattaaaactaggaagaatgatagttacaacaattatattgcaagagcctccatagtaacagacctaagtaaattcaaccaagcctttagatatgaaaccacagctatctgtgcagatgtagcagatgagttacatggtacgcaaagcttattttgttggttacatcttattgttcccatgaccacaatgatatgtgcatacagacatgcaccaccagaaacaaagggggagtatgacatagacaaaatagaagagcaaagtgggctatacagatatcatatgggagggattgaagggtggtgtcagaagttatggacaatggaagcgatatccttgttagatgtagtatctgttaagactcgttgtcagatgacctctctattaaacggagacaatcaatcaatagatgtcagcaaaccagtaaaattgtctgaaggtacagatgaagtaaaagcagattatagcttagcaattaaaatgcttaaagagataagagatgcctataaaaacattggccataaactcaaagaaggtgaaacatatatatcaagagatctccaatttataagtaaggtgattcaatctgagggggtcatgcatcctacccccataaaaaagatattaagggtaggtccctggataaatacaatactagatgacattaaaaccagtgcagaatcaatagggagtctgtgtcaagaactagagttcagaggagaaagtatactagttagcttgatattaaggaatttctggctgtataacttatacatgcatgagtcaaaacagcatccgttagctggaaaacaactgtttaagcaactgaacaaaacactaacatctgtgcaaagattttttgagctgaagaaagaaaatgatgtggttgacctatggatgaatataccaatgcagtttggagggggagacccagtagttttttacagatctttttacagaaggactcctgatttcctgactgaagcaatcagccatgtggatttactgttaaaagtttcgaacaatattaaaaatgagactaagatacgattctttaaagccttattatctatagaaaagaatgaacgtgctacattaacaacactaatgagagacccccaggcggtaggatcggaaagacaagctaaggtaacaagtgatataaatagaacagcagttactagcatactgagtctatctccgaatcagctcttttgtgatagtgctatacactatagcagaaatgaagaagaagtagggatcattgcagacaacataacacctgtttatcctcacggattgagagtgctatatgaatcactaccttttcataaggctgaaaaggttgtcaatatgatatcaggtacaaagtctataaccaacctattgcagagaacatctgctatcaatggtgaagacattgacagagcagtgtctatgatgttagagaacttagggttgttatctaggatattgtcagtaataattaatagtatagaaataccaattaagtccaatggcagattgatatgctgtcaaatttctaagactttgagagaaaaatcatggaacaatatggaaatagtgggagtgacatctccaagtattgtaacatgtatggatgttgtgtatgcaactagttctcatttaaaaggaataattattgaaaaattcagtactgacaagaccacaagaggtcagaggggaccaaaaagcccctgggtaggatcaagcactcaagagaaaaaattagttcctgtttataacagacaaattctttcaaaacaacaaaaagagcaactggaagcaataggaaaaatgaggtgggtgtataaaggaactccagggctaagaagattgctcaataagatttgcataggaagtttaggtattagctataaatgtgtaaaacctctattaccaagattcatgagtgtaaacttcttacataggttatctgttagtagcagacccatggaattcccagcttctgttccagcttataggacaacaaattaccactttgacactagtccaatcaaccaagcattaagtgagaggttcgggaacgaagacattaatctagtgttccaaaatgcaatcagctgcggaattagtataatgagtgttgtagaacagttaaccggtagaagcccaaaacaattagtcttaatcccccaattagaagagatagatattatgcctcctcctgtatttcaaggaaaattcaattataaactagttgataaaataacctctgatcaacacatcttcagtcctgacaaaatagacatattaacactaggaaagatgcttatgcctactataaaaggtcaaaaaactgatcagttcttaaataagagagaaaactatttccatggaaataatttaattgaatctttatctgcagcacttgcatgccactggtgtggaatattaacagaacagtgtgtagaaaacaatatctttaggaaagactggggtgatgggttcatatcagatcatgccttcatggatttcaagatatttttatgtgtatttaaaaccaaacttttatgtagttggggatcccaagggaaaaatgtaaaagatgaagatataatagatgaatccattgacaaattattaagaattgacaacactttttggagaatgttcagcaaagtcatgtttgaatcaaaggtcaaaaaaagaataatgttatatgatgtaaaattcctatcattagtaggttatataggatttaaaaactggtttatagagcagttaagagtagtagaattgcatgaagtaccctggattgtcaatgctgaaggggagctagttgaaattaaaccaatcaaaatttatttgcagttaatagaacaaagtctatccttaagaataactgttttgaattatacagacatggcacatgctcttacacgattaattaggaagaaattgatgtgtgataatgcactcttcaatccaagttcatcaccaatgtttagtctaactcaagttatcgatcctacagcacagctagactattttcctaaagtaatatttgaaaggttaaaaagttatgataccagttcagactacaacaaagggaagttaacaagaaattacatgacattattaccatggcagcacgtaaacaggtataattttgtctttagctcaacaggatgtaaaatcagcttgaagacatgcatcgggaaattgataaaggacttaaaccctaaggttctttactttattggagaaggagcaggtaactggatggcaagaacagcatgtgagtatcctgacataaaatttgtatataggagtttaaaggatgatcttgaccaccattacccattagaatatcaaagggtaataggtgatttaaatagggtaatagatggtggtgaaggactatcaatggagaccacagatgcaactcaaaagactcattgggacttgatacacagaataagtaaagatgctttattgataacattgtgtgatgcagaattcaaaaacagagatgatttctttaaaatggtaattctttggagaaaacatgtattatcatgtagaatctgtacagcttatggaacagatctttacttatttgcaaagtatcatgcgacggactgcaatataaaattaccattttttgtaaggtctgtagctacttttatcatgcaaggaagtaaattgtcagggtcagaatgttacatacttttaacattaggtcatcacaataatctgccatgtcatggagaaatacaaaattccaaaatgagaatagcagtgtgtaatgatttccatgcctcaaaaaaactagacaacaaatcaattgaagcaaactgcaaatctcttctatcaggattaagaataccaataaacaaaaaagagttaaatagacaaaagaaactgttaacactacaaagcaatcattcttccatagcaacagttggcggcagtaagattatagaatccaaatggttaaagaataaagcaagtacaataattgattggttagagcatatcttgaattctccaaaaggtgaattaaactatgatttctttgaagcattagagaacacataccccaatatgatcaagcttatagataatctgggaaatgcagagataaaaaaactaatcaaagttaccgggtatatgcttgtgagtaagaag
>KC562239-1995.833
atggatccattttgtgaatccactgtcaatgtttatcttcctgactcatatctcaaaggagtaatatctttcagtgaaaccaatgcaattggctcatgccttttgaaaagaccctatctaaagaaagataacactgctaaagttgctgtagaaaaccctgttgttgaacatgtcagacttagaaatgcagtcatgaccaaaatgaaaatatcagattataaagtggttgaaccaattaatatgcagcatgaaataatgaaaaatatacacagttgtgagctcacattattaaaacaattcttaacaagaagtaaaaacattagctctctaaaattaagtatgatatgtgattggttacagttaaaacccacctcagataacacatcaattcttaattttatagatgtggagtttatacccgtttgggtgagcaattggtttagtaactggtataatctcaataaattaatcttagagtttagaagagaggaagtaataagaactggttcaattttatgtagatcactaggcaagttagttttcattgtatcatcttatgggtgtgtagtaaaaagcaacaaaagtaaaagagtaagttttttcacatataaccaactgttaacatggaaagatgtgatgttaagtaggttcaatgcaaacttttgtatatgggtaagtaacaatctgaacaaaaatcaagaaggactaggatttagaagtaatctgcaaggtatgttaaccaataaattatatgaaactgttgattatatgttaagtctatgtagtaatgaagggttctcactagtgaaagagttcgaaggctttattatgagtgaaattcttaaaattactgagcatgctcaattcagtactaggtttaggaatactttattaaatgggttgactgaacaattatcaatgttgaaagctaaaaacagatctagagttcttggcactatattagaaaacaatgattaccccatgtatgaagtagtacttaaattattaggggacactttgaaaagtataaaattattaattaacaagaatttagaaaatgctgcagaattatattatatattcagaatttttggacaccctatggtagatgagagggaagcaatggatgctgttaaattaaataatgagattacaaaaattcttaaactggagagcttaacagaactaagaggagcatttatattaagaattataaaagggtttgtagataataataaaagatggcctaaaattaagaatttaaaagtgctcagtaaaagatggattatgtatttcaaagccaaaagttaccctagccaacttgagctaagtgtacaagattttttagaacttgctgcagtacaattcgaacaggaattttctgtccctgaaaaaaccaaccttgagatggtattaaatgataaagcaatatctcctccaaaaaagttaatatggtcggtatatccaaaaaattatctacctgaaattataaaaaatcaatatttagaagaggtcttcaatgcaagtgacagtcaaagaacgaggagagtcttagaattttacttaaaagattgcaaatttgatcaaaaagaccttaaacgttatgtaactagacaagagtatctaaatgacaaagaccacattgtctcattaactgggaaagaaagagaattaagtgtaggcaggatgtttgcaatgcagccgggcaaacaaagacaaatacagatactagctgagaaacttttagctgataatattgtaccctttttcccagaaactttaacaaagtatggtgacttggatctccaaagaattatggaaatgaaatcagaactttcttccattaaaactaggaagaatgatagttacaacaattatattgcaagagcctccatagtaacagacctaagtaaattcaaccaagcctttagatatgaaaccacagctatctgtgcagatgtagcagatgagttacatggtacgcaaagcttattttgttggttacatcttattgttcccatgaccacaatgatatgtgcatacagacatgcaccaccagaaacaaagggggagtatgacatagacaaaatagaagagcaaagtgggctatacagatatcatatgggagggattgaagggtggtgtcagaagttatggacaatggaagcgatatccttgttagatgtagtatctgttaagactcgttgtcagatgacctctctattaaacggagacaatcaatcaatagatgtcagcaaaccagtaaaattgtctgaaggtacagatgaagtaaaagcagattatagcttagcaattaaaatgcttaaagagataagagatgcctataaaaacattggccataaactcaaagaaggtgaaacatatatatcaagagatctccaatttataagtaaggtgattcaatctgagggggtcatgcatcctacccccataaaaaagatattaagggtaggtccctggataaatacaatactagatgacattaaaaccagtgcagaatcaatagggagtctgtgtcaagaactagagttcagaggagaaagtatactagttagcttgatattaaggaatttctggctgtataacttatacatgcatgagtcaaaacagcatccgttagctggaaaacaactgtttaagcaactgaacaaaacactaacatctgtgcaaagattttttgagctgaagaaagaaaatgatgtggttgacctatggatgaatataccaatgcagtttggagggggagacccagtagttttttacagatctttttacagaaggactcctgatttcctgactgaagcaatcagccatgtggatttactgttaaaagtttcgaacaatattaaaaatgagactaagatacgattctttaaagccttattatctatagaaaagaatgaacgtgctacattaacaacactaatgagagacccccaggcggtaggatcggaaagacaagctaaggtaacaagtgatataaatagaacagcagttactagcatactgagtctatctccgaatcagctcttttgtgatagtgctatacactatagcagaaatgaagaagaagtagggatcattgcagacaacataacacctgtttatcctcacggattgagagtgctatatgaatcactaccttttcataaggctgaaaaggttgtcaatatgatatcaggtacaaagtctataaccaacctattgcagagaacatctgctatcaatggtgaagacattgacagagcagtgtctatgatgttagagaacttagggttgttatctaggatattgtcagtaataattaatagtatagaaataccaattaagtccaatggcagattgatatgctgtcaaatttctaagactttgagagaaaaatcatggaacaatatggaaatagtgggagtgacatctccaagtattgtaacatgtatggatgttgtgtatgcaactagttctcatttaaaaggaataattattgaaaaattcagtactgacaagaccacaagaggtcagaggggaccaaaaagcccctgggtaggatcaagcactcaagagaaaaaattagttcctgtttataacagacaaattctttcaaaacaacaaaaagagcaactggaagcaataggaaaaatgaggtgggtgtataaaggaactccagggctaagaagattgctcaataagatttgcataggaagtttaggtattagctataaatgtgtaaaacctctattaccaagattcatgagtgtaaacttcttacataggttatctgttagtagcagacccatggaattcccagcttctgttccagcttataggacaacaaattaccactttgacactagtccaatcaaccaagcattaagtgagaggttcgggaacgaagacattaatctagtgttccaaaatgcaatcagctgcggaattagtataatgagtgttgtagaacagttaaccggtagaagcccaaaacaattagtcttaatcccccaattagaagagatagatattatgcctcctcctgtatttcaaggaaaattcaattataaactagttgataaaataacctctgatcaacacatcttcagtcctgacaaaatagacatattaacactaggaaagatgcttatgcctactataaaaggtcaaaaaactgatcagttcttaaataagagagaaaactatttccatggaaataatttaattgaatctttatctgcagcacttgcatgccactggtgtggaatattaacagaacagtgtgtagaaaacaatatctttaggaaagactggggtgatgggttcatatcagatcatgccttcatggatttcaagatatttttatgtgtatttaaaaccaaacttttatgtagttggggatcccaagggaaaaatgtaaaagatgaagatataatagatgaatccattgacaaattattaagaattgacaacactttttggagaatgttcagcaaagtcatgtttgaatcaaaggtcaaaaaaagaataatgttatatgatgtaaaattcctatcattagtaggttatataggatttaaaaactggtttatagagcagttaagagtagtagaattgcatgaagtaccctggattgtcaatgctgaaggggagctagttgaaattaaaccaatcaaaatttatttgcagttaatagaacaaagtctatccttaagaataactgttttgaattatacagacatggcacatgctcttacacgattaattaggaagaaattgatgtgtgataatgcactcttcaatccaagttcatcaccaatgtttagtctaactcaagttatcgatcctacagcacagctagactattttcctaaagtaatatttgaaaggttaaaaagttatgataccagttcagactacaacaaagggaagttaacaagaaattacatgacattattaccatggcagcacgtaaacaggtataattttgtctttagctcaacaggatgtaaaatcagcttgaagacatgcatcgggaaattgataaaggacttaaaccctaaggttctttactttattggagaaggagcaggtaactggatggcaagaacagcatgtgagtatcctgacataaaatttgtatataggagtttaaaggatgatcttgaccaccattacccattagaatatcaaagggtaataggtgatttaaatagggtaatagatggtggtgaaggactatcaatggagaccacagatgcaactcaaaagactcattgggacttgatacacagaataagtaaagatgctttattgataacattgtgtgatgcagaattcaaaaacagagatgatttctttaaaatggtaattctttggagaaaacatgtattatcatgtagaatctgtacagcttatggaacagatctttacttatttgcaaagtatcatgcgacggactgcaatataaaattaccattttttgtaaggtctgtagctacttttatcatgcaaggaagtaaattgtcagggtcagaatgttacatacttttaacattaggtcatcacaataatctgccatgtcatggagaaatacaaaattccaaaatgagaatagcagtgtgtaatgatttccatgcctcaaaaaaactagacaacaaatcaattgaagcaaactgcaaatctcttctatcaggattaagaataccaataaacaaaaaagagttaaatagacaaaagaaactgttaacactacaaagcaatcattcttccatagcaacagttggcggcagtaagattatagaatccaaatggttaaagaataaagcaagtacaataattgattggttagagcatatcttgaattctccaaaaggtgaattaaactatgatttctttgaagcattagagaacacataccccaatatgatcaagcttatagataatctgggaaatgcagagataaaaaaactaatcaaagttaccgggtatatgcttgtgagtaagaag
>KC562240-2003.529
atggatcctctcaatgaatccactgttaatgtctatctccctgattcgtaccttaaaggagtaatttcttttagtgaaactaatgcaattggttcatgtctcttaaaaagaccctacttaaaaaatgacaacactgcaaaagttgccatagagaatcctgttattgagcatgttagactcaaaaatgcagtcaattctaaaatgaaaatatcagattacaaagtagtagaaccagtaaacatgcaacatgaaataatgaagaatgtacacagttgtgagctcacactattgaaacagtttttaacaaggagtaaaaacattagcactctcaaattaaatatgatatgtgattggctgcaattaaaatctacatcagatgatacctcaatcctaagttttatagatgtagaatttatacctagttgggtaagcaactggtttagtaattggtacaatctcaataagttaattttagaattcaggagagaagaagtaataagaaccggttcaatcttgtgcaggtcattaggtaaattagtttttattgtatcatcatatgggtgtatcgtcaagagcaacaaaagcaaaagagtgagcttcttcacatacaatcaactgttaacatggaaagatgtgatgttaagtcgattcaatgcgaatttttgtatatgggtgagcaacagtctgaatgaaaatcaggaagggctagggttgagaagtaatctgcaaggtatgttaactaataaactatatgaaactgtagattatatgctaagtttatgttgcaatgaaggtttctcacttgtgaaagagttcgaaggtttcattatgagtgaaatccttaggattactgaacatgctcaattcagtactagatttagaaatactttattaaatggattaacagatcaattaacaaaattaaaaaataaaaacaggctcagagttcatggtaccgtattagaaaataatgattatccaatgtatgaagttgtacttaaattattaggagatactctgagatgcatcaaattattaatcaataaaaacttagagaatgctgcagaattatactatatattcagaatttttggtcacccaatggtagatgagagagatgcaatggatgctgtcaaactaaacaatgaaatcacaaagatccttaggttggagagcttgacagaactaagaggagcattcatattaaggattatcaaaggatttgtggacaacaacaaaaggtggcccaaaattaaaaacctaaaagtgcttagcaaaagatggactatgtacttcaaagcaaaaagttaccccagtcaactcgaattaagtgaacaagactttctagagcttgctgcaatacaatttgaacaagagttttctgttcctgaaaaaaccaatcttgagatggtattaaatgacaaagctatatcacctcctaaaagattaatatggtctgtgtatccaaagaattacttacctgaaacgataaaaaatcgatatctagaagaaactttcaatgcaagtgatagtctcaaaacaagaagagtactagagtactatttgaaagacaataaatttgatcaaaaggaactcaaaagttatgttgttagacaagaatatttaaatgataaggaacacattgtctcgttaactggaaaagaaagagaattaagtgtaggtagaatgtttgctatgcaaccagggaaacagcgacaaatacaaatattggcagagaaattgttagctgataacattgtacctttcttcccagaaactttaacaaagtatggtgatctagatcttcagagaataatggaaatcaaatcggaactttcttctattaaaaccagaagaaatgacagttataataattacattgcaagagcatccatagtaactgatttaagcaagttcaaccaagcctttagatatgaaactacagcaatctgtgcagatgtagcagacgaattacatggaacacaaagcttattttgttggttacatcttatcgttcctatgactacaatgatatgtgcctatagacatgcaccaccagaaacaaaaggtgaatatgatatagataaaatagaagagcaaagtggtttatatagatatcatatgggtggtattgaaggatggtgtcaaaaactctggacaatggaagctatatctttattggatgttgtatctgtaaagacacggtgtcaaatgacatctttattaaacggtgacaaccaatcaatagatgtaagtaaaccagtcaagttatctgaaggtttggatgaagtgaaggcagattatcgcttggcaataaaaatgctaaaagaaataagagatgcatacagaaatataggccataaacttaaagaaggggaaacatatatatcaagggatcttcagttcataagcaaggtgattcaatctgaaggagtaatgcaccctacccctataaaaaagatcttaagagtaggaccatggataaacacaatattagatgacattaaaactagtgctgagtcaatagggagtctatgtcaagaattagaatttaggggagaaagcataatagttagtctgatattaagaaatttctggctatataacttatacatgcatgaatcaaagcaacatcctctagcagggaagcagttattcaaacaactaaataaaacattaacatcagtgcagagattttttgaaatcaaaaaggaaaatgaagtagtagatctatggatgaacataccaatgcaatttggaggaggagatccagtagtcttctatagatctttctatagaaggactcctgattttttaactgaggcaatcagccatgtggatattctgttacaaatatcagctaacataaaaaatgaaatgaaaataagttttttcaaagccttactatcaatagaaaaaaatgaacgtgctacactgacaacactaatgagagatcctcaggctgttggatcagaacgacaagcaaaagtaacaagtgatatcaatagaacagcagttaccagtatcttaagtctttccccaaatcaacttttcagtgacagtgctatacactacagcagaaatgaagaagaagtaggaatcattgcagaaaacataacacccgtttatcctcatgggctgagagttttatatgaatcattaccctttcacaaagctgaaaaagttgtaaacatgatatcagggacaaaatctataactaacctattacagagaacatctgctattaatggcgaagatattgacagagctgtatctatgatgttggagaatctaggattattgtctagaatattgtcagtagttgttgatagtatagaaattccaaccaaatctaatggtaggctgatatgttgtcaaatctctaggactttaagagagacatcatggaataatatggaaatagttggagtaacatctcctagcatcactacatgcatggatgtcatatatgcaactagttctcatttgaaagggataattattgaaaagttcagcactgacagaactacaaggggtcaaagaggtccaaaaagcccttgggtagggtcgagtactcaagagaaaaaattagtacctgtttataacagacaaattctctcaaaacaacaaagagaacagctagaagtaattggaaaaatgagatgggtgtataaagggacaccaggcttgcggcgattactcaacaagatctgtcttgggagtttaggcattagttacaagtgtgtaaaacctttattacctagatttatgagtgtaaatttcttacatagattatctgtcagtagtagacctatggagttcccagcatcagttcctgcttacagaacaacaaattaccattttgacactagtcccattaatcaagcactaagtgagagatttgggaatgaagatattaacttggtcttccaaaatgcaatcagctgtggaattagcataatgagtgtagtagaacaattaacaggtagaagcccaaaacagttagttttaataccccaattagaggaaatagacattatgccaccaccagtgtttcaagggaaattcaattataaactagtagataaaataacttctgatcaacatatcttcagtccggacaaaatagatatgttaacactagggaaaatgctcatgcccactataaagggtcagaaaacagatcagttcttaaataagagagagaattatttccatggaaacaatcttattgagtctttatcagcagcattagcatgtcattggtgtgggatattaacagaacaatgcatagaaaataatattttcaagaaagactggggtgacgggtttatatcagatcatgcttttatggacttcaaaatattcctatgtgtctttaaaaccaaacttttgtgtagttggggatcccaagggaaaaacattaaagatgaagatatagtagatgagtcaatagataaattgttaagaattgacaatactttttggagaatgttcagcaaggttatgtttgaaccaaaggttaagaaaaggataatgttatatgatgtaaaattcctatcattagtaggttacatagggtttaagaactggtttatagagcagttgagatcagctgagttgcatgaaataccttggattgtcaatgccgagggtgatttggttgagatcaaatcaattaaaatctatttgcaactgatagaacaaagcttatttttgagaataactgttctgaactatacagatatggcacatgctctcacacgattaatcagaaagaagttgatgtgtgataatgcactgttaaccccaatttcatccccaatggttaacttaactcaagttattgatcccacaacacaattagattacttccctaagataacattcgaaaggctaaaaaattatgacacaagttcaaattatgctaaagggaagctaacaagaaattacatgatactgttgccatggcagcatgttaatagatataactttgtctttagttctactggatgtaaagttagtctgaaaacatgtattggaaaacttatgaaagacttaaatcccaaagttttgtactttattggagaaggagcaggaaattggatggccagaacagcatgtgaatatcctgatattaagtttgtatatagaagtttgaaagatgaccttgatcatcattatcctttggaataccagagagtaataggtgagttaagcagaatcatagatagtggtgaagggctttcaatggaaacaacagacgcaactcaaaaaactcattgggatttaatacacagggtaagcaaagatgctttattaataactttatgtgatgcagaatttaaggacagagatgatttttttaagatggtaattctatggagaaaacatgtattatcatgcagaatttgcactacttatgggacagacctctatttattcgcaaagtatcatgctaaagactgcaatgtaaaattacctttttttgtgagatcagttgctacttttattatgcaaggtagtaagctgtcaggctcagaatgctacatactcttaacactaggtcaccacaacagtttaccttgccatggagaaatacaaaattctaagatgaaaatagcagtgtgtaatgatttttatgctgcaaaaaaactcgacaataaatcaattgaagctaattgtaaatcacttttgtcagggttaagaatacctataaataagaaggaactagatagacagagaaaattattaacactacaaagcaatcattcttctgtagcaacagttggtggcagcaagatcatagagtctaaatggttaacaaacaaagcaagtacaataattgattggttagaacatattttaaattctccaaagggcgaattaaattatgatttttttgaagcattagagaacacttaccctaatatgattaagctaatagataacctagggaatgcagagattaaaaaactgatcaaagtaacaggatacatgcttgtaagtaaaaaa
>KC562241-2003.612
atggatcctcttaatgaatccactgttaatgtctatctccctgattcgtaccttaaaggagtgatttcttttagtgaaactaatgcaattggttcatgtctcttaaaaagaccctacttaaaaaatgacaacactgcaaaagttgccatagagaatcctgttattgagcatgttagactcaaaaatgcaatcaattctaagatgaaaatatcagattacaggatagtagagccagtaaacatgcaacatgaaattatgaagaatgtacacagttgtgagctcacattattgaaacagtttttaacaaggagtaaaaacattagcactctcaaattaaatatgatatgtgattggctgcagttaaagtctacatcagatgatacctcaatcctaagttttatagatgtagaatttatacctagttgggtaagcaattggtttagtaattggtacaatctcaacaagttgattctggaattcaggaaagaagaagtgataagaactggttcaatcttgtgcaggtcattgggtaaattagtttttattgtatcatcatatggatgtatagtcaagagcaacaaaagcaagagagtgagcttcttcacatacaatcaactgttaacatggaaagatgtgatgttaagtagattcaatgcaaatttttgtatatgggtaagcaacagtctgaatgaaaatcaagaagggttagggttgagaagtaatctgcaaggcatattaactaataagctatatgaaactgtagattatatgcttagtttgtgttgcaatgaaggtttctcacttgtgaaagagtttgaaggttttatcatgagtgaaatccttaggattactgaacatgctcaattcagtactagatttagaaatactttattaaatggattaactgatcaattaacaaaattaaaaaataaaaacagactcagagttcatggtaccgtgttagaaaataatgattatccaatgtacgaagttgtacttaaattattaggagatactttgagatgtattaaattattaatcaataaaaacttagagaatgctgctgaattatactatatatttagaatattcggtcacccaatggtagatgaaagagatgcaatggatgctgtcaaattaaacaatgaaatcacaaaaatcctcaggttggagagcttgacagaactaagaggggcattcatattaaggattatcaaaggatttgtagacaacaacaaaaggtggcccaaaattaaaaacttaaaagtgcttagcaaaagatggactatgtacttcaaagcaaaaaattaccccagtcaactcgaattaagtgaacaagactttctagagcttgctgcaatacaatttgaacaagagttttctgttcctgaaaaaaccaatcttgagatggtattaaatgacaaagctatatcacctcctaaaagattaatatggtctgtgtatccaaagaattacttacctgagacaataaaaaatcgatatctagaagaaactttcaatgcaagtgatagtctcaaaacaagaagagtactagagtactatttgaaagataataaattcgaccaaaaagaacttaaaagttatgtggttaaacaagaatatttaaatgataaggatcatattgtctcgttaactggaaaagaaagagaattaagtgtaggtagaatgtttgctatgcaaccaggaaaacagcgacaaatacaaatattggctgaaaaattgttagctgataatattgtaccttttttcccagaaactttaacaaagtatggtgatctagatcttcagagaataatggaaatcaaatcggaactttcttctattaaaaccagaagaaatgacagttataataattacattgcaagagcatccatagtaactgatttaagcaagttcaaccaagcctttagatatgaaactacagcgatctgtgcggatgtagcagatgaactacatggaacacaaagcctattctgttggttacatcttatcgttcctatgactacaatgatatgtgcctatagacatgcaccaccagaaacaaaaggtgaatatgatatagataagatagaagagcaaagtggtttatatagatatcatatgggtggtattgaaggatggtgtcaaaaactctggacaatggaagctatatctttattggatgttgtatctgtaaagacacgatgtcaaatgacatctttattaaacggtgacaaccaatcaatagatgtaagtaaaccagtcaagttatctgagggtttagatgaagtgaaagcagattatagcttggctgtaaaaatgctaaaagaaataagagatgcatacagaaatataggccataaacttaaagaaggggaaacatatatatcaagagatcttcagtttataagtaaggtgattcaatctgaaggagtaatgcatcctacccctataaaaaagatcttaagagtgggaccatggataaacacaatattagatgacattaaaaccagtgcagagtcaatagggagtctatgtcaggaattagaatttaggggggaaagcataatagttagtctgatattaaggaatttttggctgtataatttatacatgcatgaatcaaagcaacaccccctggcaggaaagcagttattcaaacaactaaataaaacattaacatcagtgcagagattttttgaaattaaaaaggaaaatgaagtagtagatctatggatgaacataccaatgcagtttggaggaggagatccagtagtcttctatagatctttctatagaaggacccctgattttttaactgaagcaatcagtcatgtagatattctgttaaaaatatcagccaacataagaaatgaagcgaaaataagtttcttcaaagccttactgtcaatagaaaaaaatgaacgtgctacactgacaacactaatgagagaccctcaagctgtaggctcagagcgacaagcaaaagtaacaagtgatatcaatagaacagcagttaccagcatcttaagtctttctccaaatcaacttttcagcgatagtgctatacactacagtagaaatgaagaagaggtcggaatcattgctgacaacataacacctgtttatcctcatggactgagagttttgtatgaatcattaccttttcataaagctgaaaaagttgtaaatatgatatcaggaacaaaatccataaccaacttattacagagaacatctgctattaatggtgaagatattgacagagctgtatccatgatgctggagaacctaggattattatctagaatattgtcagtagttgttgatagtgtagaaattccaaccaaatctaatggtaggctgatatgttgtcagatatctagaaccctaagggagacatcatggaataatatggaaatagttggagtaacatcccctagcatcactacatgcatggatgtcatatatgcaactagctctcatttgaaagggataatcattgaaaagttcagcactgacagaactacaagaggtcaaagaggtccaaagagtccttgggtaggatcgagcactcaagagaaaaaattagttcctgtttataacagacaaattctttcaaaacaacaaagagaacagttagaagcaattggaaaaatgagatgggtatataaagggacaccaggtttaagacgattactcaacaagatctgtcttgggagtttaggcattagttacaagtgtgtaaaacctttattacctagatttatgagtgtaaatttcctacacaggttatctgtcagtagtagacctatggaattcccagcatcagttccagcttatagaacaacaaattaccattttgacactagtcccattaatcaagcactaagtgaaagatttgggaatgaagatattaatttggtcttccaaaatgcaatcagctgtggaattagcataatgagtgtagtagaacaattaactggtaggagtccaaaacagttagttttaataccccaattagaagaaatagacattatgccaccaccagtgtttcaagggaaattcaattataagctagtagataagataacttctgatcaacatatcttcagtccagacaaaatagatatgttaacactggggaaaatgctcatgcccactataaaaggtcagaaaacagatcagttcttgaacaagagagagaattatttccatgggaacaatcttattgagtctttgtcagcagcgttagcatgtcattggtgtgggatattaacagagcaatgtatagaaaataatattttcaagaaagactggggtgacgggttcatatcagatcatgcttttatggacttcaaaatattcctatgtgtctttaaaactaaacttttatgtagttggggatcccaagggaaaaacattaaagatgaagacatagtagatgaatcaatagataaattgttaaggattgacaatactttttggagaatgttcagcaaggttatgtttgaatcaaaggttaagaaaaggataatgttatatgatgtaaaatttctatcattagtaggttatatagggtttaagaattggtttatagaacagttgagatcagctgagttgcatgaggtaccttggattgtcaatgccgaaggtgatctggttgagatcaaatcaattaaaatctatttgcaactgatagagcagagtttatttttaagaataactgttttgaactatacagatatggcacatgctctcacaagattaatcagaaagaagttgatgtgtgataatgcactattaactccaattccatccccaatggttaacttaactcaagttattgatcccacagaacaattagcttatttccctaagataacatttgaaaggctaaaaaattatgacactagttcaaattatgctaaaggaaagctaacacggaattacatgatactgttgccatggcaacatgttaatagatataactttgtctttagttctactggatgtaaagttagtctaaaaacatgcattggaaaacttatgaaagatctaaaccctaaagttctgtactttattggagaaggagcaggaaattggatggccagaacagcatgtgaatatcctgacatcaaatttgtatacagaagtttaaaagatgaccttgatcatcattatcctttggaataccagagagtgataggagaattaagcaggataatagatagtggtgaagggctttcaatggaaacaacagatgcaactcaaaaaactcattgggatttgatacacagagtaagcaaagatgctttattaataactttatgtgatgcagaatttaaggacagagatgatttttttaagatggtaattctatggaggaaacatgtattatcatgcagaatttgcactacctatgggacagacctctatttattcgcaaagtatcatgctaaagactgcaatgtaaaattacctttttttgtgagatcagttgccacctttattatgcaaggtagtaaactgtcaggctcggaatgctacatactcttaacactaggccaccacaacaatttaccttgtcatggagaaatacaaaattccaagatgaaaatagcagcgtgtgatgatttttatgctgcaaaaaaacttgacaataaatcagttgaagccaactgtaaatcacttttatcagggctaagaataccgataaataagaaggaattaaatagacagagaaggttattaacactacaaagcaaccattcttctgtagcaacagttggaggtagcaaggtcatagagtctaaatggttaacaaacaaggcaaacacaataattgattggttagaacatattttaaattctccaaaaggtgaattaaattatgatttttttgaagcattagaaaatacttaccctaatatgattaaactaatagataacctagggaatgcagagattaaaaaactgatcaaagtaactggatatatgcttgtaagtaaaaaa
>KC562242-2004
atggatcccttttgtgagtctactgttaatgtttatctccctgattcatatctcaaaggagtaatatcttttagcgaaaccaacgcaattggatcatgtcttttgaaaagaccctatctaaaaaatgataacactgctaaagttgctgtagaaaaccctgttgttgaacatgtaaggcttagaaatgcagtcatgaccaaaatgaagatatcagattataaagtggttgaaccagttaatatgcagcatgaaataatgaaaaatatgcatagttgtgagcttacattattaaaacaattcttaacgagaagcaaaaacattagctctctaaaattaaatatgatatgtgattggttacagttaaaatccacttcagataacacatcaattctcaattttatagatgtggagttcatacccgtttgggttagcaattggttcagtaactggtataatctcaataaattaatcttagagtttagaagagaagaagtaataagaactggttcaattttatgtagatcactaggcaagttagtttttattgtatcatcttatggatgtgtagtaaaaagcaacaaaagtaaaagagtgagctttttcacctataaccaactgttaacatggaaagatgtgatgctaagtagattcaatgcaaacttttgtatatgggtaagtaacaacctgaacaaaaatcaagaaggactaggacttagaagcaatctgcaaggtatgttaaccaataaattatatgaaactgttgattacatgctaagcctatgctgcaatgaaggattctctctagtgaaagagttcgaaggatttattatgagtgaaattctaaaaattactgagcatgctcagttcagtactaggtttaggaatactttattgaatgggttaactgaacaattatcagtgttgaaagctaagaacagatctagagttcttggaactatattagaaaacaataattaccctatgtatgaagtagtacttaaattattaggggacaccttgaaaagcataaagttattaattaacaagaatttagaaaatgctgcagaattatattatatattcagaatttttggacaccctatggtagatgagagagaagcaatggatgctgttaaattaaacaatgagattacaaaaattcttaaattagagagtttaacagaactaagaggagcatttatactaagaattataaaagggtttgtagacaataataaaagatggcctaaaattaagaatttaaaagtgctcagcaaaagatgggctatgtatttcaaagctaaaagttaccctagccaacttgagctaagtgtacaagattttttagaacttgctgcagtgcaatttgagcaggaattctctgtacctgaaaaaaccaaccttgagatggtattaaatgataaagcaatatcacctccaaaaaagctaatatggtctgtatatccaaaaaactacctgcctgaaactataaaaaatcagtatttagaagaggctttcaatgcaagtgacagccaaagaacaaggagagtcttagaattttacttaaaagattgtaactttgatcaaaaagaacttaaacgttatgtaattaaacaagagtatctaaatgacaaagaccacattgtctcgttaactgggaaggaaagagaattaagtgtaggtaggatgtttgcaatgcaaccaggaaaacaaagacaaatacagatattagctgagaaacttctagctgataacattgtacctttttttccagaaactttaacaaagtatggtgacttagatctccaaagaattatggaaataaaatcagaactttcctctattaaaactagaaagaatgatagctacaacaattatattgcaagagcctctatagtaacagacttaagtaagtttaatcaggcctttagatatgaaaccacagctatatgtgcagatgtagctgatgagttacatgggacacaaagcttattctgttggttacatcttattgttcccatgactacaatgatatgtgcatacagacatgcaccaccggaaacaaaaggggagtatgatatagacaaaatacaagagcaaagcggattatacagatatcatatgggagggattgaagggtggtgccagaagttatggacaatggaagcaatatccttgttagatgtagtatctgtgaagactcgttgccagatgacctctctattaaacggagacaatcagtcaatagatgttagtaaaccagtaaaattgtctgaaggcatagatgaagtaaaagcagactatagcttagcaattagaatgcttaaagaaataagagatgcttataaaaacattggtcataaactcaaagaaggtgagacatatatatcaagggatctccaatttataagtaaggtgattcaatctgaaggggtcatgcatcctacccctataaaaaagatattaagagtaggtccttggataaatacaatactagatgatattaaaaccagtgcagaatcaatagggagtctatgtcaagaactagaattcagaggggagagtatactagttagcttgatattaaggaacttctggctgtataacttgtacatgtatgagtcaaaacagcacccgttagctgggaagcaactattcaagcaattgaacaaaacattaacatctgtgcaaagattctttgaactgaagaaagaaaatgatgtggttgacctatggatgaatataccaatgcagtttggagggggagatccagtagttttttacagatctttttacagaaggactcccgatttcctaactgaagcaatcagccatgtggatttactgttaaaagtgtcaaacaatatcaaagatgagactaagatacgatttttcaaagccttattatctatagagaagaatgaacgtgctacattaacaacactaatgagagaccctcaggcagtaggatcagaacgacaagctaaggtaacaagtgatataaatagaacagcagttaccagcatactaagtctatctcctaatcagctcttctgtgatagtgctatacattatagtagaaatgaagaagaagttgggatcattgcagacaacataacacctgtctatcctcatgggttgagagtgctctatgaatcactaccttttcataaggctgaaaaggttgtcaatatgatatcaggcacaaagtctatcactaatctattacaaagaacatctgctatcaatggtgaagatattgatagagcagtgtctatgatgttagagaacttaggattattatctagaatattgtcagtaataattaatagtatagaaataccaatcaagtccaatggcagattgatatgctgtcaaatttccaagaccttgagagaaaaatcatggaacaatatggaaatagtaggagtgacatctcctagtattgtgacatgtatggatgttgtatatgcaactagttctcatttaaaaggaataattattgaaaaattcagtactgacaagaccacaagaggtcagaggggaccaaaaagcccctgggtaggatcaagcactcaagagaaaaaattggttcctgtttataatagacaaattctttcaaaacaacaaaaagagcaactggaagcaataggaaaaatgaggtgggtgtacaaaggaactccagggctaagaagattgctcaacaagatttgcataggaagtttaggtattagctataaatgtgtaaaacctttattaccaagattcatgagtgtaaacttcttacataggttatctgttagtagtagacccatggaattcccagcttctgttccagcttacaggacaacaaattaccattttgacactagtccaatcaaccaagcattaagtgagaggttcgggaacgaagacattaatctagtgttccaaaatgcaatcagctgcggaattagtataatgagtgttgtagaacagttaactggtagaagcccaaaacaattagtcttaatccctcaattagaagagatagatattatgcctcctcctgtatttcaaggaaaattcaattataaactagttgataagataacctctgatcaacacatcttcagtcctgacaaaatagacatattaacactagggaagatgcttatgcctaccataaaaggtcaaaaaactgatcagttcttaaataagagagaaaactattttcatggaaataatttaattgaatctttatctgcagcacttgcatgccactggtgtggaatattaacagaacagtgtatagaaaacaatatctttaggaaagattggggtgatgggttcatctcagatcatgccttcatggatttcaaggtgtttctatgtgtatttaaaaccaaacttttatgtagttggggatctcaaggaaagaatgtaaaagatgaagatataatagatgaatccattgacaaattattaagaattgacaacaccttttggagaatgttcagcaaagtcatgtttgaatcaaaagtcaaaaaaagaataatgttatatgatgtgaaattcctatcattagtaggttatataggatttaaaaactggtttatagaacagttaagagtggtagaattgcatgaggtaccttggattgtcaatgctgaaggagagttagttgaaattaaatcaatcaaaatttatctgcagttaatagaacaaagtctatctttgagaataactgtattgaattatacagatatggcacatgctcttacacgattaattaggaaaaaattgatgtgtgataatgcactcttcaatccaagttcatcaccaatgtttaatctaacccaggttattgatcctacaacacaactagactattttcctaggataatatttgagaggttaaaaagttatgataccagttcagactacaacaaagggaagttaacaaggaattacatgacattattaccatggcagcacgtaaacaggtacaattttgtctttagttctacaggttgtaaaatcagtttgaagacatgcatcgggaaattgataaaggatttaaatcctaaagttctttactttattggagaaggagcaggtaactggatggcaagaacagcatgtgaatatcctgatataaaatttgtatataggagtttaaaagatgaccttgatcaccattacccattagaatatcaaagggtaataggtgatctaaatagggtgatagatagtggtgaaggattatcaatggaaaccacagatgcaactcaaaaaacccattgggacttggtacacagaataagtaaagatgccttattgataacattgtgtgatgcagaattcaaaaacagagatgacttctttaagatggtaatcctttggagaaaacatgtattatcttgtagaatctgtacagcttatggaacagatctttacttatttgcaaagtatcatgcggcggactgcaatataaaattaccattttttgtaagatctgtagctacttttattatgcaaggaagcaaattatcagggtcagaatgttacatacttttaacattaggtcatcacaataatctaccctgtcatggagaaatacaaaattccaaaatgagaatagcagtgtgtaatgatttctatgcctcaaagaaactggacaacaaatcaattgaagcaaactgcaaatctcttctatcaggattgagaatacctataaacaaaaaggagttgaatagacaaaagaaattgttaacactacaaagtaaccattcttctatagcaacagttgggggcagtaagattatagaatccaaatggttaaagaataaagcaagtacaataattgattggttagagcatattttgaattctccaaaaggtgaattaaactatgatttctttgaagcattagagaacacataccccaatatgatcaagcttatagataatttgggaaatgcagaaataaagaaactaatcaaggtcactgggtatatgcttgtgagtaagaag
>KC562244-1983.955
atggatccattttgtgaatccactgtcaatgtttatcttcctgactcatatctcaaaggagtaatatctttcagtgaaaccaatgcaattggctcatgccttttgaaaagaccctatctaaagaaagataacactgctaaagttgctgtagaaaaccctgttgttgaacatgtcagacttagaaatgcagtcatgaccaaaatgaaaatatcagattataaagtggttgaaccaattaatatgcagcatgaaataatgaaaaatatacacagttgtgagctcacattattaaaacaattcttaacaagaagtaaaaacattagctctctaaaattaagtatgatatgtgattggttacagttaaaacccacctcagataacacatcaattcttaattttatagatgtggagtttatacccgtttgggtgagcaattggtttagtaactggtataatctcaataaattaatcttagagtttagaagagaggaagtaataagaactggttcaattttatgtagatcactaggcaagttagttttcattgtatcatcttatgggtgtgtagtaaaaagcaacaaaagtaaaagagtaagttttttcacatataaccaactgttaacatggaaagatgtgatgttaagtaggttcaatgcaaacttttgtatatgggtaagtaacaatctgaacaaaaatcaagaaggactaggatttagaagtaatctgcaaggtatgttaaccaataaattatatgaaactgttgattatatgttaagtctatgtagtaatgaagggttctcactagtgaaagagttcgaaggctttattatgagtgaaattcttaaaattactgagcatgctcaattcagtactaggtttaggaatactttattaaatgggttgactgaacaattatcaatgttgaaagctaaaaacagatctagagttcttggcactatattagaaaacaatgattaccccatgtatgaagtagtacttaaattattaggggacactttgaaaagtataaaattattaattaacaagaatttagaaaatgctgcagaattatattatatattcagaatttttggacaccctatggtagatgagagggaagcaatggatgctgttaaattaaataatgagattacaaaaattcttaaactggagagcttaacagaactaagaggagcatttatattaagaattataaaagggtttgtagataataataaaagatggcctaaaattaagaatttaaaagtgctcagtaaaagatggattatgtatttcaaagccaaaagttaccctagccaacttgagctaagtgtacaagattttttagaacttgctgcagtacaattcgaacaggaattttctgtccctgaaaaaaccaaccttgagatggtattaaatgataaagcaatatctcctccaaaaaagttaatatggtcggtatatccaaaaaattatctacctgaaattataaaaaatcaatatttagaagaggtcttcaatgcaagtgacagtcaaagaacgaggagagtcttagaattttacttaaaagattgcaaatttgatcaaaaagaccttaaacgttatgtaactagacaagagtatctaaatgacaaagaccacattgtctcattaactgggaaagaaagagaattaagtgtaggcaggatgtttgcaatgcagccgggcaaacaaagacaaatacagatactagctgagaaacttttagctgataatattgtaccctttttcccagaaactttaacaaagtatggtgacttggatctccaaagaattatggaaatgaaatcagaactttcttccattaaaactaggaagaatgatagttacaacaattatattgcaagagcctccatagtaacagacctaagtaaattcaaccaagcctttagatatgaaaccacagctatctgtgcagatgtagcagatgagttacatggtacgcaaagcttattttgttggttacatcttattgttcccatgaccacaatgatatgtgcatacagacatgcaccaccagaaacaaagggggagtatgacatagacaaaatagaagagcaaagtgggctatacagatatcatatgggagggattgaagggtggtgtcagaagttatggacaatggaagcgatatccttgttagatgtagtatctgttaagactcgttgtcagatgacctctctattaaacggagacaatcaatcaatagatgtcagcaaaccagtaaaattgtctgaaggtacagatgaagtaaaagcagattatagcttagcaattaaaatgcttaaagagataagagatgcctataaaaacattggccataaactcaaagaaggtgaaacatatatatcaagagatctccaatttataagtaaggtgattcaatctgagggggtcatgcatcctacccccataaaaaagatattaagggtaggtccctggataaatacaatactagatgacattaaaaccagtgcagaatcaatagggagtctgtgtcaagaactagagttcagaggagaaagtatactagttagcttgatattaaggaatttctggctgtataacttatacatgcatgagtcaaaacagcatccgttagctggaaaacaactgtttaagcaactgaacaaaacactaacatctgtgcaaagattttttgagctgaagaaagaaaatgatgtggttgacctatggatgaatataccaatgcagtttggagggggagacccagtagttttttacagatctttttacagaaggactcctgatttcctgactgaagcaatcagccatgtggatttactgttaaaagtttcgaacaatattaaaaatgagactaagatacgattctttaaagccttattatctatagaaaagaatgaacgtgctacattaacaacactaatgagagacccccaggcggtaggatcggaaagacaagctaaggtaacaagtgatataaatagaacagcagttactagcatactgagtctatctccgaatcagctcttttgtgatagtgctatacactatagcagaaatgaagaagaagtagggatcattgcagacaacataacacctgtttatcctcacggattgagagtgctatatgaatcactaccttttcataaggctgaaaaggttgtcaatatgatatcaggtacaaagtctataaccaacctattgcagagaacatctgctatcaatggtgaagacattgacagagcagtgtctatgatgttagagaacttagggttgttatctaggatattgtcagtaataattaatagtatagaaataccaattaagtccaatggcagattgatatgctgtcaaatttctaagactttgagagaaaaatcatggaacaatatggaaatagtgggagtgacatctccaagtattgtaacatgtatggatgttgtgtatgcaactagttctcatttaaaaggaataattattgaaaaattcagtactgacaagaccacaagaggtcagaggggaccaaaaagcccctgggtaggatcaagcactcaagagaaaaaattagttcctgtttataacagacaaattctttcaaaacaacaaaaagagcaactggaagcaataggaaaaatgaggtgggtgtataaaggaactccagggctaagaagattgctcaataagatttgcataggaagtttaggtattagctataaatgtgtaaaacctctattaccaagattcatgagtgtaaacttcttacataggttatctgttagtagcagacccatggaattcccagcttctgttccagcttataggacaacaaattaccactttgacactagtccaatcaaccaagcattaagtgagaggttcgggaacgaagacattaatctagtgttccaaaatgcaatcagctgcggaattagtataatgagtgttgtagaacagttaaccggtagaagcccaaaacaattagtcttaatcccccaattagaagagatagatattatgcctcctcctgtatttcaaggaaaattcaattataaactagttgataaaataacctctgatcaacacatcttcagtcctgacaaaatagacatattaacactaggaaagatgcttatgcctactataaaaggtcaaaaaactgatcagttcttaaataagagagaaaactatttccatggaaataatttaattgaatctttatctgcagcacttgcatgccactggtgtggaatattaacagaacagtgtgtagaaaacaatatctttaggaaagactggggtgatgggttcatatcagatcatgccttcatggatttcaagatatttttatgtgtatttaaaaccaaacttttatgtagttggggatcccaagggaaaaatgtaaaagatgaagatataatagatgaatccattgacaaattattaagaattgacaacactttttggagaatgttcagcaaagtcatgtttgaatcaaaggtcaaaaaaagaataatgttatatgatgtaaaattcctatcattagtaggttatataggatttaaaaactggtttatagagcagttaagagtagtagaattgcatgaagtaccctggattgtcaatgctgaaggggagctagttgaaattaaaccaatcaaaatttatttgcagttaatagaacaaagtctatccttaagaataactgttttgaattatacagacatggcacatgctcttacacgattaattaggaagaaattgatgtgtgataatgcactcttcaatccaagttcatcaccaatgtttagtctaactcaagttatcgatcctacagcacagctagactattttcctaaagtaatatttgaaaggttaaaaagttatgataccagttcagactacaacaaagggaagttaacaagaaattacatgacattattaccatggcagcacgtaaacaggtataattttgtctttagctcaacaggatgtaaaatcagcttgaagacatgcatcgggaaattgataaaggacttaaaccctaaggttctttactttattggagaaggagcaggtaactggatggcaagaacagcatgtgagtatcctgacataaaatttgtatataggagtttaaaggatgatcttgaccaccattacccattagaatatcaaagggtaataggtgatttaaatagggtaatagatggtggtgaaggactatcaatggagaccacagatgcaactcaaaagactcattgggacttgatacacagaataagtaaagatgctttattgataacattgtgtgatgcagaattcaaaaacagagatgatttctttaaaatggtaattctttggagaaaacatgtattatcatgtagaatctgtacagcttatggaacagatctttacttatttgcaaagtatcatgcgacggactgcaatataaaattaccattttttgtaaggtctgtagctacttttatcatgcaaggaagtaaattgtcagggtcagaatgttacatacttttaacattaggtcatcacaataatctgccatgtcatggagaaatacaaaattccaaaatgagaatagcagtgtgtaatgatttccatgcctcaaaaaaactagacaacaaatcaattgaagcaaactgcaaatctcttctatcaggattaagaataccaataaacaaaaaagagttaaatagacaaaagaaactgttaacactacaaagcaatcattcttccatagcaacagttggcggcagtaagattatagaatccaaatggttaaagaataaagcaagtacaataattgattggttagagcatatcttgaattctccaaaaggtgaattaaactatgatttctttgaagcattagagaacacataccccaatatgatcaagcttatagataatctgggaaatgcagagataaaaaaactaatcaaagttaccgggtatatgcttgtgagtaagaag
>KF516922-2011.51
atggatcccttttgtgagtctactgttaatgtttatctccctgattcatatctcaaaggagtaatatcttttagcgaaaccaacgcaattggatcatgtcttttgaaaagaccctatctaaaaaatgataacactgctaaagttgctgtagaaaaccctgttgttgaacatgtaaggcttagaaatgcagtcatgaccaaaatgaagatatcagattataaagtggttgaaccagttaatatgcagcatgaaataatgaaaaatatgcatagttgtgagcttacattattaaaacaattcttaacgagaagcaaaaacattagctctctaaaattaaatatgatatgtgattggttacagttaaaatccacttcagataacacatcaattctcaattttatagatgtggagttcatacccgtttgggttagcaattggttcagtaactggtataatctcaataaattaatcttagaatttagaagagaagaggtaataagaactggttcaattttatgtaggtcactaggcaagttagtttttattgtatcatcttatggatgtgtagtaaaaagcaacaagagtaaaagagtgagctttttcacctataaccaactgttaacatggaaagatgtgatgttaagtagattcaatgcaaacttttgtatatgggtaagtaacaacctgaacaaaaatcaagaaggactaggacttagaagcaatctgcaaggtatgttaaccaataaattatacgaaactgttgattacatgctaagcctatgctgcaatgaaggattctctctggtgaaagagttcgagggatttattatgagcgaaattctaaaaatcactgagcatgctcagttcagtactaggtttaggaatactttattgaatgggttaactgaacaattatcagtgttgaaagctaagaacagatctagagttcttggaactatattagaaaacaataattaccctatgtatgaagtagtacttaaattattaggggacaccttgaaaagcataaagttattaattaacaagaatttagaaaatgctgcagaattatattatatattcagaatttttggacaccctatggtagatgagagagaagcaatggatgctgttaaattaaacaatgagattacaaaaattctcaaattagagagtttaacagaactaagaggagcatttatactaagaattataaaagggtttgtagataataataaaagatggcctaagattaagaatttaaaagtgctcagcaaaagatgggctatgtattttaaagctaaaagttaccctagccaacttgagctaagtgtacaagattttttagaacttgctgcagtgcaatttgagcaggaattctctgtacctgaaaaaaccaaccttgagatggtattaaatgataaagcaatatcacctccaaaaaagctaatatggtctgtatatccaaaaaactacctgcctgaaactataaaaaatcagtatttagaagaggctttcaatgcaagtgacagccaaagaacaaggagagtcttagaattttacttaaaagattgtaattttgatcaaaaagaacttaaacattatgtaattaaacaaaagtatctaaatgacaaagatcacattgtctcgttaactgggaaggaaagagaattaagtgtaggtaggatgtttgcaatgcaaccaggaaaacaaagacaaatacagatattagctgagaaacttctagctgataacattgtaccttttttcccagaaactttaacaaagtatggtgacttagatctccaaagaattatggaaataaaatcagaactttcctctattaaaactagaaagaatgatagctacaacaattatattgcaagagcctctatagtaacagacttaagtaagtttaatcaggcctttagatatgaaaccacagctatatgtgcagatgtagctgatgagttacatgggacacaaagcttattctgttggttacatcttattgttcccatgactacaatgatatgtgcatacagacatgcaccaccagaaacaaaaggggagtatgatatagacaaaatacaagaacaaagcggattatacagatatcatatgggagggattgaagggtggtgccagaagttatggacaatggaagcaatatccttgttagatgtagtatctgtgaagactcgctgtcagatgacctctctattaaacggagacaaccagtcaatagatgttagtaaaccagtaaaattgtctgaaggtatagatgaagtaaaagcagactatagcttagcaattagaatgcttaaagaaataagagatgcttataaaaacattggtcataaactcaaagaaggtgagacatatatatcaagggatctccaatttataagtaaggtgattcaatctgaaggggtcatgcatcctacccctataaaaaagatattaagagtaggtccttggataaatacaatactagatgatattaaaaccagtgcagaatcaatagggagtctatgtcaagaactagaattcagaggggagagtatactagttagcttgatattaaggaatttctggctgtataacttgtacatgtatgagtcaaaacagcacccgttagctgggaagcaactattcaagcaattgaacaaaacattaacatctgtgcaaagattctttgaactgaagaaagaaaatgatgtggttgacctatggatgaatataccaatgcagtttggagggggagatccagtagttttttacagatctttttacagaaggactcccgatttcctaactgaagcaatcagccatgtggatttactgttaaaagtgtcaaacaatatcaaagatgaaactaagatacgatttttcaaagccttattatctatagagaagaatgaacgtgctacattaacaacactaatgagagaccctcaggtagtaggatcagaacgacaagctaaggtaacaagtgatataaatagaacagcagttactagcatactaagtctatctcctaatcagctcttctgtgatagtgctatacattatagtagaaatgaagaagaagttgggatcattgcagacaacataacacctgtctatcctcatgggttgagagtgctctatgaatcactaccttttcataaggctgaaaaggttgtcaatatgatatcaggtacaaagtctatcactaatctattacaaagaacatctgctatcaatggtgaagatattgatagagcagtgtctatgatgttagagaacttagggttgttatctaggatattgtcagtaataattaatagtatagaaataccaatcaagtccaatggcagattgatatgctgtcaaatttccaagaccttgagagaaaaatcatggaacaatatggaaatagtgggagtgacatctcctagtattgtgacatgcatggatgttgtgtatgcaactagttctcatttaaaaggaataattattgaaaaattcagtactgacaagaccacaagaggtcagaggggaccaaaaagcccctgggtaggatcaagcactcaagagaaaaaattggttcctgtttataatagacaaattctttcaaaacaacaaaaagagcaactggaagcaataggaaaaatgaggtgggtgtacaaaggaactccagggctaagaagattgctcaacaagatttgcataggaagtttaggtattagctataaatgtgtaaaacctttattaccaagattcatgagtgtaaacttcttacataggttatctgttagtagtagacccatggaattcccagcttctgttccagcttacaggacaacaaattaccattttgacactagtccaatcaaccaagcattaagtgagaggttcgggaacgaagacattaacctagtgttccaaaatgcaatcagctgcggaattagtataatgagtgttgtagaacagttaactggtagaagcccaaaacaattagtcttaatccctcaattagaagagatagatattatgcctcctcctgtatttcaaggaaaattcaattataaactagttgataagataacctctgatcaacacatcttcagtcctgacaaaatagacatattaacactagggaagatgcttatgcctaccataaaaggtcaaaaaactgatcagttcttaaataagagagaaaactattttcatggaaataatttaattgaatctttatctgcagcacttgcatgccactggtgtggaatattaacagaacagtgtatagaaaacaatatctttaggaaagattggggtgatgggtttatctcagatcacgccttcatggatttcaaggtatttctatgtgtatttaaaaccaaactcttatgtagttggggatctcaaggaaagaatgtaaaagatgaagatataatagatgaatccattgacaaattattaagaattgacaacaccttctggagaatgttcagcaaagtcatgtttgaatcaaaggtcaaaaaaagaataatgttatatgatgtgaaattcctatcattagtaggttatataggatttaaaaactggtttatagaacagttaagaatggtagaattgcatgaggtaccttggatagtcaatgctgaaggagagttagttgaaattaaatcaatcaaaatttatctgcagttaatagaacaaagtctatctttgagaataactgtattgaattatacagatatggcacatgctcttacacgattaattaggaaaaaattgatgtgtgataatgcactcttcaatccaagttcatcaccaatgtttaatctaacccaggttattgatcctacaacacaactagagtattttcctaggataatatttgagaggttaaaaagttatgataccagttcagactacaacaaagggaagttaacaaggaattacatgacattactaccatggcaacacgtaaacaggtacaattttgtctttagttctacaggttgtaaaatcagtttgaaaacatgcatcgggaaattgatgaaggatttaagtcctaaagttctttactttattggagaaggagcaggtaactggatggcaagaacagcatgtgaatatcctgatataaaatttgtatataggagtttaaaagatgaccttgatcaccattacccattagaatatcaaagggtaataggtgatctaaatagggtgatagatagtggtgaagggttatcaatggaaaccacagatgcaactcaaaaaacccattgggacttgatacacagaataagcaaagatgccttattgataacattgtgtgatgcagaattcaaaaacagagatgacttctttaagatggtaatcctttggagaaaacatgtattatcttgtagaatctgtacagcttatggaacagatctttacttatttgcaaagtatcatgcggtggactgcaatataaaattaccattttttgtaagatctgtagctacttttattatgcaaggaagcaaattatcagggtcagaatgttacatacttttaacattaggtcatcacaataatctaccctgtcatggagaaatacaaaattccaaaatgagaatagcagtgtgtaatgatttctatgcctcaaagaaactggacaacaaatcaattgaagcaaactgcaaatctcttctatcaggattgagaatacctataaacaaaaaggagttggatagacaaaggaaattgttaacactacaaagtaaccattcttctatagcaacagttgggggcagtaagattatagaatccaaatggttaaagaataaagcaagtacaataattgattggttagagcatattttgaattctccaaaaggtgaattaaactatgatttctttgaagcactagagaacacataccccaatatgatcaagcttatagataatctgggaaatgcagaaataaagaaactaatcaaggtcactgggtatatgcttgtgagcaagaag
>KF530163-2004.526
atggatcccttttgtgagtctactgttaatgtttatctccctgattcatatctcaaaggagtaatatcttttagtgaaaccaacgcaattggatcatgtcttttgaaaagaccctatctaaaaaatgataacactgccaaagttgctgtagaaaaccctgttgttgaacatgtaaggcttagaaatgcagtcatgaccaaaatgaagatatcagattataaagtggttgaaccagttaatatgcagcatgaaataatgaaaaatatgcatagttgtgagcttacattattaaaacaattcttaacgagaagcaaaaacattagctctctaaaattaaatatgatatgtgattggttacagttaaaatccacttcagataacacatcaattctcaattttatagatgtggagttcatacccgtttgggttagcaattggttcagtaactggtataatctcaataaattaatcttagagtttagaagagaagaagtaataagaactggttcaattttatgtagatcactaggcaagttagtttttattgtatcatcttatggatgtgtagtaaaaagcaacaaaagtaaaagagtgagctttttcacctataaccaactgttaacatggaaagatgtgatgttaagtagattcaatgcaaacttttgtatatgggtaagtaacaacctgaacaaaaatcaagaaggactaggacttagaagcaatctgcaaggtatgttaaccaataaattatacgaaactgttgattacatgctaagcctatgctgcaatgaaggattctctctggtgaaagagttcgaaggatttattatgagtgaaattctaaaaattactgagcatgctcagttcagtactaggtttaggaatactttattgaatgggttaactgaacaattatcagtgttgaaagctaagaacagatctagagttcttggaactatattagaaaacaataattaccctatgtatgaagtagtacttaaattattaggggacaccttgaaaagcataaagttattaattaacaagaatttagaaaatgctgcagaattatattatatattcagaatttttggacaccctatggtagatgaaagagaagcaatggatgctgttaaattaaacaatgagattacaaaaattcttaaattagagagtttaacagaactaagaggagcatttatactaagaattataaaagggtttgtagacaataataaaagatggcctaaaattaagaatttaaaagtgctcagcaaaagatgggctatgtatttcaaagctaaaagttaccctagccaacttgagctaagtgtacaagattttttagaacttgctgcagtgcaattcgagcaggaattctctgtacctgaaaaaaccaaccttgagatggtattaaatgataaagcaatatcacctccaaaaaagctaatatggtctgtgtatccaaaaaactacctgcctgaaactataaaaaatcagtatttagaagaggctttcaatgcaagtgacagccaaagaacaaggagagtcttagaattttacttaaaagattgtaattttgatcaaaaagaacttaaacgttatgtaattaaacaagagtatttaaatgacaaagaccacattgtctcgttaactgggaaagaaagagaattaagtgtaggtaggatgtttgcaatgcaaccaggaaaacaaagacaaatacagatattagctgagaaacttctagctgataacattgtacctttttttccagaaactttaacaaagtatggtgacttagatctccaaagaattatggaaataaaatcagaactttcctccattaaaactagaaagaatgatagctacaacaattatattgcaagagcctctatagtaacagacttaagtaagtttaatcaggcctttagatatgaaaccacagctatatgtgcagatgtagctgatgagttacatgggacacaaagcttattctgttggttacatcttattgttcccatgactacaatgatatgtgcatacagacatgcaccaccagaaacaaaaggggagtatgatatagacaaaatacaagagcaaagcggattatacagatatcatatgggagggattgaagggtggtgccagaagttatggacaatggaagcaatatccttgttagatgtagtatctgtgaagactcgctgccagatgacctctctattaaacggagacaatcagtcaatagatgttagtaaaccagtaaaattgtctgaaggtatagatgaagtaaaagcagactatagcttagcaattagaatgcttaaagaaataagagatgcttataaaaacattggtcataaactcaaagaaggtgagacatatatatcaagggatctccaatttataagtaaggtgattcaatctgaaggggtcatgcatcctacccctataaaaaagatattaagagtaggtccttggataaacacaatactagatgatattaaaaccagtgcagaatcaatagggagtctatgtcaagaactagaattcagaggggagagtatactagttagcttgatattaaggaatttctggctgtataacttgtacatgtatgagtcaaaacagcacccgttagctgggaagcaactattcaagcaattgaacaaaacattaacatctgtgcagagattttttgaactgaagaaagaaaatgatgtagttgacctatggatgaatataccaatgcagtttggagggggagatccagtagttttttacagatctttttacaggaggactcccgatttcctaactgaagcaatcagccatgtggatttactgttaaaagtgtcaaacaatatcaaagatgagactaagatacgatttttcaaagccttattatctatagaaaagaatgaacgtgctacattaacaacactaatgagagaccctcaggcagtaggatcagaacgacaagctaaggtaacaagtgatataaatagaacagcagttaccagcatactaagtctatctcctaatcagctcttctgtgatagtgctatacattatagtagaaatgaagaagaagttgggatcattgcagacaacataacacctgtctatcctcatgggttgagagtgctctatgaatcactaccttttcataaggctgagaaggttgtcaatatgatatcaggcacaaagtctatcactaatctattacaaagaacatctgctatcaatggtgaagatattgatagagcagtgtctatgatgttagagaacttagggttgttatctaggatattgtcagtaataattaatagtatagaaataccaatcaagtccaatggcagattgatatgctgtcaaatttctaagaccttgagagaaaaatcatggaacaatatggaaatagtaggagtgacatctcctagtattgtgacatgtatggatgttgtgtatgcaactagttctcatttaaaaggaataattattgaaaaattcagtactgacaagaccacaagaggtcagaggggaccaaaaagcccctgggtaggatcaagcactcaagagaaaaaattggttcctgtttataatagacaaattctttcaaaacaacaaaaagagcaactggaagcaataggaaaaatgaggtgggtgtacaaaggaactccagggctaagaagattgctcaacaagatttgcataggaagtttaggtattagctataaatgtgtaaaacctttattaccaagattcatgagtgtaaacttcttacataggttatctgttagtagtagacccatggaattcccagcttctgttccagcttataggacaacaaattaccattttgacactagtccaatcaaccaagcattaagtgagaggttcgggaacgaagacattaatctagtgttccaaaatgcaatcagctgcggaattagtataatgagtgttgtagaacagttaactggtagaagcccaaaacaattagtcttaatccctcaattagaagagatagatattatgcctcctcctgtatttcaaggaaaattcaattataaactagttgataagataacctctgatcaacacatcttcagtcctgacaaaatagacatattaacactagggaagatgcttatgcctaccataaaaggtcaaaaaactgatcagttcttaaataagagagaaaactattttcatggaaataacttaattgaatctttatctgcagcacttgcatgccactggtgtggaatattaacagaacagtgtatagaaaacaatatctttaggaaagattggggtgatgggttcatctcagatcatgccttcatggatttcaaggtatttctatgtgtatttaaaaccaaacttttatgtagttggggatctcaaggaaagaatgtaaaagatgaagatataatagatgaatctattgacaaattattaagaattgacaacaccttttggagaatgttcagcaaagtcatgtttgaatcaaaagtcaaaaaaagaataatgttatatgatgtgaaattcctatcattagtaggttatataggatttaaaaactggtttatagaacagttaagagtggtagaattgcatgaggtaccttggattgtcaatgctgaaggagagttagttgaaattaaatcaatcaaaatttatctgcagttaatagaacaaagtctatctttgagaataactgtattgaattatacagatatggcacatgctcttacacgattaattaggaaaaaattgatgtgtgataatgcactcttcaatccaagttcatcaccaatgtttaatctaacccaggttattgatcctacaacacaactagactattttcctaggataatatttgagaggttaaaaagttatgataccagttcagactacaacaaagggaagttaacaaggaattacatgacattattaccatggcaacacgtaaacaggtacaattttgtctttagttctacaggttgtaaaatcagtttgaagacatgcatcgggaaattgataaaagatttaaatcctaaagttctttactttattggagaaggagcaggtaactggatggcaagaacagcatgtgaatatcctgatataaaatttgtatataggagtttaaaagatgaccttgatcaccattacccattagaatatcaaagggtaataggtgatctaaatagggtgatagatagtggtgaagggttatcaatggaaaccacagatgcaactcaaaaaacccattgggacttgatacacagaataagcaaagatgccttattgataacattgtgtgatgcagaattcaaaaacagagatgacttctttaagatggtaatcctttggagaaaacatgtattatcttgtagaatctgtacagcttatggaacagatctttacttatttgcaaagtatcatgcggtggactgcaatataaaattaccattttttgtaagatctgtagctacttttattatgcaaggaagcaaattatcagggtcagaatgttacatacttttaacattaggtcatcacaataatctaccctgtcatggagaaatacaaaattccaaaatgagaatagcagtgtgtaatgatttctatgcctcaaagaaactggacaacaaatcaattgaagcaaactgcaaatctcttctatcaggattgagaatacctataaacaaaaaggagttgaatagacaaaagaaattgttaacactacaaagtaaccattcttctatagcaacagttgggggcagtaagattatagaatccaaatggttaaagaataaagcaagtacaataattgattggttagagcatattttgaattctccaaaaggtgaattaaactatgatttctttgaagcattagagaacacataccccaatatgatcaagcttatagataatttgggaaatgcagaaataaagaaactaatcaaggtcactgggtatatgcttgtgagtaagaag
>KF530164-2004.631
atggatcccttttgtgagtctactgttaatgtttatctccctgattcatatctcaaaggagtaatatcttttagcgaaaccaacgcaattggatcatgtcttttgaaaagaccctatctaaaaaatgataacactgctaaagttgctgtagaaaaccctgttgttgaacatgtaaggcttagaaatgcagtcatgaccaaaatgaagatatcagattataaagtggttgaaccagttaatatgcagcatgaaataatgaaaaatatgcatagttgtgagcttacattattaaaacaattcttaacgagaagcaaaaacattagctctctaaaattaaatatgatatgtgattggttacagttaaaatccacttcagataacacatcaattctcaattttatagatgtggagttcatacccgtttgggttagcaattggttcagtaactggtataatctcaataaattaatcttagagtttagaagagaagaagtaataagaactggttcaattttatgtagatcactaggcaagttagtttttattgtatcatcttatggatgtgtagtaaaaagcaacaaaagtaaaagagtgagcttttttacctataaccaactgttaacatggaaagatgtgatgttaagtagattcaatgcaaacttttgtatatgggtaagtaacaacctgaacaaaaatcaagaaggactaggacttagaagcaatctgcaaggtatgttaaccaataaattatacgaaactgttgattacatgctaagcctatgctgcaatgaaggattctctctggtgaaagagttcgaaggatttattatgagtgaaattctaaaaattactgagcatgctcagttcagtactaggtttaggaatactttattgaatgggttaactgaacaattatcagtgttgaaagctaagaacagatctagagttcttggaactatattagaaaacaataactaccctatgtatgaagtagtacttaaattattaggggacaccttgaaaagcataaagttattaattaacaagaatttagaaaatgctgcagaattatattatatattcagaatttttggacaccctatggtagatgagagagaagcaatggatgctgttaaattaaacaatgagattacaaaaattcttaaattagagagtttaacagaactaagaggagcatttatactaagaattataaaagggtttgtagacaataataaaagatggcctaaaattaagaatttaaaagtgctcagcaaaagatgggccatgtatttcaaagctaaaagttaccctagccaacttgagctaagtgtacaagattttttagaacttgctgcagtgcaatttgagcaggaattctctgtacctgaaaaaaccaaccttgagatggtattaaatgataaagcaatatcacctccaaaaaagctaatatggtctgtatatccaaaaaactacctgcctgaaactataaaaaatcagtatttagaagaggctttcaatgcaagtgacagccaaagaacaaggagagtcttagaattttacttaaaagattgtaattttgatcaaaaagaacttaaacgttatgtaattaaacaagagtatctaaatgacaaagaccacattgtctcgttaactgggaaggaaagagaattaagtgtaggtaggatgtttgcaatgcaaccaggaaaacaaagacaaatacagatattagctgagaaacttctagctgataacattgtacctttttttccagaaactttaacaaagtatggtgacttagatctccaaagaattatggaaataaaatcagaactttcctctattaaaactagaaagaatgatagctacaacaattatattgcaagagcctctatagtaacagacttaagtaagtttaatcaggcctttagatatgaaaccacagctatatgtgcagatgtagctgatgagttacatgggacacaaagcttattctgttggttacatcttattgttcccatgactacaatgatatgtgcatacagacatgcaccaccggaaacaaaaggggagtatgatatagacaaaatacaagagcaaagcggattatacagatatcatatgggagggattgaagggtggtgccagaagttatggacaatggaagcaatatccttgttagatgtagtatctgtgaagaatcgctgccagatgacctctctattaaacggagacaatcagtcaatagatgttagtaaaccagtaaaattgtctgaaggtatagatgaagtaaaagcagactatagcttagcaattagaatgcttaaagaaataagagatgcttataaaaacattggtcataaactcaaagaaggtgagacatatatatcaagagatctccaatttataagtaaggtgattcaatctgaaggggtcatgcatcctacccctataaaaaagatattaagagtaggtccttggataaatacaatactagatgatattaaaaccagtgcagaatcaatagggagtctatgtcaagaactagaattcagaggggagagtatactagttagcttgatattaaggaatttctggctgtataacttgtacatgtatgagtcaaaacagcacccgttagctgggaagcaactattcaagcaattgaacaaaacattaacatctgtgcaaagattctttgaactgaagaaagaaaatgatgtggttgacctatggatgaatataccaatgcagtttggagggggagatccagtagttttttacagatctttttacagaaggactcccgatttcctaactgaagcaatcagccatgtggatttactgttaaaggtgtcaaacaatatcaaagatgagactaagatacgatttttcaaagccttattatctatagagaagaatgaacgtgctacattaacaacactaatgagagaccctcaggcagtaggatcagaacgacaagctaaggtaacaagtgatataaatagaacagcagttaccagcatactgagtctatctcctaatcagctcttctgtgatagtgctatacattatagtagaaatgaagaagaagttgggatcattgcagacaacataacacctgtctatcctcatgggttgagagtgctctatgaatcactaccttttcataaggctgaaaaggttgtcaatatgatatcaggcacaaagtctatcactaatctattacaaagaacatctgctatcaatggtgaagatattgatagagcagtgtctatgatgttagagaacttagggttgttatctaggatattgtcagtaataattaatagtatagaaataccaatcaagtccaatggcagattgatatgctgtcaaatttccaagaccttgagagaaaaatcatggaacaatatggaaatagtaggagtgacatctcctagtattgtgacatgtatggatgttgtgtatgcaactagttctcatttaaaaggaataattattgaaaaattcagtactgacaagaccacaagaggtcagaggggaccaaaaagcccctgggtaggatcaagcactcaagagaaaaaattggttcctgtttataatagacaaattctttcaaaacaacaaaaagagcaactggaagcaataggaaaaatgaggtgggtgtacaaaggaactccagggctaagaagattgctcaacaagatttgcataggaagtttaggtattagctataaatgtgtaaaacctttattaccaagattcatgagtgtaaacttcttacataggttatctgttagtagtagacccatggaattcccagcttctgttccagcttacaggacaacaaattaccattttgacactagtccaatcaaccaagcattaagtgagaggttcgggaacgaagacattaatctagtgttccaaaatgcaatcagctgcggaattagtataatgagtgttgtggaacagttaactggtagaagcccaaaacaattagtcttaatccctcaattagaagagatagatattatgcctcctcctgtatttcaaggaaaattcaattataaactagttgataagataacctctgatcaacacatcttcagtcctgacaaaatagacatattaacactagggaagatgcttatgcctaccataaaaggtcaaaaaactgatcagttcttaaataagagagaaaactattttcatggaaataatttaattgaatctttatctgcagcacttgcatgccactggtgtggaatattaacagaacagtgtatagaaaacaatatctttaggaaagattggggtgatgggttcatctcagatcatgccttcatggatttcaaggtatttctatgtgtatttaaaaccaaacttttatgtagttggggatctcaaggaaagaatgtaaaagatgaagatataatagatgaatccattgacaaattattaagaattgacaacaccttttggagaatgttcagcaaagtcatgtttgaatcaaaagtcaaaaaaagaataatgttatatgatgtgaaattcctatcattagtaggttatataggatttaaaaactggtttatagaacagttaagagtggtagaattgcatgaggtaccttggattgtcaatgctgaaggagagttagttgaaattaaatcaatcaaaatttatctgcagttaatagaacaaagtctatctttgagaataactgtattgaattatactgatatggcacatgctcttacacgattaattaggaaaaaattgatgtgtgataatgcactcttcaatccaagttcatcaccaatgtttaatctaacccaggttattgatcctacaacacaactagactattttcctaggataatatttgagaggttaaaaagttatgataccagttcagactacaacaaagggaagttaacaaggaattacatgacattattaccatggcaacacgtaaataggtacaattttgtctttagttctacaggttgtaaaatcagtttgaagacatgcatcgggaaattgataaaggatttaaatcctaaagttctttactttattggagaaggagcaggtaactggatggcaagaacagcatgtgaatatcctgatataaaatttgtatataggagtttaaaagatgaccttgatcaccattacccattagaatatcaaagggtaataggtgatctaaatagggtgatagatagtggtgaaggattatcaatggaaaccacagatgcaactcaaaaaacccattgggacttgatacacagaataagtaaagatgccttattgataacattgtgtgatgcagaattcaaaaacagagatgacttctttaagatggtaatcctttggagaaaacatgtattatcttgtagaatctgtacagcttatggaacagatctttacttatttgcaaagtatcatgcggtggactgcaatataaaattaccattttttgtaagatctgtagctacttttattatgcaaggaagcaaattatcagggtcagaatgttacatacttttaacattaggtcatcacaataatctaccctgtcatggagaaatacaaaattccaaaatgagaatagcagtgtgtaatgatttctatgcctcaaagaaactggacaacaaatcaattgaagcaaactgcaaatctcttctatcaggattgagaatacctataaacaaaaaggagttgaatagacaaaagaaattgttaacactacaaagtaaccattcttctatagcaacagttgggggcagtaagattatagaatccaaatggttaaagaataaagcaagtacaataattgattggttagagcatattttgaattctccaaaaggtgaattaaactatgatttctttgaagcattagagaacacataccccaatatgatcaagcttatagataatttgggaaatgcagaaataaagaaactaatcaaggtcactgggtatatgcttgtgagtaagaag
>KF530167-2004.659
atggatcccttttgtgagtctactgttaatgtttatctccctgattcatatctcaaaggagtaatatcttttagcgaaaccaacgcaattggatcatgtcttttgaaaagaccctatctaaaaaatgataacactgctaaagttgctgtagaaaaccctgttgttgaacatgtaaggcttagaaatgcagtcatgaccaaaatgaagatatcagattataaagtggttgaaccagttaatatgcagcatgaaataatgaaaaatatgcatagttgtgagcttacattattaaaacaattcttaacgagaagcaaaaacattagctctctaaaattaaatatgatatgtgattggttacagttaaaatccacttcagataacacatcaattctcaattttatagatgtggagttcatacccgtttgggttagcaattggttcagtaactggtataatctcaataaattaatcttagagtttagaagagaagaagtaataagaactggttcaattttatgtagatcactaggcaagttagtttttattgtatcatcttatggatgtgtagtaaaaagcaacaaaagtaaaagagtgagcttttttacctataaccaactgttaacatggaaagatgtgatgttaagtagattcaatgcaaacttttgtatatgggtaagtaacaacctgaacaaaaatcaagaaggactaggacttagaagcaatctgcaaggtatgttaaccaataaattatacgaaactgttgattacatgctaagcctatgctgcaatgaaggattctctctggtgaaagagttcgaaggatttattatgagtgaaattctaaaaattactgagcatgctcagttcagtactaggtttaggaatactttattgaatgggttaactgaacaattatcagtgttgaaagctaagaacagatctagagttcttggaactatattagaaaacaataactaccctatgtatgaagtagtacttaaattattaggggacaccttgaaaagcataaagttattaattaacaagaatttagaaaatgctgcagaattatattatatattcagaatttttggacaccctatggtagatgagagagaagcaatggatgctgttaaattaaacaatgagattacaaaaattcttaaattagagagtttaacagaactaagaggagcatttatactaagaattataaaagggtttgtagacaataataaaagatggcctaaaattaagaatttaaaagtgctcagcaaaagatgggccatgtatttcaaagctaaaagttaccctagccaacttgagctaagtgtacaagattttttagaacttgctgcagtgcaatttgagcaggaattctctgtacctgaaaaaaccaaccttgagatggtattaaatgataaagcaatatcacctccaaaaaagctaatatggtctgtatatccaaaaaactacctgcctgaaactataaaaaatcagtatttagaagaggctttcaatgcaagtgacagccaaagaacaaggagagtcttagaattttacttaaaagattgtaattttgatcaaaaagaacttaaacgttatgtaattaaacaagagtatctaaatgacaaagaccacattgtctcgttaactgggaaggaaagagaattaagtgtaggtaggatgtttgcaatgcaaccaggaaaacaaagacaaatacagatattagctgagaaacttctagctgataacattgtacctttttttccagaaactttaacaaagtatggtgacttagatctccaaagaattatggaaataaaatcagaactttcctctattaaaactagaaagaatgatagctacaacaattatattgcaagagcctctatagtaacagacttaagtaagtttaatcaggcctttagatatgaaaccacagctatatgtgcagatgtagctgatgagttacatgggacacaaagcttattctgttggttacatcttattgttcccatgactacaatgatatgtgcatacagacatgcaccaccggaaacaaaaggggagtatgatatagacaaaatacaagagcaaagcggattatacagatatcatatgggagggattgaagggtggtgccaaaagttatggacaatggaagcaatatccttgttagatgtagtatctgtgaagaatcgctgccagatgacctctctattaaacggagacaatcagtcaatagatgttagtaaaccagtaaaattgtctgaaggtatagatgaagtaaaagcagactatagcttagcaattagaatgcttaaagaaataagagatgcttataaaaacattggtcataaactcaaagaaggtgagacatatatatcaagagatctccaatttataagtaaggtgattcaatctgaaggggtcatgcatcctacccctataaaaaagatattaagagtaggtccttggataaatacaatactagatgatattaaaaccagtgcagaatcaatagggagtctatgtcaagaactagaattcagaggggagagtatactagttagcttgatattaaggaatttctggctgtataacttgtacatgtatgagtcaaaacagcacccgttagctgggaagcaactattcaagcaattgaacaaaacattaacatctgtgcaaagattctttgaactgaagaaagaaaatgatgtggttgacctatggatgaatataccaatgcagtttggagggggagatccagtagttttttacagatctttttacagaaggactcccgatttcctaactgaagcaatcagccatgtggatttactgttaaaggtgtcaaacaatatcaaagatgagactaagatacgatttttcaaagccttattatctatagagaagaatgaacgtgctacattaacaacactaatgagagaccctcaggcagtaggatcagaacgacaagctaaggtaacaagtgacataaatagaacagcagttaccagcatactgagtctatctcctaatcagctcttctgtgatagtgctatacattatagtagaaatgaagaagaagttgggatcattgcagacaacataacacctgtctatcctcatgggttgagagtgctctatgaatcactaccttttcataaggctgaaaaggttgtcaatatgatatcaggcacaaagtctatcactaatctattacaaagaacatctgctatcaatggtgaagatattgatagagcagtgtctatgatgttagagaacttagggttgttatctaggatattgtcagtaataattaatagtatagaaataccaatcaagtccaatggcagattgatatgctgtcaaatttccaagaccttgagagaaaaatcatggaacaatatggaaatagtaggagtgacatctcctagtattgtgacatgtatggatgttgtgtatgcaactagttctcatttaaaaggaataattattgaaaaattcagtactgacaagaccacaagaggtcagaggggaccaaaaagcccctgggtaggatcaagcactcaagagaaaaaattggttcctgtttataatagacaaattctttcaaaacaacaaaaagagcaactggaagcaataggaaaaatgaggtgggtgtacaaaggaactccagggctaagaagattgctcaacaagatttgcataggaagtttaggtattagctataaatgtgtaaaacctttattaccaagattcatgagtgtaaacttcttacataggttatctgttagtagtagacccatggaattcccagcttctgttccagcttacaggacaacaaattaccattttgacactagtccaatcaaccaagcattaagtgagaggttcgggaacgaagacattaatctagtgttccaaaatgcaatcagctgcggaattagtataatgagtgttgtggaacagttaactggtagaagcccaaaacaattagtcttaatccctcaattagaagagatagatattatgcctcctcctgtatttcaaggaaaattcaattataaactagttgataagataacctctgatcaacacatcttcagtcctgacaaaatagacatattaacactagggaagatgcttatgcctaccataaaaggtcaaaaaactgatcagttcttaaataagagagaaaactattttcatggaaataatttaattgaatctttatctgcagcacttgcatgccactggtgtggaatattaacagaacagtgtatagaaaacaatatctttaggaaagattggggtgatgggttcatctcagatcatgccttcatggatttcaaggtatttctatgtgtatttaaaaccaaacttttatgtagttggggatctcaaggaaagaatgtaaaagatgaagatataatagatgaatccattgacaaattattaagaattgacaacaccttttggagaatgttcagcaaagtcatgtttgaatcaaaagtcaaaaaaagaataatgttatatgatgtgaaattcctatcattagtaggttatataggatttaaaaactggtttatagaacagttaagagtggtagaattgcatgaggtaccttggattgtcaatgctgaaggagagttagttgaaattaaatcaatcaaaatttatctgcagttaatagaacaaagtctatctttgagaataactgtattgaattatactgatatggcacatgctcttacacgattaattaggaaaaaattgatgtgtgataatgcactcttcaatccaagttcatcaccaatgtttaatctaacccaggttattgatcctacaacacaactagactattttcctaggataatatttgagaggttaaaaagttatgataccagttcagactacaacaaagggaagttaacaaggaattacatgacattattaccatggcaacacgtaaataggtacaattttgtctttagttctacaggttgtaaaatcagtttgaagacatgcatcgggaaattgataaaggatttaaatcctaaagttctttactttattggagaaggagcaggtaactggatggcaagaacagcatgtgaatatcctgatataaaatttgtatataggagtttaaaagatgaccttgatcaccattacccattagaatatcaaagggtaataggtgatctaaatagggtgatagatagtggtgaaggattatcaatggaaaccacagatgcaactcaaaaaacccattgggacttgatacacagaataagtaaagatgccttattgataacattgtgtgatgcagaattcaaaaacagagatgacttctttaagatggtaatcctttggagaaaacatgtattatcttgtagaatctgtacagcttatggaacagatctttacttatttgcaaagtatcatgcggtggactgcaatataaaattaccattttttgtaagatctgtagctacttttattatgcaaggaagcaaattatcagggtcagaatgttacatacttttaacattaggtcatcacaataatctaccctgtcatggagaaatacaaaattccaaaatgagaatagcagtgtgtaatgatttctatgcctcaaagaaactggacaacaaatcaattgaagcaaactgcaaatctcttctatcaggattgagaatacctataaacaaaaaggagttgaatagacaaaagaaattgttaacactacaaagtaaccattcttctatagcaacagttgggggcagtaagattatagaatccaaatggttaaagaataaagcaagtacaataattgattggttagagcatattttgaattctccaaaaggtgaattaaactatgatttctttgaagcattagagaacacataccccaatatgatcaagcttatagataatttgggaaatgcagaaataaagaaactaatcaaggtcactgggtatatgcttgtgagtaagaag
>KF530171-2004.479
atggatcccttttgtgagtctactgttaatgtttatctccctgattcatatctcaaaggagtaatatcttttagcgaaaccaacgcaattggatcatgtcttttgaaaagaccctatctaaaaaatgataacactgctaaagttgctgtagaaaaccctgttgttgaacatgtaaggcttagaaatgcagtcatgaccaaaatgaagatatcagattataaagtggttgaaccagttaatatgcagcatgaaataatgaaaaatatgcatagttgtgagcttacattattaaaacaattcttaacgagaagcaaaaacattagctctctaaaattaaatatgatatgtgattggttacagttaaaatccacttcagataacacatcaattctcaattttatagatgtggagttcatacccgtttgggttagcaattggttcagtaactggtataatctcaataaattaatcttagagtttagaagagaagaagtaataagaactggttcaattttatgtagatcactaggcaagttagtttttattgtatcatcttatggatgtgtagtaaaaagcaacaaaagtaaaagagtgagcttttttacctataaccaactgttaacatggaaagatgtgatgttaagtagattcaatgcaaacttttgtatatgggtaagtaacaacctgaacaaaaatcaagaaggactaggacttagaagcaatctgcaaggtatgttaaccaataaattatacgaaactgttgattacatgctaagcctatgctgcaatgaaggattctctctggtgaaagagttcgaaggatttattatgagtgaaattctaaaaattactgagcatgctcagttcagtactaggtttaggaatactttattgaatgggttaactgaacaattatcagtgttgaaagctaagaacagatctagagttcttggaactatattagaaaacaataactaccctatgtatgaagtagtacttaaattattaggggacaccttgaaaagcataaagttattaattaacaagaatttagaaaatgctgcagaattatattatatattcagaatttttggacaccctatggtagatgagagagaagcaatggatgctgttaaattaaacaatgagattacaaaaattcttaaattagagagtttaacagaactaagaggagcatttatactaagaattataaaagggtttgtagacaataataaaagatggcctaaaattaagaatttaaaagtgctcagcaaaagatgggccatgtatttcaaagctaaaagttaccctagccaacttgagctaagtgtacaagattttttagaacttgctgcagtgcaatttgagcaggaattctctgtacctgaaaaaaccaaccttgagatggtattaaatgataaagcaatatcacctccaaaaaagctaatatggtctgtatatccaaaaaactacctgcctgaaactataaaaaatcagtatttagaagaggctttcaatgcaagtgacagccaaagaacaaggagagtcttagaattttacttaaaagattgtaattttgatcaaaaagaacttaaacgttatgtaattaaacaagagtatctaaatgacaaagaccacattgtctcgttaactgggaaggaaagagaattaagtgtaggtaggatgtttgcaatgcaaccaggaaaacaaagacaaatacagatattagctgagaaacttctagctgataacattgtacctttttttccagaaactttaacaaagtatggtgacttagatctccaaagaattatggaaataaaatcagaactttcctctattaaaactagaaagaatgatagctacaacaattatattgcaagagcctctatagtaacagacttaagtaagtttaatcaggcctttagatatgaaaccacagctatatgtgcagatgtagctgatgagttacatgggacacaaagcttattctgttggttacatcttattgttcccatgactacaatgatatgtgcatacagacatgcaccaccggaaacaaaaggggagtatgatatagacaaaatacaagagcaaagcggattatacagatatcatatgggagggattgaagggtggtgccagaagttatggacaatggaagcaatatccttgttagatgtagtatctgtgaagaatcgctgccagatgacctctctattaaacggagacaatcagtcaatagatgttagtaaaccagtaaaattgtctgaaggtatagatgaagtaaaagcagactatagcttagcaattagaatgcttaaagaaataagagatgcttataaaaacattggtcataaactcaaagaaggtgagacatatatatcaagagatctccaatttataagtaaggtgattcaatctgaaggggtcatgcatcctacccctataaaaaagatattaagagtaggtccttggataaatacaatactagatgatattaaaaccagtgcagaatcaatagggagtctatgtcaagaactagaattcagaggggagagtatactagttagcttgatattaaggaatttctggctgtataacttgtacatgtatgagtcaaaacagcacccgttagctgggaagcaactattcaagcaattgaacaaaacattaacatctgtgcaaagattctttgaactgaagaaagaaaatgatgtggttgacctatggatgaatataccaatgcagtttggagggggagatccagtagttttttacagatctttttacagaaggactcccgatttcctaactgaagcaatcagccatgtggatttactgttaaaggtgtcaaacaatatcaaagatgagactaagatacgatttttcaaagccttattatctatagagaagaatgaacgtgctacattaacaacactaatgagagaccctcaggcagtaggatcagaacgacaagctaaggtaacaagtgatataaatagaacagcagttaccagcatactgagtctatctcctaatcagctcttctgtgatagtgctatacattatagtagaaatgaagaagaagttgggatcattgcagacaacataacacctgtctatcctcatgggttgagagtgctctatgaatcactaccttttcataaggctgaaaaggttgtcaatatgatatcaggcacaaagtctatcactaatctattacaaagaacatctgctatcaatggtgaagatattgatagagcagtgtctatgatgttagagaacttagggttgttatctaggatattgtcagtaataattaatagtatagaaataccaatcaagtccaatggcagattgatatgctgtcaaatttccaagaccttgagagaaaaatcatggaacaatatggaaatagtaggagtgacatctcctagtattgtgacatgtatggatgttgtgtatgcaactagttctcatttaaaaggaataattattgaaaaattcagtactgacaagaccacaagaggtcagaggggaccaaaaagcccctgggtaggatcaagcactcaagagaaaaaattggttcctgtttataatagacaaattctttcaaaacaacaaaaagagcaactggaagcaataggaaaaatgaggtgggtgtacaaaggaactccagggctaagaagattgctcaacaagatttgcataggaagtttaggtattagctataaatgtgtaaaacctttattaccaagattcatgagtgtaaacttcttacataggttatctgttagtagtagacccatggaattcccagcttctgttccagcttacaggacaacaaattaccattttgacactagtccaatcaaccaagcattaagtgagaggttcgggaacgaagacattaatctagtgttccaaaatgcaatcagctgcggaattagtataatgagtgttgtggaacagttaactggtagaagcccaaaacaattagtcttaatccctcaattagaagagatagatattatgcctcctcctgtatttcaaggaaaattcaattataaactagttgataagataacctctgatcaacacatcttcagtcctgacaaaatagacatattaacactagggaagatgcttatgcctaccataaaaggtcaaaaaactgatcagttcttaaataagagagaaaactattttcatggaaataatttaattgaatctttatctgcagcacttgcatgccactggtgtggaatattaacagaacagtgtatagaaaacaatatctttaggaaagattggggtgatgggttcatctcagatcatgccttcatggatttcaaggtatttctatgtgtatttaaaaccaaacttttatgtagttggggatctcaaggaaagaatgtaaaagatgaagatataatagatgaatccattgacaaattattaagaattgacaacaccttttggagaatgttcagcaaagtcatgtttgaatcaaaagtcaaaaaaagaataatgttatatgatgtgaaattcctatcattagtaggttatataggatttaaaaactggtttatagaacagttaagagtggtagaattgcatgaggtaccttggattgtcaatgctgaaggagagttagttgaaattaaatcaatcaaaatttatctgcagttaatagaacaaagtctatctttgagaataactgtattgaattatactgatatggcacatgctcttacacgattaattaggaaaaaattgatgtgtgataatgcactcttcaatccaagttcatcaccaatgtttaatctaacccaggttattgatcctacaacacaactagactattttcctaggataatatttgagaggttaaaaagttatgataccagttcagactacaacaaagggaagttaacaaggaattacatgacattattaccatggcaacacgtaaataggtacaattttgtctttagttctacaggttgtaaaatcagtttgaagacatgcatcgggaaattgataaaggatttaaatcctaaagttctttactttattggagaaggagcaggtaactggatggcaagaacagcatgtgaatatcctgatataaaatttgtatataggagtttaaaagatgaccttgatcaccattacccattagaatatcaaagggtaataggtgatctaaatagggtgatagatagtggtgaaggattatcaatggaaaccacagatgcaactcaaaaaacccattgggacttgatacacagaataagtaaagatgccttattgataacattgtgtgatgcagaattcaaaaacagagatgacttctttaagatggtaatcctttggagaaaacatgtattatcttgtagaatctgtacagcttatggaacagatctttacttatttgcaaagtatcatgcggtggactgcaatataaaattaccattttttgtaagatctgtagctacttttattatgcaaggaagcaaattatcagggtcagaatgttacatacttttaacattaggtcatcacaataatctaccctgtcatggagaaatacaaaattccaaaatgagaatagcagtgtgtaatgatttctatgcctcaaagaaactggacaacaaatcaattgaagcaaactgcaaatctcttctatcaggattgagaatacctataaacaaaaaggagttgaatagacaaaagaaattgttaacactacaaagtaaccattcttctatagcaacagttgggggcagtaagattatagaatccaaatggttaaagaataaagcaagtacaataattgattggttagagcatattttgaattctccaaaaggtgaattaaactatgatttctttgaagcattagagaacacataccccaatatgatcaagcttatagataatttgggaaatgcagaaataaagaaactaatcaaggtcactgggtatatgcttgtgagtaagaag
>KF530173-2004.526
atggatcccttttgtgagtctactgttaatgtttatctccctgattcatatctcaaaggagtaatatcttttagcgaaaccaacgcaattggatcatgtcttttgaaaagaccctatctaaaaaatgataacactgctaaagttgctgtagaaaaccctgttgttgaacatgtaaggcttagaaatgcagtcatgaccaaaatgaagatatcagattataaagtggttgaaccagttaatatgcagcatgaaataatgaaaaatatgcatagttgtgagcttacattattaaaacaattcttaacgagaagcaaaaacattagctctctaaaattaaatatgatatgtgattggttacagttaaaatccacttcagataacacatcaattctcaattttatagatgtggagttcatacccgtttgggttagcaattggttcagtaactggtataatctcaataaattaatcttagagtttagaagagaagaagtaataagaactggttcaattttatgtagatcactaggcaagttagtttttattgtatcatcttatggatgtgtagtaaaaagcaacaaaagtaaaagagtgagcttttttacctataaccaactgttaacatggaaagatgtgatgttaagtagattcaatgcaaacttttgtatatgggtaagtaacaacctgaacaaaaatcaagaaggactaggacttagaagcaatctgcaaggtatgttaaccaataaattatacgaaactgttgattacatgctaagcctatgctgcaatgaaggattctctctggtgaaagagttcgaaggatttattatgagtgaaattctaaaaattactgagcatgctcagttcagtactaggtttaggaatactttattgaatgggttaactgaacaattatcagtgttgaaagctaagaacagatctagagttcttggaactatattagaaaacaataactaccctatgtatgaagtagtacttaaattattaggggacaccttgaaaagcataaagttattaattaacaagaatttagaaaatgctgcagaattatattatatattcagaatttttggacaccctatggtagatgagagagaagcaatggatgctgttaaattaaacaatgagattacaaaaattcttaaattagagagtttaacagaactaagaggagcatttatactaagaattataaaagggtttgtagacaataataaaagatggcctaaaattaagaatttaaaagtgctcagcaaaagatgggccatgtatttcaaagctaaaagttaccctagccaacttgagctaagtgtacaagattttttagaacttgctgcagtgcaatttgagcaggaattctctgtacctgaaaaaaccaaccttgagatggtattaaatgataaagcaatatcacctccaaaaaagctaatatggtctgtatatccaaaaaactacctgcctgaaactataaaaaatcagtatttagaagaggctttcaatgcaagtgacagccaaagaacaaggagagtcttagaattttacttaaaagattgtaattttgatcaaaaagaacttaaacgttatgtaattaaacaagagtatctaaatgacaaagaccacattgtctcgttaactgggaaggaaagagaattaagtgtaggtaggatgtttgcaatgcaaccaggaaaacaaagacaaatacagatattagctgagaaacttctagctgataacattgtacctttttttccagaaactttaacaaagtatggtgacttagatctccaaagaattatggaaataaaatcagaactttcctctattaaaactagaaagaatgatagctacaacaattatattgcaagagcctctatagtaacagacttaagtaagtttaatcaggcctttagatatgaaaccacagctatatgtgcagatgtagctgatgagttacatgggacacaaagcttattctgttggttacatcttattgttcccatgactacaatgatatgtgcatacagacatgcaccaccggaaacaaaaggggagtatgatatagacaaaatacaagagcaaagcggattatacagatatcatatgggagggattgaagggtggtgccagaagttatggacaatggaagcaatatccttgttagatgtagtatctgtgaagaatcgctgccagatgacctctctattaaacggagacaatcagtcaatagatgttagtaaaccagtaaaattgtctgaaggtatagatgaagtaaaagcagactatagcttagcaattagaatgcttaaagaaataagagatgcttataaaaacattggtcataaactcaaagaaggtgagacatatatatcaagagatctccaatttataagtaaggtgattcaatctgaaggggtcatgcatcctacccctataaaaaagatattaagagtaggtccttggataaatacaatactagatgatattaaaaccagtgcagaatcaatagggagtctatgtcaagaactagaattcagaggggagagtatactagttagcttgatattaaggaatttctggctgtataacttgtacatgtatgagtcaaaacagcacccgttagctgggaagcaactattcaagcaattgaacaaaacattaacatctgtgcaaagattctttgaactgaagaaagaaaatgatgtggttgacctatggatgaatataccaatgcagtttggagggggagatccagtagttttttacagatctttttacagaaggactcccgatttcctaactgaagcaatcagccatgtggatttactgttaaaggtgtcaaacaatatcaaagatgagactaagatacgatttttcaaagccttattatctatagagaagaatgaacgtgctacattaacaacactaatgagagaccctcaggcagtaggatcagaacgacaagctaaggtaacaagtgacataaatagaacagcagttaccagcatactgagtctatctcctaatcagctcttctgtgatagtgctatacattatagtagaaatgaagaagaagttgggatcattgcagacaacataacacctgtctatcctcatgggttgagagtgctctatgaatcactaccttttcataaggctgaaaaggttgtcaatatgatatcaggcacaaagtctatcactaatctattacaaagaacatctgctatcaatggtgaagatattgatagagcagtgtctatgatgttagagaacttagggttgttatctaggatattgtcagtaataattaatagtatagaaataccaatcaagtccaatggcagattgatatgctgtcaaatttccaagaccttgagagaaaaatcatggaacaatatggaaatagtaggagtgacatctcctagtattgtgacatgtatggatgttgtgtatgcaactagttctcatttaaaaggaataattattgaaaaattcagtactgacaagaccacaagaggtcagaggggaccaaaaagcccctgggtaggatcaagcactcaagagaaaaaattggttcctgtttataatagacaaattctttcaaaacaacaaaaagagcaactggaagcaataggaaaaatgaggtgggtgtacaaaggaactccagggctaagaagattgctcaacaagatttgcataggaagtttaggtattagctataaatgtgtaaaacctttattaccaagattcatgagtgtaaacttcttacataggttatctgttagtagtagacccatggaattcccagcttctgttccagcttacaggacaacaaattaccattttgacactagtccaatcaaccaagcattaagtgagaggttcgggaacgaagacattaatctagtgttccaaaatgcaatcagctgcggaattagtataatgagtgttgtggaacagttaactggtagaagcccaaaacaattagtcttaatccctcaattagaagagatagatattatgcctcctcctgtatttcaaggaaaattcaattataaactagttgataagataacctctgatcaacacatcttcagtcctgacaaaatagacatattaacactagggaagatgcttatgcctaccataaaaggtcaaaaaactgatcagttcttaaataagagagaaaactattttcatggaaataatttaattgaatctttatctgcagcacttgcatgccactggtgtggaatattaacagaacagtgtatagaaaacaatatctttaggaaagattggggtgatgggttcatctcagatcatgccttcatggatttcaaggtatttctatgtgtatttaaaaccaaacttttatgtagttggggatctcaaggaaagaatgtaaaagatgaagatataatagatgaatccattgacaaattattaagaattgacaacaccttttggagaatgttcagcaaagtcatgtttgaatcaaaagtcaaaaaaagaataatgttatatgatgtgaaattcctatcattagtaggttatataggatttaaaaactggtttatagaacagttaagagtggtagaattgcatgaggtaccttggattgtcaatgctgaaggagagttagttgaaattaaatcaatcaaaatttatctgcagttaatagaacaaagtctatctttgagaataactgtattgaattatactgatatggcacatgctcttacacgattaattaggaaaaaattgatgtgtgataatgcactcttcaatccaagttcatcaccaatgtttaatctaacccaggttattgatcctacaacacaactagactattttcctaggataatatttgagaggttaaaaagttatgataccagttcagactacaacaaagggaagttaacaaggaattacatgacattattaccatggcaacacgtaaataggtacaattttgtctttagttctacaggttgtaaaatcagtttgaagacatgcatcgggaaattgataaaggatttaaatcctaaagttctttactttattggagaaggagcaggtaactggatggcaagaacagcatgtgaatatcctgatataaaatttgtatataggagtttaaaagatgaccttgatcaccattacccattagaatatcaaagggtaataggtgatctaaatagggtgatagatagtggtgaaggattatcaatggaaaccacagatgcaactcaaaaaacccattgggacttgatacacagaataagtaaagatgccttattgataacattgtgtgatgcagaattcaaaaacagagatgacttctttaagatggtaatcctttggagaaaacatgtattatcttgtagaatctgtacagcttatggaacagatctttacttatttgcaaagtatcatgcggtggactgcaatataaaattaccattttttgtaagatctgtagctacttttattatgcaaggaagcaaattatcagggtcagaatgttacatacttttaacattaggtcatcacaataatctaccctgtcatggagaaatacaaaattccaaaatgagaatagcagtgtgtaatgatttctatgcctcaaagaaactggacaacaaatcaattgaagcaaactgcaagtctcttctatcaggattgagaatacctataaacaaaaaggagttgaatagacaaaagaaattgttaacactacaaagtaaccattcttctatagcaacagttgggggcagtaagattatagaatccaaatggttaaagaataaagcaagtacaataattgattggttagagcatattttgaattctccaaaaggtgaattaaactatgatttctttgaagcattagagaacacataccccaatatgatcaagcttatagataatttgggaaatgcagaaataaagaaactaatcaaggtcactgggtatatgcttgtgagtaagaag
>KF530178-2004.779
atggatccgttttgtgaatccactgtcaatgtctatcttcctgattcatatctcaaaggagtaatatctttcagtgaaaccaatgcaattggctcatgccttttgaaaagaccctatctaaaaaaagataacactgctaaagttgctgtagaaaaccctgttgttgaacatgtcagacttagaaatgcagtcatgaccaaaatgaagatatcagattataaagtggttgaaccaattaatatgcagcatgaaataatgaaaaatatacacagttgtgagctcacattattaaaacaattcttaacaagaagtaaaaacattagctctctaaaattaagtatgatatgtgattggttacagttaaaatccacctcagataacacatcaattcttaattttatagatgtggagtttatacccgtttgggtgagcaattggtttagtaactggtataatctaaataaattaatcttagagtttagaagagaggaagtaataagaactggttcaattttatgcagatcactaggcaagttagttttcattgtatcatcttatgggtgtgtagtaaaaagcaacaaaagtaaaagagtaagttttttcacatataaccaactgttaacatggaaagatgtgatgttgagtaggttcaatgcaaacttttgtatatgggtaagtaacaacctgaacaaaaatcaagaaggactaggatttagaagtaatctacaaggtatgttaaccaataagttatatgaaactgttgattatatgttaagtctatgtagcaatgaagggttctcactagtgaaagagttcgaaggctttattatgagtgaaattcttaaaattactgagcatgctcaattcagtactaggtttaggaatactttattaaatgggttgactgaacaattatcaatgttaaaagctaaaaacaggtctagagttcttggcactatattagaaaacaatgattaccctatgtatgaagtagtacttaaattattaggggacactttgaaaagtataaaattattaattaacaagaatttagaaaatgctgcagaattatattatatattcagaatttttggacatcctatggtagatgagagggaagcaatggatgctgttaaattaaataatgagattacaaaaattcttaaactggagagcttaacagaactaaggggagcatttatactaagaattataaaagggtttgtagataataataaaagatggcctaaaattaagaatttaaaagtgctcagcaaaagatgggttatgtatttcaaagctaaaagttaccctagccaacttgagctaagtgtacaagatttcctagaacttgctgcagtacaattcgaacaggaattttctgtccctgaaaaaaccaatcttgagatggtattaaatgataaagcaatatctccaccaaaaaagttaatatggtcggtatatccaaaaaattatctacctgaaattataaaaaatcaatatttagaagaggtcttcaatgcaagtgacagtcaaagaacaaggagagtcttagaattttacttaaaagattgcaaatttgatcaaaaagacctcaaacgttatgtaactaaacaagagtatctaaatgacaaagaccatattgtctcattaactgggaaagaaagagaattaagtgtaggcaggatgtttgcaatgcaacctggcaaacaaagacaaatacagatactagctgagaaacttttagctgataatattgtaccctttttcccagaaactttaacaaagtatggtgacttggatctccaaagaattatggaaatgaaatcagaactttcttccattaaaactaggaagaatgatagttacaacaattatattgcaagagcctccatagtaacagacctaagtaaattcaatcaagcctttagatatgaaaccacagctatctgtgcagatgtagcagatgagttacatggtacgcaaagcttattttgttggttacatcttattgttcccatgaccacaatgatatgtgcatacagacatgcaccaccagaaacaaagggggagtatgatatagacaaaatagaagagcaaagtgggctatatagataccatatgggagggattgaagggtggtgtcagaagttatggacaatggaggcgatatccttgttagatgtagtatctgttaagactcgttgtcagatgacctctctattaaacggagacaatcaatcaatagatgtcagtaaaccagtaaaattgtctgaaggtatagatgaagtaaaagcagattatagcttagcaattaaaatgctgaaagagataagagatgcctataaaaacattggccataaactcaaagaaggtgaaacatatatatcaagagacctccaatttataagtaaggtgattcaatctgagggagtcatgcatcctacccccataaaaaagatattaagggtaggaccctggataaatacaatactagatgacattaaaaccagtgcagaatcaatagggagtctgtgtcaagaactagagttcagaggagaaagtatactagttagcttgatattaaggaatttctggctgtataacttatacatgcatgagtcaaaacagcatccgttagctggaaaacaactgtttaaacaattgaacaaaacactaacatctgtgcaaagattttttgagctgaagaaagaaaatgatgtggttgacctatggatgaatataccaatgcagtttggagggggagacccagtagttttttacagatctttttacagaaggactcctgatttcctgactgaagcaatcagccatgtggatttactgttaaaagtttcaaacaatattaaaaatgagactaagatacgattctttaaagctttattatctatagaaaagaatgaacgtgctacattaacaacactaatgagagacccccaggcggtagggtcggaaagacaagctaaggtaacaagtgatataaatagaacagcagtcaccagcatactgagtctatctccgaaccagctcttttgtgatagtgctatacactatagcagaaatgaagaagaagtagggatcattgcagacaacataacacctgtttatcctcacggattgagagtgctctatgaatcactaccttttcataaggctgaaaaggttgttaatatgatatcaggtacaaagtctataactaacctattgcagagaacatctgctatcaatggtgaagatattgatagagcagtgtctatgatgttggagaacttagggttgttatctaggatattgtcagtgataattaatagtatagaaataccaattaagtccaatggcagattgatatgctgtcaaatttctaagactttgagagaaaaatcatggaacaatatggaaatagtaggggtgacatctccaagtattgtaacatgtatggatgttgtgtatgcaactagttctcatttaaaaggaataattattgaaaagttcagtactgacaagaccacaagaggtcagaggggaccaaaaagcccctgggtaggatcaagcactcaagagaaaaaattagttcctgtttataacagacaaattctttcaaaacaacaaaaagagcaactggaagcaatagggaaaatgaggtgggtgtataaaggaactccagggctaagaagattgctcaataagatttgcataggaagtttaggtattagctataaatgtgtaaaacctctattaccaagatttatgagtgtaaacttcttacataggttatctgttagtagcagacctatggaattcccagcttctgttccagcttataggacaacaaattaccactttgacactagtccaatcaaccaagcattaagtgagaggttcggtaatgaagacattaatctggtgttccaaaatgcaatcagctgcggaattagtataatgagtgttgtagaacagttaactggtagaagcccaaaacaattagtcttaatcccccaattagaagagatagatattatgcctcctcctgtatttcaaggaaaattcaattataaactagttgataaaataacctccgatcaacacatcttcagtcctgacaaaatagacatattaacactagggaagatgcttatgcctactataaaaggtcaaaaaactgatcagttcttaaataagagagaaaactatttccatggaaataatttaattgaatctttatctgcagcacttgcatgccattggtgtggaatattaacagaacagtgtgtagaaaacaacatcttcaggaaagactggggtgatgggttcatatcagatcatgccttcatggatttcaagatatttctatgtgtatttaaaaccaaacttttatgtagttggggatcccaagggaaaaatgtaaaagatgaagatataatagatgaatccatcgacaaattattaagaattgacaacactttttggagaatgttcagcaaagtcatgtttgaatcaaaggtcaaaaaaagaataatgttatatgatgtaaaattcttatcattagtaggttatataggatttaaaaactggtttatagagcagttaagagtagtagaattgcatgaagtaccctggattgtcaatgctgaaggggagctagttgaaattaaaccaatcaaaatttatttgcagttaatagaacaaagtctatctttaagaataactgttttgaattatacagacatggcacatgctcttacacgattaattaggaagaagttgatgtgtgataatgcactctttaatccaagttcatcaccgatgtttagtctaactcaagttattgatcctacaacacagctagactattttcctaaggtaatatttgaaaggttaaaaagttatgataccagttcagactacaacaaagggaagttaacaagaaattacatgacattattaccatggcagcacgtaaacaggtataattttgtctttagttcaacaggatgtaaaatcagcttgaagacatgcatcgggaaattgataaaggacttaaaccctaaggttctttactttattggagaaggagcaggtaactggatggcaagaacagcatgtgagtatcctgacataaaatttgtatataggagtttaaaggatgatcttgatcaccattacccattagaatatcaaagggtaataggtgatttaaatagagtgatagatggtggtgaaggattatcaatggagaccacagatgcaactcaaaagactcattgggacttgatacacagaataagtaaagatgctttattgataacattgtgtgatgcagaattcaaaaacagagatgatttctttaaaatggtaattctttggagaaaacatgtattatcatgtagaatctgtacagcttatggaacagatctttacttatttgcaaagtatcatgcgacagactgcaatataaaattaccattttttgtaaggtctgtagctacttttattatgcaaggaagcaaattgtcaggatcagaatgttacatacttttaacattaggtcatcacaataatctgccatgtcacggagaaatacaaaattccaaaatgagaatagcagtgtgtaatgatttccatgcctcgaaaaaactagacaacaaatcaattgaagcaaactgcaaatctcttctatcaggattaagaataccaataaacaaaaaagagctaaatagacagaagaaactgttaacactacaaagcaatcattcttccatagcaacagttggcggcagtaagattatagaatccaaatggttaaagaataaagcaagtacaataattgattggttagagcatatcttgaattctccaaaaggtgaattaaactatgatttctttgaagcattagagaacacatatcccaatatgatcaagcttatagataacctaggaaatgcagagataaaaaaactaatcaaagttaccgggtatatgcttgtgagtaagaag
>KF530179-2003.609
atggatcccttttgtgagtctactgttaatgtttatctccctgattcatatctcaaaggagtaatatcttttagtgaaaccaacgcaattggatcatgtcttttgaaaagaccctatctaaaaaatgataacactgccaaagttgctgtagaaaaccccgttgttgaacatgtaaggcttagaaatgcagtcatgaccaaaatgaagatatcagattataaagtggttgaaccagttaatatgcagcatgaaataatgaaaaatatgcatagttgtgagcttacattattaaaacaattcttaacgagaagcaaaaacattagctctctaaaattaaatatgatatgtgattggttacagttaaaatccacttcagataacacatcaattctcaattttatagatgtggagttcatacccgtttgggttagcaattggttcagtaactggtataatctcaataaattaatcttagagtttagaagagaagaagtaataagaactggttcaattttatgtagatcactaggcaagttagtttttattgtatcatcttatggatgtgtagtaaaaagcaacaaaagtaaaagagtgagctttttcacctataaccaactgttaacatggaaagatgtgatgttaagtagattcaatgcaaacttttgtatatgggtaagtaacaacctgaacaaaaatcaggaaggactaggacttagaagcaatctgcaaggtatgttaaccaataaattatacgaaactgttgattacatgctaagcctatgctgcaatgaaggattctctctggtgaaagagttcgaaggatttattatgagtgaaattctaaaaattactgagcatgctcagttcagtactaggtttaggaatactttattgaatgggttaactgaacaattatcagtgttgaaagctaagaacagatctagagttcttggaactatattagaaaacaataattaccctatgtatgaagtagtccttaaattattaggggacaccttgaaaagcataaagttattaattaacaagaatttagaaaatgctgcagaattatattatatattcagaatttttggacaccctatggtagatgagagagaagcaatggatgctgttaaattaaataatgagattacaaaaattcttaaattagagagtttaacagaactaagaggagcatttatactaagaattataaaagggtttgtagacaataataaaagatggcctaaaattaagaatttaaaagtgctcagcaaaagatgggctatgtatttcaaagctaaaagttaccctagccaacttgagctaagtgtacaagattttttagaacttgctgcagtgcaatttgagcaggaattctctgtacctgaaaaaaccaaccttgagatggtattaaatgataaagcaatatcacctccaaaaaagctaatatggtctgtatatccaaaaaactacctgcctgaaactataaaaaatcagtatttagaagaggctttcaatgcaagtgacagccaaagaacaaggagagtcttagaattttacttaaaagattgtaattttgatcaaaaagaacttaaacgttatgtaattaaacaagagtatctaaatgacaaagaccacattgtctcgttaactgggaaggaaagagaattaagtgtaggtaggatgtttgcaatgcaaccaggaaaacaaagacaaatacagatattagctgagaaacttctagctgataacattgtaccttttttcccagaaactttaacaaagtatggtgacttagatctccaaagaattatggaaataaaatcagaactttcctctattaaaactagaaagaatgatagctacaacaattatattgcaagagcctctatagtaacagatttaagtaagtttaatcaggcctttagatatgaaaccacagctatatgtgcagatgtagctgatgagttacatgggacacaaagcttattctgttggttacatcttattgttcccatgactacaatgatatgtgcatacagacatgcaccaccagaaacaaaaggggagtatgatatagacaaaatacaagagcaaagcggattatacagatatcatatgggagggattgaagggtggtgccagaagttatggacaatggaagcaatatccttgttagatgtagtatccgtgaaaactcgctgccagatgacttctctattaaacggagacaatcagtcaatagatgttagtaaaccagtaaaattgtctgaaggtatagatgaagtaaaagcagactatagcttagcaattagaatgcttaaagaaataagagatgcttataaaaacattggtcataaactcaaagaaggtgagacatatatatcaagagatctccaatttataagtaaggtgattcaatctgaaggggtcatgcatcctacccctataaaaaagatattaagagtaggtccttggataaatacaatactagatgatattaaaaccagtgcagaatcaatagggagtctatgtcaagaactagaattcagaggggagagtatactagttagcttgatattaaggaatttctggctgtataacttgtacatgtatgagtcaaaacagcacccgttagctgggaagcaactattcaagcaattgaacaaaacattaacatctgtgcaaagattttttgaactgaagaaagaaaatgatgtggttgacctatggatgaatataccaatgcagtttggagggggagatccagtagttttttacagatctttttacagaaggactccagatttcctaactgaagcaatcagccatgtggatttactgttaaaagtgtcaaacaatatcaaagatgagactaagatacgatttttcaaagccttattatctatagaaaagaatgaacgcgctacattaacaacactaatgagagaccctcaggcagtaggatcagaacgacaagctaaagtaacaagtgatataaatagaacagcagttaccagcatactaagtctatctcctaatcagctcttctgtgatagtgctatacattatagtagaaatgaagaagaagttgggatcattgcagacaacataacacctgtctatcctcatgggttgagagtgctctatgaatcactaccttttcataaggctgaaaaggttgtcaatatgatatcaggcacaaagtctatcactaatctattacaaagaacatctgctatcaatggtgaagatattgatagagcagtgtctatgatgttagagaacttagggttgttatctaggatattgtcagcaataattaatagtatagaaataccaatcaagtccaatggcagattgatatgctgtcaaatttccaagaccttgagagaaaaatcatggaacaatatggaaatagtaggagtgacatctcctagtattgtgacatgtatggatgttgtgtatgcaactagttctcatttaaaaggaataattattgaaaaattcagtactgacaagaccacaagaggtcagaggggaccaaaaagcccctgggtaggatcaagcactcaagagaaaaaattggttcctgtttataatagacaaattctttcaaaacaacaaaaagagcaactggaagcaataggaaaaatgaggtgggtgtacaaaggaactccagggctaagaagattgctcaacaagatttgcataggaagtttaggtattagctataagtgtgtaaaacctttattaccaagattcatgagtgtaaacttcttacataggttatctgttagtagtagacccatggaattcccagcttctgttccagcttacaggacaacaaattaccattttgacactagtccaatcaaccaagcattaagtgagaggttcgggaacgaagacattaatctagtgttccaaaatgcaatcagctgcggaattagtataatgagtgttgtagaacagttaactggtagaagcccaaaacaattagtcttaatccctcaattagaagagatagatattatgcctcctcctgtatttcaaggaaaattcaattataaactagttgataagataacctctgatcaacatatcttcagtcctgacaaaatagacatattaacactagggaagatgcttatgcctaccataaaaggtcaaaaaactgatcagttcttaaataagagagaaaactattttcatggaaataatttaattgaatctttatctgcagcacttgcatgccactggtgtggaatattaacagaacagtgtatagaaaacaatatctttaggaaagattggggtgatgggttcatctcagatcatgccttcatggatttcaaggtatttctatgtgtatttaaaaccaaacttttatgtagttggggatctcaaggaaagaatgtaaaagatgaagatataatagatgaatccattgacaaattattaagaattgacaacaccttttggagaatgttcagcaaagtcatgtttgaatcaaaagtcaaaaaaagaataatgttatatgatgtgaaattcctatcattagtaggttatataggatttaaaaactggtttatagaacagttaagagcggtagaattgcatgaggtaccttggattgtcaatgctgaaggagagttagttgaaattaaatcaatcaaaatttatctgcagttaatagaacaaagtctatctttgagaataactgtattgaattatacagatatggcacatgctcttacacgattaattaggaaaaaattgatgtgtgataatgcactcttcaatccaagttcatcaccaatgtttaatctaacccaggttattgatcctacaacacaactagactattttcctaggataatatttgagaggttaaaaagttatgataccagttcagactacaacaaagggaagttaacaaggaattacatgacattattaccatggcaacacgtaaacaggtacaattttgtctttagttctacaggttgtaaaatcagtttgaagacatgcatcgggaaattgataaaggatttaaatcctaaagttctttactttattggagaaggagcaggtaactggatggcaagaacagcatgtgaatatcctgatataaaatttgtgtataggagtttaaaagatgaccttgatcaccattacccattagaatatcaaagggtaataggtgatctaaatagagtgatagatagtggtgaaggattatcaatggaaaccacagatgcaactcaaaaaacccattgggacttgatacacagaataagtaaagatgctttattgataacattgtgtgatgcagaattcaaaaacagagatgacttctttaagatggtaatcctttggagaaaacatgtattatcttgtagaatctgtacagcttatggaacagatctttacttatttgcaaagtatcatgcggtggactgcaatataaaattaccattttttgtaagatctgtagctacttttattatgcaaggaagcaaattatcagggtcagaatgttacatacttttaacattaggtcatcacaataatctaccctgtcatggagaaatacaaaattccaaaatgagaatagcagtgtgtaatgatttctatgcctcaaagaaactggacaacaaatcaattgaagcaaactgcaaatctcttctatcaggattgagaatacctataaacaaaaaggagttgaatagacaaaagaaattgttaacactacaaagtaaccattcttctatagcaacagttgggggcagtaagattatagaatccaaatggttaaagaataaagcaagtacaataattgattggttagaacatattttgaattctccaaaaggtgaattaaactatgatttctttgaagcattagagaacacataccccaatatgatcaagcttatagataacttgggaaatgcagaaataaagaaactaatcaaggtcactgggtatatgcttgtgagtaaaaag
>KF686742-2002
atggatcctcttaatgaatccactgttaatgtctatctccctgattcgtaccttaaaggagtaatttcttttagtgaaactaatgcaattggttcatgtctcttaaaaagaccgtacttaaaaaatgacaatactgcaaaagttgccatagagaatcctgttattgagcatgtgagactcaaaaatgcagtcaattctaaaatgaaaatatcagattacaaggtagtagagccagtaaacatgcaacatgaaataatgaagaatgtacacagttgtgagctcacactattgaagcagtttttaacaaggagtaaaaacattagcactctcaaattaaatatgatatgtgattggctgcaattaaagtctacatcagatgatacctcaatcttaagtttcatagatgtagaatttatacctagttgggtaagcaactggtttagtaattggtacaatctcaataagttaattttggaattcagaagagaggaagtaataagaaccggttcaatcttatgcaggtcattgggtaaattagtttttattgtatcatcatatggatgtatcgtcaagagcaacaaaagcaaaagagtgagcttcttcacatacaatcaactgttaacatggaaagatgtgatgttaagtagatttaatgcaaatttttgtatatgggtaagcaatagtctgaatgaaaatcaggaagggctagggttgagaagtaatctgcaaggtatgttaactaataaattatatgaaactgtagattatatgctaagtttatgttgcaatgaaggtttctcacttgtgaaagagttcgaaggttttattatgagtgaaatccttaggattactgagcatgctcaattcagtactagatttagaaatactttattaaatggattaacagatcaattaacaaaattaaaaaataaaaacagactcagagttcatggtaccgtattagaaaataatgattacccaatgtatgaagttgtacttaaattattaggagatactttgagatgtatcaaattattaatcaataaaaacttagagaatgctgcagaattatactatatattcagaatttttggtcatccaatggtagatgaaagagatgcaatggatgctgtcaaattaaacaatgaaatcacaaaaatcctaaggttggagagcttgacagaactaagaggggcattcatattaaggattatcaaaggatttgtggacaacaacaaaaggtggcccaaaattaaaaacttaaaagtgcttagcaaaagatggactatgtactttaaagctaaaaattaccccagtcaactcgaattaagtgaacaagactttctagagcttgctgcaatacaatttgaacaagagttttctgttcctgaaaaaaccaatcttgagatggtattaaatgacaaagccatatcacctcctaaaagattaatatggtctgtgtatccaaagaattacttacctgagatgataaaaaatcgatatttagaagaaactttcaatgcgagtgatagtctcaaaacaagaagagtactagagtactatttaaaagataataaatttgatcaaaaggaacttaaaagttatgtagttagacaagaatatttaaatgataaagagcacattgtctcattaactggaaaagaaagagaattaagtgtaggtagaatgtttgctatgcaaccaggaaaacagcgacaaatacaaatattggcagaaaaattgttagctgataacattgtacctttcttcccggaaaccttaacaaagtatggtgatctagatcttcagagaataatggaaatcaaatcagaactttcttctatcaaaaccagaagaaatgacagttataataattacattgcaagagcatccatagtaacagatttgagcaagttcaaccaagcctttagatatgaaactacagcgatctgtgcggatgtagcagacgaattacatggaacacaaagcttattctgttggttacatcttatcgttcctatgactacaatgatatgtgcctatagacatgcaccaccagaaacaaaaggtgaatatgatatagataagatagaagagcaaagtggtctatatagatatcacatgggcggtattgaaggatggtgtcaaaaactctggacaatggaagctatatctttattggatgttgtatctgtaaagacacggtgtcaaatgacatctttattaaacggtgacaaccaatcaatagatgtaagtaaaccagtcaagttatctgaaggtttagatgaagtgaaggcagattatcgcttagcaataaaaatgctaaaagaaataagagatgcatacagaaatataggccataaacttaaagaaggggaaacatatatatcaagggatcttcagtttataagcaaggtgattcaatctgaaggagtgatgcatcctacccctataaaaaaggtcttgagagtaggaccatggataaacacaatattagatgacattaaaactagtgctgagtcaatagggagtctatgtcaagaattagaatttaggggagaaagcataatagttagtctgatattaagaaacttctggctgtataacttatacatgcatgaatcaaagcaacatcctttggcagggaaacagttattcaaacaactaaataaaacattaacatcagtgcagagattttttgaaattaaaaaggaaaatgaggtagtagatctatggatgaacataccaatgcaatttggaggaggagatccagtagtcttctatagatctttctatagaaggacccctgattttttaactgaggcaatcagccatgtagatattctgttaaaaatatcagctaacataagaaatgaaacgaaagtaagtttcttcaaagccttactatcaatagaaaaaaatgaacgtgctacactgacaacattaatgagagatcctcaagctgttggatcagaacgacaagcaaaagtaacaagtgacatcaatagaacagcagttaccagtatcttaagtctttccccaaatcagcttttcagtgatagtgctatacactacagcagaaatgaagaagaagtgggaatcattgcagaaaacataacacctgtttatcctcatgggctgagagtattatatgaatcattgccctttcacaaagctgaaaaagttgtaaacatgatatcagggacaaaatctataaccaacttattacagagaacatccgctattaatggtgaagatattgacagggctgtatctatgatgttggagaatttaggattattatctagaatattgtcagtagttgttgatagtatagaaattccaatcaaatctaatggtaggctgatatgttgtcaaatctctaggactttaagagagacatcatggaataatatggaaatagttggagtaacatctcctagcatcactacatgtatggatgtcatatatgcaactagttctcatttgaaggggataattatagaaaagttcagcactgacagaactacaaggggtcaaagaggtccaaaaagcccttgggtagggtcgagtactcaagagaaaaaattagtacctgtttataacagacaaattctctcaaaacaacaaagagaacagctagaagcaattggaaaaatgagatgggtgtataaagggacaccaggcttgagacgattactcaacaagatctgtcttgggagtttaggcattagttacaaatgtgtaaaacctttattacctaggtttatgagtgtaaatttcttacatagattatctgtcagtagtagacctatggaattcccagcatcagttccagcttatagaacaacaaattaccatttcgacactagtcctattaatcaagcactaagtgagagatttgggaatgaagatattaacttggtcttccaaaatgcaatcagctgtggaattagcataatgagtgtagtagaacaattaacaggtagaagcccaaaacagttagttttgataccccaattagaagaaatagacattatgccaccaccaatgtttcaagggaaattcaattataaattagtagataagataacttctgatcaacatatcttcagtccggacaaaatagatatgttaacactagggaaaatgctcatgcccactataaaaggtcagaaaacagatcagttcttaaataagagagaaaattatttccatggaaacaatcttattgagtctttatcagcagcattagcatgtcattggtgtgggatattaacagaacaatgcatagaaaataatattttcaagaaagactggggtgacgggtttatatcagatcatgcttttatggacttcaaaatattcctatgtgtctttaaaactaaacttttatgtagttggggatcccaagggaaaaacattaaagatgaagatatagtagatgaatcaatagataaattgttaaggattgacaatactttttggagaatgttcagcaaagttatgtttgaaccaaaggttaagaaaaggataatgttatatgatgtaaaattcctatcactagtaggctacatagggtttaagaactggtttatagagcagttgagatcagctgaattgcatgaaataccttggattgtcaatgccgaaggtgatttggttgagatcaagtcaattaaaatctatttgcaactgatagaacaaagcttatttttaagaataactgttttgaactatacagacatggcacatgctctcacacgattaatcagaaagaagttaatgtgtgataatgcactgttaaccccaatttcatccccaatggttaacttaactcaagttattgatcccacaacacaattagattacttccctaagataacattcgaaaggctaaaaaattatgacacaagttcaaattatgctaaagggaagctaacaagaaattacatgatactattgccatggcagcatgttaatagatataactttgtctttagttctactggatgtaaagttagtctgaaaacatgtattggaaaacttatgaaagacctcaatcctaaagttttgtactttattggagaaggagcaggaaattggatggccagaacagcatgtgaatatcctgatattaaatttgtatatagaagtctgaaagatgaccttgatcatcattatcctctggaataccagagagtgataggtgaattaagcagaatcatagatagtggtgaaggactttcaatggaaacaacagacgcaactcaaaaaactcattgggatttgatacacagggtaagcaaagatgctttattaataactttatgtgatgcagaatttaaggacagagatgatttttttaagatggtaattctatggagaaaacatgtattatcatgcagaatttgcactacttatgggacggacctctatttattcgcaaagtatcatgctaaagactgcaatgtaaaattacctttttttgtgagatcagttgctactttcattatgcagggtagtaagctgtcaggttcagaatgctacatactcttaacactaggccaccacaacagtttaccttgccatggagaaatacaaaattctaagatgaaaatagcagtgtgtaatgatttttatgctgcaaaaaaactcgacaataagtcaattgaagttaattgtaaatcacttttgtcagggctaagaatacctataaataagaaggaactagatagacagagaagattattaacactacaaagcaatcattcttctgtagcaacagttggcggtagcaagatcatagagtctaaatggttaacaaacaaagcaagtacaataattgattggttagaacatattttaaattctccaaagggcgaattaaattatgatttttttgaagcattggagaacacttaccctaatatgattaaactaatagataacttagggaatgcagagattaaaaaactgatcaaagtaacaggatacatgcttgtaagtaaaaaa
>KJ627377-2010.394
atggatcctcttaatgaatccactgttaatgtttatctccctgattcgtaccttaaaggagtaatctcttttagtgagactaatgcaattggttcatgtctcttaaaaagaccctacttaaaaaatgacaacactgcaaaagttgccatagagaatcctgttattgagcatgttagactcaaaaatgcagtcaattctaaaatgagaatatcagattacaaggtagtagaaccaataaacatgcaacatgaaataatgaaaaatgtacacagttgtgagctcacactattgaagcagtttttaacaaggagtaaaaacattagcactctcaaattaaatatgatatgtgattggctgcaattaaaatctgcatcagatgatacctcaatcctaagttttatagatgtagaatttatacctagttgggtaagcaactggtttagtaattggtacaatctcaataagttaattttagagttcaggagagaggaagtaataagaaccggttcaatcttgtgcaggtcattaggtaaattagtttttattgtatcatcatatggatgtatcgtcaagagcaacaaaagcaaaagagtgagcttcttcacatacaatcaactgttaacatggaaagatgtgatgttaagtcgatttaatgcgaatttttgtatatgggtgagcaacagtctgaatgaaaatcaggaagggttaggattgagaagtaatctgcaaggtatgttaactaataaactatatgaaactgtagattatatgctaagtttatgttgcaatgaaggtttctcacttgtgaaagagttcgaaggtttcattatgagtgaaatccttaggattactgaacatgctcaatttagtactagatttagaaatactctattaaatggattaacagatcagttaacaaaattaaaaaatagaaacaggctcagagttcatggtaccgtattagaaaataatgattatccaatgtatgaagccgtacttaaattattaggagatactctgagatgtattaaattattaatcaataaaaacttagagaatgctgcagaattatactatatattcagaatttttggtcacccaatggtagatgaaagagatgcaatggatgctgtcaaactaaataatgaaatcacaaagattcttaggttggagagcttgacagaattaagaggggcattcatattaaggattatcaaaggatttgtggacaacaacaaaaggtggcctaaaattaaaaacttaaaagtgcttagtaaaagatggactatgtactttaaagcaaaaagttaccccagtcaactcgaattaagtgaacaagactttctagagcttgctgcaatacaatttgaacaagagttttctgttcctgaaaaaaccaatcttgagatggtattaaatgacaaagctatatcacctcctaaaagattaatatggtctgtgtatccaaagaattacttacctgaaacgataaaaaatcggtatctagaagaaactttcaatgcaagtgatagtctcaaaacaagaagagtactagagtactatttgaaagacaataaatttgatcaaaaggaactcaaaaattatgttgtcagacaggaatatttaaatgataaggaacacattgtctcgttaactggaaaagaaagagaattaagtgtaggtagaatgtttgctatgcaaccagggaaacagcgacaaatacaaatattggcagagaaattgttagctgataacattgtacctttcttcccagaaactttaacaaagtatggtgatctagatcttcagagaataatggaaatcaaatcagaactttcttctattaaaaccagaagaaatgacagttataataattatattgcaagagcatccatagtaactgatttaagcaagttcaaccaagcctttagatatgaaactacagcaatctgcgcagatgtagcagacgaattacatggaacacaaagcttattctgttggctacatcttatcgttcctatgactacaatgatatgtgcttatagacatgcaccaccagaaacaaaaggtgaatatgatatagataagatagaagagcaaagtggtttatatagatatcacatgggtggtattgaaggatggtgtcaaaaactctggacaatggaagctatatctttattggatgttgtatctgtgaagacacggtgtcaaatgacatctttattaaacggtgacaaccaatcaatagatgtaagtaaaccagtcaagttatctgaaggtttggatgaagtgaaggcagattatcgtttggcaataaagatgctaaaagaaataagagatgcatataaaaatataggccataaacttaaagaaggggaaacatatatatcaagggatcttcagttcataagcaaggtgattcaatctgaaggagtaatgcatcctacccctataaaaaagatcttaagagtaggaccatggataaacacaatattagatgacattaaaactagtgctgagtcaatagggagtctatgtcaagaactagaatttaggggagaaagcataatagttagtctgatattaagaaatttctggctgtataacttatacatgcatgaatcaaagcaacatcctctggcagggaagcagttattcaaacaactaaataaaacattaacatcagtgcagagattttttgaaatcaaaaaggaaaatgaagtagtagatctatggatgaacataccaatgcaatttggaggaggagatccagtagtcttctatagatctttctatagaaggactcctgattttttaactgaggcaatcagccatgtggatattctgttaaaaatatcagctaatataaaaaatgaaacgaaaataagttttttcaaagccttactatcaatagaaaaaaatgagcgtgctacattgacaacactaatgagggatcctcaagctgttggatcagaacgacaagcaaaagtaacaagtgatatcaatagaacagcagttaccagtatcttaagtctttccccgaaccaacttttcagtgatagtgctatacactacagcagaaatgaagaagaagtaggaatcattgcagaaaacataacacccgtttaccctcatgggctgagagttttatatgaatcattaccctttcacaaagctgaaaaagttgtaaacatgatatcagggacaaaatctataactaacctattacagagaacatctgctattaatggtgaagatattgacagagctgtatctatgatgttggagaatctaggattattgtctagaatattgtcagtaattgttgatagtatagaaattccaaccaaatctaatggcaggctgatatgttgtcaaatctctaggactttaagagagacatcatggaataatatggaaatagttggagtaacatctcctagcatcactacatgcatggatgtaatatatgcaactagttctcatttgaaggggataattattgaaaagttcagcactgacagaactacaaggggtcaaagaggtccaaaaagcccttgggtagggtcaagtactcaagagaaaaaattagtacctgtttataatagacaaattctctcaaaacaacaaagagaacagctagaagcaattggaaaaatgagatgggtgtataaagggacaccaggcttgcggcgattactcaacaagatctgtcttggaagtttaggcattagttacaagtgtgtaaagcctttattacctagatttatgagtgtaaatttcttacatagattatctgtcagtagtagacctatggaattcccagcatcagttccagcttatagaacaacaaattaccattttgacactagtcctattaatcaagcattaagtgagagatttgggaatgaagatattaacttggtcttccaaaatgcaatcagctgtggaattagcataatgagtgtagtagaacaattaacaggtagaagcccaaaacagttagttttaataccccaattagaggaaatagacattatgccaccaccagtgtttcaggggaaattcaattataaactagtagataagataacttctgatcaacatatattcagtccggacaaaatagatatgttaacactagggaaaatgctcatgcccactataaaaggtcagaaaacagaccagttcttaaataagagagagaattatttccatggaaacaatcttattgagtctttatcagcagcattagcatgtcattggtgtgggatattaacagaacaatgcatagaaaataatattttcaagaaagactggggtgacgggtttatatcagatcatgcttttatggacttcaaaatattcttatgtgtctttaaaaccaaacttttatgtagttggggatctcaaggaaaaaacattaaagatgaagatatagtagatgagtcaatagataaattgttaaggattgacaatactttttggagaatgttcagcaaggttatgtttgaaccaaaagttaagaaaaggataatgttatatgatgtaaaattcctatcactagtaggttacatagggtttaagaactggtttatagagcagttgagatcagctgagttgcatgaaataccttggattgtcaatgccgagggtgatttggttgagatcaagtcaattaaaatctatctgcaactgatagaacaaagcttatttttaagaataactgttctgaactatacagatatggcacatgctctcacacgattaatcagaaagaagttgatgtgtgataatgcactgttaaccccaatttcatccccaatggttaacttaactcaagttattgatcccacaacacaattagattacttccctaagataacattcgaaaggctaaaaaattatgacacaagttcaaattatgctaaagggaagctaacaagaaattacatgatactgttgccatggcagcatgttaatagatataactttgtctttagttctactggatgtaaagttagtctgaaaacatgtattggaaaacttatgaaagacttaaatcctaaagttttgtactttattggagaaggagcaggaaattggatggccagaacagcatgtgaatatcctgatattaaatttgtatatagaagtttgaaagatgaccttgatcatcattatcctttggaataccagagagtgataggtgaattaagcagaattatagatagtggtgaagggctttcaatggaaacaacagatgcaactcaaaaaactcattgggatttgatacacagggtaagcaaagatgctttattaataactttatgtgatgcagaatttaaggacagagatgatttttttaagatggtaattctatggagaaaacatgtattatcatgcagaatttgcactgcttatgggacagacctttatttattcgcaaagtatcatgctaaagactgcaatgtaaaattacctttttttgtgagatcagttgctacttttattatgcagggtagtaagctgtcaggctcagaatgctacatactcttaacactaggccaccacaacagtttaccctgccatggagaaatacaaaattctaagatgaaaatagcagtgtgtaatgatttttatgctgcaaaaaaactcgacaacaaatcaattgaagctaattgtaaatcacttttgtcagggctaagaatacctataaataagaaagaactagatagacagagaaaattattaacactgcaaagcaatcattcttctgtagcaacagttggtggcagcaagatcatagagtctaaatggttaacaaacaaagcaagtacaataattgattggttagaacacattctaaattctccaaagggcgaattaaattatgatttttttgaagcattagagaacacttaccctaatatgattaagctaatagataacctagggaatgcagagattaaaaaactgatcaaagtaacgggatacatgcttgtaagtaaaaaa
>KJ627379-2009.999
atggatcctcttaatgaatccactgttaatgtctatctccctgattcgtaccttaaaggagtcatttcttttagtgaaactaatgcaattggttcatgtctcttaaaaagaccctacttaaaaaatgacaacactgcaaaagttgccatagagaatcctgttattgagcatgttagactcaaaaatgcagtcaattctaaaatgaaaatatcagattacaaggtagtagaaccagtaaacatgcaacatgaaataatgaagaatgtacacagttgtgagctcacactattgaaacagtttttaacaaggagtaaaaacattagcactctaaaattaaatatgatatgtgattggctgcaattaaaatctacatcagatgatacctcaatcttaagttttatagatgtagaatttatacctagttgggtaagcaactggtttagtaattggtacaatctcaataagttaattttagaattcaggagagaggaagtaataagaaccggttcaatcttgtgcaggtcattaggtaaattagtttttattgtatcatcatatggatgtatcgtcaagagcaacaaaagcagaagagtgagcttcttcacatacaatcaactgttaacatggaaagatgtgatgttaagtcgattcaatgcgaatttttgtatatgggtgagcaacagtctgaacgaaaatcaggaagggctagggttgagaagtaatctgcaaggtatgttaactaataaactatatgaaactgtagattatatgctaagtttatgttgcaatgaaggtttctcacttgtgaaagagttcgaaggtttcattatgagtgaaatccttaggatcactgaacatgctcaattcagtactagatttagaaatactttattaaatggattaacagatcaattaacaaaattaaaaaataaaaacagactcagagttcatggtaccgtattagaaaataatgattatccaatgtatgaagtagtacttaaattattaggagatactctgagatgcatcaagttattaatcaataaaaacttagagaatgctgcagaattatactatatattcagaatttttggtcacccaatggtagatgaaagagatgcaatggatgctgtcaaactaaacaatgaaatcacaaagatccttaggttggagagtttgacagaactaagaggagcattcatattaaggattatcaaaggatttgtggacaacaacaaaaggtggcccaaaattaaaaacttaaaagtgctcagcaaaagatgggctatgtacttcaaagcaaaaagttaccccagtcaactcgaattaagtgaacaagactttctagagcttgctgcaatacaatttgaacaagagttttctgttcctgaaaaaaccaatcttgagatggtattaaatgacaaagctatatcacctcctaaaagattaatatggtctgtgtatccaaagaattacttacctgaaacgataaaaaatcgatacctagaagaaactttcaatgcaagtgatagtctcaaaacaagaagagtactagagtactatttgaaagacaataaatttgatcaaaaggaactcaagagttatgttgttagacaagaatatttaaatgataaggaacacattgtttcgttaactggaaaagaaagagaattaagtgtaggtagaatgtttgctatgcaaccagggaaacagcgacaaatacaaatattggcagagaagttgttagctgataacattgtacctttcttcccagaaactttaacaaagtatggtgatctagatcttcagagaataatggaaatcaaatcggaactttcttctattaaaaccagaagaaatgatagttataataattacattgcaagagcatccatagtaactgatttaagcaagttcaaccaagcctttagatatgaaactacggcaatctgcgcagatgtagcagacgaattacatggaacacaaagtttattctgttggttacatcttatcgttcctatgactacaatgatatgtgcctatagacatgcaccaccagaaacaaaaggtgaatatgatatagataagatagaagagcaaagtggtttatataggtatcatatgggtggtattgaaggatggtgtcaaaaactctggacaatggaagctatatctttattggatgtcgtatctgtaaagacacggtgtcaaatgacatctttattaaacggtgacaaccaatcaatagatgtaagtaaaccagtcaagctatctgaaggtttggatgaagtgaaggcagattatcgcttggcaataaaaatgctaaaagaaataagagatgcatacagaaatataggccataaacttaaagaaggggaaacatatatatcaagggatcttcagttcataagcaaggtaattcaatctgaaggagtaatgcatcctacccctataaaaaagatcttaagagtaggaccatggataaacacaatattagatgacatcaaaactagtgctgagtcaataggaagtctatgtcaagaattagaatttaggggagaaagcataatagttagtctgatattaagaaatttctggctgtataacttatacatgcatgaatcaaagcaacatcctctggcagggaagcagttattcaaacaactaaataaaacattaacatcggtgcagagattttttgaaatcaaaaaggaaaatgaagttgtagatctatggatgaacataccaatgcaatttggaggaggagacccagtagtcttctatagatctttctatagaaggactcctgattttttaactgaggcaatcagccatgtggatattctgttaaaaatatcagctaacataaaaagtgaaacgaaaataagttttttcaaagccttactatcaatagaaaaaaatgaacgtgctacattgacaacactaatgagagatcctcaggctgttggatcagaacgacaagcaaaagtaacaagtgatatcaatagaacagcagttaccagtatcttaagtctttccccaaatcaacttttcagtgatagtgccatacactacagcagaaatgaagaagaagtaggaatcattgcagaaaacataacacccgtttatcctcatgggctgagagttttatatgaatcattaccctttcacaaagctgaaaaagttgtaaacatgatatcagggacaaaatctataactaacctattacagagaacatctgctattaatggtgaagatattgacagggctgtatctatgatgttggagaatctaggattattgtctagaatattgtcagtagttgttgatagtatagaaattccaaccaaatctaatggtaggctgatatgttgccaaatctctaggactttaagagagacatcatggaataatatggaaatagttggagtaacatctcctagtatcactacatgtatggatgtcatatatgcaactagttctcatttaaaggggataattattgaaaagttcagcactgacagaactacaaggggtcaaagaggtccaaaaagcccttgggtagggtcgagcactcaagagaaaaaattagtacctgtttataacagacaaattctctcaaaacaacaaagagaacagctagaagcaattggaaaaatgagatgggtgtataaagggacaccaggtttgcggcgattactcaacaagatctgtcttgggagtttaggcattagttacaagtgtgtaaaacctttattacctagatttatgagtgtaaatttcttacatagattatctgtcagtagtagacctatggaattcccagcatcagttccagcttatagaacaacaaattaccattttgacactagccctattaatcaagcactaagtgagagatttgggaatgaagatattaacttggtcttccaaaatgcaatcagctgtggaattagcataatgagtgtagtagaacaattaacaggtagaagcccaaaacagttagttttaataccccaattagaggaaatagacattatgccaccaccagtgtttcaggggaaattcaattacaaactagtagataaaataacttctgatcaacatatcttcagtccggacaaaatagatatgttaacactagggaaaatgctcatgcccactataaagggtcagaaaacagatcagttcttaaataagagagagaattatttccatggaaacaatcttattgagtctttatcagcagcattagcatgccattggtgtgggatattaacagaacaatgcatagaaaataatattttcaagaaagactggggtgacgggtttatatcagatcatgcttttatggacttcaaaatattcttatgtgtctttaaaaccaaacttttatgtagttggggatcccaagggaaaaacattaaagatgaagacatagtagatgagtcaatagataaattgttaaggattgacaatactttttggagaatgttcagcaaggttatgtttgaaccaaaagttaagaaaagaataatgttatatgatgtaaaattcctatcactagtaggttacatagggtttaagaactggtttatagagcagttgagatcagctgagttgcatgaaataccctggattgtcaatgccgaaggtgatttggttgagatcaagtcaattaaaatctatttgcaactgatagaacaaagcttatttttgagaataactgttctgaactatacagatatggcacatgctctcacacgattaatcagaaagaagttgatgtgtgataatgcactgttaaccccaatttcatccccaatggttaacttaactcaagttattgatcccacaacacaattagattacttccctaagataacattcgaaaggctaaaaaattatgacacaagttcaaattatgctaaggggaagctaacaagaaattacatgatactattgccatggcagcatgttaatagatataactttgtctttagttctactggatgtaaagttagtctgaaaacatgtattggaaaacttatgaaagatttaaatcctaaagttttatactttattggagaaggagcaggaaattggatggccagaacagcatgtgaatatcctgatattaagtttgtatatagaagtttgaaagatgaccttgatcatcattatcctttggaataccagagagtaataggtgaattaagcagaatcatagatagtggtgaagggctttcaatggaaacaacagacgcaactcaaaaaactcactgggatttgatacacagggtaagcaaagatgctttattaataactttatgtgatgcagaatttaaggacagagatgatttttttaagatggtaattctatggagaaaacatgtattatcatgcagaatttgcactacttatggaacagacctctatttattcgcaaagtatcatgccaaagactgcaatgtaaaattacctttttttgtgagatcagttgctacttttattatgcagggtagtaagctgtcaggctcagaatgctacatactcttaacactaggtcaccacaacagtttaccttgccatggagaaatacaaaattctaagatgaagatagcagtgtgtaatgatttttatgctgcaaaaaaactcgacaataaatcaattgaagctaattgtaaatcacttttgtcagggctaagaatacctataaataagaaggaattagatagacagagaaaattattaacactacaaagcaatcattcttctgtagcaacagttggtggcagcaagatcatagagtctaaatggttaacaaacaaagcaagtacaataattgattggttagaacatattttaaattctccaaagggcgaattaaattatgatttttttgaagcattagaaaacacttaccctaatatgattaagctaatagataacctagggaatgcagagattaaaaaactgatcaaagtaacaggatacatgcttgtaagtaaaaaa
>KJ627380-2010.441
atggatcctcttaatgaatccactgttaatgtctatctccctgattcgtaccttaaaggagtaatttcttttagtgagactaatgcaattggttcatgtctcttaaaaagaccctacttaaaaaatgacaacactgcaaaagttgccatagagaatcctgttattgagcatgttagactcaaaaatgcagtcaattctaaaatgagaatatcagattacaaggtagtagaaccaataaacatgcaacatgaaataatgaagaatgtacacagttgtgagctcacactattgaagcagtttttaacaaggagtaaaaacattagcactctcaaattaaatatgatatgtgattggctgcaattaaaatctacatcagatgatacctcaattctaagttttatagatgtagaatttatacctagttgggtaagcaactggtttagtaattggtacaatctcaataagttaattttagagttcaggagagaggaagtaataagaaccggttcaatcttgtgcaggtcattaggtaaattagtttttattgtatcatcatatggatgtatcgtcaagagcaacaaaagcaaaagagtgagcttcttcacatacaatcaactgttaacatggaaagatgtgatgttaagtcgatttaatgcgaatttttgtatatgggtgagcaacagtctgaatgaaaatcaggaagggttaggattgagaagtaatctgcaaggtatgttaactaataaactatatgaaactgtagattatatgctaagtttatgttgcaatgaaggtttctcacttgtgaaagagttcgaaggtttcattatgagtgaaatccttaggattactgaacatgctcaattcagtactagatttagaaatactttattaaatggattaacagatcagttaacaaaattaaaaaataaaaacaggctcagagttcatggtaccgtattagaaaataatgattatccaatgtatgaagccgtacttaaattattaggagatactctgagatgcatcaaattattaatcaataaaaacttagagaatgctgcagaattatactatatattcagaatttttggtcacccaatggtagatgaaagagatgcaatggatgctgtcaaactaaataatgaaatcacaaagattcttaggttggagagcttgacagaactaagaggggcattcatattaaggattatcaaaggatttgtggacaacaacaaaaggtggcctaaaattaaaaacttaaaagtgcttagcaaaagatggactatgtactttaaagcaaaaagttaccccagtcaactcgaattaagtgaacaagactttctagagcttgctgcaatacaatttgaacaagagttttctgttcctgaaagaaccaatcttgagatggtattaaatgacaaagctatatcacctcctaaaagattaatatggtctgtgtatccaaagaattacttacctgaaacgataaaaaatcggtatctagaagaaactttcaatgcaagtgatagtctcaaaacaagaagagtactagagtactatttgaaagacaataaatttgatcaaaaggaactcaaaaattatgttgtcagacaggaatatttaaatgataaagaacacattgtctcgttaactggaaaagaaagagaattaagtgtaggtagaatgtttgctatgcaaccagggaaacagcgacaaatacaaatattggcagagaaattgttagctgataacattgtacctttcttcccagaaactctaacaaagtatggtgatctagatcttcagagaataatggaaatcaaatcggaactttcttctattaaaaccagaagaaatgacagttataataattatattgcaagagcatccatagtaactgatttaagcaagttcaaccaagcctttagatatgaaactacagcaatctgcgcagatgtagcagacgaattacatggaacacaaagcttattctgttggctacatcttatcgttcctatgactacaatgatatgtgcctatagacatgcaccaccagaaacaaaaggtgaatatgatatagataagatagaagagcaaagtggtttatatagatatcacatgggtggtattgaaggatggtgtcaaaaactctggacaatggaagctatatctttattggatgttgtatctgtgaagacacgatgtcaaatgacatctttgttaaacggtgacaaccaatcaatagatgtaagtaaaccagtcaagttatctgaaggtttggatgaagtgaaggcagattatcgtttggcaataaagatgctaaaagaaataagagatgcatacaaaaatataggccataaacttaaagaaggggaaacatatatatcaagagatcttcagttcataagcaaggtgattcaatctgaaggagtaatgcatcctacccctataaaaaagatcttaagagtaggaccatggataaacacaatattagatgacattaaaactagtgctgagtcaatagggagtctatgtcaagaactagaatttaggggagaaagcataatagttagtctgatattaagaaatttctggctgtataacttatacatgcatgaatcaaagcaacatcctctggcagggaagcagttattcaaacaactaaataaaacattaacatcagtgcagagattttttgaaatcaaaaaggaaaatgaagtagtagatctatggatgaacataccaatgcaatttggaggaggagatccagtagtcttctatagatctttctatagaaggactcctgattttttaactgaggcaatcagccatgtggatattctgttaaaaatatcagctaatataaaaaatgaaacgaaaataagttttttcaaagccttactatcaatagaaaaaaatgagcgtgctacattgacaacactaatgagggatcctcaagctgttggatcagaacgacaagcaaaagtaacaagtgatatcaatagaacagcagttaccagtatcttaagtctttccccgaatcaacttttcagtgatagtgctatacactacagcagaaatgaagaagaagtaggaatcattgcagaaaacataacacccgtttaccctcatgggctgagagttttatatgaatcattaccctttcacaaagctgaaaaagttgtaaacatgatatcagggacaaaatctataactaacctattacagagaacatctgctattaatggtgaagatattgacagagctgtatctatgatgttggagaatctaggattattgtctagaatattgtcagtagttgttgatagtatagaaattccaaccaaatctaatggtaggctgatatgttgtcaaatctctagaactttaagagagacatcatggaataatatggaaatagttggagtaacatctcctagcatcactacatgcatggatgtaatatatgcaactagttctcatttgaaggggataattattgaaaagttcagcactgacagaactacaaggggtcaaagaggtccaaaaagcccttgggtagggtcgagtactcaagagaaaaaattagtacctgtttataatagacaaattctctcaaaacaacaaagagaacagctagaagcaattggaaaaatgagatgggtgtataaagggacaccaggcttgcgacgattactcaacaagatctgtcttggaagtttaggcattagttacaagtgtgtaaagcctttattacctagatttatgagtgtaaatttcttacatagattatctgtcagtagtagacctatggaattcccagcatcagttccagcttatagaacaacaaattaccattttgacactagtcctattaatcaagcattaagtgagagatttgggaatgaagatattaacttggtcttccaaaatgcaatcagctgtggaattagcataatgagtgtagtagaacaattaacaggtagaagcccaaaacagttagttttaataccccaattagaggaaatagacattatgccaccaccagtgtttcaagggaaattcaattataaactagtagataagataacttctgatcaacatatcttcagtccggacaaaatagatatgttaacattagggaaaatgctcatgcccactataaaaggtcagaaaacagaccagttcttaaataaaagagagaattatttccatggaaacaatcttattgagtctttatcagcagcattagcatgtcattggtgtgggatattaacagaacaatgcatagaaaataatattttcaagaaagactggggtgacgggtttatatcagatcatgcttttatggacttcaaaatattcctatgtgtctttaaaaccaaacttttatgtagttggggatctcaagggaaaaacattaaagatgaagatatagtagatgagtcaatagataaattgttaaggattgacaatactttttggagaatgttcagcaaggttatgtttgaaccaaaagttaagaaaaggataatgttatatgatgtaaaattcctatcactagtaggttacatagggtttaagaactggtttatagagcagttgagatcagctgagttgcatgaaataccttggattgtcaatgccgagggtgatttggttgagatcaagtcaattaaaatctatttgcaactgatagaacaaagcttatttttgagaataactgttttgaactatacagatatggcacatgctctcacacgattaatcagaaagaagttgatgtgtgataatgcactgttaaccccaatttcatccccaatggttaacttaactcaaattattgatcccacaacacaattagattacttccctaagataacattcgaaaggctaaaaaattatgacacaagttcaaattatgctaaagggaagctaacaagaaattacatgatactgttgccatggcagcatgttaatagatataactttgtctttagttctactggatgtaaagttagtctgaaaacatgtattggaaaacttatgaaagacttaaatcctaaagttttgtactttattggagaaggagcaggaaattggatggccagaacagcatgtgaatatcctgatattaagtttgtatatagaagtttgaaagatgaccttgatcatcattatcctttggaataccagagagtaataggtgaattaagcagaatcatagatagtggtgaagggctttcaatggaaacaacagatgcaactcaaaaaactcattgggatttgatacacagggtaagcaaagatgctttattaataactttatgtgatgcagaatttaaggacagagatgatttttttaagatggtaattctatggagaaagcatgtattatcatgcagaatttgcactacttatgggacagacctctatttatttgcaaagtatcatgctaaagactgtaatgtaaaattacctttttttgtgagatcagttgctacttttattatgcagggtagtaagctgtcaggctcagaatgctacatactcttaacactaggccaccacaacagtttaccttgccatggagaaatacaaaattctaagatgaaaatagcagtgtgtaatgatttttatgctgcaaaaaaacttgacaataaatcaattgaagctaattgtaaatcacttttgtcagggctaagaatacctataaataagaaagaactagatagacagagaaaattattaacactacaaagcaatcattcttctgtagcaacagttggtggcagcaagatcatagagtctaaatggttaacaaacaaagcaagtacaataattgattggttagaacacattctaaattctccaaagggcgaattaaattatgatttttttgaagcattagagaacacttaccctaatatgattaagctaatagataacctagggaatgcagagattaaaaaactgatcaaagtaacgggatacatgcttgtaagtaaaaaa
>KJ627381-2010.460
atggatcctcttaatgaatccactgttaatgtctatctccctgattcgtaccttaaaggagtaatttcttttagtgagactaatgcaattggttcatgtctcttaaaaagaccctacttaaaaaatgacaacactgcaaaagttgccatagagaatcctgttattgagcatgttagactcaaaaatgcagtcaattctaaaatgagaatatcagattacaaggtagtagaaccaataaacatgcaacatgaaataatgaagaatgtacacagttgtgagctcacactattgaaacagtttttaacaaggagtaaaaacattagcactctcaaattaaatatgatatgtgattggctacaattaaaatctacatcagatgatacctcaatcctaagttttatagatgtagaatttatacctagttgggtaagcaactggtttagtaattggtacaatctcaataagttaattttagagttcaggagagaggaagtaataagaaccggttcaatcttgtgcaggtcattaggtaaattagtttttattgtatcatcatatggatgtatcgtcaagagcaacaaaagcaaaagagtgagcttcttcacatacaatcaactgttaacatggaaagatgtgatgttaagtcgatttaatgcgaatttttgtatatgggtgagcaacagtctgaatgaaaatcaggaagggttaggattgagaagtaatctgcaaggtatgttaactaataaactatatgaaactgtagattatatgctaagtttatgttgcaatgaaggtttctcacttgtgaaagagttcgaaggtttcattatgagtgaaatccttaggattactgaacatgctcaattcagtactagatttagaaatactttattaaatggattaacagatcaattaacaaaattaaaaaataaaaacaggctcagagttcatggtaccgtattagaaaataatgattatccaatgtatgaagctgtacttaaattattaggagatactctgagatgcatcaaattattaatcaataaaaacttagagaatgctgcagaattatactatatattcagaatttttggtcacccaatggtagatgaaagagatgcaatggatgctgtcaaactaaataatgaaattacaaagattcttaggttggagagcttgacagaactaagaggggcattcatattaaggattatcaaaggatttgtggacaacaacaaaaggtggcctaaaattaaaaacttaaaagtgcttagcaaaagatggactatgtactttaaagcaaaaagttaccccagtcaactcgaattaagtgaacaagactttctagagcttgctgcaatacaatttgaacaagagttttctgttcctgaaaaaaccaatcttgagatggtattaaatgacaaagctatatcacctcctaaaagattaatatggtctgtgtatccaaagaattacttacctgaaacgataaaaaatcggtatctagaagaaactttcaatgcaagtgatagtctcaaaacaagaagagtactagagtactatttgaaagacaataaatttgatcaaaaggaactcaaaagttatgttgtcagacaggaatatttaaatgataaggaacacattgtctcgttaactggaaaagaaagagaattaagtgtaggtagaatgtttgctatgcaaccagggaaacagcgacaaatacaaatattggcagagaaattgttagctgataacattgtacctttcttcccagaaactttaacaaaatatggtgatctagatcttcagagaataatggaaatcaaatcggaactttcttctattaaaaccagaagaaatgacagttataataattatattgcaagagcatccatagtaactgatttaagcaagttcaaccaagcctttagatatgaaactacagcaatctgcgcagatgtagcagacgaattacatggaacacaaagcttattctgttggctacatcttatcgttcctatgactacaatgatatgtgcctatagacatgcaccaccagaaacaaaaggtgaatatgatatagataagatagaagagcaaagtggtttatatagatatcacatgggtggtattgaaggatggtgtcaaaaactctggacaatggaagctatatctttattggatgttgtatctgtgaagacacggtgtcaaatgacatctttattaaacggtgacaaccaatcaatagatgtaagtaaaccagtcaagttatctgaaggattggatgaagtgaaggcagattatcgcttggcaataaagatgttaaaagaaataagagatgcatacaaaaatataggccataaacttaaagaaggggaaacatatatatcaagggatcttcagttcataagcaaggtgattcaatctgaaggagtaatgcatcctacccctataaaaaagatcttaagagtaggaccatggataaacacaatattagatgacattaaaactagtgctgagtcaatagggagtctatgtcaagaactagaatttaggggagaaagcataatagttagtctgatattaagaaatttctggctgtataacttatacatgcatgaatcaaagcaacatcctctggcagggaagcagttattcaaacaactaaataaaacattaacatcagtgcagagattttttgaaatcaaaaaggaaaatgaagtagtagatctatggatgaacataccaatgcaatttggaggaggagatccagtagtcttctatagatctttctatagaaggactcctgattttttaactgaggcaatcagccatgtggatattctgttaaaaatatcagctaatataaaaaatgaaacgaaaataagttttttcaaagccttactatcaatagaaaaaaatgagcgtgccacattgacaacactaatgagagatcctcaagctgttggatcagaacgacaagcaaaagtaacaagtgatatcaatagaacagcagttaccagtatcttaagtctttccccgaatcaacttttcagtgatagtgctatacactacagcagaaatgaagaagaagtaggaatcattgcagaaaacataacacccgtctaccctcatgggctgagagttttatatgaatcattaccctttcacaaagctgaaaaagttgtaaacatgatatcagggacaaaatctataactaacctattacagagaacatctgctattaatggtgaagatattgacagagctgtatctatgatgttggagaatctaggattattgtctagaatattgtcagtagttgttgatagtatagaaattccaaccaaatctaatggtaggctgatatgttgtcaaatctctaggactttaagagagacatcatggaataatatggaaatagttggagtaacatctcctagcatcactacatgcatggatgtaatatatgcaactagttctcatttgaaggggataattattgaaaagttcagcactgacagaactacaagaggtcaaagaggtccaaaaagcccttgggtagggtcgagtactcaagagaaaaaattagtacctgtttataatagacaaattctctcaaaacaacaaagagaacagctagaagcaattggaaaaatgagatgggtgtacaaagggacaccaggcttgcggcgattactcaacaagatctgtcttggaagtttaggcattagttacaagtgtgtaaagcctttattacctagatttatgagtgtaaatttcttacatagattatctgtcagtagtagacctatggaattcccagcatcagttccagcttatagaacaacaaattaccattttgacactagtcctattaatcaagcattaagtgagagatttgggaatgaagatattaacttggtcttccaaaatgcaatcagctgtggaattagcataatgagtgtagtagaacaattaacaggtagaagcccaaaacagttagttttaataccccaattagaggaaatagacattatgccaccaccagtgtttcaagggaaattcaattataaactagtagataaaataacttctgatcaacatatcttcagtccggacaaaatagatatgttaacattagggaaaatgctcatgcccactataaaaggtcagaaaacagaccagttcttaaataagagagagaattatttccatggaaacaatcttattgagtctttatcagcagcattagcatgtcattggtgtgggatattaacagaacaatgcatagaaaataatattttcaagaaagactggggtgacgggtttatatcagatcatgcttttatggacttcaaaatattcctatgtgtctttaaaaccaaacttttatgtagttggggatctcaagggaaaaacattaaagatgaagatatagtagatgagtcaatagataaattgttaaggattgacaatactttttggagaatgttcagcaaggttatgtttgaaccaaaagttaagaaaaggataatgttatatgatgtaaaattcctatcactagtaggttacatagggtttaagaactggtttatagagcagttgagatcagctgagttgcatgaaataccttggattgtcaatgccgagggtgatttggttgagatcaagtcaattaaaatctatttgcaactgatagaacaaagcttatttttgagaataactgttctgaactatacagatatggcacatgctctcacacgattaatcagaaagaagttgatgtgtgataatgcactgttaaccccagtttcatccccaatggttaacttaactcaagttattgatcccacaacacaattagattacttccctaagataacattcgaaaggctaaaaaattatgacacaagttcaaattatgctaaagggaagctaacaagaaattacatgatactgttgccatggcagcatgttaatagatataactttgtctttagttctactggatgtaaagttagtctgaaaacatgtattggaaaacttatgaaagacttaaatcctaaagttttgtactttattggagaaggagcaggaaattggatggccagaacagcatgtgaatatcctgatattaagtttgtatatagaagtttgaaagatgaccttgatcatcattatcctttggaataccagagagtgataggtgaattaagcagaatcatagatagtggtgaagggctttcaatggaaacaacagatgcaactcaaaaaactcattgggatttgatacacagggtaagcaaagatgctttattaataactttatgtgatgcagaatttaaggacagagatgatttttttaagatggtaattctatggagaaaacatgtattatcatgcagaatttgcactacttatgggacagacctctatttattcgcaaagtatcatgctaaagactgcaatgtaaaattacctttttttgtgagatcagttgctacttttattatgcagggtagtaagctgtcaggctcagaatgctacatactcttaacactaggccaccacaacagtttaccctgccatggagaaatacaaaattctaagatgaaaatagcagtgtgtaatgatttttatgctgcaaaaaaactcgacaataaatcaattgaagctaattgtaaatcacttttgtcagggctaagaatacctataaataagaaagaactagatagacagagaaaattattaacactacaaagcaatcattcttctgtagcaacagttggtggcagcaagatcatagagtctaaatggttaacaaacaaagcaagtacaataattgattggttagaacacattctaaattctccaaagggcgaattaaattatgatttttttgaagcattagagaacacttaccctaatatgattaagctaatagataacctagggaatgcagagattaaaaaactgatcaaagtaacaggatacatgcttgtaagtaaaaaa
>KJ627382-2011.048
atggatcctcttaatgaatccactgttaatgtctatctccctgattcgtaccttaaaggagtaatttcttttagtgaaactaatgcaattggttcatgtctcttaaaaagaccctacttaaaaaatgacaacactgcaaaagttgccatagagaatcctgttattgagcatgttagactcaaaaatgcagtcaattctaaaatgaaaatatcagattacaaggtagtagaaccagtaaacatgcaacatgaaataatgaagaacgtacacagttgtgagctcacactattgaaacagtttttgacaaggagtaaaaacattagcactctcaaattaaatatgatatgtgattggctgcaattaaaatctacatcagatgatacctcaatcctaagttttatagatgtagaatttatacctagttgggtaagcaactggtttagtaattggtacaatctcaataagttaattttagaattcaggagagaggaagtaataagaaccggttcaatcttgtgcaggtcattaggtaaattagtttttattgtatcatcatatggatgtatcgtcaagagcaacaaaagcaaaagagtgagcttcttcacatacaatcaactgttaacatggaaagatgtgatgttaagtcgattcaatgcgaatttttgtatatgggtgagcaacagtctgaatgaaaatcaggaagggctagggttgagaagtaatctgcaaggtatgttaactaataaactatatgaaactgtagattatatgctaagtttatgttgcaatgaaggtttctcacttgtgaaagagttcgaaggtttcattatgagtgaaatccttaggatcactgaacatgctcaattcagtaccagatttagaaatactttattaaatggattaacagatcaattaacaaaattaaaaaataaaaacagactcagagttcatggtaccgtattagaaaataatgattatccaatgtatgaagtagtacttaaattattaggagatactctgagatgcatcaaattattaatcaataaaaacttagagaatgctgcagaattatactatatattcagaatttttggtcacccaatggtagatgaaagagatgcaatggatgctgtcaaactaaacaatgaaatcacaaagatccttaggttggagagcttgacagaactaagaggagcattcatattaaggattatcaaaggatttgtggacaacaacaaaaggtggcccaaaattaaaaacttaaaagtgctcagcaaaagatggactatatacttcaaagcaaaaagttaccccagtcaactcgaattaagtgaacaagactttctagagcttgctgcaatacaatttgaacaagagttttctgttcctgaaaaaaccaatcttgagatggtattaaatgacaaagctatatcacctcctaaaagattaatatggtctgtgtatccaaagaattacttacctgaaacgataaaaaatcgatacctagaagaaactttcaatgcaagtgatagtctcaaaacaagaagagtactagagtactatttgaaagacaataaatttgatcaaaaggaactcaagagttatgttgttagacaagaatatttaaatgataaggaacacattgtctcgttaactggaaaagaaagagaattaagtgtaggtagaatgtttgctatgcaaccagggaaacagcgacaaatacaaatattggcagagaaattgttagctgataacattgtacctttcttcccagaaactttaacaaagtatggtgatctagatcttcagagaataatggaaatcaaatcggaactttcttctattaaaaccagaagaaatgatagttataataattacattgcaagagcatccatagtaactgatttaagcaagtttaaccaagcctttagatatgaaactacggcaatctgcgcagatgtagcagacgaattacatggaacacaaagtttattttgttggttacatcttatcgttcctatgactacaatgatatgtgcctatagacatgcaccaccagaaacaaaaggtgaatatgatatagataagatagaagagcaaagtggtctatataggtatcatatgggtggtattgaaggatggtgtcaaaaactctggacaatggaagctatatctttattggatgtcgtatctgtaaagacacggtgtcaaatgacatctttattaaacggtgacaaccaatcaatagatgtaagtaaaccagtcaagctatctgaaggtttggatgaggtgaaggcagattatcgcttggcaataaaaatgctaaaagaaataagagatgcatacagaaatataggccataaacttaaagaaggggaaacatatatatcaagggatcttcagttcataagcaaggtaattcaatctgaaggagtaatgcatcctacccctataaaaaagatcttaagagtaggaccatggataaacacaatattagatgacattaaaactagtgctgagtcaataggaagtctatgtcaagaattagaatttaggggagaaagcataatagttagtctgatattaagaaatttctggctgtataatttatacatgcatgaatcaaagcaacatcctctggcagggaagcagttattcaaacaactaaataaaacattaacatcggtgcagagattttttgaaatcaaaaaggaaaatgaagtagtagatctatggatgaacataccaatgcaatttggaggaggagatccagtagtcttctatagatctttctatagaaggactcctgattttttaactgaagcaatcagccatgtggatattctattaaaaatatcagctaacataaaaaatggaacgaaaataagttttttcaaagccttactatcaatagaaaaaaatgaacgtgctacattgacaacactaatgagagatcctcaggctgttggatcagaacgacaagcaaaagtaacaagtgatatcaatagaacagcagttaccagtatcttaagtctttccccaaatcaacttttcagtgatagtgccatacactacagcagaaatgaagaagaagtaggaatcattgcagaaaacataacacccgtttatcctcatgggctgagagttttatatgaatcattaccctttcacaaagctgaaaaagttgtgaacatgatatcaggaacaaaatctataactaacctattacagagaacatctgctattaatggtgaagatattgacagggctgtatctatgatgttggagaatctaggattattgtctagaatattgtcagtagtagttgacagtatagaaattccaaccaaatccaatggtaggctgatatgttgccaaatctctaggactttaagagagacatcatggaataatatggaaatagttggagtaacatctcctagtatcactacatgcatggatgtcatatatgcaactagttctcatttgaaggggataattattgaaaagttcagcactgacagaactacaaggggtcaaagaggtccaaaaagcccttgggtagggtcgagcactcaagagaaaaaattagtacctgtttataacagacaaattctctcaaaacaacaaagagaacagctagaagcaattggaaaaatgagatgggtgtataaagggacaccaggcttgcggcgattactcaacaagatctgccttgggagtttaggcattagttacaagtgtgtaaaacctttattacctagatttatgagtgtaaatttcttacatagattatctgtcagtagtagacctatggaattcccagcatcagttccagcttatagaacaacaaattaccattttgacactagccctattaatcaagcactaagtgagagatttgggaatgaagatattaacttggtcttccaaaatgcaatcagctgtggaattagcataatgagtgtagtagaacaattaacaggtagaagcccaaaacagttagttttaataccccaattagaggaaatagacattatgccaccaccagtgtttcaggggaaattcaattacaaactagtagataaaataacttctgatcaacatatcttcagtccggacaaaatagatatgttaacactagggaaaatgctcatgcccactataaagggtcagaaaacagatcagttcttaaataagagagagaattatttccatggaaacaatcttattgagtctttatcagcagcattagcatgtcattggtgtgggatattaacagaacaatgcatagaaaataatattttcaagaaagactggggtgacgggtttatatcagatcatgcttttatggacttcaaaatattcctatgtgtctttaaaaccaaacttttatgtagttggggatcccaagggaaaaacattaaagatgaagacatagtagatgagtcaatagataaattgttaaggattgacaatactttttggagaatgttcagcaaggttatgtttgaaccaaaagttaagaaaaggataatgttatatgatgtaaaattcctatcactagtaggttacatagggtttaagaactggtttatagagcagttgaggtcagctgagttgcatgaaataccctggattgtcaatgccgaaggtgatttggttgagatcaagtcaattaaaatctatttgcaactgatagaacaaagcttatttttgagaataactgttctgaactatacagatatggcacatgctctcacacgattaatcagaaagaagttgatgtgtgataatgcactgttaaccccaatttcatccccaatgattaacttaactcaagttattgatcccacaacacaattagattacttccctaagataacattcgaaaggctaaaaaattatgacacaagttcaaattatgctaaggggaagctaacaagaaattacatgatactattgccatggcagcatgttaatagatataactttgtcttcagttctactggatgtaaagttagtctgaaaacatgtattggaaaacttatgaaagatttaaatcctaaagttttatactttattggagaaggagcaggaaattggatggccagaacagcatgtgaatatcctgatattaagtttgtatatagaagtttgaaagatgaccttgatcatcattatcctttggaataccagagagtaataggtgaattaagcagaatcatagatagtggtgaagggctttcaatggaaacaacagacgcaactcaaaaaactcattgggatttgatacacagggtaagcaaagatgctttattaataactttatgtgatgcagaatttaaggacagagatgatttttttaagatggtaattctatggagaaaacatgtattatcatgcagaatttgcactacttatgggacagacctctatttattcgcaaagtatcatgccaaagactgcaatgtaaaattacctttttttgtgagatcagttgctacttttattatgcagggtagtaagctgtcaggctcagaatgctacatactcttaacactaggtcaccacaacagtttaccttgccatggagaaatacaaaattctaagatgaaaatagcagtgtgtaatgatttttatgctgcaaaaaaactcgacattaaatcaattgaagctaattgtaaatcacttttgtcagggctaaggatacctataaataaaaaggaactagatagacagagaaaattattaacactacaaagcaatcattcttctgtagcaacagttggtggcagcaagatcatagagtctaaatggttaacaaacaaagcaagtacaataattgattggttagaacatattttaaattctccaaagggcgaattaaattatgatttttttgaagcattagaaaacacttaccctaatatgattaagctaatagataacctagggaatgcagagattaaaaaactgatcaaagtaacaggatacatgcttgtaagtaaaaaa
>KJ627383-2008.889
atggatcccttttgtgagtctactgttaatgtttatctccctgattcatatctcaaaggagtaatatcttttagcgaaaccaacgcaattggatcatgtcttttgaaaagaccctatctaaaaaatgataacactgctaaagttgctgtagaaaaccctgttgttgaacatgtaaggcttagaaatgcagtcatgaccaaaatgaagatatcagattataaagttgttgaaccagttaatatgcagcatgaaataatgaaaaatatgcatagttgtgagcttacattattaaaacaattcttaacgagaagcaaaaacattagctctctaaaattaaatatgatatgtgattggttacagttaaaatccacttcagataacacatcaattctcaattttatagatgtggagttcatacccgtttgggttagcaattggttcagtaactggtataatctcaataaattaatcttagaattcagaagagaagaagtaataagaactggttcaattttatgtagatcactaggcaagttagtttttattgtatcatcttatggatgtgtagtaaaaagcaacaaaagtaaaagagtgagctttttcacctataaccaactgttaacatggaaagatgtgatgttaagtagattcaatgcaaacttttgtatatgggtaagtaacaacctgaacaaaaatcaagaaggactaggacttagaagcaatctgcaaggtatgttaaccaataaattatacgaaactgttgattacatgctaagcctatgctgcaatgaaggattctctctggtgaaagagttcgaaggatttattatgagtgaaattctaaaaatcactgagcatgctcagttcagtactaggtttaggaatactctattgaatgggttaactgaacaattatcagtgttgaaagctaagaacagatctagagttcttggaactatattagagaacaataattaccctatgtatgaagtagtacttaaattattaggagacaccttgaaaagcataaagttattaattaacaagaatttagaaaatgctgcagaattgtattatatattcagaatttttggacaccctatggtagatgagagagaagcaatggatgctgttaaattaaacaatgagattacaaaaattcttaaattagagagtttaacagaactaagaggagcatttatactaagaattataaaagggtttgtagacaataataaaagatggcctaaaattaagaatttaaaagtgctcagcaaaagatgggctatgtatttcaaagctaagagttaccctagccaacttgagctaagtgtacaagattttttagaacttgctgcagtgcaatttgagcaggaattctctgtacctgaaaaaaccaaccttgagatggtattaaatgataaagcaatatcacctccaaaaaagctaatatggtctgtatatccaaaaaactacctgcctgaaactataaaaaatcagtatttagaagaggctttcaatgcaagtgacagccaaagaacaaggagagtcttagaattttacttaaaagattgtaattttgatcaaaaagaacttaaacgttatgtaattaaccaagagtatctaaatgacaaagaccacattgtctcgttaactgggaaggaaagagaattaagtgtaggtaggatgtttgcaatgcaaccaggaaaacaaagacaaatacagatattagctgagaaacttctagctgataacattgtaccttttttcccagaaactttaacaaagtatggtgacttagatctccaaagaattatggaaataaaatcagaactttcctctattaaaactagaaagaatgatagctacaacaattatattgcaagagcctctatagtaacagacttaagtaagtttaatcaggcctttagatatgaaaccacagctatatgtgcagatgtagctgatgagttacatgggacacaaagcttattctgttggttacatcttattgttcctatgactacaatgatatgtgcatacagacatgcaccaccggaaacaaaaggggagtatgatatcgacaaaatacaagagcaaagcggattatacagatatcatatgggagggattgaagggtggtgccagaagttatggacaatggaagcaatatccttgttagatgtagtatctgtgaagactcgctgccagatgacctctctattaaacggagacaatcagtcaatagatgttagtaaaccagtaaaattgtctgaaggtatagatgaagtaaaagcagactatagcttagcaattagaatgcttaaagaaataagagatgcttataaaaacattggtcataaactaaaagaaggtgagacatatatatcaagggatctccaatttataagtaaggtgattcaatctgaaggggtcatgcatcctacccctataaaaaagatattaagagtaggtccttggataaatacaatactagatgatattaaaaccagtgcagaatcaatagggagtctatgtcaagaactagaattcagaggggagagtatactagttagcttgatattaaggaatttctggctgtataacttgtacatgtatgagtcaaaacagcacccattagctgggaagcaactattcaagcaattgaacaaaacattaacatctgtgcaaagattctttgaactgaagaaagaaaatgatgtggttgacctatggatgaatataccaatgcaatttggagggggagatccagtagttttttacagatctttttacagaaggactcctgatttcctaactgaagcaatcagccatgtggatttactgttaaaagtgtcaaacaatatcaaagatgagactaagatacgatttttcaaagccttattatctatagagaagaatgaacgtgctacattaacaacactaatgagggaccctcaggcagtaggatcagaacgacaagctaaggtaacaagtgatataaatagaacagcagttaccagcatactaagtctatctcctaatcagctcttctgtgatagtgctatacattatagcagaaatgaagaagaagttgggatcattgcagacaacataacacctgtctatcctcatgggttgagagtgctctatgaatcactaccttttcataaggctgaaaaagttgtcaatatgatatcaggcacaaagtctatcactaatctattacaaagaacatctgcaatcaatggtgaagatatcgatagagcagtgtctatgatgttagagaacttagggttgttatctaggatattgtcagtaataattaatagtatagaaataccaatcaaatccaatggaagattgatatgctgtcaaatttccaagaccttgagagaaaaatcatggaacaatatggaaatagtaggagtgacatctcctagtattgtgacatgtatggatgttgtgtatgcaactagttctcatttaaaaggaataattattgaaaaattcagtactgacaagaccacaagaggtcagaggggaccaaaaagcccctgggtaggatcaagcactcaagagaaaaaattggttcctgtttataatagacaaattctttcaaaacaacaaaaagagcaactggaagcaataggaaaaatgaggtgggtgtacaaaggaactccagggctaagaagattgctcaacaagatttgcataggaagtttaggtattagctataaatgtgtaaaacctttattaccaagattcatgagtgtaaacttcttacataggttatctgttagtagtagacccatggaattcccagcttctgttccagcttacaggacaacaaattaccattttgacactagtccaatcaaccaagcattaagtgagaggttcgggaacgaggacattaatctagtgttccaaaatgcaatcagctgcggaattagtataatgagtgttgtagaacagttaactggtagaagcccaaaacaattagtcttaatccctcaattagaagagatagatattatgcctcctcctgtatttcaaggaaaattcaattataaactagttgataagataacctctgatcaacacatcttcagtcctgataaaatagacatattaacactagggaagatgcttatgcctaccataaaaggtcaaaaaactgatcagttcttaaataagagagaaaactattttcatggaaataatttaattgaatctttatctgcagcacttgcatgccactggtgtggaatattaacagaacagtgtatagaaaacaatatctttaggaaagattggggtgatgggttcatctcagatcatgccttcatggatttcaaggtatttctatgtgtatttaaaaccaaacttttatgtagttggggatctcaaggaaagaatgtaaaagatgaagatataatagatgaatccattgacaaattattaagaattgacaacaccttttggagaatgttcagcaaagtcatgtttgaatcaaaagtcaaaaaaagaataatgttatatgatgtgaaattcctatcattagtaggttatataggatttaaaaactggtttatagaacagttaagagtggtagaattgcatgaggtaccttggattgtcaatgctgaaggagagttagttgaaattaaatcaatcaaaatttatctgcagttaatagaacaaagtctatctttgagaataactgtattgaattatacagatatggcacatgctcttacacgattaattaggaaaaaattgatgtgtgataatgcactcttcaatccaagttcatcaccaatgtttaatctaacccaggttattgatcctacaacacaactagactattttcctaggataatatttgagaggttaaaaagttatgataccagttcagactacaacaaagggaagttaacaaggaattacatgacattattaccatggcaacacgtaaacaggtacaattttgtctttagctctacaggttgtaaaatcagtttgaagacatgcatcgggaaattgataaaggatttaaatcctaaagttctttactttattggagaaggagcaggtaactggatggcaagaacagcatgtgaatatcctgatataaaatttgtatacaggagtttaaaagatgaccttgaccaccattacccattagaatatcaaagggtaataggtgatctaaatagggtgatagatagtggtgaaggattatcaatggaaaccacagatgcaactcagaaaacccattgggacttgatacacagaataagtaaagatgccttattgataacattgtgtgatgcagaattcaaaaacagagatgacttttttaagatggtaatcctttggagaaaacatgtattatcttgtagaatctgtacagcttatggaacagatctttacttatttgcaaagtatcatgcggtggactgcaatataaaattaccattttttgtaagatctgtagctacttttattatgcaaggaagcaaattatcagggtcagaatgttacatacttttaacattaggtcatcacaataatctaccctgtcatggagaaatacaaaattctaaaatgagaatagcagtgtgtaatgatttctatgcctcaaagaaactggacaacaaatctattgaagcaaactgcaaatctcttctatcaggattgagaatacctataaacaaaaaggagttgaatagacaaaagaaattgttaacactacaaagtaaccattcttctatagcaacagttgggggcagtaagattatagaatccaaatggttaaagaataaagcgagtacaataattgattggttagagcatattttgaattctccaaaaggtgaattaaactatgatttctttgaagcattagagaacacataccccaatatgatcaagcttatagataatttgggaaatgcagaaataaagaaactaatcaaggtcactgggtatatgcttgtgagtaagaag
>KJ627384-2010.101
atggatcctcttaatgaatccactgttaatgtctatctccctgattcgtaccttaaaggagtaatttcttttagtgagactaatgcaattggttcatgtctcttaaaaagaccctacttaaaaaatgacaacactgcaaaagttgccatagagaatcctgttattgagcatgttagactcaaaaatgcagtcaattctaaaatgagaatatcagattacaaggtagtagaaccaataaacatgcaacatgaaataatgaagaatgtacacagttgtgagctcacactattgaagcagtttttaacaaggagtaaaaacattagcactctcaaattaaatatgatatgtgattggctgcaattaaaatctacatcagatgatacctcaattctaagttttatagatgtagaatttatacctagttgggtaagcaactggtttagtaattggtacaatctcaataagttaattttagagttcaggagagaggaagtaataagaaccggttcaatcttgtgcaggtcattaggtaaattagtttttattgtatcatcatatggatgtatcgtcaagagcaacaaaagcaaaagagtgagcttcttcacatacaatcaactgttaacatggaaagatgtgatgttaagtcgatttaatgcgaatttttgtatatgggtgagcaacagtctgaatgaaaatcaggaagggttaggattgagaagtaatctgcaaggtatgttaactaataaactatatgaaactgtagattatatgctaagtttatgttgcaatgaaggtttctcacttgtgaaagagttcgaaggtttcattatgagtgaaatccttaggattactgaacatgctcaattcagtactagatttagaaatactttattaaatggattaacagatcagttaacaaaattaaaaaataaaaacaggctcagagttcatggtaccgtattagaaaataatgattatccaatgtatgaagccgtacttaaattattaggagatactctgagatgcatcaaattattaatcaataaaaacttagagaatgctgcagaattatactatatattcagaatttttggtcacccaatggtagatgaaagagatgcaatggatgctgtcaaactaaataatgaaatcacaaagattcttaggttggagagcttgacagaactaagaggggcattcatattaaggattatcaaaggatttgtggacaacaacaaaaggtggcctaaaattaaaaacttaaaagtgcttagcaaaagatggactatgtactttaaagcaaaaagttaccccagtcaactcgaattaagtgaacaagactttctagagcttgctgcaatacaatttgaacaagagttttctgttcctgaaagaaccaatcttgagatggtattaaatgacaaagctatatcacctcctaaaagattaatatggtctgtgtatccaaagaattacttacctgaaacgataaaaaatcggtatctagaagaaactttcaatgcaagtgatagtctcaaaacaagaagagtactagagtactatttgaaagacaataaatttgatcaaaaggaactcaaaaattatgttgtcagacaggaatatttaaatgataaagaacacattgtctcgttaactggaaaagaaagagaattaagtgtaggtagaatgtttgctatgcaaccagggaaacagcgacaaatacaaatattggcagagaaattgttagctgataacattgtacctttcttcccagaaactttaacaaagtatggtgatctagatcttcagagaataatggaaatcaaatcggaactttcttctattaaaaccagaagaaatgacagttataataattatattgcaagagcatccatagtaactgatttaagcaagttcaaccaagcctttagatatgaaactacagcaatctgcgcagatgtagcagacgaattacatggaacacaaagcttattctgttggctacatcttatcgttcctatgactacaatgatatgtgcctatagacatgcaccaccagaaacaaaaggtgaatatgatatagataagatagaagagcaaagtggtttatatagatatcacatgggtggtattgaaggatggtgtcaaaaactctggacaatggaagctatatctttattggatgttgtatctgtgaagacacgatgtcaaatgacatctttattaaacggtgacaaccaatcaatagatgtaagtaaaccagtcaagttatctgaaggtttggatgaagtgaaggcagattatcgtttggcaataaagatgctaaaagaaataagagatgcatacaaaaatataggccataaacttaaagaaggggaaacatatatatcaagagatcttcagttcataagcaaggtgattcaatctgaaggagtaatgcatcctacccctataaaaaagatcttaagagtaggaccatggataaacacaatattagatgacattaaaactagtgctgagtcaatagggagtctatgtcaagaactagaatttaggggagaaagcataatagttagtctgatattaagaaatttctggctgtataacttatacatgcatgaatcaaagcaacatcctctggcagggaagcagttattcaaacaactaaataaaacattaacatcagtgcagagattttttgaaatcaaaaaggaaaatgaagtagtagatctatggatgaacataccaatgcaatttggaggaggagatccagtagtcttctatagatctttctatagaaggactcctgattttttaactgaggcaatcagccatgtggatattctgttaaaaatatcagctaatataaaaaatgaaacgaaaataagttttttcaaagccttactatcaatagaaaaaaatgagcgtgctacattgacaacactaatgagggatcctcaagctgttggatcagaacgacaagcaaaagtaacaagtgatatcaatagaacagcagttaccagtatcttaagtctttccccgaatcaacttttcagtgatagtgctatacactacagcagaaatgaagaagaagtaggaatcattgcagaaaacataacacccgtttaccctcatgggctgagagttttatatgaatcattaccctttcacaaagctgaaaaagttgtaaacatgatatcagggacaaaatctataactaacctattacagagaacatctgctattaatggtgaagatattgacagagctgtatctatgatgttggagaatctaggattattgtctagaatattgtcagtagttgttgatagtatagaaattccaaccaaatctaatggtaggctgatatgttgtcaaatctctagaactttaagagagacatcatggaataatatggaaatagttggagtaacatctcctagcatcactacatgcatggatgtaatatatgcaactagttctcatttgaaggggataattattgaaaagttcagcactgacagaactacaaggggtcaaagaggtccaaaaagcccttgggtagggtcgagtactcaagagaaaaaattagtacctgtttataatagacaaattctctcaaaacaacaaagagaacagctagaagcaattggaaaaatgagatgggtgtataaagggacaccaggcttgcgacgattactcaacaagatctgtcttggaagtttaggcattagttacaagtgtgtaaagcctttattacctagatttatgagtgtaaatttcttacatagattatctgtcagtagtagacctatggaattcccagcatcagttccagcttatagaacaacaaattaccattttgacactagtcctattaatcaagcattaagtgagagatttgggaatgaagatattaacttggtcttccaaaatgcaatcagctgtggaattagcataatgagtgtagtagaacaattaacaggtagaagcccaaaacagttagttttaataccccaattagaggaaatagacattatgccaccaccagtgtttcaagggaaattcaattataaactagtagataagataacttctgatcaacatatcttcagtccggacaaaatagatatgttaacattagggaaaatgctcatgcccactataaaaggtcagaaaacagaccagttcttaaataaaagagagaattatttccatggaaacaatcttattgagtctttatcagcagcattagcatgtcattggtgtgggatattaacagaacaatgcatagaaaataatattttcaagaaagactggggtgacgggtttatatcagatcatgcttttatggacttcaaaatattcctatgtgtctttaaaaccaaacttttatgtagttggggatctcaagggaaaaacattaaagatgaagatatagtagatgagtcaatagataaattgttaaggattgacaatactttttggagaatgttcagcaaggttatgtttgaaccaaaagttaagaaaaggataatgttatatgatgtaaaattcctatcactagtaggttacatagggtttaagaactggtttatagagcagttgagatcagctgagttgcatgaaataccttggattgtcaatgccgagggtgatttggttgagatcaagtcaattaaaatctatttgcaactgatagaacaaagcttatttttgagaataactgttctgaactatacagatatggcacatgctctcacacgattaatcagaaagaagttgatgtgtgataatgcactgttaaccccaatttcatccccaatggttaacttaactcaaattattgatcccacaacacaattagattacttccctaagataacattcgaaaggctaaaaaattatgacacaagttcaaattatgctaaagggaagctaacaagaaattacatgatactgttgccatggcagcatgttaatagatataactttgtctttagttctactggatgtaaagttagtctgaaaacatgtattggaaaacttatgaaagacttaaatcctaaagttttgtactttattggagaaggagcaggaaattggatggccagaacagcatgtgaatatcctgatattaagtttgtatatagaagtttgaaagatgaccttgatcatcattatcctttggaataccagagagtaataggtgaattaagcagaatcatagatagtggtgaagggctttcaatggaaacaacagatgcaactcaaaaaactcattgggatttgatacacagggtaagcaaagatgctttattaataactttatgtgatgcagaatttaaggacagagatgatttttttaagatggtaattctatggagaaagcatgtattatcatgcagaatttgcactacttatgggacagacctctatttatttgcaaagtatcatgctaaagactgcaatgtaaaattacctttttttgtgagatcagttgctacttttattatgcagggtagtaagctgtcaggctcagaatgctacatactcttaacactaggccaccacaacagtttaccttgccatggagaaatacaaaattctaagatgaaaatagcagtgtgtaatgatttttatgctgcaaaaaaactcgacaataaatcaattgaagctaattgtaaatcacttttgtcagggctaagaatacctataaataagaaagaactagatagacagagaaaattattaacactacaaagcaatcattcttctgtagcaacagttggtggcagcaagatcatagagtctaaatggttaacaaacaaagcaagtacaataattgattggttagaacacattctaaattctccaaagggcgaattaaattatgatttttttgaagcattagagaacacttaccctaatatgattaagctaatagataacctagggaatgcagagattaaaaaactgatcaaagtaacgggatacatgcttgtaagtaaaaaa
>KJ627385-2009.886
atggatcctcttaatgaatccactgttaatgtctatctccctgattcgtaccttaaaggagtaatttcttttagtgaaactaatgcaattggttcatgtctcttaaaaagaccctacttaaaaaatgacaacactgcaaaagttgccatagagaatcctgttattgagcatgttagactcaaaaatgcagtcaattctaaaatgaaaatatcagattacaaggtagtagaaccagtaaacatgcaacatgaaataatgaagaatgtacacagttgtgagctcacactattgaaacagtttttaacaaggagtaaaaacattagcactctaaaattaaatatgatatgtgattggctgcaattaaaatctacatcagatgatacctcaatcctaagttttatagatgtagaatttatacctagttgggtaagcaactggtttagtaattggtacaatctcaataagttaattttagaattcaggagagaggaagtaataagaaccggttcaatcttgtgcaggtcattaggtaaactagtttttattgtatcatcatatggatgtatcgtcaagagcaacaaaagcagaagagtgagcttcttcacatacaatcaactgttaacatggaaagatgtgatgttaagtcgattcaatgcgaatttttgtatatgggtgagcaacagtctgaacgaaaatcaggaagggttagggttgagaagtaatctgcaaggtatgttaactaataaactatatgaaactgtagattatatgctaagtttatgttgcaatgaaggtttctcacttgtgaaagagttcgaaggtttcattatgagtgaaatccttaggatcactgaacatgctcaattcagtactagatttagaaatactttattaaatggattaacagatcaattaacaaaattaaaaaataaaaacagactcagagttcatggtaccgtattagaaaataatgattatccaatgtatgaagtagtacttaaattattaggagatactctgagatgcatcaaattattaatcaataaaaacttagagaatgctgcagaattatactatatattcagaatttttggtcacccaatggtagatgaaagagatgcaatggatgctgtcaaactaaacaatgaaatcacaaagatccttaggttggagagcttgacagaactaagaggagcattcatattaaggattatcaaaggatttgtggacaacaacaaaaggtggcccaaaattaaaaacttaaaagtgctcagcaaaagatgggctatgtacttcaaagcaaaaagttaccccagtcaactcgaattaagtgaacaagactttctagagcttgctgcaatacaatttgaacaagagttttctgttcctgaaaaaaccaatcttgagatggtattaaatgacaaagctatatcacctcctaaaagattaatatggtctgtgtatccaaagaattacttacctgaaacgataaaaaatcgatacctagaagaaactttcaatgcaagtgatagtctcaaaacaagaagagtactagagtactatttgaaagacaataaatttgatcaaaaggaactcaagagttatgttgttagacaagaatatttaaatgataaggaacacattgtttcgttaactggaaaagaaagagaattaagtgtaggtagaatgtttgctatgcaaccagggaaacagcgacaaatacaaatattggcagagaagttgttagctgataacattgtacctttcttcccagaaactttaacaaagtatggtgatctagatcttcagagaataatggaaatcaaatcggaactttcttctattaaaaccagaagaaatgatagttataataattacattgcaagagcatccatagtaactgatttaagcaagttcaaccaagcctttagatatgaaactacggcaatctgcgcagatgtagcagacgaattacatggaacacaaagtttattctgttggttacatcttatcgttcctatgactacaatgatatgtgcctatagacatgcaccaccagaaacaaaaggtgaatatgatatagataagatagaagagcaaagtggtttatataggtatcatatgggtggtattgaaggatggtgtcaaaaactctggacaatggaagctatatctttattggatgtcgtatctgtaaagacacggtgtcaaatgacatctttattaaacggtgacaaccaatcaatagatgtaagtaaaccagtcaagctatctgaaggtttggatgaagtgaaggcagattatcgcttggcaataaaaatgctaaaagaaataagagatgcatacagaaatataggccataaacttaaagaaggggaaacatatatatcaagggatcttcagttcataagcaaggtaattcaatctgaaggagtaatgcatcctacccctataaaaaagatcttaagagtaggaccatggataaacacaatattagatgacatcaaaactagtgctgagtcaataggaagtctatgtcaagaattagaatttaggggagaaagcataatagttagtctgatattaagaaatttctggctgtataacttatacatgcatgaatcaaagcaacatcctctggcagggaagcagttattcaaacaactaaataaaacattaacatcggtgcagagattttttgaaatcaaaaaggaaaatgaagtagtagatctatggatgaacataccaatgcaatttggaggaggagacccagtagtcttctacagatctttctatagaaggactcctgattttttaactgaggcaatcagccatgtggatattctgttaaaaatatcagctaacataaaaagtgaaatgaaaataagttttttcaaagccttactatcaatagaaaaaaatgaacgtgctacattgacaacactaatgagagatcctcaggctgttggatcagaacgacaagcaaaagtaacaagtgatatcaatagaacagcagttaccagtatcttaagtctttccccaaatcaacttttcagtgatagtgccatacactacagcagaaatgaagaagaagtaggaatcattgcagaaaacataacacccgtttatcctcatgggctgagagttttatatgaatcattaccctttcacaaagctgaaaaagttgtaaacatgatatcagggacaaaatctataactaacctattacagagaacatctgctattaatggtgaagatattgacagggctgtatctatgatgttggagaatctaggattattgtctagaatattgtcagtagttattgatagtatagaaattccaaccaaatctaatggtaggctgatatgttgccaaatctctaggactttaagagagacatcatggaataatatggaaatagttggagtaacatctcctagtatcactacatgtatggatgtcatatatgcaactagttctcatttgaaggggataattattgaaaagttcagcactgacagaactacaaggggtcaaagaggtccaaaaagcccttgggtagggtcgagcactcaagagaaaaaattagtacctgtttataacagacaaattctctcaaaacaacaaagagaacagctagaagcaattggaaaaatgagatgggtgtataaagggacaccaggcttgcggcgattactcaacaagatctgtcttgggagtttaggcattagttacaagtgtgtaaaacctttattacctagatttatgagtgtaaatttcttacatagattatctgtcagtagtagacctatggaattcccagcatcagttccagcttatagaacaacaaattaccattttgacactagccctattaatcaagcactaagtgagagatttgggaatgaagatattaacttggtcttccaaaatgcaatcagctgtggaattagcataatgagtgtagtagaacaattaacaggtagaagcccaaaacagttagttttaataccccaattagaggaaatagacattatgccaccaccagtgtttcaggggaaattcaattacaaactagtagataaaataacttctgatcaacatatcttcagtccggacaaaatagatatgttaacactagggaaaatgctcatgcccactataaagggtcagaaaacagatcagttcttaaataagagagagaattatttccatggaaacaatcttattgagtctttatcagcagcattagcatgccattggtgtgggatattaacagaacaatgcatagaaaataatattttcaagaaagactggggtgacgggtttatatcagatcatgcttttatggacttcaaaatattcttatgtgtctttaaaaccaaacttttatgtagttggggatcccaagggaaaaacattaaagatgaagacatagtagatgagtcaatagataaattgttaaggattgacaatactttttggagaatgttcagcaaggttatgtttgaaccaaaagttaagaaaagaataatgttatatgatgtaaaattcctatcactagtaggttacatagggtttaagaactggtttatagagcagttgagatcagctgagttgcatgaaataccctggattgtcaatgccgaaggtgatttggttgagatcaagtcaattaaaatctatttgcaactgatagaacaaagcttatttttgagaataactgttctgaactatacagatatggcacatgctctcacacgattaatcagaaagaagttgatgtgtgataatgcactgttaaccccaatttcatccccaatggttaacttaactcaagttattgatcccacaacacaattagattacttccctaagataacattcgaaaggctaaaaaattatgacacaagttcaaattatgctaaggggaagctaacaagaaattacatgatactattgccatggcagcatgttaatagatataactttgtctttagttctactggatgtaaagttagtctgaaaacatgtattggaaaacttatgaaagatttaaatcctaaagttttatactttattggagaaggagcaggaaattggatggccagaacagcatgtgaatatcctgatattaagtttgtatatagaagtttgaaagatgaccttgatcatcattatcctttggaataccagagagtaataggtgaattaagcagaatcatagatagtggtgaagggctttcaatggaaacaacagacgcaactcaaaaaactcattgggatttgatacacagggtaagcaaagatgctttattaataactttatgtgatgcagaatttaaggacagagatgatttttttaagatggtaattctatggagaaaacatgtattatcatgcagaatttgcactacttatgggacagacctctatttattcgcaaagtatcatgccaaagactgcaatgtaaaattacctttttttgtgagatcagttgctacttttattatgcagggtagtaagctgtcaggctcagaatgctacatactcttaacactaggtcaccacaacagtttaccttgccatggagaaatacaaaattctaagatgaagatagcagtgtgtaatgatttttatgctgcaaaaaaactcgacaataaatcaattgaagctaattgtaaatcacttttgtcagggctaagaatacctataaataagaaggaattagatagacagagaaaattattaacactacaaagcaatcattcttctgtagcaacagttggtggcagcaagatcatagagtctaaatggttaacaaacaaagcaagtacaataattgattggttagaacatattttaaattctccaaagggcgaattaaattatgatttttttgaagcattagaaaacacttaccctaatatgattaagctaatagataacctagggaatgcagagattaaaaaactgatcaaagtaacaggatacatgcttgtaagtaaaaaa
>KJ627386-2008.678
atggatcctcttaatgaatccactgttaatgtctatctccctgattcgtaccttaaaggagtaatttcttttagtgagactaatgcaattggttcatgtctcttaaaaagaccctacttaaaaaatgacaacactgcaaaagttgccatagagaatcctgttattgagcatgttagactcaaaaatgcagtcaattctaaaatgagaatatcagattacaaggtagtagaaccaataaacatgcaacatgaaataatgaagaatgtacacagttgtgagctcacactattgaagcagtttttaacaaggagtaaaaacattagcactctcaaattaaatatgatatgtgattggctgcaattaaaatctacatcagatgatacctcaatcctaagttttatagatgtagaatttatacctagttgggtaagcaactggtttagtaattggtacaatctcaataagttaattttagagttcaggagagaggaagtaataagaaccggttcaatcttgtgcaggtcattaggtaaattagtttttattgtatcatcatatggatgtatcgtcaagagcaacaaaagcaaaagagtgagcttcttcacatacaatcaactgttaacatggaaagatgtgatgttaagtcgatttaatgcgaatttttgtatatgggtgagcaacagtctgaatgaaaatcaggaagggttaggattgagaagtaatctgcaaggtatgttaactaataaactatatgaaactgtagattatatgctaagtttatgttgcaatgaaggtttctcacttgtgaaagagttcgaaggtttcattatgagtgaaatccttaggattactgaacatgctcaattcagtactagatttagaaatactttattaaatggattaacagatcagttaacaaaattaaaaaataaaaacaggctcagagttcatggtaccgtattagaaaataatgattatccaatgtatgaagccgtacttaaattattaggagatactctgagatgcatcaaattattaatcaataaaaacttagagaatgctgcagaattatactatatattcagaatttttggtcacccaatggtagatgaaagagatgcaatggatgctgtcaaactaaataatgaaatcacaaagattcttaggttggagagcttgacagaactaagaggggcattcatattaaggattatcaaaggatttgtggacaacaacaaaaggtggcctaaaattaaaaacttaaaagtgcttagcaaaagatggactatgtactttaaagcaaaaagttaccccagtcaactcgaattaagtgaacaagactttctagagcttgctgcaatacaatttgaacaagagttttctgttcctgaaaaaaccaatcttgagatggtattaaatgacaaagctatatcacctcctaaaagattaatatggtctgtgtatccaaagaattacttacctgaaacgataaaaaatcggtatctagaagaaactttcaatgcaagtgatagtctcaaaacaagaagagtactagagtactatttgaaagacaataaatttgatcaaaaggaactcaaaaattatgttgtcagacaggaatatttaaatgataaggaacacattgtctcgttaactggaaaagaaagagaattaagtgtaggtagaatgtttgctatgcaaccagggaaacagcgacaaatacaaatattggcagagaaattgttagctgataacattgtacctttcttcccagaaactttaacaaagtatggtgatctagatcttcagagaataatggaaatcaaatcggaactttcttctattaaaaccagaagaaatgacagttataataattatattgcaagagcatccatagtaactgatttaagcaagttcaaccaagcctttagatatgaaactacagcaatctgcgcagatgtagcagacgaattacatggaacacaaagcttattctgttggctacatcttatcgttcctatgactacaatgatatgtgcctatagacatgcaccaccagaaacaaaaggtgaatatgatatagataagatagaagagcaaagtggtttatatagatatcacatgggtggtattgaaggatggtgtcaaaaactctggacaatggaagctatatctttattggatgttgtatctgtgaagacacggtgtcaaatgacatctttattaaacggtgacaaccaatcaatagatgtaagtaaaccagtcaagttatctgaaggtttggatgaagtgaaggcagattatcgtttggcaataaagatgctaaaagaaataagagatgcatacaaaaatataggccataaacttaaagaaggggaaacatatatatcaagggatcttcagttcataagcaaggtgattcaatctgaaggagtaatgcatcctacccctataaaaaagatcttaagagtaggaccatggataaacacaatattagatgacattaaaactagtgctgagtcaatagggagtctatgtcaagaactagaatttaggggagaaagcataatagttagtctgatattaagaaatttctggctgtataacttatacatgcatgaatcaaagcaacatcctctggcagggaagcagttattcaaacaactaaataaaacattaacatcagtgcagagattttttgaaatcaaaaaggaaaatgaagtagtagatctatggatgaacataccaatgcaatttggaggaggagatccagtagtcttctatagatctttctatagaaggactcctgattttttaactgaggcaatcagccatgtggatattctgttaaaaatatcagctaatataaaaaatgaaacgaaaataagttttttcaaagccttactatcaatagaaaaaaatgagcgtgctacattgacaacactaatgagggatcctcaagctgttggatcagaacgacaagcaaaagtaacaagtgatatcaatagaacagcagttaccagtatcttaagtctttccccgaatcaacttttcagtgatagtgctatacactacagcagaaatgaagaagaagtaggaatcattgcagaaaacataacacccgtttaccctcatgggctgagagttttatatgaatcattaccctttcacaaagctgaaaaagttgtaaacatgatatcagggacaaaatctataactaacctattacagagaacatctgctattaatggtgaagatattgacagagctgtatctatgatgttggagaatctaggattattgtctagaatattgtcagtaattgttgacagtatagaaattccaaccaaatctaatggtaggctgatatgttgtcaaatctctaggactttaagagagacatcatggaataatatggaaatagttggagtaacatctcctagcatcactacatgcatggatgtaatatatgcaactagttctcatttgaaggggataattattgaaaagttcagcactgacagaactacaaggggtcaaagaggtccaaaaagcccttgggtagggtcgagtactcaagagaaaaaattagtacctgtttataatagacaaattctctcaaaacaacaaagagaacagctagaagcaattggaaaaatgagatgggtgtataaagggacaccaggcttgcggcgattactcaacaagatctgtcttggaagtttaggcattagttacaagtgtgtaaagcctttattacctagatttatgagtgtaaatttcttacatagattatctgtcagtagtagacctatggaattcccagcatcagttccagcttatagaacaacaaattaccattttgacactagtcctattaatcaagcattaagtgagagatttgggaatgaagatattaacttggtcttccaaaatgcaatcagctgtggaattagcataatgagtgtagtagaacaattaacaggtagaagcccaaaacagttagttttaataccccaattagaggaaatagacattatgccaccaccagtgtttcaggggaaattcaattataaactagtagataagataacttctgatcaacatatcttcagtccggacaaaatagacatgttaacactagggaaaatgctcatgcccactataaaaggtcagaaaacagaccagttcttaaataagagagagaattatttccatggaaacaatcttattgagtctttatcagcagcattagcatgtcattggtgtgggatattaacagaacaatgcatagaaaataatattttcaagaaagactggggtgacgggtttatatcagatcatgcttttatggacttcaaaatattcctatgtgtctttaaaaccaaacttttatgtagttggggatctcaagggaaaaacattaaagatgaagatatagtagatgagtcaatagataaattgttaaggattgacaatactttttggagaatgttcagcaaggttatgtttgaaccaaaagttaagaaaaggataatgttatatgatgtaaaattcctatcactagtaggttacatagggtttaagaactggtttatagagcagttgagatcagctgagttgcatgaaataccttggattgtcaatgccgagggtgatttggttgagatcaagtcaattaaaatctatctgcaactgatagaacaaagcttatttttgagaataactgttctgaactatacagatatggcacatgctctcacacgattaatcagaaagaagttgatgtgcgataatgcactgttaaccccaatttcatccccaatggttaacttaactcaagttattgatcccacaacacaattagattacttccctaagataacattcgaaaggctaaaaaattatgacacaagttcaaattatgctaaagggaagctaacaagaaattacatgatactgttgccatggcagcatgttaatagatataactttgtctttagttctactggatgtaaagttagtctgaaaacatgtattggaaaacttatgaaagacttaaatcctaaagttttgtactttattggagaaggagcaggaaattggatggccagaacagcatgtgaatatcctgatattaagtttgtgtataggagtttgaaagatgaccttgatcatcattatcctttggaataccagagagtgataggtgaattaagcagaatcatagatagtggtgaagggctttcaatggaaacaacagatgcaactcaaaaaactcattgggatttgatacacagggtaagcaaagatgctttattaataactttatgtgatgcagaatttaaggacagagatgatttttttaagatggtaattctatggagaaaacatgtattatcatgcagaatttgcactacttatgggacagacctttatttattcgcaaagtatcatgctaaagactgcaatgtaaaattacctttttttgtgagatcagttgctacttttattatgcagggtagtaagctgtcaggctcagaatgttacatactcttaacactaggccaccacaacagtttaccctgccatggagaaatacaaaattctaagatgaaaatagcagtgtgtaatgatttttatgctgcaaaaaaactcgacaacaaatcaattgaagctaattgtaaatcacttttgtcagggctaagaatacctataaataagaaagaactagatagacagagaaaattattaacactacaaagcaatcattcttctgtagcaacagttggtggcagcaagatcatagagtctaaatggttaacaaacaaagcaagtacaataattgattggttagaacacattctaaattctccaaagggcgaattaaattatgatttttttgaagcattagagaacacttaccctaatatgattaagctaatagataacctagggaatgcagagattaaaaaactgatcaaagtaacgggatacatgcttgtaagtaaaaaa
>KJ627387-2010.037
atggatcctcttaatgaatccactgttaatgtctatctccctgattcgtaccttaaaggagtaatttcttttagtgagactaatgcaattggttcatgtctcttaaaaagaccctacttaaaaaatgacaacactgcaaaagttgccatagagaatcctgttattgagcatgttagactcaaaaatgcagtcaattctaaaatgagaatatcagattacaaggtagtagaaccaataaacatgcaacatgaaataatgaagaatgtacacagttgtgagctcacactattgaagcagtttttaacaaggagtaaaaacattagcactctcaaattaaatatgatatgtgattggctgcaattaaaatctacatcagatgatacctcaatcctaagttttatagatgtagaatttatacctagttgggtaagcaactggtttagtaattggtacaatctcaataagttaattttagagttcaggagagaggaagtaataagaaccggttcaatcttgtgcaggtcattaggtaaattagtttttattgtatcatcatatggatgtatcgtcaagagcaacaaaagcaaaagagtgagcttcttcacatacaatcaactgttaacatggaaagatgtgatgttaagtcgatttaatgcgaatttttgtatatgggtgagcaacagtctgaatgaaaatcaggaagggttaggattgagaagtaatctgcaaggtatgttaactaataaactatatgaaactgtagattatatgctaagtttatgttgcaatgaaggtttctcacttgtgaaagagttcgaaggtttcattatgagtgaaattcttaggattactgaacatgctcaattcagtactagatttagaaataccttattaaatggattaacagatcagttaacaaaattaaaaaataaaaacaggctcagagttcatggtaccgtattagaaaataatgattatccaatgtatgaagccgtacttaaattattaggagatactctgagatgcatcaaattattaatcaataaaaacttagagaatgctgcagaattatactatatattcagaatttttggtcacccaatggtagatgaaagagatgcaatggatgctgtcaaactaaataatgaaatcacaaagattcttaggttggagagcttgacagaactaagaggggcattcatattaaggattatcaaaggatttgtggacaacaacaaaaggtggcctaaaattaaaaacttaagagtgcttagcaaaagatggactatgtactttaaagcaaaaagttaccccagtcaactcgaattaagtgaacaagactttctagagcttgctgcaatacaatttgaacaagagttttctgttcctgaaaaaaccaatcttgagatggtattaaatgacaaagctatatcacctcctaaaagattaatatggtctgtgtatccaaagaattacttacctgaaacgataaaaaatcggtatctagaagaaactttcaatgcaagtgatagtctcaaaacaagaagagtactagagtactatttgaaagacaataaatttgatcaaaaggaactcaaaaattatgttgtcagacaggaatatttaaatgataaagaacacattgtctcgttaactggaaaagaaagagaattaagtgtaggtagaatgtttgctatgcaaccagggaaacagcgacaaatacaaatattggcagagaaattgttagctgataacattgtacctttcttcccagaaactttaacaaagtatggtgatctagatcttcagagaataatggaaatcaaatcagaactttcttctattaaaaccagaagaaatgacagttataataattatattgcaagagcatccatagtaactgatttaagcaagttcaaccaagcctttagatatgaaactacagcaatctgcgcagatgtagcagacgaattacatggaacacaaagcttattctgttggctacatcttatcgttcctatgactacaatgatatgtgcttatagacatgcaccaccagaaacaaaaggtgaatatgatatagataagatagaagagcaaagtggtttatatagatatcacatgggtggtattgaaggatggtgtcaaaaactctggacaatggaagctatatctttattggatgttgtatctgtgaagacacgatgtcaaatgacatctttattaaacggtgacaaccaatcaatagatgtaagtaaaccagtcaagttatctgaaggtttggatgaagtgaaggcagattatcgtttggcaataaagatgctaaaagaaataagagatgcatacaaaaatataggccataaacttaaagaaggggaaacatatatatcaagggatcttcagttcataagcaaggtgattcaatctgaaggagtaatgcatcctacccctataaaaaagatcttaagagtaggaccatggataaacacaatattagatgacattaaaactagtgctgagtcaatagggagtctatgtcaagaactagaatttaggggagaaagcataatagttagtctgatattgagaaatttctggctgtataacttatacatgcatgaatcaaagcaacatcctctggcagggaagcagttattcaaacaactaaataaaacattaacatcagtgcagagattttttgaaatcaaaaaggaaaatgaagtagtagatctatggatgaacataccaatgcaatttggaggaggagatccagtagtcttctatagatctttctatagaaggactcctgattttttaactgaggcaatcagccatgtggatattctgttaaaaatatcagctaatataaaaaatgaaacgaaaataagttttttcaaagccttactatcaatagaaaaaaatgagcgtgctacattgacaacactaatgagggatcctcaagctgttggatcagaacgacaagcaaaagtaacaagtgatatcaatagaacagcagttaccagtatcttaagtctttccccgaaccaacttttcagtgatagtgctatacactacagcagaaatgaagaagaagtaggaatcattgcagaaaacataacacccgtttaccctcatgggctgagagttttatatgaatcattaccctttcacaaagctgaaaaagttgtaaacatgatatcagggacaaaatctataactaacctattacagagaacatctgctattaatggtgaagatattgacagagctgtatctatgatgttggagaatctaggattattgtctagaatattgtcagtaattgttgatagtatagaaattccaaccaaatctaatggtaggttgatatgttgtcaaatctctaggactttaagagagacatcatggaataatatggaaatagttggagtaacatctcctagcatcactacatgcatggatgtaatatatgcaactagttctcatttgaaggggataattattgaaaagttcagcactgacagaactacaaggggtcaaagaggtccaaaaagcccttgggtagggtcgagtactcaagagaaaaaattagtacctgtttataatagacaaattctctcaaaacaacaaagagaacagctagaagcaattggaaaaatgagatgggtgtataaagggacaccaggcttgcggcgattactcaacaagatctgtcttggaagtttaggcattagttacaagtgtgtaaagcctttattacctagatttatgagtgtaaatttcttacatagattatctgtcagtagtagacctatggaattcccagcatcagttccagcttatagaacaacaaattaccattttgacactagtcctattaatcaagcattaagtgagagatttgggaatgaagatattaacttggtcttccaaaatgcaatcagctgtggaattagcataatgagtgtagtagaacaattaacaggtagaagcccaaaacagttagttttaataccccaattagaggaaatagacattatgccaccaccagtgtttcaggggaaattcaattataaactagtagataagataacttctgatcaacatatcttcagtccggacaaaatagatatgttaacactagggaaaatgctcatgcccactataaaaggtcagaaaacagaccagttcttaaataagagagagaattatttccatggaaacaatcttattgagtctttatcagcagcattagcatgtcattggtgtgggatattaacagaacagtgcatagaaaataatattttcaagaaagactggggtgacgggtttatatcagatcatgcttttatggacttcaaaatattcctatgtgtctttaaaaccaaacttttatgtagttggggatctcaagggaaaaacattaaagatgaagatatagtagatgagtcaatagataaattgttaaggattgacaatactttttggagaatgttcagcaaggttatgtttgaaccaaaagttaagaaaaggataatgttatatgatgtaaaattcctatcactagtaggttacatagggtttaagaactggtttatagagcagttgagatcagctgagttgcatgaaataccttggattgtcaatgccgagggtgatttggttgagatcaagtcaattaaaatctatctgcaactgatagaacaaagcttatttttgagaataactgttctgaactatacagatatggcacatgctctcacacgattaatcagaaagaagttgatgtgtgataatgcactgttaaccccaatttcatccccaatggttaacttaactcaagttattgatcccacaacacaattagattacttccctaagataacattcgaaaggctaaaaaattatgacacaagttcaaattatgctaaagggaagctaacaagaaattacatgatactgttgccatggcagcatgttaatagatataactttgtctttagttctactggatgtaaagttagtctgaaaacatgtattggaaaacttatgaaagacttaaatcctaaagttttgtactttattggagaaggagcaggaaattggatggccagaacagcatgtgaatatcctgatattaagtttgtatatagaagtttgaaagatgaccttgatcatcattatcctttggaataccagagagtgataggtgaattaagcagaatcatagatagtggtgaagggctttcaatggaaacaacagatgcaactcaaaaaactcattgggatttgatacacagggtaagcaaagatgctttattaataactttatgtgatgcagaatttaaggacagagatgatttttttaagatggtaattctatggagaaaacatgtattatcatgcagaatttgcactacttatgggacagacctttatttattcgcaaagtatcatgctaaagactgcaatgtaaaattacctttttttgtgagatcagttgctacttttattatgcagggtagtaagctgtcaggctcagaatgctacatactcttaacactaggccaccacaacagtttaccctgccatggagaaatacaaaattctaagatgaaaatagcagtgtgtaatgatttttatgctgcaaaaaaactcgacaacaaatcaattgaagctaattgtaaatcacttttgtcagggctaagaatacctataaataagaaagaactagatagacagagaaaattattaacactacaaagcaatcattcttctgtagcaacagttggtggcagcaagatcatagagtctaaatggttaacaaacaaagcaagtacaataattgattggttagaacacattctaaattctccaaagggcgaattaaattatgatttttttgaagcattagagaacacttaccctaatatgattaagctaatagataacctagggaatgcagagattaaaaaactgatcaaagtaacgggatacatgcttgtaagtaaaaaa
>KJ627388-2011.279
atggatcctcttaatgaatccactgttaatgtctatctccctgattcgtaccttaaaggagtaatttcttttagtgaaactaatgcaattggttcatgtctcttaaaaagaccttacttaaaaaatgacaacactgcaaaagttgccatagagaatcctgttattgagcatgtgagactcaaaaatgcagtcaattctaagatgaaaatatcagattacaaggtagtagagccagtaaacatgcaacatgaaataatgaagaatgtacacagttgtgagctcacactattgaaacagtttttaacaaggagtaaaaacattagcactctcaaattaaatatgatatgtgattggctgcaattaaagtctacatcagatgatacctcaatcctaagtttcatagatgtagaatttatacctagttgggtaagcaactggtttagtaattggtacaatctcaataagttaattttggaattcagaagagaagaagtaataagaactggctcaatcttatgcaggtcattgggtaaattagtttttattgtatcatcatatggatgtatcgtcaagagcaacaaaagtaaaagagtgagcttcttcacatacaatcaactgctaacatggaaagatgtgatgttaagtagatttaatgcgaatttttgtatatgggtaagcaatagtctgaatgaaaatcaggaagggctagggttgagaagtaatctgcaaggtatgttaactaataaactatatgaaactgtagattatatgctaagtttatgttgcaatgaaggtttctcacttgtgaaagagttcgaaggttttattatgagtgaaatccttaggattactgaacatgctcaattcagtactagatttagaaatactttattaaatggattaacagatcaattaacaaaattaaaaaataaaaacagacttagagttcatggtaccgtattagaaaataatgattatccaatgtatgaagttgtacttaaattattaggagatactttgagatgtatcaaattattaatcaataaaaacttagagaatgctgcagaattatactatatattcagaatttttggtcatccaatggtagatgaaagagatgcaatggatgctgtcaaattaaacaatgaaatcacaaaaatcctaaggttggagagcttgacagaactaagaggggcattcatattaaggattatcaaaggatttgtagataacaacaaaaggtggcccaaaattaaaaacttaaaagtgcttagcaaaagatggactatgtacttcaaagctaaaaattaccccagtcaactcgaattaagtgaacaagattttctagagcttgctgcaatacaatttgaacaagagttttctgttcctgaaaaaaccaatcttgagatggtattaaatgacaaagctatatcacctcctaaaagattaatatggtctgtgtatccaaagaattacttacctgaagcgataaaaaatcgatatttagaagaaactttcaatgcaagtgatagtctcaaaacaagaagagtactagagtattatttaaaagataataaatttgatcaaaaagaacttaaaagttatgtagttagacaagaatatttaaatgataaggagcacattgtctcattaactggaaaagaaagagaattaagtgtaggtagaatgtttgccatgcaaccagggaaacagcgacaaatacaaatattggcggaaaaattgttagctgataacattgtacctttcttcccggaaaccctaacaaagtatggtgatctagatcttcagagaataatggaaatcaaatcagaactttcttctatcaaaaccagaagaaatgatagttataataattacattgcaagagcatccatagtaactgatttgagcaagttcaaccaagcctttagatatgaaactacagcgatctgtgcggatgtagcagacgaattacatggaacacaaagcttattctgttggttacatcttatcgtacctatgactacaatgatatgtgcctatagacatgcaccaccagaaacaaaaggtgaatatgatatagataagatagaagagcaaagtggtctatatagatatcacatgggcggtattgaaggatggtgtcaaaaactttggacaatggaagctatatctttattggatgttgtatctgtaaagacacggtgtcaaatgacatctttattaaacggtgacaaccaatcaatagatgtaagtaaaccagtcaagttatctgaaggtttagatgaagtgaaggcagactatcgtttagcaataaaaatgctaaaagaaataagagatgcatacagaaatataggccataaacttaaagaaggagaaacatatatatcaagggatcttcagtttataagcaaggtgattcaatctgaaggagtgatgcatcctacccctataaaaaaggtcttaagagtaggaccatggataaacacaatattagatgacattaaaactagtgctgagtcaatagggagtctatgtcaagaattagaatttaggggagaaagcataatagttagtctgatattaagaaacttctggctgtataacttatacatgcatgaatcaaagcaacatcctttggcagggaaacagttattcaaacaactaaataaaacattaacatcagtgcagagattttttgaaattaaaaaggaaaatgaggtagtagatctatggatgaacataccaatgcaatttggaggaggagatccagtagtcttctatagatctttctatagaaggacccctgattttttaactgaggcaatcagccatgtagatattctgttaaaaatatcagctaacataaaaaatgaaacaaaagtaagtttcttcaaagccttactatcaatagaaaaaaatgaacgtgctacactgacaacactaatgagagatcctcaagctgttggatcagaacgacaagcaaaagtaacaagtgacatcaatagaacagcagttaccagtatcttaagtctttccccaaatcaactcttcagtgacagtgctatacactatagcagaaatgaagaagaagtgggaatcattgcagaaaacataacacctgtttatcctcatgggctgagagtattatatgaatcattgccctttcacaaagctgaaaaagttgtaaacatgatatcagggacaaaatctataaccaacttattacagagaacatctgctattaatggtgaagatattgacagggctgtatctatgatgttggagaatctaggattattatctagaatattgtcagtagttgttgatagtatagaaattccaatcaaatctaatggtaggctgatatgttgtcaaatctctaggactttaagagagacatcatggaacaatatggatatagttggagtaacatctcctagcatcactacatgtatggatgtcgtatatgcaactagttctcatttgaaggggataattatagaaaagttcagcactgacagaactacaaggggtcaaagaggtccaaaaagcccttgggtagggtcgagtactcaggagaaaaaattagtacctgtttataacagacaaattctctcaaaacaacaaagagaacagctagaagcaattggaaaaatgagatgggtgtataaagggacaccaggcttgcggcgattactcaacaagatctgttttgggagtttaggcattagttacaaatgtgtaaaacctttattacctaggtttatgagtgtaaatttcttacatagattatctgtcagtagtagacctatggaattcccagcatcagttccagcttatagaacaacaaattaccatttcgacactagtcctattaatctagcactaagtgagagatttgggaatgaagatattaacttggtcttccaaaatgcaatcagctgtggaattagcataatgagtgtagtagaacaattaacaggtagaagcccaaaacagttagttttaataccccaattagaagaaatagacattatgccaccaccagtgtttcaagggaaattcaattataaattggtagataagataacttctgatcaacatatcttcagtccggacaaaatagatatgttaacactagggaaaatgctcatgcccaccataaaaggtcaaaaaacagatcagttcctaaataagagagaaaattatttccatggaaacaatcttattgagtctttatcagcagcattagcgtgtcattggtgtgggatattaacagaacaatgcatagaaaataatatttttaagaaagactggggtgacgggtttatatcagatcatgcttttatggacttcaaaatattcctatgtgtctttaaaactaaacttttatgtagttggggatcccaagggaaaaacattaaggatgaagatatagtagatgaatcaatagacaaattgttaaggattgacaatactttttggagaatgttcagcaaagttatgtttgaaccaaaggttaagaaaaggataatgttatatgatgtaaaattcctatcactggtaggctacatagggtttaagaactggtttatagagcagttgagatcagctgaattacatgaaataccttggattgtcaatgccgaaggtgatttggttgagatcaagtcaattaaaatctatttgcaactgatagaacaaagcttatttttaagaataactgttttgaactatacagatatggcacatgctctcacacgattaatcagaaagaagttaatgtgtgataatgcactattaaccccaatttcatccccaatggttaacttaactcaagttattgatcccacaacacaattagattacttccccaagataacattcgaaaggctaaaaaattatgacacaagttcaaattatgccaaagggaagctaacaagaaattacatgatactattgccatggcagcatgttaatagatataactttgtctttagttctactggatgtaaagttagtctgaaaacatgtattgggaaacttatgaaagacctaaatcctaaagttttgtactttattggagaaggagcaggaaattggatggccagaacagcatgtgaatatcctgatattaaatttgtatatagaagtctgaaagatgaccttgatcatcattatcctctggaataccagagagtgataggtgatttaagcagaatcatagatagtggtgaaggactttcaatggaaacaacagacgcaactcaaaaaactcattgggatttgatacacagggtaagcaaagatgctttattaataactttatgtgatgcagaatttaaggacagagatgatttttttaagatggtaattctatggagaaaacatgtattatcatgcagaatttgcactacttatgggacggacctctatttattcgcaaagtatcatgctaaagactgcaatgtaaaattacctttttttgtgagatcagttgctactttcattatgcagggtagtaaactgtcaggttcagaatgctacatacttttaacactaggtcaccacaacagtttaccttgccatggagaaatacaaaattctaagatgaaaatagcagtgtgtaatgatttttatgctgcaaaaaaacttgacaataaatcaattgaagctaattgtaaatcacttttgtcagggctaagaatacctataaataagaaggaactagatagacagagaagattactaacactacaaagcaatcattcttctgtagcaacagttggcggcagcaagatcatagagtctaaatggttaacaaacaaagcaagcacaataattgattggttagaacatattttaaactctccaaagggcgaattaaattatgatttttttgaagcattggagaacacttaccctaatatgattaaactaatagataacttagggaatgcagagattaaaaaactgatcaaagtaacaggatacatgcttgtaagtaaaaaa
>KJ627389-2010.399
atggatcctcttaatgaatccactgttaatgtctatctccctgattcgtaccttaaaggagtaatttcttttagtgagactaatgcaattggttcatgtctcttaaaaagaccctacttaaaaaatgacaacactgcaaaagttgccatagagaatcctgttattgagcatgttagactcaaaaatgcagtcaattctaaaatgagaatatcagattacaaggtagtagaaccaataaacatgcaacatgaaataatgaagaatgtacacagttgtgagctcacactattgaaacagtttttaacaaggagtaaaaacattagcactctcaaattaaatatgatatgtgattggctacaattaaaatctacatcagatgatacctcaatcctaagttttatagatgtagaatttatacctagttgggtaagcaactggtttagtaattggtacaatctcaataagttaattttagagttcaggagagaggaagtaataagaaccggttcaatcttgtgcaggtcattaggtaaattagtttttattgtatcatcatatggatgtatcgtcaagagcaacaaaagcaaaagagtgagcttcttcacatacaatcaactgttaacatggaaagatgtgatgttaagtcgatttaatgcgaatttttgtatatgggtgagcaacagtctgaatgaaaatcaggaagggttaggattgagaagtaatctgcaaggtatgttaactaataaactatatgaaactgtagattatatgctaagtttatgttgcaatgaaggtttctcacttgtgaaagagttcgaaggtttcattatgagtgaaatccttaggattactgaacatgctcaattcagtactagatttagaaatactttattaaatggattaacagatcaattaacaaaattaaaaaataaaaacaggctcagagttcatggtaccgtattagaaaataatgattatccaatgtatgaagctgtacttaaattattaggagatactctgagatgcatcaaattattaatcaataaaaacttagagaatgctgcagaattatactatatattcagaatttttggtcacccaatggtagatgaaagagatgcaatggatgctgtcaaactaaataatgaaattacaaagattcttaggttggagagcttgacagaactaagaggggcattcatattaaggattatcaaaggatttgtggacaacaacaaaaggtggcctaaaattaaaaacttaaaagtgcttagcaaaagatggactatgtactttaaagcaaaaagttaccccagtcaactcgaattaagtgaacaagactttctagagcttgctgcaatacaatttgaacaagagttttctgttcctgaaaaaaccaatcttgagatggtattaaatgacaaagctatatcacctcctaaaagattaatatggtctgtgtatccaaagaattacttacctgaaacgataaaaaatcggtatctagaagaaactttcaatgcaagtgatagtctcaaaacaagaagagtactagagtactatttgaaagacaataaatttgatcaaaaggaactcaaaagttatgttgtcagacaggaatatttaaatgataaggaacacattgtctcgttaactggaaaagaaagagaattaagtgtaggtagaatgtttgctatgcaaccagggaaacagcgacaaatacaaatattggcagagaaattgttagctgataacattgtacctttcttcccagaaactttaacaaaatatggtgatctagatcttcagagaataatggaaatcaaatcggaactttcttctattaaaaccagaagaaatgacagttataataattatattgcaagagcatccatagtaactgatttaagcaagttcaaccaagcctttagatatgaaactacagcaatctgcgcagatgtagcagacgaattacatggaacacaaagcttattctgttggctacatcttatcgttcctatgactacaatgatatgtgcctatagacatgcaccaccagaaacaaaaggtgaatatgatatagataagatagaagagcaaagtggtttatatagatatcacatgggtggtattgaaggatggtgtcaaaaactctggacaatggaagctatatctttattggatgttgtatctgtgaagacacggtgtcaaatgacatctttattaaacggtgacaaccaatcaatagatgtaagtaaaccagtcaagttatctgaaggattggatgaagtgaaggcagattatcgcttggcaataaagatgttaaaagaaataagagatgcatacaaaaatataggccataaacttaaagaaggggaaacatatatatcaagggatcttcagttcataagcaaggtgattcaatctgaaggagtaatgcatcctacccctataaaaaagatcttaagagtaggaccatggataaacacaatattagatgacattaaaactagtgctgagtcaatagggagtctatgtcaagaactagaatttaggggagaaagcataatagttagtctgatattaagaaatttctggctgtataacttatacatgcatgaatcaaagcaacatcctctggcagggaagcagttattcaaacaactaaataaaacattaacatcagtgcagagattttttgaaatcaaaaaggaaaatgaagtagtagatctatggatgaacataccaatgcaatttggaggaggagatccagtagtcttctatagatctttctatagaaggactcctgattttttaactgaggcaatcagccatgtggatattctgttaaaaatatcagctaatataaaaaatgaaacgaaaataagttttttcaaagccttactatcaatagaaaaaaatgagcgtgccacattgacaacactaatgagagatcctcaagctgttggatcagaacgacaagcaaaagtaacaagtgatatcaatagaacagcagttaccagtatcttaagtctttccccgaatcaacttttcagtgatagtgctatacactacagcagaaatgaagaagaagtaggaatcattgcagaaaacataacacccgtctaccctcatgggctgagagttttatatgaatcattaccctttcacaaagctgaaaaagttgtaaacatgatatcagggacaaaatctataactaacctattacagagaacatctgctattaatggtgaagatattgacagagctgtatctatgatgttggagaatctaggattattgtctagaatattgtcagtagttgttgatagtatagaaattccaaccaaatctaatggtaggctgatatgttgtcaaatctctaggactttaagagagacatcatggaataatatggaaatagttggagtaacatctcctagcatcactacatgcatggatgtaatatatgcaactagttctcatttgaaggggataattattgaaaagttcagcactgacagaactacaagaggtcaaagaggtccaaaaagcccttgggtagggtcgagtactcaagagaaaaaattagtacctgtttataatagacaaattctctcaaaacaacaaagagaacagctagaagcaattggaaaaatgagatgggtgtacaaagggacaccaggcttgcggcgattactcaacaagatctgtcttggaagtttaggcattagttacaagtgtgtaaagcctttattacctagatttatgagtgtaaatttcttacatagattatctgtcagtagtagacctatggaattcccagcatcagttccagcttatagaacaacaaattaccattttgacactagtcctattaatcaagcattaagtgagagatttgggaatgaagatattaacttggtcttccaaaatgcaatcagctgtggaattagcataatgagtgtagtagaacaattaacaggtagaagcccaaaacagttagttttaataccccaattagaggaaatagacattatgccaccaccagtgtttcaagggaaattcaattataaactagtagataaaataacttctgatcaacatatcttcagtccggacaaaatagatatgttaacattagggaaaatgctcatgcccactataaaaggtcagaaaacagaccagttcttaaataagagagagaattatttccatggaaacaatcttattgagtctttatcagcagcattagcatgtcattggtgtgggatattaacagaacaatgcatagaaaataatattttcaagaaagactggggtgacgggtttatatcagatcatgcttttatggacttcaaaatattcctatgtgtctttaaaaccaaacttttatgtagttggggatctcaagggaaaaacattaaagatgaagatatagtagatgagtcaatagataaattgttaaggattgacaatactttttggagaatgttcagcaaggttatgtttgaaccaaaagttaagaaaaggataatgttatatgatgtaaaattcctatcactagtaggttacatagggtttaagaactggtttatagagcagttgagatcagctgagttgcatgaaataccttggattgtcaatgccgagggtgatttggttgagatcaagtcaattaaaatctatttgcaactgatagaacaaagcttatttttgagaataactgttctgaactatacagatatggcacatgctctcacacgattaatcagaaagaagttgatgtgtgataatgcactgttaaccccagtttcatccccaatggttaacttaactcaagttattgatcccacaacacaattagattacttccctaagataacattcgaaaggctaaaaaattatgacacaagttcaaattatgctaaagggaagctaacaagaaattacatgatactgttgccatggcagcatgttaatagatataactttgtctttagttctactggatgtaaagttagtctgaaaacatgtattggaaaacttatgaaagacttaaatcctaaagttttgtactttattggagaaggagcaggaaattggatggccagaacagcatgtgaatatcctgatattaagtttgtatatagaagtttgaaagatgaccttgatcatcattatcctttggaataccagagagtgataggtgaattaagcagaatcatagatagtggtgaagggctttcaatggaaacaacagatgcaactcaaaaaactcattgggatttgatacacagggtaagcaaagatgctttattaataactttatgtgatgcagaatttaaggacagagatgatttttttaagatggtaattctatggagaaaacatgtattatcatgcagaatttgcactacttatgggacagacctctatttattcgcaaagtatcatgctaaagactgcaatgtaaaattacctttttttgtgagatcagttgctacttttattatgcagggtagtaagctgtcaggctcagaatgctacatactcttaacactaggccaccacaacagtttaccctgccatggagaaatacaaaattctaagatgaaaatagcagtgtgtaatgatttttatgctgcaaaaaaactcgacaataaatcaattgaagctaattgtaaatcacttttgtcagggctaagaatacctataaataagaaagaactagatagacagagaaaattattaacactacaaagcaatcattcttctgtagcaacagttggtggcagcaagatcatagagtctaaatggttaacaaacaaagcaagtacaataattgattggttagaacacattctaaattctccaaagggcgaattaaattatgatttttttgaagcattagagaacacttaccctaatatgattaagctaatagataacctagggaatgcagagattaaaaaactgatcaaagtaacaggatacatgcttgtaagtaaaaaa
>KJ627390-2009.963
atggatcctcttaatgaatccactgttaatgtctatctccctgattcgtaccttaaaggagtaatttcttttagtgaaactaatgcaattggttcatgtctcttaaaaagaccttacttaaaaaatgacaacactgcaaaagttgccatagagaatcctgttattgagcatgtgagactcaaaaatgcagtcaattctaaaatgaaaatatcagattacaaggtagtagagccagtaaacatgcaacatgaaataatgaagaatgtacacagttgtgagctcacactattgaaacagtttttaacaaggagtaaaaacattagcactctcaaattaaatatgatatgtgattggctgcagttaaagtctacatcagatgatacctcaatcctaagtttcatagatgtagaatttatacctagttgggtaagcaactggtttagtaattggtacaatctcaataagttaattttggaattcagaagagaagaagtaataagaactggctcaatcttatgcaggtcattgggtaaattagtttttattgtatcatcatatggatgtatcgtcaagagcaacaaaagtaaaagagtgagcttcttcacatacaatcaactgctaacatggaaagatgtgatgttaagtagatttaatgcgaatttttgtatatgggtaagcaatagtctgaatgaaaatcaggaagggctagggttgagaagtaatctgcaaggtatgttaactaataaactatatgaaactgtagattatatgctaagtttatgttgcaatgaaggtttctcacttgtgaaagagttcgaaggttttattatgagtgaaatccttaggattactgaacatgctcaattcagtactagatttagaaatactttattaaatggattaacagatcaattaacaaaattaaaaaataaaaacagacttagagttcatggtaccgtattagaaaataatgattatccaatgtatgaagttgtacttaaattattaggagatactttgagatgtatcaaattattaatcaatagaaacttagagaatgctgcagaattatactatatattcagaatttttggtcatccaatggtagatgaaagagatgcaatggatgctgtcaaattaaacaatgaaatcacaaaaatcctaaggttggagagcttgacagaactaagaggggcattcatattaaggattatcaaaggatttgtagataacaacaaaaggtggcccaaaattaaaaacttaaaagtgcttagcaaaagatggactatgtacttcaaagctaaaaattaccccagtcaactcgaattaagtgaacaagattttctagagcttgctgcaatacaatttgaacaagagttttctgttcctgaaaaaaccaatcttgagatggtattaaatgacaaagctatatcacctcctaaaagattaatatggtctgtgtatccaaagaattacttacctgaagcgataaaaaatcgatatttagaagaaactttcaatgcaagtgatagtctcaaaacaagaagagtactagagtattatttaaaagataataaatttgatcaaaaagaacttaaaggttatgtagttagacaagaatatttaaatgataaggagcacattgtctcattaactggaaaagaaagagaattaagtgtaggtagaatgtttgccatgcaaccagggaaacagcgacaaatacaaatattggcagaaaaattgttagctgataacattgtacctttcttcccggaaaccctaacaaagtatggtgatctagatcttcagagaataatggaaatcaaatcagaactttcttctatcaaaaccagaagaaatgatagttataataattacattgcaagagcatccatagtaactgatttgagcaagttcaaccaagcctttagatatgaaactacagcgatctgtgcggatgtagcagacgaattacatggaacacaaagcttattctgttggttacatcttatcgtacctatgactacaatgatatgtgcctatagacatgcaccaccagaaacaaaaggtgaatatgatatagataagatagaagagcaaagtggtctatatagatatcacatgggcggtattgaaggatggtgtcaaaaactctggacaatggaagctatatctttattggatgttgtatctgtaaagacacggtgtcaaatgacatctttattaaacggtgacaaccaatcaatagatgtaagtaaaccagtcaagttatctgaaggtttagatgaagtgaaggcagactatcgcttagcaataaaaatgctaaaagaaataagagatgcatacagaaatataggccataaacttaaagaaggagaaacatatatatcaagggatcttcagtttataagcaaggtgattcaatctgaaggagtgatgcatcctacccctataaaaaaggtcttaagagtaggaccatggataaacacaatattagatgacattaaaactagtgctgagtcaatagggagtctatgtcaagaattagaatttaggggagaaagcataatagttagtctgatattaagaaacttctggctgtataacttatacatgcatgaatcaaagcaacatcctttggcagggaaacagttattcaaacaactaaataaaacattaacatcagtgcagagattttttgaaattaaaaaggaaaatgaggtagtagatctatggatgaacataccaatgcaatttggaggaggagatccagtagtcttctatagatctttctatagaaggacccctgattttttaactgaggcaatcagccatgtagatattctgttaaaaatatcagctaacataaaaaatgaaacaaaagtaagtttcttcaaagccttactatcaatagaaaaaaatgaacgtgctacactgacaacactaatgagagatcctcaagctgttggatcagaacgacaagcaaaagtaacaagtgacatcaatagaacagcagttaccagtatcttaagtctttccccaaatcaactcttcagtgacagtgctatacactatagcagaaatgaagaagaagtgggaatcattgcagaaaacataacacctgtttatcctcatgggctgagagtattatatgaatcattgccctttcacaaagctgaaaaagttgtaaacatgatatcagggacaaaatctataaccaacttattacagagaacatctgctattaatggtgaagatattgacagggctgtatctatgatgttggagaatctaggattattatctagaatattgtcagtagttgttgatagtatagaaattccaatcaaatctaatggtaggctgatatgttgtcaaatctctaggactttaagagagacatcatggaacaatatggatatagttggagtaacatctcctagcatcactacatgtatggatgtcgtatatgcaactagttctcatttgaaggggataattatagaaaagttcagcactgacagaactacaaggggtcaaagaggtccaaaaagcccttgggtagggtcgagtactcaggagaaaaaattagtacctgtttataacagacaaattctctcaaaacaacaaagagaacagctagaagcaattggaaaaatgagatgggtgtataaagggacaccaggcttgcggcgattactcaacaagatctgtcttgggagtttaggcattagttacaaatgtgtaaaacctttattacctaggtttatgagtgtaaatttcttacatagattatctgtcagtagtagacctatggaattcccagcatcagttccagcttatagaacaacaaattaccatttcgacactagtcctattaatcaagcactaagtgagagatttgggaatgaagatattaacttggtcttccaaaatgcaatcagctgtggaattagcataatgagtgtagtagaacaattaacaggtagaagcccaaaacagttagttttaataccccaattagaagaaatagacattatgccaccaccagtgtttcaagggaaattcaattataaattggtagataagataacttctgatcaacatatcttcagtccggacaaaatagatatgttaacactagggaaaatgctcatgcccaccataaaaggtcagaaaacagatcagttcctaaataagagagaaaattatttccatggaaacaatcttattgagtctttatcagcagcattagcgtgtcattggtgtgggatattaacagaacaatgcatagaaaataatatttttaagaaagactggggtgacgggtttatatcagatcatgcttttatggacttcaaaatattcctatgtgtctttaaaactaaacttttatgtagttggggatcccaagggaaaaacattaaggatgaagatatagtagatgaatcaatagacaaattgttaaggattgacaatactttttggagaatgttcagcaaagttatgtttgaaccaaaggttaagaaaaggataatgttatatgatgtaaaattcctatcactggtaggctacatagggtttaagaactggtttatagagcagttgagatcagctgaattacatgaaataccttggattgtcaatgccgaaggtgatttggttgagatcaagtcaattaaaatctatttgcaactgatagaacaaagcttatttttaagaataactgttttgaactatacagatatggcacatgctctcacacgattaatcagaaagaagttaatgtgtgataatgcactattaaccccaatttcatccccaatggttaacttaactcaagttattgatcccacaacacaattagattacttccccaagataacattcgaaaggctaaaaaattatgacacaagttcaaattatgccaaagggaagctaacaagaaattacatgatactattgccatggcagcatgttaatagatataactttgtctttagttctactggatgtaaagttagtctgaaaacatgtattggaaaacttatgaaagacctaaatcctaaagttttgtactttattggagaaggagcaggaaattggatggccagaacagcatgtgaatatcctgatattaaatttgtatatagaagtctgaaagatgaccttgatcatcattatcctctggaataccagagagtgataggtgatttaagcagaatcatagatagtggtgaaggactttcaatggaaacaacagacgcaactcaaaaaactcattgggatttgatacacagggtaagcaaagatgctttattaataactttatgtgatgcagaatttaaggacagagatgatttttttaagatggtaattctatggagaaaacatgtattatcatgcagaatttgcactacttatgggacggacctctatttattcgcaaagtatcatgctaaagactgcaatgtaaaattacctttttttgtgagatcagttgctactttcattatgcagggtagtaaactgtcaggttcagaatgctacatacttttaacactaggtcaccacaacagtttaccttgccatggagaaatacaaaattctaagatgaaaatagcagtgtgtaatgatttttatgctgcaaaaaaacttgacaataaatcaattgaagctaattgtaaatcacttttgtcagggctaagaatacctataaataagaaggaactagatagacagagaagattattaacactacaaagcaatcattcttctgtagcaacagttggtggcagcaagatcatagagtctaaatggttaacaaacaaagcaagcacaataattgattggttagaacatattttaaactctccaaagggcgaattaaattatgatttttttgaagcattggagaacacttaccctaatatgattaaactaatagataacttagggaatgcagagattaaaaaactgatcaaagtaacaggatacatgcttgtaagtaaaaaa
>KJ627392-2008.790
atggatcctcttaatgaatccactgttaatgtctatctccctgattcgtaccttaaaggagtaatttcttttagtgaaactaatgcaattggttcatgtctcttaaaaagaccctacttaaaaaatgacaacactgcaaaagttgccatagagaatcctgttattgagcatgttagactcaaaaatgcagtcaattctaaaatgaaaatatcagattacaaggtagtagaaccagtaaacatgcaacatgaaataatgaagaatgtacacagttgtgagctcacactattgaaacagtttttaacaaggagtaaaaacattagcactctcaaattaaatatgatatgtgattggctgcaattaaaatctacatcagatgatacctcaatcctaagttttatagatgtagaatttatacctagttgggtaagcaactggtttagtaattggtacaatctcaataagttaattttagaattcaggagagaggaagtaataagaaccggttcaatcttgtgcaggtcattaggtaaattagtttttattgtatcatcatatggatgtatcgtcaagagcaacaaaagcaaaagagtgagcttcttcacatacaatcaactgttaacatggaaagatgtgatgttaagtcgattcaatgcgaatttttgtatatgggtgagcaacagtctgaatgaaaatcaggaagggctagggttgagaagtaatctgcaaggtatgttaactaataaactatatgaaactgtagattatatgctaagtttatgttgcaatgaaggtttctcacttgtgaaagagttcgaaggtttcattatgagtgaaatccttaggatcactgaacatgctcaattcagtaccagatttagaaatactttattaaatggattaacagatcaattaacaaaattaaaaaataaaaacagactcagagttcatggtaccgtattagaaaataatgattatccaatgtatgaagtagtacttaaattattaggagatactctgagatgcatcaaattattaatcaataaaaacttagagaatgctgcagaattatactatatattcagaatttttggtcacccaatggtagatgaaagagatgcaatggatgctgtcaaactaaacaatgaaatcacaaagatccttaggttggagagcttgacagaactaagaggagcattcatattaaggattatcaaaggatttgtggacaacaacaaaaggtggcccaaaattaaaaacttaaaagtgctcagcaaaagatggactatatacttcaaagcaaaaagttaccccagtcaactcgaattaagtgaacaagactttctagagcttgctgcaatacaatttgaacaagagttttctgttcctgaaaaaaccaatcttgagatggtattaaatgacaaagctatatcacctcctaaaagattaatatggtctgtgtatccaaagaattacttacctgaaacgataaaaaatcgatacctagaagaaactttcaatgcaagtgatagtctcaaaacaagaagagtactagagtactatttgaaagacaataaatttgatcaaaaggaactcaagagttatgttgttagacaagaatatttaaatgataaggaacacattgtctcgttaactggaaaagaaagagaattaagtgtaggtagaatgtttgctatgcaaccagggaaacagcgacaaatacaaatattggcagagaaattgttagctgataacattgtacctttcttcccagaaactttaacaaagtatggtgatctagatcttcagagaataatggaaatcaaatcggaactttcttctattaaaaccagaagaaatgatagttataataattacattgcaagagcatccatagtaactgatttaagcaagtttaaccaagcctttagatatgaaactacggcaatctgcgcagatgtagcagacgaattacatggaacacaaagtttattttgttggttacatcttatcgttcctatgactacaatgatatgtgcctatagacatgcaccaccagaaacaaaaggtgaatatgatatagataagatagaagagcaaagtggtctatataggtatcatatgggtggtattgaaggatggtgtcaaaaactctggacaatggaagctatatctttattggatgtcgtatctgtaaagacacggtgtcaaatgacatctttattaaacggtgacaaccaatcaatagatgtaagtaaaccagtcaagctatctgaaggtttggatgaagtgaaggcagattatcgcttggcaataaaaatgctaaaagaaataagagatgcatacagaaatataggccataaacttaaagaaggggaaacatatatatcaagggatcttcagttcataagcaaggtaattcaatctgaaggagtaatgcatcctacccctataaaaaagatcttaagagtaggaccatggataaacacaatattagatgacattaaaactagtgctgagtcaataggaagtctatgtcaagaattagaatttaggggagaaagcataatagttagtctgatattaagaaatttctggctgtataatttatacatgcatgaatcaaagcaacatcctctggcagggaagcagttattcaaacaactaaataaaacattaacatcggtgcagagattttttgaaatcaaaaaggaaaatgaagtagtagatctatggatgaacataccaatgcaatttggaggaggagatccagtagtcttctatagatctttctatagaaggactcctgattttttaactgaggcaatcagccatgtggatattctattaaaaatatcagctaacataaaaaatggaacgaaaataagttttttcaaagccttactatcaatagaaaaaaatgaacgtgctacattgacaacactaatgagagatcctcaggctgttggatcagaacgacaagcaaaagtaacaagtgatatcaatagaacagcagttaccagtatcttaagtctttccccaaatcaacttttcagtgatagtgccatacactacagcagaaatgaagaagaagtaggaatcattgcagaaaacataacacccgtttatcctcatgggctgagagttttatatgaatcattaccctttcacaaagctgaaaaagttgtgaacatgatatcaggaacaaaatctataactaacctattacagagaacatctgctattaatggtgaagatattgacagggctgtatctatgatgttggagaatctaggattattgtctagaatattgtcagtagtagttgatagtatagaaattccaaccaaatctaatggtaggctgatatgttgccaaatctctaggactttaagagagacatcatggaataatatggaaatagttggagtaacatctcctagtatcactacatgtatggatgtcatatatgcaactagttctcatttgaaggggataattattgaaaagttcagcactgacagaactacaaggggtcaaagaggtccaaaaagcccttgggtagggtcgagcactcaagagaaaaaattagtacctgtttataacagacaaattctctcaaaacaacaaagagaacagctagaagcaattggaaaaatgagatgggtgtataaagggacaccaggcttgcggcgattactcaacaagatctgccttgggagtttaggcattagttacaagtgtgtaaaacctttattacctagatttatgagtgtaaatttcttacatagattatctgtcagtagtagacctatggaattcccagcatcagttccagcttatagaacaacaaattaccattttgacactagccctattaatcaagcactaagtgagagatttgggaatgaagatattaacttggtcttccaaaatgcaatcagctgtggaattagcataatgagtgtagtagaacaattaacaggtagaagcccaaaacagttagttttaataccccaattagaggaaatagacattatgccaccaccagtgtttcaggggaaattcaattacaaactagtagataaaataacttctgatcaacatatcttcagtccggacaaaatagatatgttaacactagggaaaatgctcatgcccactataaagggtcagaaaacagatcagttcttaaataagagagagaattatttccatggaaacaatcttattgagtctttatcagcagcattagcatgtcattggtgtgggatattaacagaacaatgcatagaaaataatattttcaagaaagactggggtgacgggtttatatcagatcatgcttttatggacttcaaaatattcctatgtgtctttaaaaccaaacttttatgtagttggggatcccaagggaaaaacattaaagatgaagacatagtagatgagtcaatagataaattgttaaggattgacaatactttttggagaatgttcagcaaggttatgtttgaaccaaaagttaagaaaaggataatgttatatgatgtaaaattcctatcactagtaggttacatagggtttaagaactggtttatagagcagttgagatcagctgagttgcatgaaataccctggattgtcaatgccgaaggtgatttggttgagatcaagtcaattaaaatctatttgcaactgatagaacaaagcttatttttgagaataactgttctgaactatacagatatggcacatgctctcacacgattaatcagaaagaagttgatgtgtgataatgcactgttaaccccaatttcatccccaatgattaacttaactcaagttattgatcccacaacacaattagattacttccctaagataacattcgaaaggctaaaaaattatgacacaagttcaaattatgctaaggggaagctaacaagaaattacatgatactattgccatggcagcatgttaatagatataactttgtcttcagttctactggatgtaaagttagtctgaaaacatgtattggaaaacttatgaaagatttaaatcctaaagttttatactttattggagaaggagcaggaaattggatggccagaacagcatgtgaatatcctgatattaagtttgtatatagaagtttgaaagatgaccttgatcatcattatcctttggaataccagagagtaataggtgaattaagcagaatcatagatagtggtgaagggctttcaatggaaacaacagacgcaactcaaaaaactcattgggatttgatacacagggtaagcaaagatgctttattaataactttatgtgatgcagaatttaaggacagagatgatttttttaagatggtaattctatggagaaaacatgtattatcatgcagaatttgcactacttatgggacagacctctatttattcgcaaagtatcatgccaaagactgcaatgtaaaattacctttttttgtgagatcagttgctacttttattatgcagggtagtaagctgtcaggctcagaatgctacatactcttaacactaggtcaccacaacagtttaccttgccatggagaaatacaaaattctaagatgaaaatagcagtgtgtaatgatttttatgctgcaaaaaaactcgacattaaatcaattgaagctaattgtaaatcacttttgtcagggctaaggatacctataaataaaaaggaactagatagacagagaaaattattaacactacaaagcaatcattcttctgtagcaacagttggtggcagcaagatcatagagtctaaatggttaacaaacaaagcaagtacaataattgattggttagaacatattttaaattctccaaagggcgaattaaattatgatttttttgaagcattagaaaacacttaccctaatatgattaagctaatagataacctagggaatgcagagattaaaaaactgatcaaagtaacaggatacatgcttgtaagtaaaaaa
>KJ627393-2009.899
atggatcctcttaatgaatccactgttaatgtctatctccctgattcgtaccttaaaggagtaatttcttttagtgagactaatgcaattggttcatgtctcttaaaaagaccctacttaaaaaatgacaacactgcaaaagttgccatagagaatcctgttattgagcatgttagactcaaaaatgcagtcaattctaaaatgagaatatcagattacaaggtagtagaaccaataaacatgcaacatgaaataatgaagaatgtacacagttgtgagctcacactattgaagcagtttttaacaaggagtaaaaacattagcactctcaaattaaatatgatatgtgattggctgcaattaaaatctacatcagatgatacctcaatcctaagttttatagatgtagaatttatacctagttgggtaagcaactggtttagtaattggtacaatctcaataagttaattttagagttcaggagagaggaagtaataagaaccggttcaatcttgtgcaggtcattaggtaaattagtttttattgtatcatcatatggatgtatcgtcaagagcaacaaaagcaaaagagtgagcttcttcacatacaatcaactgttaacatggaaagatgtgatgttaagtcgatttaatgcgaatttttgtatatgggtgagcaacagtctgaatgaaaatcaggaagggttaggattgagaagtaatctgcaaggtatgttaactaataaactatatgaaactgtagattatatgctaagtttatgttgcaatgaaggtttctcacttgtgaaagagttcgaaggtttcattatgagtgaaatccttaggattactgaacatgctcaattcagtactagatttagaaatactttattaaatggattaacagatcagttaacaaaattaaaaaataaaaacaggctcagagttcatggtaccgtattagaaaataatgattatccaatgtatgaagccgtacttaaattattaggagatactctgagatgcatcaaattattaatcaataaaaacttagagaatgctgcagaattatactatatattcagaatttttggtcacccaatggtagatgaaagagatgcaatggatgctgtcaaactaaataatgaaatcacaaagattcttaggttggagagcttgacagaactaagaggggcattcatattaaggattatcaaaggatttgtggacaacaacaaaaggtggcctaaaattaaaaacttaaaagtgcttagcaaaagatggactatgtactttaaagcaaaaagttaccccagtcaactcgaattaagtgaacaagactttctagagcttgctgcaatacaatttgaacaagagttttctgttcctgaaaaaaccaatcttgagatggtattaaatgacaaagctatatcacctcctaaaagattaatatggtctgtgtatccaaagaattacttacctgaaacgataaaaaatcggtatctagaagaaactttcaatgcaagtgatagtctcaaaacaagaagagtactagagtactatttgaaagacaataaatttgatcaaaaggaactcaaaaattatgttgtcagacaggaatatttaaatgataaggaacacattgtctcgttaactggaaaagaaagagaattaagtgtaggtagaatgtttgctatgcaaccagggaaacagcgacaaatacaaatattggcagagaaattgttagctgataacattgtacctttcttcccagaaactttaacaaagtatggtgatctagatcttcagagaataatggaaatcaaatcggaactttcttctattaaaaccagaagaaatgacagttataataattatattgcaagagcatccatagtaactgatttaagcaagttcaaccaagcctttagatatgaaactacagcaatctgcgcagatgtagcagacgaattacatggaacacaaagcttattctgttggctacatcttatcgttcctatgactacaatgatatgtgcctatagacatgcaccaccagaaacaaaaggtgaatacgatatagataagatagaagagcaaagtggtttatatagatatcacatgggtggtattgaaggatggtgtcaaaaactctggacaatggaagctatatctttattggatgttgtatctgtgaagacacggtgtcaaatgacatctttattaaacggtgacaaccaatcaatagatgtaagtaaaccagtcaagttatctgaaggtttggatgaagtgaaggcagattatcgtttggcaataaagatgctaaaagaaataagagatgcatacaaaaatataggccataaacttaaagaaggggaaacatatatatcaagggatcttcagttcataagcaaggtgattcaatctgaaggagtaatgcatcctacccctataaaaaagatcttaagagtaggaccatggataaacacaatattagatgacattaaaactagtgctgagtcaatagggagtctatgtcaagaactagaatttaggggagaaagcataatagttagtctgatattaagaaatttctggctgtataacttatacatgcatgaatcaaagcaacatcctctggcagggaagcagttattcaaacaactaaataaaacattaacatcagtgcagagattttttgaaatcaaaaaggaaaatgaagtagtagatctatggatgaacataccaatgcaatttggaggaggagatccagtagtcttctatagatctttctatagaaggactcctgattttttaactgaggcaatcagccatgtggatattctgttaaaaatatcagctaatataaaaaatgaaacgaaaataagttttttcaaagccttactatcaatagaaaaaaatgagcgtgctacattgacaacactaatgagggatcctcaagctgttggatcagaacgacaagcaaaagtaacaagtgatatcaatagaacagcagttaccagtatcttaagtctttccccgaatcaacttttcagtgatagtgctatacactacagcagaaatgaagaagaagtaggaatcattgcagaaaacataacacccgtttaccctcatgggctgagagttttatatgaatcattaccctttcacaaagctgaaaaagttgtaaacatgatatcagggacaaaatctataactaacctattacagagaacatctgctattaatggtgaagatattgacagagctgtatctatgatgttggagaatctaggattattgtctagaatattgtcagtaattgttgacagtatagaaattccaaccaaatctaatggtaggctgatatgttgtcaaatctctaggactttaagagagacatcatggaataatatggaaatagttggagtaacatctcctagcatcactacatgcatggatgtaatatatgcaactagttctcatttgaaggggataattattgaaaagttcagcactgacagaactacaaggggtcaaagaggtccaaaaagcccttgggtagggtcgagtactcaagagaaaaaattagtacctgtttataatagacaaattctctcaaaacaacaaagagaacagctagaagcaattggaaaaatgagatgggtgtataaagggacaccaggcttgcggcgattactcaacaagatctgtcttggaagtttaggcattagttacaagtgtgtaaagcctttattacctagatttatgagtgtaaatttcttacatagattatctgtcagtagtagacctatggaattcccagcatcagttccagcttatagaacaacaaattaccattttgacactagtcctattaatcaagcattaagtgagagatttgggaatgaagatattaacttggtcttccaaaatgcaatcagctgtggaattagcataatgagtgtagtagaacaattaacaggtagaagcccaaaacagttagttttaataccccaattagaggaaatagacattatgccaccaccagtgtttcaggggaaattcaattataaactagtagataagataacttctgatcaacatatcttcagtccggacaaaatagatatgttaacactagggaaaatgctcatgcccactataaaaggtcagaaaacagaccagttcttaaataagagagagaattatttccatggaaacaaccttattgagtctttatcagcagcattagcatgtcattggtgtgggatattaacagaacaatgcatagaaaataatattttcaagaaagactggggtgacgggtttatatcagatcatgcttttatggacttcaaaatattcctatgtgtctttaaaaccaaacttttatgtagttggggatctcaagggaaaaacattaaagatgaagatatagtagatgagtcaatagataaattgttaaggattgacaatactttttggagaatgttcagcaaggttatgtttgaaccaaaagttaagaaaaggataatgttatatgatgtaaaattcctatcactagtaggttacatagggtttaagaactggtttatagagcagttgagatcagctgagttgcatgaaataccttggattgtcaatgccgagggtgatttggttgagatcaagtcaattaaaatctatctgcaactgatagaacaaagcttatttttgagaataactgttctgaactatacagatatggcacatgctctcacacgattaatcagaaagaagttgatgtgcgataatgcactgttaaccccaatttcatccccaatggttaacttaactcaagttattgatcccacaacacaattagattacttccctaagataacattcgaaaggctaaaaaattatgacacaagttcaaattatgctaaagggaagctaacaagaaattacatgatactgttgccatggcagcatgttaatagatataactttgtctttagttctactggatgtaaagttagtctgaaaacatgtattggaaaacttatgaaagacttaaatcctaaagttttgtactttattggagaaggagcaggaaattggatggccagaacagcatgtgaatatcctgatattaagtttgtatataggagtttgaaagatgaccttgatcatcattatcctttggaataccagagagtgataggtgaattaagcagaatcatagatagtggtgaagggctttcaatggaaacaacagatgcaactcaaaaaactcattgggatttgatacacagggtaagcaaagatgctttattaataactttatgtgatgcagaatttaaggacagagatgatttttttaagatggtaattctatggagaaaacatgtattatcatgcagaatttgcactacttatgggacagacctttatttattcgcaaagtatcatgctaaagactgcaatgtaaaattacctttttttgtgagatcagttgctacttttattatgcagggtagtaagctgtcaggctcagaatgttacatactcttaacactaggccaccacaacagtttaccctgccatggagaaatacaaaattctaagatgaaaatagcagtgtgtaatgatttttatgctgcaaaaaaactcgacaacaaatcaattgaagctaattgtaaatcacttttgtcagggctaagaatacctataaataagaaagaactagatagacagagaaaattattaacactacaaagcaatcattcttctgtagcaacagttggtggcagcaagatcatagagtctaaatggttaacaaacaaagcaagtacaataattgattggttagaacacattctaaattctccaaagggcgaattaaattatgatttttttgaagcattagagaacacttaccctaatatgattaagctaatagataacctagggaatgcagagataaaaaaactgatcaaagtaacgggatacatgcttgtaagtaaaaaa
>KJ627394-2011.452
atggatcctcttaatgaatccactgttaatgtctatctccctgattcgtaccttaaaggagtaatttcttttagtgaaactaatgcaattggttcatgtctcttaaaaagaccttacttaaaaaatgacaacactgcaaaagttgccatagagaatcctgttattgagcatgtgagactcaaaaatgcagtcaattctaaaatgaaaatatcagattacaaggtagtagagccagtaaacatgcaacatgaaataatgaagaatgtacacagttgtgagctcacactattgaaacagtttttaacaaggagtaaaaacattagcactctcaaattaaatatgatatgtgattggctgcaattaaagtctacatcagatgatacctcaatcctaagtttcatagatgtagaatttatacctagttgggtaagcaactggtttagtaattggtacaatctcaataagttaattttggaattcagaagagaagaagtaataagaactggctcaatcttatgcaggtcattgggtaaattagtttttattgtatcatcatatggatgtatcgtcaagagcaacaaaagtaaaagagtgagcttcttcacatacaatcaactgctaacatggaaagatgtgatgttaagtagatttaatgcgaatttttgtatatgggtaagcaatagtctgaatgaaaatcaggaagggctagggttgagaagtaatctgcaaggtatgttaactaataaactatatgaaactgtagattatatgctaagtttatgttgcaatgaaggtttctcacttgtgaaagagttcgaaggttttattatgagtgaaatccttaggattactgaacatgctcaattcagtactagatttagaaatactttattaaatggattaacagatcaattaacaaaattaaaaaataaaaacagacttagagttcatggtaccgtattagaaaataatgattatccaatgtatgaagttgtacttaaattattaggagatactttgagatgtatcaaattattaatcaataaaaacttagagaatgctgcagaattatactatatattcagaatttttggtcatccaatggtagatgaaagagatgcaatggatgctgtcaaattaaacaatgaaatcacaaaaatcctaaggttggagagcttgacagaactaagaggggcattcatattaaggattatcaaaggatttgtagataacaacaaaaggtggcccaaaattaaaaacttaaaagtgcttagcaaaagatggactatgtacttcaaagctaaaaattaccccagtcaactcgaattaagtgaacaagattttctagagcttgctgcaatacaatttgaacaagagttttctgttcctgaaaaaaccaatcttgagatggtattaaatgacaaagctatatcacctcctaaaagattaatatggtctgtgtatccaaagaattacttacctgaagcgataaaaaatcgatatttagaagaaactttcaatgcaagtgatagtctcaaaacaagaagagtactagagtattatttaaaagataataaatttgatcaaaaagaacttaaaggttatgtagttagacaagaatatttaaatgataaggagcacattgtctcattaactggaaaagaaagagaattaagtgtaggtagaatgtttgccatgcaaccagggaaacagcgacaaatacaaatattggcagaaaaattgttagctgataacattgtacctttcttcccggaaaccctaacaaagtatggtgatctagatcttcagagaataatggaaatcaaatcagaactttcttctatcaaaaccagaagaaatgatagttataataattacattgcaagagcatccatagtaactgatttgagcaagttcaaccaagcctttagatatgaaactacagcgatctgtgcggatgtagcagacgaattacatggaacacaaagcttattctgttggttacatcttatcgtacctatgactacaatgatatgtgcctatagacatgcaccaccagaaacaaaaggtgaatatgatatagataagatagaagagcaaagtggtctatatagatatcacatgggcggtattgaaggatggtgtcaaaaactttggacaatggaagctatatctttattggatgttgtatctgtaaagacacggtgtcaaatgacatctttattaaacggtgacaaccaatcaatagatgtaagtaaaccagtcaagttatctgaaggtttagatgaagtgaaggcagactatcgtttagcaataaaaatgctaaaagaaataagagatgcatacagaaatataggccataaacttaaagaaggagaaacatatatatcaagggatcttcagtttataagcaaggtgattcaatctgaaggagtgatgcatcctacccctataaaaaaggtcttaagagtaggaccatggataaacacaatattagatgacattaaaactagtgctgagtcaatagggagtctatgtcaagaattagaatttaggggagaaagcataatagttagtctgatattaagaaacttctggctgtataacttatacatgcatgaatcaaagcaacatcctttggcagggaaacagttattcaaacaactaaataaaacattaacatcagtgcagagattttttgaaattaaaaaggaaaatgaggtagtagatctatggatgaacataccaatgcaatttggaggaggagatccagtagtcttctatagatctttctatagaaggacccctgattttttaactgaggcaatcagccatgtagatattctgttaaaaatatcagctaacataaaaaatgaaacaaaagtaagtttcttcaaagccttactatcaatagaaaaaaatgaacgtgctacactgacaacactaatgagagatcctcaagctgttggatcagaacgacaagcaaaagtaacaagtgacatcaatagaacagcagttaccagtatcttaagtctttccccaaatcaactcttcagtgacagtgctatacactatagcagaaatgaagaagaagtgggaatcattgcagaaaacataacacctgtttatcctcatgggctgagagtattatatgaatcattgccctttcacaaagctgaaaaagttgtaaacatgatatcagggacaaaatctataaccaacttattacagagaacatctgctattaatggtgaagatattgacagggctgtatctatgatgttggagaatctaggattattatctagaatattgtcagtagttgttgatagtatagaaattccaatcaaatctaatggtaggctgatatgttgtcaaatctctaggactttaagagagacatcatggaacaatatggatatagttggagtaacatctcctagcatcactacatgtatggatgtcgtatatgcaactagttctcatttgaaggggataattatagaaaagttcagcactgacagaactacaaggggtcaaagaggtccaaaaagcccttgggtagggtcgagtactcaggagaaaaaattagtacctgtttataacagacaaattctctcaaaacaacaaagagaacagctagaagcaattggaaaaatgagatgggtgtataaagggacaccaggcttgcggcgattactcaacaagatctgtcttgggagtttaggcattagttacaaatgtgtaaaacctttattacctaggtttatgagtgtaaatttcttacatagattatctgtcagtagtagacctatggaattcccagcatcagttccagcttatagaacaacaaattaccatttcgacactagtcctattaatcaagcactaagtgagagatttgggaatgaagatattaacttggtcttccaaaatgcaatcagctgtggaattagcataatgagtgtagtagaacaattaacaggtagaagcccaaaacagttagttttaataccccaattagaagaaatagacattatgccaccaccagtgtttcaagggaaattcaattataaattggtagataagataacttctgatcaacatatcttcagtccggacaaaatagatatgttaacactagggaaaatgctcatgcccaccataaaaggtcagaaaacagatcagttcctaaataagagagaaaattatttccatggaaacaatcttattgagtctttatcagcagcattagcgtgtcattggtgtgggatattaacagaacaatgcatagaaaataatatttttaagaaagactggggtgacgggtttatatcagatcatgcttttatggacttcaaaatattcctatgtgtctttaaaactaaacttttatgtagttggggatcccaagggaaaaacattaaggatgaagatatagtagatgaatcaatagacaaattgttaaggattgacaatactttttggagaatgttcagcaaagttatgtttgaaccaaaggttaagaaaaggataatgttatatgatgtaaaattcctatcactggtaggctacatagggtttaagaactggtttatagagcagttgagatcagctgaattacatgaaataccttggattgtcaatgccgaaggtgatttggttgagatcaagtcaattaaaatctatttgcaactgatagaacaaagcttatttttaagaataactgttttgaactatacagatatggcacatgctctcacacgattaatcagaaagaagttaatgtgtgataatgcactattaaccccaatttcatccccaatggttaacttaactcaagttattgatcccacaacacaattagattacttccccaagataacattcgaaaggctaaaaaattatgacacaagttcaaattatgccaaagggaagctaacaagaaattacatgatactattgccatggcagcatgttaatagatataactttgtctttagttctactggatgtaaagttagtctgaaaacatgtattggaaaacttataaaagacctaaatcctaaagttttgtactttattggagaaggagcaggaaattggatggccagaacagcatgtgaatatcctgatattaaatttgtatatagaagtctgaaagatgaccttgatcatcattatcctctggaataccagagagtgataggtgatttaagcagaatcatagatagtggtgaaggactttcaatggaaacaacagacgcaactcaaaaaactcattgggatttgatacacagggtaagcaaagatgctttattaataactttatgtgatgcagaatttaaggacagagatgatttttttaagatggtaattctatggagaaaacatgtattatcatgcagaatttgcactacttatgggacggacctctatttattcgcaaagtatcatgctaaagactgcaatgtaaaattacctttttttgtgagatcagttgctactttcattatgcagggtagtaaactgtcaggttcagaatgctacatacttttaacactaggtcaccacaacagtttaccttgccatggagaaatacaaaattctaagatgaaaatagcagtgtgtaatgatttttatgctgcaaaaaaacttgacaataaatcaattgaagctaattgtaaatcacttttgtcagggctaagaatacctataaataagaaggaactagatagacagagaagattattaacactacaaagcaatcattcttctgtagcaacagttggtggcagcaagatcatagagtctaaatggttaacaaacaaagcaagcacaataattgattggttagaacatattttaaactctccaaagggcgaattaaattatgatttttttgaagcattggagaacacttaccctaatatgattaaactaatagataacttagggaatgcagagattaaaaaactgatcaaagtaacaggatacatgcttgtaagtaaaaaa
>KJ627396-2010.405
atggatcctcttaatgaatccactgttaatgtctatctccctgattcgtaccttaaaggagtaatttcttttagtgagactaatgcaattggttcatgtctcttaaaaagaccctacttaaaaaatgacaacactgcaaaagttgccatagagaatcctgttattgagcatgttagactcaaaaatgcagtcaattctaaaatgagaatatcagattacaaggtagtagaaccaataaacatgcaacatgaaataatgaagaatgtacacagttgtgagctcacactattgaaacagtttttaacaaggagtaaaaacattagcactctcaaattaaatatgatatgtgattggctacaattaaaatctacatcagatgatacctcaatcctaagttttatagatgtagaatttatacctagttgggtaagcaactggtttagtaattggtacaatctcaataagttaattttagagttcaggagagaggaagtaataagaaccggttcaatcttgtgcaggtcattaggtaaattagtttttattgtatcatcatatggatgtatcgtcaagagcaacaaaagcaaaagagtgagcttcttcacatacaatcaactgttaacatggaaagatgtgatgttaagtcgatttaatgcgaatttttgtatatgggtgagcaacagtctgaatgaaaatcaggaagggttaggactgagaagtaatctgcaaggtatgttaactaataaactatatgaaactgtagattatatgctaagtttatgttgcaatgaaggtttctcacttgtgaaagagttcgaaggtttcattatgagtgaaatccttaggattactgaacatgctcaattcagtactagatttagaaatactttattaaatggattaacagatcaattaacaaaattaaaaaataaaaacaggctcagagttcatggtaccgtattagaaaataatgattatccaatgtatgaagctgtacttaaattattaggagatactctgagatgcatcaaattattaatcaataaaaacttagagaatgctgcagaattatactatatattcagaatttttggtcacccaatggtagatgaaagagatgcaatggatgctgtcaaactaaataatgaaatcacaaagattcttaggttggagagcttgacagaactaagaggggcattcatattaaggattatcaaaggatttgtggacaacaacaaaaggtggcctaaaattaaaaacttaaaagtgcttagcaaaagatggactatgtactttaaagcaaaaagttaccccagtcaactcgaattaagtgaacaagactttctagagcttgctgcaatacaatttgaacaagagttttctgttcctgaaaaaaccaatcttgagatggtattaaatgacaaagctatatcacctcctaaaagattaatatggtctgtgtatccaaagaattacttacctgaaacgataaaaaatcggtatctagaagaaactttcaatgcaagtgatagtctcaaaacaagaagagtactagagtactatttgaaagacaataaatttgatcaaaaggaactcaaaagttatgttgtcagacaggaatatttaaatgataaggaacacattgtctcgttaactggaaaagaaagagaattaagtgtaggtagaatgtttgctatgcaaccagggaaacagcgacaaatacaaatattggcagagaaattgttagctgataacattgtacctttcttcccagaaactttaacaaaatatggtgatctagatcttcagagaataatggaaatcaaatcggaactttcttctattaaaaccagaagaaatgacagttataataattatattgcaagagcatccatagtaactgatttaagcaagttcaaccaagcctttagatatgaaactacagcaatctgcgcagatgtagcagacgaattacatggaacacaaagcttattctgttggctacatcttatcgttcctatgactacaatgatatgtgcctatagacatgcaccaccagaaacaaaaggtgaatatgatatagataagatagaagagcaaagtggtttatatagatatcacatgggtggtattgaaggatggtgtcaaaaactctggacaatggaagctatatctttattggatgttgtatctgtgaagacacggtgtcaaatgacatctttattaaacggtgacaaccaatcaatagatgtaagtaaaccagtcaagttatctgaaggattggatgaagtgaaggcagattatcgcttggcaataaagatgttaaaagaaataagagatgcatacaaaaatataggccataaacttaaagaaggggaaacatatatatcaagggatcttcagttcataagcaaggtgattcaatctgaaggagtaatgcatcctacccctataaaaaagatcttaagagtaggaccatggataaacacaatattggatgacattaaaactagtgctgagtcaatagggagtctatgtcaagaactagaatttaggggagaaagcataatagttagtctgatattaagaaatttctggctgtataacttatacatgcatgaatcaaagcaacatcctctggcagggaagcagttattcaaacaactaaataaaacattaacatcagtgcagagattttttgaaatcaaaaaggaaaatgaagtagtagatctatggatgaacataccaatgcaatttggaggaggagatccagtagtcttctatagatctttctatagaaggactcctgattttttaactgaggcaatcagccatgtggatattctgttaaaaatatcagctaatataaaaaatgaaacgaaaataagttttttcaaagccttactatcaatagaaaaaaatgagcgtgccacattgacaacactaatgagagatcctcaagctgttggatcagaacgacaagcaaaagtaacaagtgatatcaatagaacagcagttaccagtatcttaagtctttccccgaatcaacttttcagtgatagtgctatacactacagcagaaatgaagaagaagtaggaatcattgcagaaaacataacacccgtctaccctcatgggctgagagttttatatgaatcattaccctttcacaaagctgaaaaagttgtaaacatgatatcagggacaaaatctataactaacctattacagagaacatctgctattaatggtgaagatattgacagagctgtatctatgatgttggagaatctaggattattgtctagaatattgtcagtagttgttgatagtatagaaattccaaccaaatctaatggtaggctgatatgttgtcaaatctctaggactttaagagagacatcatggaataatatggaaatagttggagtaacatctcctagcatcactacatgcatggatgtaatatatgcaactagttctcatttgaaggggataattattgaaaagttcagcactgacagaactacaagaggtcaaagaggtccaaaaagcccttgggtagggtcgagtactcaagagaaaaaattagtacctgtttataatagacaaattctctcaaaacaacaaagagaacagctagaagcaattggaaaaatgagatgggtgtacaaagggacaccaggcttgcggcgattactcaacaagatctgtcttggaagtttaggcattagttacaagtgtgtaaagcctttattacctagatttatgagtgtaaatttcttacatagattatctgtcagtagtagacctatggaattcccagcatcagttccagcttatagaacaacaaattaccattttgacactagtcctattaatcaagcattaagtgagagatttgggaatgaagatattaacttggtcttccaaaatgcaatcagctgtggaattagcataatgagtgtagtagaacaattaacaggtagaagcccaaaacagttagttttaataccccaattagaggaaatagacattatgccaccaccagtgtttcaagggaaattcaattataaactagtagataaaataacttctgatcaacatatcttcagtccggacaaaatagatatgttaacattagggaaaatgctcatgcccactataaaaggtcagaaaacagaccagttcttaaataagagagagaattatttccatggaaacaatcttattgagtctttatcagcagcattagcatgtcattggtgtgggatattaacagaacaatgcatagaaaataatattttcaagaaagactggggtgacgggtttatatcagatcatgcttttatggacttcaaaatattcctatgtgtctttaaaaccaaacttttatgtagttggggatctcaagggaaaaacattaaagatgaagatatagtagatgagtcaatagataaattgttaaggattgacaatactttttggagaatgttcagcaaggttatgtttgaaccaaaagttaagaaaaggataatgttatatgatgtaaaattcctatcactagtaggttacatagggtttaagaactggtttatagagcagttgagatcagctgagttgcatgaaataccttggattgtcaatgccgagggtgatttggttgagatcaagtcaattaaaatctatttgcaactgatagaacaaagcttatttttgagaataactgttctgaactatacagatatggcacatgctctcacacgattaatcagaaagaagttgatgtgtgataatgcactgttaaccccagtttcatccccaatggttaacttaactcaagttattgatcccacaacacaattagattacttccctaagataacattcgaaaggctaaaaaattatgacacaagttcaaattatgctaaagggaagctaacaagaaattacatgatactgttgccatggcagcatgttaatagatataactttgtctttagttctactggatgtaaagttagtctgaaaacatgtattggaaaacttatgaaagacttaaatcctaaagttttgtactttattggagaaggagcaggaaattggatggccagaacagcatgtgaatatcctgatattaagtttgtatatagaagtttgaaagatgaccttgatcatcattatcctttggaataccagagagtgataggtgaattaagcagaatcatagatagtggtgaagggctttcaatggaaacaacagatgcaactcaaaaaactcattgggatttgatacacagggtaagcaaagatgctttattaataactttatgtgatgcagaatttaaggacagagatgatttttttaagatggtaattctatggagaaaacatgtattatcatgcagaatttgcactacttatgggacagacctctatttattcgcaaagtatcatgctaaagactgcaatgtaaaattacctttttttgtgagatcagttgctacttttattatgcagggtagtaagctgtcaggctcagaatgctacatactcttaacactaggccaccacaacagtttaccctgccatggagaaatacaaaattctaagatgaaaatagcagtgtgtaatgatttttatgctgcaaaaaaactcgacaataaatcaattgaagctaattgtaaatcacttttgtcagggctaagaatacctataaataagaaagaactagatagacagagaaaattattaacactacaaagcaatcattcttctgtagcaacagttggtggcagcaagatcatagagtctaaatggttaacaaacaaagcaagtacaataattgattggttagaacacattctaaattctccaaagggcgaattaaattatgatttttttgaagcattagagaacacttaccctaatatgattaagctaatagataacctagggaatgcagagattaaaaaactgatcaaagtaacaggatacatgcttgtaagtaaaaaa
>KJ627397-2010.965
atggatccattttgtgaatccactgtcaatgtttatcttcctgactcatatctcaaaggagtaatatctttcagtgaaaccaatgcaattggttcatgccttttgaaaagaccctatctaaaaaaggataacactgctaaagttgctgtagaaaaccctgttattgaacatgtcagacttagaaatgcagtcatgaccaaaatgaagatatcagattataaagtggttgaaccaattaatatgcagcatgaaataatgaaaaatacacacagttgtgagctcacattattaaaacaattcttaacaagaagtaaaaacattagctctctaaaattaagtatgatatgtgattggttacagttaaaaaccacctcagataacacatcaattcttaattttatagatgtagagtttatacccgtttgggtgagcaattggtttagtaactggtataatctcaataaattaatcttagagtttagaagagaggaagtaataagaactggttcaattttatgtagatcactaggcaagttagttttcattgtatcatcttatgggtgtgtagtgaaaagcaacaaaagtagaagaataagtttttttacatataaccaactgttaacatggaaagatgtgatgttaagtaggttcaatgcaaacttttgtatatgggtaagtaacaacctgaacaaaaatcaagaaggactaggatttagaagtaatctgcaaggtatgttaaccaataaattatatgaaactgttgattatatgttaagtctatgtagtaatgaagggttctcactagtgaaagagttcgaaggctttattatgagtgaaattcttaaaattactgagcatgctcaattcagtactaggtttaggaatactttattaaatgggttgactgaacaattatcaatgttgaaagctaaaaacagatccagagttcttggcactatattagaaaacaatgattaccctatgtatgaggtagtacttaaattattaggggacactttgaaaagtataaaattattaattaacaagaatttggaaaatgctgcagaattatattatatattcagaatttttggacaccctatggtagatgagagagaagcaatggatgctgttaaattaaataatgagattacaaaaattcttaaactggagagcttaacagaactaagaggagcatttatattaagaattataaaagggtttgtagataataataaaagatggcctaaaattaagaatttaaaagtgctcagtaaaagatgggttatgtatttcaaagccaaaagttaccctagccaacttgagctaagtgtacaagattttttagaacttgctgcagtacaatttgaacaggaattctctgtccctgaaaaaaccaaccttgagatggtattaaatgataaagcaatatctcctcctaaaaagttaatatggtcggtatatccaaaaaattatctacctgaaattataaaaaatcaatatttagaagaggtcttcaatgcaagtgacagtcaaagaacgaggagagtcttagaattttacttaaaagattgcaaatttgatcaaaaagaccttaaacgttatgtaattaaacaagagtatctaaatgacaaagaccacattgtctcattaactgggaaagaaagagaattaagtgtaggaaggatgtttgcaatgcagccgggcaaacaaagacaaatacagatactagctgagaaacttttagctgataatattgtaccttttttcccagaaactttaacaaagtatggtgatttggatctccaaagaattatggaaatgaaatcagaactttcttccattaaaactaggaagaatgatagttacaacaattatattgcaagagcctccatagtaacagacctaagcaaattcaatcaagcctttagatatgaaaccacagctatctgtgcagatgtagcagatgagttacatggtacgcaaagcttattttgttggttacatcttattgttcccatgactacaatgatatgtgcatacagacatgcaccaccagaaacaaaaggggaatatgacatagacaaaatagaagagcaaagtgggctatacagatatcatatgggagggattgaagggtggtgtcagaagttatggacaatggaagcgatatccttgttagatgtagtatctgttaagactcgttgtcagatgacctctctattaaatggagacaatcaatcaatagatgtcagtaaaccagtaaagttgtctgaaagtacagatgaagtaaaagcagattatagcttagcaattaaaatgcttaaggagataagagatgcctataaaaacattggccataaactcaaagaaggtgaaacatatatatcaagagatctccaatttataagtaaggtgattcaatctgagggggttatgcatcctacccccataaaaaaggtattaagggtaggtccctggataaatacaatactagatgacattaaaaccagtgcagaatcaatagggagtctatgtcaagaactagagttcagaggagaaagtatgttagttagcttgatattaaggaatttctggctgtataacttatacatgcatgagtcaaaacagcatccgttggctggaaaacaactgtttaagcaactgaacaaaacactaacatctgtgcaaagattttttgagctgaagaaagaaaatgatgtggttgacctatggatgaatataccaatgcagtttggagggggagacccagtagttttctacagatctttttacagaaggactcctgatttcctgactgaagcaatcagccatgtggatttactgttaaaagtctcgaacaatattaaaaatgaggctaagatacgattctttaaagccttattatccatagaaaagaatgaacgtgctacattaacaacactaatgagagaccctcaggcggtaggatcagaaagacaagctaaggtaacaagtgatataaatagaacagcagttactagcatactgagtctatctccgaatcagctcttttgtgatagtgctatacactatagcagaaatgaagaagaagtagggatcattgcagacaacataacacctgtttatcctcacggattgagagtgctctatgaatcactaccttttcacaaggctgagaaggttgtcaatatgatatcaggtacaaagtctataaccaacctattgcagagaacatctgctatcaatggtgaagacattgacagagcagtgtctatgatgttagagaacttagggttgttatctaggatattgtcagtaataattaatagtatagaaataccaattaagtccaatggcagattgatatgctgtcaaatttctaagactttgagagaaaaatcatggaacaatatggaaatagtgggagtgacatctccaagtattgtaacatgtatggatgttgtgtatgcaactagttctcatttaaagggaataattattgaaaaattcagtactgacaagaccacaagaggtcagaggggaccaaaaagcccctgggtaggatcaagcactcaagagaaaaaattagttcccgtttataacagacaaattctttcaaaacaacaaaaagagcaactggaagcaataggaaaaatgaggtgggtgtacaaaggaactccagggctaagaagattgcttaataagatttgcataggaagtttaggtattagctataaatgtgtaaaacctctattaccaagattcatgagtgtaaactttttacataggttatctgttagtagcagacccatggaattcccagcttctgttccagcttataggacaacaaattaccactttgacactagtccaatcaaccaagcattaagtgagaggttcgggaatgaagacattaatctagtgttccagaatgcaatcagctgcggaattagtataatgagtgttgtagaacagttaactggtagaagcccaaaacaattagtcttaatccctcaattagaagagatagatattatgcctcctcctgtatttcaaggaaaattcaattataaactagttgataaaataacctctgatcaacacatcttcagtcctgacaaaatagacatattaacactagggaagatgcttatgcctactataaaaggtcaaaaaactgatcagttcttaaataagagagaaaactatttccatggaaataatttaattgaatctttatctgcagcacttgcatgccattggtgtggaatattaacagagcagtgtgtagaaaacaatatctttaggaaagactggggtgatgggttcatatcagatcatgccttcatggatttcaagatatttctatgtgtatttaaaaccaaacttttatgtagttggggatcccaagggaaaaatgtaaaagatgaagatataatagatgaatccattgacaaattattaagaatcgacaacactttttggagaatgttcagcaaagtcatgtttgaatcaaaggtcaaaaaaagaataatgttatatgatgtaaaattcctatcattagtaggttatataggatttaaaaactggtttatagagcagttaagagtagtagaattgcatgaagtaccctggattgtcaatgctgaaggggagctagttgaaattaaaccaatcaaaatttatttgcagttaatagaacaaagtctatctttaagaataactgttttgaattatacagacatggcacatgctcttacacgattaattaggaagaaattgatgtgtgataatgcactcttcaatccaagttcgtcaccaatgtttagtctaactcaagttatcgatcctacaacacagctagactactttcctaaagtaatatttgaaaggttgaaaagttatgataccagttcagactacaacaaagggaagttaacaagaaattacatgacattattaccatggcagcacgtaaacaggtataattttgtctttagttcaacaggatgtaaaataagcttgaagacatgcatcgggaaattgataaaggacttaaaccctaaagttctttactttattggagaaggagcaggtaactggatggcaagaacagcatgtgagtatcctgacataaaatttgtatataggagtttaaaagatgatcttgatcaccattacccgttagaatatcaaagggtaataggtgatttaaatagggtaatagatggtggtgaaggactatcaatggaaaccacagatgcaactcaaaagactcattgggacttaatacacagaataagtaaagatgctttattgataacattgtgtgatgcagaattcaaaaatagagatgatttctttaaaatggtaattctttggagaaaacacgtattatcatgtagaatctgtacagcttatggaacagatctttacttatttgcaaagtatcatgcgacggactgcaatataaaattaccattttttgtaaggtctgtagctacttttattatgcaaggaagcaaattgtcaggatcagaatgttacatacttttaacattaggtcatcacaataatctgccatgtcatggagaaatacaaaattccaaaatgagaatagcagtgtgtaatgacttccatgcctcaaaaaaactagacaacaaatcaattgaagccaactgtaaatctcttctatcagggttaagaataccaataaacaaaaaggagttaaatagacaaaagaaactgttaacactacaaagcaatcattcttccatagcaacagttggcggtagtaagattatagaatccaaatggttaaagaataaagcaagtacaataattgattggttagagcatatcttgaattctccaaaaggtgaattaaactatgatttctttgaagcattagagaacacataccccaatatgatcaagcttatagataacctgggaaatgcagagataaaaaaactaatcaaagttaccgggtatatgcttgtgagtaagaag
>KJ627398-2011.346
atggatcctcttaatgaatccactgttaatgtctatctccctgattcgtaccttaaaggagtgatttcttttagtgaaactaatgcaattggttcatgtctcttaaaaagaccttacttaaaaaatgacaacactgcaaaagttgccatagagaatcctgttattgagcatgtgagactcaagaatgcagtcaattctaaaatgaaaatatcagattacaaggtagtagagccagtaaacatgcaacatgaaataatgaagaatgtacacagttgtgagctcacactattgaaacagtttttaacaaggagtaaaaacattagcactctcaaattaaatatgatatgtgattggctgcaattaaagtctacatcagatgatacctcaatcctaagtttcatagatgtagaatttatacctagttgggtaagcaactggtttagtaattggtacaatctcaataagttaattttggaattcagaagagaagaagtaataagaactggctcaatcttatgcaggtcattgggtaaattagtttttattgtatcatcatatggatgtatcgtcaagagcaacaaaagtaaaagagtgagcttcttcacatacaatcaactgctaacatggaaagatgtgatgttaagtagatttaatgcgaatttttgtatatgggtaagcaatagtctgaatgaaaatcaggaagggctagggttgagaagtaatctgcaaggtatgttaactaataaactatatgaaattgtagattatatgctaagtttatgttgcaatgaaggtttctcacttgtgaaagagttcgaaggttttattatgagtgaaatccttaggattactgaacatgctcaattcagtactagatttagaaatactttattaaatggattaacagatcaattaacaaaattaaaaaataaaaacagacttagagttcatggtaccgtattagaaaataatgattatccaatgtatgaagttgtacttaaattattaggagatactttgagatgtatcaaattattaatcaataaaaacttagagaatgctgcagaattatactatatattcagaatttttggtcatccaatggtagatgaaagagatgcaatggatgctgtcaaattaaacaatgaaatcacaaaaatcctaaggttggagagcttgacagaactaagaggggcattcatattaaggattatcaaaggatttgtagataacaacaaaaggtggcccaaaattaaaaacttaaaagtgcttagcaaaagatggactatgtacttcaaagctaaaaattaccccagtcaactcgaattaagtgaacaagattttctagagcttgctgcaatacaatttgaacaagagttttctgttcctgaaaaaaccaatcttgagatggtattaaatgacaaagctatatcacctcctaaaagattaatatggtctgtgtatccaaagaattacttacctgaagcgataaaaaatcgatatttagaagaaactttcaatgcaagtgatagtctcaaaacaagaagagtactagagtattatttaaaagataataaatttgatcaaaaagaacttaaaggttatgtagttagacaagaatatttaaatgataaggagcacattgtctcattaactggaaaagaaagagaattaagtgtaggtagaatgtttgccatgcaaccagggaaacagcgacaaatacaaatattggcagaaaaattgttagctgataacattgtacctttcttcccggaaaccctaacaaagtatggtgatctagatcttcagagaataatggaaatcaaatcagaactctcttctatcaaaaccagaagaaatgatagttataataattacattgcaagagcatccatagtaactgatttgagcaagttcaaccaagcctttagatatgaaactacagcgatctgtgcggatgtagcagacgaattacatggaacacaaagcttattctgttggttacatcttatcgtacctatgactacaatgatatgtgcctatagacatgcaccaccagaaacaaaaggtgaatatgatatagataagatagaagagcaaagtggtctatatagatatcacatgggcggtattgaaggatggtgtcaaaaactctggacaatggaagctatatctttattggatgttgtatctgtaaagacacggtgtcaaatgacatctttattaaacggtgacaaccaatcaatagatgtaagtaaaccagtcaagttatctgaaggtttagatgaagtgaaggcagactatcgcttagcaataaaaatgctaaaagaaataagagatgcatacagaaatataggtcataaacttaaagaaggagaaacatatatatcaagggatcttcagtttataagcaaggtgattcaatctgaaggagtgatgcatcctacccctataaaaaaggtcttaagagtaggaccatggataaacacaatattagatgacattaaaactagtgctgagtcaatagggagtctatgtcaagaattagaatttaggggagaaagcataatagttagtctgatattaagaaacttctggctgtataacttatacatgcatgaatcaaagcaacatcctttggcagggaaacagttattcaaacaactaaataaaacattaacatcagtgcagagattttttgaaattaaaaaggaaaatgaggtagtagatctatggatgaacataccaatgcaatttggaggaggagatccagtagtcttctatagatctttctatagaaggacccctgattttttaactgaggcaatcagccatgtagatattctgttaaaaatatcagctaacataaaaaatgaaacaaaagtaagtttcttcaaagccttactatcaatagaaaaaaatgaacgtgctacactgacaacactaatgagagatcctcaagctgttggatcagaacgacaagcaaaagtaacaagtgacatcaatagaacagcagttaccagtatcttaagtctttccccaaatcaactcttcagtgacagtgctatacactatagcagaaatgaagaagaagtgggaatcattgcagaaaacataacacctgtttatcctcatgggctgagagtattatatgaatcattgccctttcacaaagctgaaaaagttgtaaacatgatatcagggacaaaatctataaccaacttattacagagaacatctgctattaatggtgaagatattgacagggctgtatctatgatgttggagaatctaggattattatctagaatattgtcagtagttgttgatagtatagaaattccaatcaaatctaatggtaggctgatatgttgtcaaatctctaggactttaagagagacatcatggaacaatatggatatagttggagtaacatctcctagcatcactacatgtatggatgtcgtatatgcaactagttctcatttgaaggggataattatagaaaagttcagcactgacagaactacaaggggtcaaagaggtccaaaaagcccttgggtagggtcgagtactcaggagaaaaaattagtacctgtttataacagacaaattctctcaaaacaacaaagagaacagctagaagcaattggaaaaatgagatgggtgtataaagggacaccaggcttgcggcgattactcaacaagatctgtcttgggagtttaggcattagttacaaatgtgtaaaacctttattacctaggtttatgagtgtaaatttcttacatagattatctgtcagtagtagacctatggaattcccagcatcagttccagcttatagaacaacaaattaccatttcgacactagtcctattaatcaagcactaagtgagagatttgggaatgaagatattaacttggtcttccaaaatgcaatcagctgtggaattagcataatgagtgtagtagaacaattaacaggtagaagcccaaaacagttagttttaataccccaattagaagaaatagacattatgccaccaccagtgtttcaagggaaattcaattataaattggtagataagataacttctgatcaacatatcttcagtccggacaaaatagatatgttaacactagggaaaatgctcatgcccaccataaaaggtcagaaaacagatcagttcctaaataagagagaaaattatttccatggaaacaatcttattgagtctttatcagcagcattagcgtgtcattggtgtgggatattaacagaacaatgcatagaaaataatatttttaagaaagactggggtgacgggtttatatcagatcatgcttttatggacttcaaaatattcctatgtgtctttaaaactaaacttttatgtagttggggatcccaagggaaaaacattaaggatgaagatatagtagatgaatcaatagacaaattgttaaggattgacaatactttttggagaatgttcagcaaagttatgtttgaaccaaaggttaagaaaaggataatgttatatgatgtaaaattcctatcactggtaggctacatagggtttaagaactggtttatagagcagttgagatcagctgaattacatgaaataccttggattgtcaatgccgaaggtgatttggttgagatcaaatcaattaaaatctatttgcaactgatagaacaaagcttatctttaagaataactgttttgaactatacagatatggcacatgctctcacacgattaatcagaaagaagttaatgtgtgataatgcactattaaccccaatttcatccccaatggttaacttaactcaagttattgatcccacaacacaattagattacttccccaagataacattcgaaaggctaaaaaattatgacacaagttcaaattatgccaaagggaagctaacaagaaattacatgatactattgccatggcagcatgttaatagatataactttgtctttagttctactggatgtaaagttagtctgaaaacatgtattggaaaacttatgaaagacctaaatcctaaggttttgtactttattggagaaggagcaggaaattggatggccagaacagcatgcgaatatcctgatattaaatttgtatatagaagtctgaaagatgaccttgatcatcattatcctctggaataccagagagtgataggtgatttaagcagaatcatagatagtggtgaaggactttcaatggaaacaacagacgcaactcaaaaaactcattgggatttgatacacagggtaagcaaagatgctttattaataactttatgtgatgcagaatttaaggacagagatgatttttttaagatggtaattctatggagaaaacatgtattatcatgcagaatttgcactacttatgggacggacctctatttattcgcaaagtatcatgctaaagactgcaatgtaaaattacctttttttgtgagatcagttgctactttcattatgcagggtagtaaactgtcaggttcagaatgctacatacttttaacactaggtcaccacaacagtttaccttgccatggagaaatacaaaattctaagatgaaaatagcagtgtgtaatgatttttatgctgcaaaaaaacttgacaataaatcaattgaagccaattgtaaatcacttttgtcagggctaagaatacctataaataagaaggaactagatagacaaagaagattattaacactacaaagcaatcattcttctgtagcaacagttggtggcagcaagatcatagagtccaaatggttaacaaacaaagcaagcacaataattgattggttagaacatattttaaactctccaaagggcgaattaaattatgatttttttgaagcattggagaacacttaccctaatatgattaaactaatagataacttagggaatgcagagattaaaaaactgatcaaagtaacaggatacatgcttgtaagtaaaaaa
>KJ627399-2010.779
atggatcctcttaatgaatccactgttaatgtctatctccctgattcgtaccttaaaggagtaatttcttttagtgagactaatgcaattggttcatgtctcttaaaaagaccctacttaaaaaatgacaacactgcaaaagttgccatagagaatcctgttattgagcatgttagactcaaaaatgcagtcaattctaaaatgagaatatcagattacaaggtagtagaaccaataaacatgcaacatgaaataatgaagaatgtacacagttgtgagctcacactattgaagcagtttttaacaaggagtaaaaacattagcactctcaaattaaatatgatatgtgattggctgcaattaaaatctacatcagatgatacctcaatcctaagttttatagatgtagaatttatacctagttgggtaagcaactggtttagtaattggtacaatctcaataagttaattttagagttcaggagagaggaagtaataagaaccggttcaatcttgtgcaggtcattaggtaaattagtttttattgtatcatcatatggatgtatcgtcaagagcaacaaaagcaaaagagtgagcttcttcacatacaatcaactgttaacatggaaagatgtgatgttaagtcgatttaatgcgaatttttgtatatgggtgagcaacagtctgaatgaaaatcaggaagggttaggattgagaagtaatctgcaaggtatgttaactaataaactatatgaaactgtagattatatgctaagtttatgttgcaatgaaggtttctcacttgtgaaagagttcgaaggtttcattatgagtgaaattcttaggattactgaacatgctcaattcagtactagatttagaaataccttattaaatggattaacagatcagttaacaaaattaaaaaataaaaacaggctcagagttcatggtaccgtattagaaaataatgattatccaatgtatgaagccgtacttaaattattaggagatactctgagatgcatcaaattattaatcaataaaaacttagagaatgctgcagaattatactatatattcagaatttttggtcacccaatggtagatgaaagagatgcaatggatgctgtcaaactaaataatgaaatcacaaagattcttaggttggagagcttgacagaactaagaggggcattcatattaaggattatcaaaggatttgtggacaacaacaaaaggtggcctaaaattaaaaacttaaaagtgcttagcaaaagatggactatgtactttaaagcaaaaagttaccccagtcaactcgaattaagtgaacaagactttctagagcttgctgcaatacaatttgaacaagagttttctgttcctgaaaaaaccaatcttgagatggtattaaatgacaaagctatatcacctcctaaaagattaatatggtctgtgtatccaaagaattacttacctgaaacgataaaaaatcggtatctagaagaaactttcaatgcaagtgatagtctcaaaacaagaagagtactagagtactatttgaaagacaataaatttgatcaaaaggaactcaaaaattatgttgtcagacaggaatatttaaatgataaggaacacattgtctcgttaactggaaaagaaagagaattaagtgtaggtagaatgtttgctatgcaaccagggaaacagcgacaaatacaaatattggcagagaaattgttagctgataacattgtacctttcttcccagaaactttaacaaagtatggtgatctagatcttcagagaataatggaaatcaaatcagaactttcttctattaaaaccagaagaaatgacagttataataattatattgcaagagcatccatagtaactgatttaagcaagttcaaccaagcctttagatatgaaactacagcaatctgcgcagatgtagcagatgaattacatggaacacaaagcttattctgttggctacatcttatcgttcctatgactacagtgatatgtgcttatagacatgcaccgccagaaacaaaaggtgaatatgatatagataagatagaagagcaaagtggtttatatagatatcacatgggtggtattgaaggatggtgtcaaaaactctggacaatggaagctatatctttattggatgttgtatctgtgaagacacgatgtcaaatgacatctttattaaatggtgacaaccaatcaatagatgtaagtaaaccagtcaagttatctgaaggtttggatgaagtgaaggcagattatcgtttggcaataaagatgctaaaagaaataagagatgcatacaaaaatataggccataaacttaaagaaggggaaacatatatatcaagggatcttcagttcataagcaaggtgattcaatctgaaggagtaatgcatcctacccctataaaaaagatcttaagagtaggaccatggataaacacaatattagatgacattaaaactagtgctgagtcaatagggagtctatgtcaagaactagaatttaggggagaaagcataatagttagtctgatattgagaaatttctggctgtataacttatacatgcatgaatcaaagcaacatcctctggcagggaagcagttattcaaacaactaaataaaacattaacatcagtgcagagattttttgaaatcaaaaaggaaaatgaagtagtagatctatggatgaacataccaatgcaatttggaggaggagatccagtagtcttctatagatctttctatagaaggactcctgattttttaactgaggcaatcagccatgtggatattctgttaaaaatatcagctaatataaaaaatgaaacgaaaataagttttttcaaagccttactatcaatagaaaaaaatgagcgtgctacattgacaacactaatgagggatcctcaagctgttggatcagaacgacaagcaaaagtaacaagtgatatcaatagaacagcagttaccagtatcttaagtctttccccgaaccaacttttcagtgatagtgctatacactacagcagaaatgaagaagaagtaggaatcattgcagaaaacataacacccgtttaccctcatgggctgagagttttatatgaatcattaccctttcacaaagctgaaaaagttgtaaacatgatatcagggacaaaatctataactaacctattacagagaacatctgctattaatggtgaagatattgacagagctgtatctatgatgttggagaatctaggattattgtctagaatattgtcagtaattgttgatagtatagaaattccaaccaaatctaatggtaggttgatatgttgtcaaatctctaggactttaagagagacatcatggaataatatggaaatagttggagtaacatctcctagcatcactacatgcatggatgtaatatatgcaactagttctcatttgaaggggataattattgaaaagttcagcactgacagaactacaaggggtcaaagaggtccaaaaagcccttgggtagggtcgagtactcaagagaaaaaattagtacctgtttataatagacaaattctctcaaaacaacaaagagaacagctagaagcaattggaaaaatgagatgggtgtataaagggacaccaggcttgcggcgattactcaacaagatctgtcttggaagtttaggcattagttacaagtgtgtaaagcctttattacctagatttatgagtgtaaatttcttacatagattatctgtcagtagtagacctatggaattcccagcatcagttccagcttatagaacaacaaattaccattttgacactagtcctattaatcaagcattaagtgagagatttggaaatgaagatattaacttggtcttccaaaatgcaatcagctgtggaattagcataatgagtgtagtagaacaattaacaggtagaagcccaaaacagttagttttaataccccaattagaggaaatagacattatgccaccaccagtgtttcaggggaaattcaattataaactagtagataagataacttctgatcaacatatcttcagtccggacaaaatagatatgttaacactagggaaaatgctcatgcccactataaaaggtcagaaaacagaccagttcttaaataagagagagaattatttccatggaaacaatcttattgagtctttatcagcagcattagcatgtcattggtgtgggatattaacagaacagtgcatagaaaataatattttcaagaaagactggggtgacgggtttatatcagatcatgcttttatggacttcaaaatattcctatgtgtctttaaaaccaaacttttatgtagttggggatctcaagggaaaaacattaaagatgaagatatagtagatgagtcaatagataaattgttaaggattgacaatactttttggagaatgttcagcaaggttatgtttgaaccaaaagttaagaaaaggataatgttatatgatgtaaaattcctatcactagtaggttacatagggtttaagaactggtttatagagcagttgagatcagctgagttgcatgaaataccttggattgtcaatgccgagggtgatttggttgagatcaagtcaattaaaatctatctgcaactgatagaacaaagcttatttttgagaataactgttctgaactatacagatatggcacatgctctcacacgattaatcagaaagaagttgatgtgtgataatgcactgttaaccccaatttcatccccaatggttaacttaactcaagttattgatcccacaacacaattagattacttccctaagataacattcgaaaggctaaaaaattatgacacaagttcaaattatgctaaagggaagctaacaagaaattacatgatactgttgccatggcagcatgttaatagatataactttgtctttagttctactggatgtaaagttagtctgaaaacatgtattggaaaacttatgaaagacttaaatcctaaagttttgtactttattggagaaggagcaggaaattggatggccagaacagcatgtgaatatcctgatattaagtttgtatatagaagtttgaaagatgaccttgatcatcattatcctttggaataccagagagtgataggtgaattaagcagaatcatagatagtggtgaagggctttcaatggaaacaacagatgcaacacaaaaaactcattgggatttgatacacagggtaagcaaagatgctttattaataactttatgcgatgcagaatttaaggacagagatgatttttttaagatggtaattctatggagaaaacatgtattatcatgcagaatttgcactacttatgggacagacctttatttattcgcaaagtatcatgctaaagactgcagtgtaaaattacctttttttgtgagatcagttgctacttttattatgcagggtagtaagctgtcaggctcagaatgctacatactcttaacactaggccaccacaacagtttaccctgccatggagaaatacaaaattctaagatgaaaatagcagtgtgtaatgatttttatgctgcaaaaaaactcgacaacaaatcaattgaagctaattgtaaatcacttttgtcagggctaagaatacctataaataagaaagaactagatagacagagaaaattattaacactacaaagcaatcattcttctgtagcaacagttggtggcagcaagatcatagagtctaaatggttaacaaacaaagcaagtacaataattgattggttagaacacattctaaattctccaaaaggcgaattaaattatgatttttttgaagcattagagaacacttaccctaatatgattaagctaatagataacctagggaatgcagagattaaaaaactgatcaaagtaacaggatacatgcttgtaagtaaaaaa
>KJ627400-2010.571
[truncated: 223,277 more chars]
